# Supplementary material for: The crystal structures of salts of N-(4-fluoro­phen­yl)piperazine with four aromatic carb­oxy­lic acids and with picric acid
Source: Acta Crystallogr E Crystallogr Commun. 2020 Jul 3;76(Pt 8):1179–86. doi: 10.1107/S2056989020008749 (PMC7405574; doi:10.1107/S2056989020008749)
Supplement: Supplementary file 1 [file e-76-01179-sup1.cif]

##############################################################################
#                                                                            #
# This CIF contains the data in a paper accepted for publication in          #
# Acta Crystallographica Section E. It conforms to the requirements of       #
# Notes for Authors for Acta Crystallographica Section E, and has been       #
# peer reviewed under the auspices of the IUCr Commission on Journals.       #
#                                                                            #
# Full details of the Crystallographic Information File format               #
# are given in the paper "The Crystallographic Information File (CIF):       #
# a New Standard Archive File for Crystallography" by S. R. Hall, F. H.      #
# Allen and I. D. Brown [Acta Cryst. (1991), A47, 655-685].                  #
#                                                                            #
# The current version of the core CIF dictionary is obtainable from          #
# ftp://ftp.iucr.org/pub/cif_core.dic.                                       #
#                                                                            #
# Software is freely available for graphical display of the structure(s)     #
# in this CIF. For information consult the CIF software page                 #
# http://www.iucr.org/resources/cif/software.                                #
#                                                                            #
# This file may be used for bona fide research purposes within the           #
# scientific community so long as proper attribution is given to the journal # 
# article from which it was obtained.                                        #
#                                                                            #
##############################################################################
data_global
_audit_creation_method     'from SHELXL-2014'
_journal_date_recd_electronic     2020-06-23
_journal_date_accepted     2020-06-29
_journal_name_full     'Acta Crystallographica, Section E'
_journal_year     2020
_journal_volume     76
_journal_issue      8
_journal_page_first     1179
_journal_page_last     1186
_journal_paper_category     GO
_journal_paper_doi     10.1107/S2056989020008749
_journal_coeditor_code     HB7928
loop_
    _publ_contact_author_name
    _publ_contact_author_address
    _publ_contact_author_email
    'Yathirajan, Hemmige S.'
;  Department of Studies in Chemistry,
University of Mysore,
Manasagangotri, Mysuru-570 006,
India
;
 yathirajan@hotmail.com
_publ_contact_author_fax     ?
_publ_contact_author_phone     ?
_publ_section_title
;
The crystal structures of salts of <i>N</i>-(4-fluorophenyl)piperazine with
four aromatic carboxylic acids and with picric acid
;
loop_
    _publ_author_name
    _publ_author_footnote
    _publ_author_address
    'Harish Chinthal, Chayanna' .
;  Department of Studies in Chemistry,
University of Mysore,
Manasagangotri, Mysuru-570 006,
India
;
    'Yathirajan, Hemmige S.' .
;  Department of Studies in Chemistry,
University of Mysore,
Manasagangotri, Mysuru-570 006,
India
;
    'Kavitha, Channappa N.' .
;  Department of Chemistry,
Maharani's Science College for Women,
Mysuru-570 001,
India
;
    'Foro, Sabine' .
; Institute of Materials Science,
Darmstadt University of Technology,
Alarich-Weiss-Strasse 2,
D-64287 Darmstadt,
Germany
;
    'Glidewell, Christopher' .
;    School of Chemistry, University of St Andrews,
     St Andrews, Fife KY16 9ST, UK
;
_publ_section_synopsis
;
The structures of five 4-(4-fluorophenyl)piperazin-1-ium salts of closely
related aromatic acids all show different patterns of supramolecular
assembly.
;
data_I
_audit_creation_method     SHELXL-2014
_chemical_name_systematic
;
4-(4-Fluorophenyl)piperazin-1-ium 2-fluorobenzoate monohydrate
;
_chemical_name_common     ?
_chemical_formula_moiety     'C10 H14 F N2 +, C7 H4 F O2 -, H2 O'
_chemical_formula_sum     'C17 H20 F2 N2 O3'
_chemical_formula_iupac     'C10 H14 F N2 +, C7 H4 F O2 -, H2 O'
_chemical_formula_weight     338.35
_chemical_melting_point     ?
_space_group_crystal_system     triclinic
_space_group_name_H-M_alt     'P -1'
_space_group_name_Hall     '-P 1'
loop_
    _space_group_symop_operation_xyz
    'x, y, z'
    '-x, -y, -z'
_cell_length_a     6.5873(5)
_cell_length_b     7.6616(6)
_cell_length_c     17.3399(9)
_cell_angle_alpha     97.842(6)
_cell_angle_beta     90.378(6)
_cell_angle_gamma     95.540(6)
_cell_volume     862.72(11)
_cell_formula_units_Z     2
_cell_measurement_reflns_used     3684
_cell_measurement_theta_min     3.092
_cell_measurement_theta_max     27.824
_cell_measurement_temperature     293(2)
_exptl_crystal_description     plate
_exptl_crystal_colour     yellow
_exptl_crystal_size_max     0.460
_exptl_crystal_size_mid     0.400
_exptl_crystal_size_min     0.140
_exptl_crystal_density_diffrn     1.302
_exptl_crystal_density_meas     ?
_exptl_crystal_density_method     ?
_exptl_crystal_F_000     356
_exptl_absorpt_coefficient_mu     0.104
_exptl_absorpt_correction_type     multi-scan
_exptl_absorpt_process_details
;
(CrysAlis RED; Oxford Diffraction, 2009)
;
_exptl_absorpt_correction_T_min     0.871
_exptl_absorpt_correction_T_max     0.986
_exptl_special_details     ?
_diffrn_ambient_temperature     293(2)
_diffrn_source     'Enhance (Mo) X-ray Source'
_diffrn_radiation_type     MoK\a
_diffrn_radiation_wavelength     0.71073
_diffrn_radiation_monochromator     graphite
_diffrn_measurement_device_type
;
Oxford Diffraction Xcalibur with Sapphire CCD
;
_diffrn_measurement_method     '\w scans'
_diffrn_detector_area_resol_mean     ?
_diffrn_reflns_number     5683
_diffrn_reflns_av_R_equivalents     0.0123
_diffrn_reflns_av_unetI/netI     0.0227
_diffrn_reflns_theta_min     3.092
_diffrn_reflns_theta_max     26.547
_diffrn_reflns_theta_full     25.242
_diffrn_measured_fraction_theta_max     0.990
_diffrn_measured_fraction_theta_full     0.998
_diffrn_reflns_limit_h_min     -8
_diffrn_reflns_limit_h_max     8
_diffrn_reflns_limit_k_min     -9
_diffrn_reflns_limit_k_max     9
_diffrn_reflns_limit_l_min     -21
_diffrn_reflns_limit_l_max     21
_diffrn_standards_number     0
_diffrn_standards_interval_count     0
_diffrn_standards_interval_time     0
_diffrn_standards_decay_%     0
_refine_special_details     ?
_reflns_number_total     3567
_reflns_number_gt     2350
_reflns_threshold_expression     'I > 2\s(I)'
_refine_ls_structure_factor_coef     Fsqd
_refine_ls_matrix_type     full
_refine_ls_R_factor_all     0.0740
_refine_ls_R_factor_gt     0.0446
_refine_ls_wR_factor_gt     0.1094
_refine_ls_wR_factor_ref     0.1230
_refine_ls_goodness_of_fit_ref     1.013
_refine_ls_restrained_S_all     1.013
_refine_ls_number_reflns     3567
_refine_ls_number_parameters     229
_refine_ls_number_restraints     0
_refine_ls_hydrogen_treatment     mixed
_refine_ls_weighting_scheme     calc
_refine_ls_weighting_details
              'w=1/[\s^2^(Fo^2^)+(0.0551P)^2^+0.1332P] where P=(Fo^2^+2Fc^2^)/3'
_atom_sites_solution_hydrogens     mixed
_atom_sites_solution_primary     difmap
_atom_sites_solution_secondary     ?
_refine_ls_shift/su_max     0.001
_refine_ls_shift/su_mean     0.000
_refine_diff_density_max     0.199
_refine_diff_density_min     -0.177
_refine_ls_extinction_method     none
_refine_ls_extinction_coef     .
loop_
    _atom_type_symbol
    _atom_type_description
    _atom_type_scat_dispersion_real
    _atom_type_scat_dispersion_imag
    _atom_type_scat_source
    'C' 'C' 0.0033 0.0016
                         'International Tables Vol C Tables 4.2.6.8 and 6.1.1.4'
    'H' 'H' 0.0000 0.0000
                         'International Tables Vol C Tables 4.2.6.8 and 6.1.1.4'
    'F' 'F' 0.0171 0.0103
                         'International Tables Vol C Tables 4.2.6.8 and 6.1.1.4'
    'N' 'N' 0.0061 0.0033
                         'International Tables Vol C Tables 4.2.6.8 and 6.1.1.4'
    'O' 'O' 0.0106 0.0060
                         'International Tables Vol C Tables 4.2.6.8 and 6.1.1.4'
_computing_data_collection
;
CrysAlis CCD (Oxford Diffraction, 2009)
;
_computing_cell_refinement
;
CrysAlis RED (Oxford Diffraction, 2009)
;
_computing_data_reduction
;
CrysAlis RED (Oxford Diffraction, 2009)
;
_computing_structure_solution
;
SHELXT (Sheldrick, 2015a)
;
_computing_structure_refinement
;
SHELXL-2014 (Sheldrick, 2015b)
;
_computing_molecular_graphics
;
PLATON (Spek, 2020)
;
_computing_publication_material
;
SHELXL-2014 (Sheldrick, 2015b) and PLATON (Spek, 2020)
;
loop_
    _atom_site_type_symbol
    _atom_site_label
    _atom_site_fract_x
    _atom_site_fract_y
    _atom_site_fract_z
    _atom_site_U_iso_or_equiv
    _atom_site_adp_type
    _atom_site_calc_flag
    _atom_site_occupancy
    _atom_site_disorder_assembly
    _atom_site_disorder_group
    N N1 0.1956(2) 0.2775(2) 0.55321(8) 0.0526(4) Uani d 1 . .
    H H11 0.128(3) 0.248(2) 0.5023(11) 0.063 Uiso d 1 . .
    H H12 0.261(3) 0.397(2) 0.5549(10) 0.063 Uiso d 1 . .
    C C2 0.3525(3) 0.1578(2) 0.56592(10) 0.0613(5) Uani d 1 . .
    H H2A 0.4556 0.1635 0.5264 0.074 Uiso calc 1 . .
    H H2B 0.2900 0.0369 0.5616 0.074 Uiso calc 1 . .
    C C3 0.4500(3) 0.2110(3) 0.64506(10) 0.0600(5) Uani d 1 . .
    H H3A 0.5502 0.1302 0.6533 0.072 Uiso calc 1 . .
    H H3B 0.5204 0.3290 0.6478 0.072 Uiso calc 1 . .
    N N4 0.2988(2) 0.20918(17) 0.70635(8) 0.0505(3) Uani d 1 . .
    C C5 0.1372(3) 0.3200(2) 0.69427(10) 0.0564(4) Uani d 1 . .
    H H5A 0.1933 0.4430 0.7007 0.068 Uiso calc 1 . .
    H H5B 0.0341 0.3071 0.7333 0.068 Uiso calc 1 . .
    C C6 0.0396(3) 0.2714(3) 0.61423(10) 0.0601(5) Uani d 1 . .
    H H6A -0.0311 0.1533 0.6098 0.072 Uiso calc 1 . .
    H H6B -0.0600 0.3533 0.6068 0.072 Uiso calc 1 . .
    C C21 0.3776(3) 0.2198(2) 0.78315(9) 0.0529(4) Uani d 1 . .
    C C22 0.5444(3) 0.1322(3) 0.79801(12) 0.0717(5) Uani d 1 . .
    H H22 0.6084 0.0703 0.7567 0.086 Uiso calc 1 . .
    C C23 0.6182(4) 0.1350(3) 0.87334(14) 0.0871(7) Uani d 1 . .
    H H23 0.7307 0.0756 0.8824 0.105 Uiso calc 1 . .
    C C24 0.5257(4) 0.2242(3) 0.93308(12) 0.0856(7) Uani d 1 . .
    F F24 0.5993(3) 0.2265(2) 1.00693(8) 0.1322(6) Uani d 1 . .
    C C25 0.3638(4) 0.3123(3) 0.92138(12) 0.0915(7) Uani d 1 . .
    H H25 0.3023 0.3737 0.9635 0.110 Uiso calc 1 . .
    C C26 0.2891(3) 0.3115(3) 0.84663(11) 0.0757(6) Uani d 1 . .
    H H26 0.1778 0.3734 0.8388 0.091 Uiso calc 1 . .
    C C31 0.1143(2) 0.23893(19) 0.27760(9) 0.0460(4) Uani d 1 . .
    C C32 0.2604(3) 0.3128(2) 0.23158(11) 0.0608(5) Uani d 1 . .
    F F32 0.45031(17) 0.36529(19) 0.26186(8) 0.0980(4) Uani d 1 . .
    C C33 0.2228(3) 0.3407(3) 0.15683(13) 0.0800(6) Uani d 1 . .
    H H33 0.3239 0.3951 0.1285 0.096 Uiso calc 1 . .
    C C34 0.0325(4) 0.2866(3) 0.12448(12) 0.0806(6) Uani d 1 . .
    H H34 0.0052 0.3004 0.0731 0.097 Uiso calc 1 . .
    C C35 -0.1176(3) 0.2123(3) 0.16775(12) 0.0757(6) Uani d 1 . .
    H H35 -0.2466 0.1763 0.1457 0.091 Uiso calc 1 . .
    C C36 -0.0777(3) 0.1908(2) 0.24373(10) 0.0605(5) Uani d 1 . .
    H H36 -0.1816 0.1431 0.2729 0.073 Uiso calc 1 . .
    C C37 0.1585(2) 0.2067(2) 0.35934(10) 0.0485(4) Uani d 1 . .
    O O31 0.01691(18) 0.21983(18) 0.40748(7) 0.0682(4) Uani d 1 . .
    O O32 0.32700(18) 0.16218(18) 0.37573(8) 0.0718(4) Uani d 1 . .
    O O41 0.3280(2) 0.63088(18) 0.56039(9) 0.0707(4) Uani d 1 . .
    H H41 0.430(4) 0.685(3) 0.5852(15) 0.106 Uiso d 1 . .
    H H42 0.224(4) 0.688(3) 0.5795(14) 0.106 Uiso d 1 . .
loop_
    _atom_site_aniso_label
    _atom_site_aniso_U_11
    _atom_site_aniso_U_22
    _atom_site_aniso_U_33
    _atom_site_aniso_U_12
    _atom_site_aniso_U_13
    _atom_site_aniso_U_23
    N1 0.0615(9) 0.0535(8) 0.0436(8) 0.0059(7) -0.0030(7) 0.0095(6)
    C2 0.0789(12) 0.0603(11) 0.0489(10) 0.0238(9) 0.0110(9) 0.0097(8)
    C3 0.0601(10) 0.0749(12) 0.0513(10) 0.0275(9) 0.0088(8) 0.0163(8)
    N4 0.0562(8) 0.0558(8) 0.0426(8) 0.0151(6) 0.0054(6) 0.0114(6)
    C5 0.0524(10) 0.0683(11) 0.0512(10) 0.0156(8) 0.0070(8) 0.0113(8)
    C6 0.0523(10) 0.0705(11) 0.0596(11) 0.0083(8) 0.0017(8) 0.0157(9)
    C21 0.0637(10) 0.0501(9) 0.0461(10) 0.0065(8) 0.0014(8) 0.0107(7)
    C22 0.0830(13) 0.0771(13) 0.0580(12) 0.0253(11) -0.0088(10) 0.0080(9)
    C23 0.1000(17) 0.0901(15) 0.0751(15) 0.0248(13) -0.0274(13) 0.0156(12)
    C24 0.1192(19) 0.0878(15) 0.0498(12) 0.0060(14) -0.0209(12) 0.0130(11)
    F24 0.1853(16) 0.1527(14) 0.0599(8) 0.0244(12) -0.0440(9) 0.0162(8)
    C25 0.120(2) 0.1097(18) 0.0467(12) 0.0245(16) 0.0060(12) 0.0066(11)
    C26 0.0880(14) 0.0932(15) 0.0497(12) 0.0259(12) 0.0062(10) 0.0108(10)
    C31 0.0482(9) 0.0404(8) 0.0491(9) 0.0074(7) -0.0027(7) 0.0029(7)
    C32 0.0513(10) 0.0673(11) 0.0624(12) -0.0003(8) -0.0023(9) 0.0086(9)
    F32 0.0601(7) 0.1385(11) 0.0924(9) -0.0228(7) -0.0031(6) 0.0283(8)
    C33 0.0815(15) 0.0946(16) 0.0662(13) -0.0028(12) 0.0108(11) 0.0267(11)
    C34 0.0925(16) 0.0986(16) 0.0546(12) 0.0100(13) -0.0069(11) 0.0236(11)
    C35 0.0707(13) 0.0935(15) 0.0627(13) -0.0016(11) -0.0201(10) 0.0178(11)
    C36 0.0571(10) 0.0673(11) 0.0570(11) -0.0021(8) -0.0084(8) 0.0146(8)
    C37 0.0472(9) 0.0447(9) 0.0521(10) 0.0063(7) -0.0065(8) 0.0009(7)
    O31 0.0538(7) 0.1020(10) 0.0504(7) 0.0164(7) -0.0032(6) 0.0098(6)
    O32 0.0586(8) 0.0929(10) 0.0695(9) 0.0283(7) -0.0068(6) 0.0163(7)
    O41 0.0574(8) 0.0642(8) 0.0923(11) 0.0069(6) 0.0025(7) 0.0166(7)
_geom_special_details
;
 All esds (except the esd in the dihedral angle between two l.s. planes)
 are estimated using the full covariance matrix.  The cell esds are taken
 into account individually in the estimation of esds in distances, angles
 and torsion angles; correlations between esds in cell parameters are only
 used when they are defined by crystal symmetry.  An approximate (isotropic)
 treatment of cell esds is used for estimating esds involving l.s. planes.
;
loop_
    _geom_bond_atom_site_label_1
    _geom_bond_atom_site_label_2
    _geom_bond_site_symmetry_2
    _geom_bond_distance
    _geom_bond_publ_flag
    N1 C2 . 1.481(2) ?
    N1 C6 . 1.482(2) ?
    N1 H11 . 0.974(19) ?
    N1 H12 . 0.973(18) ?
    C2 C3 . 1.499(2) ?
    C2 H2A . 0.9700 ?
    C2 H2B . 0.9700 ?
    C3 N4 . 1.462(2) ?
    C3 H3A . 0.9700 ?
    C3 H3B . 0.9700 ?
    N4 C21 . 1.415(2) ?
    N4 C5 . 1.455(2) ?
    C5 C6 . 1.510(2) ?
    C5 H5A . 0.9700 ?
    C5 H5B . 0.9700 ?
    C6 H6A . 0.9700 ?
    C6 H6B . 0.9700 ?
    C21 C22 . 1.382(2) ?
    C21 C26 . 1.386(2) ?
    C22 C23 . 1.387(3) ?
    C22 H22 . 0.9300 ?
    C23 C24 . 1.344(3) ?
    C23 H23 . 0.9300 ?
    C24 C25 . 1.345(3) ?
    C24 F24 . 1.364(2) ?
    C25 C26 . 1.382(3) ?
    C25 H25 . 0.9300 ?
    C26 H26 . 0.9300 ?
    C31 C32 . 1.383(2) ?
    C31 C36 . 1.386(2) ?
    C31 C37 . 1.503(2) ?
    C32 F32 . 1.356(2) ?
    C32 C33 . 1.367(3) ?
    C33 C34 . 1.373(3) ?
    C33 H33 . 0.9300 ?
    C34 C35 . 1.372(3) ?
    C34 H34 . 0.9300 ?
    C35 C36 . 1.377(3) ?
    C35 H35 . 0.9300 ?
    C36 H36 . 0.9300 ?
    C37 O32 . 1.2347(18) ?
    C37 O31 . 1.2580(19) ?
    O41 H41 . 0.84(3) ?
    O41 H42 . 0.89(3) ?
loop_
    _geom_angle_atom_site_label_1
    _geom_angle_atom_site_label_2
    _geom_angle_atom_site_label_3
    _geom_angle_site_symmetry_1
    _geom_angle_site_symmetry_3
    _geom_angle
    _geom_angle_publ_flag
    C2 N1 C6 . . 109.84(13) ?
    C2 N1 H11 . . 112.8(10) ?
    C6 N1 H11 . . 108.9(10) ?
    C2 N1 H12 . . 109.1(10) ?
    C6 N1 H12 . . 110.1(10) ?
    H11 N1 H12 . . 106.0(15) ?
    N1 C2 C3 . . 109.97(14) ?
    N1 C2 H2A . . 109.7 ?
    C3 C2 H2A . . 109.7 ?
    N1 C2 H2B . . 109.7 ?
    C3 C2 H2B . . 109.7 ?
    H2A C2 H2B . . 108.2 ?
    N4 C3 C2 . . 111.44(15) ?
    N4 C3 H3A . . 109.3 ?
    C2 C3 H3A . . 109.3 ?
    N4 C3 H3B . . 109.3 ?
    C2 C3 H3B . . 109.3 ?
    H3A C3 H3B . . 108.0 ?
    C21 N4 C5 . . 117.11(13) ?
    C21 N4 C3 . . 115.84(14) ?
    C5 N4 C3 . . 111.76(12) ?
    N4 C5 C6 . . 111.74(14) ?
    N4 C5 H5A . . 109.3 ?
    C6 C5 H5A . . 109.3 ?
    N4 C5 H5B . . 109.3 ?
    C6 C5 H5B . . 109.3 ?
    H5A C5 H5B . . 107.9 ?
    N1 C6 C5 . . 110.66(14) ?
    N1 C6 H6A . . 109.5 ?
    C5 C6 H6A . . 109.5 ?
    N1 C6 H6B . . 109.5 ?
    C5 C6 H6B . . 109.5 ?
    H6A C6 H6B . . 108.1 ?
    C22 C21 C26 . . 117.06(17) ?
    C22 C21 N4 . . 120.50(15) ?
    C26 C21 N4 . . 122.41(16) ?
    C21 C22 C23 . . 121.2(2) ?
    C21 C22 H22 . . 119.4 ?
    C23 C22 H22 . . 119.4 ?
    C24 C23 C22 . . 119.5(2) ?
    C24 C23 H23 . . 120.3 ?
    C22 C23 H23 . . 120.3 ?
    C23 C24 C25 . . 121.4(2) ?
    C23 C24 F24 . . 119.1(2) ?
    C25 C24 F24 . . 119.5(2) ?
    C24 C25 C26 . . 119.8(2) ?
    C24 C25 H25 . . 120.1 ?
    C26 C25 H25 . . 120.1 ?
    C25 C26 C21 . . 121.0(2) ?
    C25 C26 H26 . . 119.5 ?
    C21 C26 H26 . . 119.5 ?
    C32 C31 C36 . . 116.39(16) ?
    C32 C31 C37 . . 122.84(15) ?
    C36 C31 C37 . . 120.76(15) ?
    F32 C32 C33 . . 117.41(17) ?
    F32 C32 C31 . . 119.16(16) ?
    C33 C32 C31 . . 123.41(17) ?
    C32 C33 C34 . . 118.53(19) ?
    C32 C33 H33 . . 120.7 ?
    C34 C33 H33 . . 120.7 ?
    C35 C34 C33 . . 120.21(19) ?
    C35 C34 H34 . . 119.9 ?
    C33 C34 H34 . . 119.9 ?
    C34 C35 C36 . . 120.10(19) ?
    C34 C35 H35 . . 120.0 ?
    C36 C35 H35 . . 120.0 ?
    C35 C36 C31 . . 121.31(18) ?
    C35 C36 H36 . . 119.3 ?
    C31 C36 H36 . . 119.3 ?
    O32 C37 O31 . . 122.88(16) ?
    O32 C37 C31 . . 119.41(15) ?
    O31 C37 C31 . . 117.65(14) ?
    H41 O41 H42 . . 104(2) ?
loop_
    _geom_torsion_atom_site_label_1
    _geom_torsion_atom_site_label_2
    _geom_torsion_atom_site_label_3
    _geom_torsion_atom_site_label_4
    _geom_torsion_site_symmetry_1
    _geom_torsion_site_symmetry_2
    _geom_torsion_site_symmetry_3
    _geom_torsion_site_symmetry_4
    _geom_torsion
    _geom_torsion_publ_flag
    C6 N1 C2 C3 . . . . -58.4(2) ?
    N1 C2 C3 N4 . . . . 57.70(19) ?
    C2 C3 N4 C21 . . . . 166.90(14) ?
    C2 C3 N4 C5 . . . . -55.50(19) ?
    C21 N4 C5 C6 . . . . -169.07(14) ?
    C3 N4 C5 C6 . . . . 53.91(19) ?
    C2 N1 C6 C5 . . . . 57.07(19) ?
    N4 C5 C6 N1 . . . . -54.95(19) ?
    C5 N4 C21 C22 . . . . -173.58(16) ?
    C3 N4 C21 C22 . . . . -38.3(2) ?
    C5 N4 C21 C26 . . . . 8.7(2) ?
    C3 N4 C21 C26 . . . . 143.97(18) ?
    C26 C21 C22 C23 . . . . 0.6(3) ?
    N4 C21 C22 C23 . . . . -177.22(18) ?
    C21 C22 C23 C24 . . . . 0.1(4) ?
    C22 C23 C24 C25 . . . . -0.6(4) ?
    C22 C23 C24 F24 . . . . -179.9(2) ?
    C23 C24 C25 C26 . . . . 0.3(4) ?
    F24 C24 C25 C26 . . . . 179.6(2) ?
    C24 C25 C26 C21 . . . . 0.5(4) ?
    C22 C21 C26 C25 . . . . -0.9(3) ?
    N4 C21 C26 C25 . . . . 176.88(19) ?
    C36 C31 C32 F32 . . . . 178.92(16) ?
    C37 C31 C32 F32 . . . . -2.6(2) ?
    C36 C31 C32 C33 . . . . 0.7(3) ?
    C37 C31 C32 C33 . . . . 179.14(17) ?
    F32 C32 C33 C34 . . . . 179.15(19) ?
    C31 C32 C33 C34 . . . . -2.6(3) ?
    C32 C33 C34 C35 . . . . 2.4(3) ?
    C33 C34 C35 C36 . . . . -0.3(3) ?
    C34 C35 C36 C31 . . . . -1.7(3) ?
    C32 C31 C36 C35 . . . . 1.5(3) ?
    C37 C31 C36 C35 . . . . -177.02(16) ?
    C32 C31 C37 O32 . . . . -35.4(2) ?
    C36 C31 C37 O32 . . . . 143.03(17) ?
    C32 C31 C37 O31 . . . . 147.48(16) ?
    C36 C31 C37 O31 . . . . -34.1(2) ?
loop_
    _geom_hbond_atom_site_label_D
    _geom_hbond_atom_site_label_H
    _geom_hbond_atom_site_label_A
    _geom_hbond_site_symmetry_A
    _geom_hbond_distance_DH
    _geom_hbond_distance_HA
    _geom_hbond_distance_DA
    _geom_hbond_angle_DHA
    _geom_hbond_publ_flag
    N1 H11 O31 . 0.975(19) 1.773(19) 2.7426(18) 173.2(14) no
    N1 H12 O41 . 0.970(16) 1.793(16) 2.749(2) 167.9(18) no
    O41 H41 O32 2_666 0.84(3) 1.95(3) 2.7744(19) 168(2) no
    O41 H42 O31 2_566 0.89(3) 1.80(3) 2.6693(18) 164(2) no
    C3 H3A O32 2_656 0.97 2.44 3.317(3) 149 no
_shelx_space_group_comment
;
The symmetry employed for this shelxl refinement is uniquely defined
by the following loop, which should always be used as a source of
symmetry information in preference to the above space-group names.
They are only intended as comments.
;
_shelx_estimated_absorpt_T_min     0.954
_shelx_estimated_absorpt_T_max     0.986
_shelx_hkl_file
;
   0   0  -3 452.090 20.2714   4
   0   0   3 477.867 19.6670   3
   0   0  -4 17653.9 94.5871   4
   0   0   4 17759.5 92.4996   3
   0   0   5 36776.1 146.907   3
   0   0  -5 36743.2 149.966   4
   0   0  -6 29525.0 148.662   4
   0   0   6 29650.1 147.040   3
   0   0  -7 49537.6 209.057   4
   0   0   7 49756.4 205.485   3
   0   0  -8 5946.09 85.2224   4
   0   0   8 5965.65 80.3158   3
   0   0   9 45.8559 34.4731   3
   0   0  -9 69.1610 39.2443   4
   0   0  10 3272.42 71.2948   3
   0   0 -10 3151.74 73.2346   4
   0   0 -11 5290.18 95.9172   4
   0   0 -12 235.222 50.3915   4
   0   0 -13 5544.03 115.139   4
   0   0 -14 10683.2 156.924   4
   0   0 -15 390.738 64.4191   4
   0   0 -16 795.456 75.8295   4
   0   0 -17 30.6847 60.0950   4
   0   0 -18 178.385 66.3597   4
   0   0 -19 42.3303 66.7712   4
   0   0 -20 236.636 79.6911   4
   0   0 -21 538.161 92.1319   4
   0   1 -22 325.097 87.7110   4
   0   1 -21 506.966 86.6075   4
   0   1 -20 243.961 73.5267   4
   0   1 -19 150.980 66.8474   4
   0   1 -18 31.0504 59.6104   4
   0   1 -17 161.830 61.0766   4
   0   1 -16 220.210 61.5875   4
   0   1 -15 18.9796 55.1067   4
   0   1 -14 262.941 56.2545   4
   0  -1  13 8641.49 131.485   3
   0   1 -13 8485.89 127.894   4
   0   1 -12 145.543 41.3063   4
   0  -1  12 134.013 39.2140   3
   0   1 -11 1186.39 56.8803   4
   0  -1  11 1207.58 56.1199   3
   0  -1  10 3944.80 78.8610   3
   0   1 -10 4012.18 80.2029   4
   0   1  -9 41635.4 214.272   4
   0  -1   9 41739.9 222.708   3
   0   1  -8 46263.5 210.373   4
   0  -1   8 46096.9 218.926   3
   0  -1   7 95642.1 292.829   3
   0   1  -7 95898.7 282.392   4
   0   1  -6 7578.97 76.9168   4
   0  -1   6 7679.03 80.3546   3
   0  -1   5 9453.81 82.4261   3
   0   1  -5 9275.38 76.4269   4
   0  -1   4 45033.9 157.091   3
   0   1  -4 45267.6 146.588   4
   0  -1   3 6959.75 57.1965   3
   0   1  -3 7074.65 53.4312   4
   0  -1   2 2191.07 30.4150   3
   0   1  -2 2181.97 28.1300   4
   0  -1  -1 4624.60 39.8207   1
   0  -1  -2 1793.53 28.0081   1
   0   1   2 1713.82 29.2372   2
   0  -1  -2 1776.21 35.2658   4
   0  -1  -3 30618.9 131.992   4
   0  -1  -3 30263.1 112.693   1
   0   1   3 30322.8 111.727   2
   0  -1  -4 3423.34 54.4028   4
   0   1   4 3391.72 43.9768   2
   0  -1  -4 3422.38 42.9124   1
   0  -1  -5 8876.39 72.5436   1
   0   1   5 8848.09 72.2800   2
   0  -1  -5 8832.99 86.6890   4
   0  -1  -6 73.1679 19.6681   1
   0  -1  -6 83.9318 30.6126   4
   0   1   6 60.0661 22.6675   2
   0   1   7 13326.2 102.852   2
   0  -1  -7 13362.9 103.061   1
   0  -1  -7 12907.8 121.152   4
   0  -1  -8 9958.74 113.296   4
   0  -1  -9 20161.6 166.455   4
   0  -1 -10 1684.82 63.7392   4
   0  -1 -11 1163.85 64.6491   4
   0  -1 -12 5623.87 112.112   4
   0  -1 -13 14283.0 178.902   4
   0  -1 -14 2033.92 91.8321   4
   0  -1 -15 70.8093 60.7531   4
   0  -1 -16 922.822 79.8096   4
   0  -1 -17 176.112 70.4836   4
   0  -1 -18 136.475 71.0954   4
   0  -1 -19 65.9876 75.7195   4
   0  -1 -20 352.474 85.8288   4
   0  -1 -21 816.556 99.8283   4
   0   2 -22 188.279 77.0503   4
   0   2 -21 271.125 72.4215   4
   0   2 -20-38.9849 64.9909   4
   0   2 -19 17.0942 60.2832   4
   0   2 -18 180.928 66.4071   4
   0   2 -17 730.033 72.0253   4
   0  -2  16-74.0679 54.6212   3
   0   2 -16 53.0528 57.9048   4
   0  -2  15 14.2542 50.7380   3
   0   2 -15 25.1524 48.5270   4
   0   2 -14 444.040 51.8063   4
   0  -2  14 464.348 56.5431   3
   0  -2  13 364.939 52.0307   3
   0   2 -13 361.150 48.7972   4
   0  -2  12 2353.63 78.5952   3
   0   2 -12 2173.14 69.1237   4
   0  -2  11 187.457 44.0300   3
   0   2 -11 147.466 41.7584   4
   0   2 -10 9542.76 113.576   4
   0  -2  10 9644.17 122.296   3
   0  -2   9 943.805 47.7495   3
   0   2  -9 949.730 46.3119   4
   0   2  -8 196.335 31.5371   4
   0  -2   8 218.883 34.2958   3
   0   2  -7 5970.20 75.9462   4
   0  -2   7 5966.34 83.5154   3
   0  -2   6 36222.2 179.554   3
   0   2  -6 36548.5 166.761   4
   0  -2   5 72233.6 237.265   3
   0   2  -5 72434.9 220.281   4
   0   2  -4 46819.0 168.850   4
   0  -2   4 47315.8 175.105   3
   0  -2   3 2569.51 42.2516   3
   0  -2   2 1559.93 40.2611   1
   0  -2   2 1660.44 32.6114   3
   0  -2   1 7309.27 73.1316   1
   0  -2   1 6770.39 47.8705   0
   0  -2   1 6919.70 51.8681   3
   0  -2   0 999999. 3141.00   1
   0  -2  -1 33315.9 147.053   1
   0  -2  -1 33104.3 107.572   0
   0  -2  -2 35051.2 149.562   1
   0  -2  -2 35323.3 120.505   0
   0   2   2 35714.7 152.404   2
   0  -2  -3 23763.7 126.429   1
   0   2   3 24561.9 129.345   2
   0  -2  -3 23624.3 109.610   0
   0  -2  -4 6161.45 81.7902   4
   0   2   4 6147.25 68.7031   2
   0  -2  -4 5918.10 67.7206   1
   0  -2  -5 762.122 42.5748   4
   0   2   5 774.494 33.1291   2
   0  -2  -5 816.582 32.4394   1
   0   2   6 3665.01 59.3363   2
   0  -2  -6 3541.09 58.5325   1
   0  -2  -6 3487.60 73.6138   4
   0  -2  -7 4311.80 66.8540   1
   0  -2  -7 4342.51 83.6006   4
   0   2   7 4194.86 66.1161   2
   0  -2  -8 5735.62 98.2906   4
   0   2   8 5643.91 78.6723   2
   0  -2  -8 5755.63 80.1687   1
   0  -2  -9 185.829 45.5218   4
   0  -2  -9 206.531 31.0453   1
   0   2   9 189.159 33.8721   2
   0  -2 -10 5663.71 106.934   4
   0  -2 -10 5878.68 88.3855   1
   0   2  10 6058.24 89.2610   2
   0  -2 -11 3029.40 69.0632   1
   0  -2 -11 2596.21 86.0833   4
   0  -2 -12 1281.85 77.6030   4
   0  -2 -13 9047.39 157.420   4
   0  -2 -14 9689.37 165.440   4
   0  -2 -15 99.0492 65.4692   4
   0  -2 -16 0.17669 66.2890   4
   0  -2 -17 388.485 74.1384   4
   0  -2 -18 222.891 76.1747   4
   0  -2 -19 362.367 85.2227   4
   0  -2 -20 212.825 86.9431   4
   0   3 -22 36.9864 70.2204   4
   0   3 -21 289.239 72.1043   4
   0   3 -20 39.5196 64.5161   4
   0   3 -19 47.8631 59.3636   4
   0   3 -18 20.3421 55.7976   4
   0  -3  17 2097.79 99.6542   3
   0   3 -17 1963.61 89.4600   4
   0  -3  16 33.8043 56.8255   3
   0   3 -16 99.5943 52.6391   4
   0   3 -15 105.667 52.3845   4
   0  -3  15 91.7194 53.1634   3
   0  -3  14 177.165 53.2242   3
   0   3 -14 174.860 49.3141   4
   0   3 -13 465.433 52.7128   4
   0  -3  13 458.465 54.6426   3
   0  -3  12 337.578 49.7977   3
   0   3 -12 386.745 47.3761   4
   0   3 -11 3190.83 77.8639   4
   0  -3  11 3101.49 84.1698   3
   0   3 -10 14480.9 139.746   4
   0  -3  10 14748.2 157.274   3
   0  -3   9 671.125 47.5153   3
   0   3  -9 691.205 42.4471   4
   0  -3   8 14266.1 138.336   3
   0   3  -8 14460.4 127.101   4
   0  -3   7 22340.1 162.045   3
   0   3  -7 22114.0 148.683   4
   0  -3   6 5036.19 75.2323   3
   0   3  -6 4881.79 72.3621   4
   0  -3   5 1165.26 39.9522   3
   0   3  -5 1191.42 40.6334   4
   0  -3   4 5882.01 70.8312   3
   0  -3   3 9221.02 101.869   1
   0  -3   3 8903.61 80.5683   3
   0  -3   2 3523.69 45.3135   0
   0  -3   2 3587.33 65.9458   1
   0  -3   2 3516.47 48.6619   3
   0  -3   1 2516.99 57.5745   1
   0  -3   1 2401.20 37.6374   0
   0  -3   1 2453.75 37.8543   3
   0  -3   0 3820.47 66.1200   1
   0  -3   0 3756.00 40.6007   3
   0  -3   0 3609.18 44.7483   0
   0  -3  -1 2025.64 29.7495   3
   0  -3  -1 2012.41 37.1342   0
   0  -3  -1 2072.57 51.7813   1
   0  -3  -2 8141.05 92.4482   1
   0  -3  -2 7873.10 69.3270   0
   0   3   3 19152.9 135.939   2
   0  -3  -3 18986.5 111.379   0
   0  -3  -3 18801.3 138.286   1
   0  -3  -4 151.656 30.4837   1
   0   3   4 128.498 32.6050   2
   0  -3  -4 117.520 28.5759   0
   0  -3  -4 121.877 15.7694   3
   0  -3  -5 25867.6 107.463   3
   0   3   5 25567.8 161.301   2
   0  -3  -5 26006.2 165.996   1
   0  -3  -5 25803.5 146.280   0
   0  -3  -6 262.906 32.6503   1
   0  -3  -6 250.623 34.4213   0
   0   3   6 211.770 34.6591   2
   0  -3  -7 592.028 55.1100   4
   0   3   7 614.884 41.4505   2
   0  -3  -7 640.160 41.6787   0
   0  -3  -7 607.398 40.7669   1
   0  -3  -8-3.57516 47.4967   4
   0   3   8-5.14613 33.5925   2
   0  -3  -8 3.83481 29.3928   1
   0  -3  -9 672.814 62.4064   4
   0   3   9 746.873 44.3204   2
   0  -3  -9 711.503 42.6393   1
   0  -3 -10 28.5056 52.1381   4
   0  -3 -10 56.7201 32.0066   1
   0   3  10 34.3869 35.0330   2
   0  -3 -11-7.43762 35.1700   1
   0   3  11 23.5997 39.1195   2
   0  -3 -11-7.06568 62.0273   4
   0  -3 -12 2135.58 69.1850   1
   0   3  12 2092.81 69.2526   2
   0  -3 -12 1904.05 97.3450   4
   0  -3 -13 4557.11 134.248   4
   0  -3 -13 5143.03 101.345   1
   0  -3 -14 3649.48 121.877   4
   0  -3 -15 30.2824 69.5455   4
   0  -3 -16 201.894 76.5994   4
   0  -3 -17 175.893 78.9077   4
   0  -3 -18 74.1579 79.2385   4
   0  -3 -19-13.0882 88.0683   4
   0   4 -21 120.047 68.3168   4
   0   4 -20 83.1416 66.3876   4
   0   4 -19-73.0972 62.8382   4
   0  -4  18 568.266 75.8485   3
   0   4 -18 691.166 68.2406   4
   0  -4  17 818.460 78.5750   3
   0   4 -17 780.767 67.8625   4
   0  -4  16 1727.58 91.0392   3
   0   4 -16 1729.67 80.0072   4
   0   4 -15 811.724 62.1443   4
   0  -4  15 861.108 69.3635   3
   0  -4  14 270.923 57.8755   3
   0   4 -14 267.828 51.6836   4
   0  -4  13 310.680 56.3246   3
   0   4 -13 264.196 50.2184   4
   0   4 -12 46.4796 41.1612   4
   0  -4  12 7.70048 45.6573   3
   0  -4  11 275.172 49.4211   3
   0   4 -11 268.546 43.3649   4
   0  -4  10 11078.7 143.713   3
   0   4 -10 11009.3 129.754   4
   0   4  -9 1672.98 58.3109   4
   0  -4   9 1746.20 65.7586   3
   0  -4   8 580.676 44.2831   3
   0   4  -8 621.679 42.7866   4
   0   4  -7 21.7766 32.8372   4
   0  -4   7 47.5057 33.5965   3
   0   4  -6 175.334 32.7891   4
   0  -4   6 236.774 34.2463   3
   0  -4   5 2441.60 70.3748   1
   0  -4   5 2474.45 55.5238   3
   0  -4   4 273.811 41.6543   1
   0  -4   4 322.278 29.6214   3
   0  -4   3 724.168 33.9368   3
   0  -4   3 725.487 47.2858   1
   0  -4   2 8125.55 78.3787   3
   0  -4   2 8446.08 75.2832   0
   0  -4   2 8377.37 113.436   1
   0  -4   1 86.8598 20.1823   3
   0  -4   1 112.486 22.9258   0
   0  -4   1 142.613 37.6633   1
   0  -4   0 2242.96 64.6545   1
   0  -4   0 2102.92 37.0693   3
   0  -4   0 2022.70 41.2213   0
   0  -4  -1 1950.01 41.9313   0
   0  -4  -1 2010.66 33.2050   3
   0  -4  -1 2020.78 61.1944   1
   0  -4  -2 2131.16 45.3555   0
   0  -4  -2 2021.98 32.6715   3
   0  -4  -2 2235.90 65.2462   1
   0  -4  -3 19285.2 162.725   1
   0  -4  -3 18790.7 121.768   0
   0   4   3 18950.1 160.180   2
   0  -4  -4 326.009 38.7966   1
   0  -4  -4 316.735 32.2069   0
   0   4   4 284.591 40.2682   2
   0  -4  -5 1236.85 44.0902   0
   0  -4  -5 1327.08 53.6026   1
   0   4   5 1305.59 53.5760   2
   0  -4  -6 1064.38 44.9278   0
   0   4   6 948.283 49.7778   2
   0  -4  -6 1106.00 51.2836   1
   0  -4  -7 278.341 35.8700   0
   0   4   7 308.009 40.5095   2
   0  -4  -7 417.562 41.6383   1
   0  -4  -8 1714.77 57.7491   0
   0   4   8 1739.75 61.3593   2
   0  -4  -8 1869.61 63.2768   1
   0   4   9 16.8780 37.9815   2
   0  -4  -9 5.14807 36.9455   1
   0  -4  -9 22.2485 36.6845   0
   0   4  10 273.365 43.8064   2
   0  -4 -10 314.061 45.5488   0
   0  -4 -10 355.518 45.8440   1
   0  -4 -11 27.2894 42.9596   0
   0   4  11 3.56647 41.7085   2
   0  -4 -11-38.0339 42.9080   1
   0   4  12 0.00000 47.0767   2
   0  -4 -12 32.4292 44.5454   1
   0  -4 -12 73.4998 48.1795   0
   0  -4 -13 1555.57 70.9158   1
   0   4  13 1698.47 71.6781   2
   0  -4 -13 1512.02 77.0440   0
   0   4  14 1177.93 67.3080   2
   0  -4 -14 1091.75 63.9103   1
   0  -4 -15 41.7138 47.9828   1
   0  -4 -15 27.5535 69.7436   4
   0  -4 -16 74.3244 72.2994   4
   0  -4 -17 631.088 94.9426   4
   0  -4 -18 0.00000 81.8290   4
   0   5 -18 44.3358 56.0492   4
   0  -5  18 139.264 69.4514   3
   0  -5  17 1711.37 95.9516   3
   0   5 -17 1637.39 86.3547   4
   0  -5  16 351.816 66.7484   3
   0   5 -16 297.626 60.4087   4
   0  -5  15 24.3559 59.0001   3
   0   5 -15 52.3335 52.5872   4
   0   5 -14 66.3308 50.9850   4
   0  -5  14 101.113 52.5044   3
   0  -5  13 75.4148 54.3117   3
   0   5 -13 30.6719 45.6973   4
   0  -5  12 917.373 67.4003   3
   0   5 -12 920.173 58.8487   4
   0  -5  11 3491.54 93.6591   3
   0   5 -11 3697.36 88.2119   4
   0   5 -10 515.627 51.9649   4
   0  -5  10 496.455 55.9961   3
   0   5  -9 3257.52 81.2198   4
   0  -5   9 3210.11 83.4350   3
   0  -5   8 1275.05 56.9812   3
   0   5  -8 1261.54 58.0917   4
   0  -5   8 1281.25 70.6061   1
   0   5  -7 13.3162 37.3783   4
   0  -5   7 36.6827 47.9923   1
   0  -5   7 55.0709 35.3565   3
   0  -5   6 1491.48 70.5435   1
   0  -5   6 1514.43 54.1341   3
   0   5  -6 1485.58 58.4730   4
   0  -5   5 32.9692 43.6231   1
   0  -5   5 13.9855 29.4201   3
   0  -5   4 3135.73 62.3389   3
   0  -5   4 3125.63 86.5181   1
   0  -5   3 4293.17 95.3655   1
   0  -5   3 4182.42 66.7358   3
   0  -5   2 456.556 52.5771   1
   0  -5   2 412.640 30.0372   3
   0  -5   1 4523.38 96.3734   1
   0  -5   0 5299.10 101.807   1
   0  -5  -1 556.577 54.9768   1
   0  -5  -2 3342.69 84.3017   1
   0   5   3 5389.90 100.306   2
   0  -5  -3 5411.53 103.334   1
   0   5   4 4.81309 40.2804   2
   0  -5  -4-6.13216 40.0583   1
   0  -5  -5 2860.79 79.2356   1
   0   5   5 2766.06 79.0491   2
   0  -5  -6 344.761 45.0194   1
   0   5   6 395.491 48.4823   2
   0   5   7 238.163 45.5172   2
   0  -5  -7 321.076 44.0847   1
   0  -5  -8 128.409 43.6734   1
   0   5   8 115.763 41.1826   2
   0  -5  -9 89.6598 47.2147   1
   0   5   9 24.0006 45.2119   2
   0  -5 -10 155.113 49.0324   1
   0   5  10 152.290 49.4649   2
   0   5  11 37.4804 47.8911   2
   0  -5 -11 112.059 47.4212   1
   0  -5 -12-11.4699 47.7483   1
   0   5  12-49.9374 48.6594   2
   0   5  13 478.519 58.1154   2
   0  -5 -13 592.927 60.0899   1
   0  -5 -14 1336.50 74.2298   1
   0  -5 -15 441.718 59.3032   1
   0  -5 -16 116.803 53.5348   1
   0  -6  18 1070.67 88.4924   3
   0  -6  17 50.5211 65.7752   3
   0  -6  16 1195.18 85.9493   3
   0  -6  15 2015.43 96.3204   3
   0  -6  14 181.585 64.1022   3
   0   6 -14 165.501 55.1195   4
   0  -6  13 1257.06 78.2474   3
   0   6 -13 1201.78 72.6650   4
   0  -6  12 1754.82 84.3477   3
   0  -6  12 1750.65 92.6536   1
   0   6 -12 1724.53 75.4497   4
   0  -6  11 2097.98 82.3071   3
   0  -6  11 1976.32 94.4352   1
   0   6 -11 1982.09 77.1361   4
   0  -6  10 1010.69 66.2382   3
   0   6 -10 1051.43 64.9395   4
   0  -6  10 1035.22 77.6061   1
   0   6  -9 199.558 49.0508   4
   0  -6   9 230.238 46.4103   3
   0  -6   9 278.735 60.0701   1
   0   6  -8 1046.28 59.9535   4
   0  -6   8 912.291 55.3705   3
   0  -6   8 954.957 73.6523   1
   0  -6   7 21.5751 55.3589   1
   0  -6   7 52.3498 35.5576   3
   0   6  -7 21.2865 42.8272   4
   0  -6   6 462.146 58.5554   1
   0  -6   6 488.737 43.3185   3
   0  -6   5 473.274 65.4214   1
   0  -6   4 6166.37 126.953   1
   0  -6   3 621.185 60.0764   1
   0  -6   2 2077.47 82.8155   1
   0  -6   1 1278.87 69.1476   1
   0  -6   0 884.013 62.0221   1
   0  -6  -1 1985.45 80.4826   1
   0  -6  -2 115.326 52.7435   1
   0   6   3 2730.95 88.8370   2
   0  -6  -3 2530.23 82.9622   1
   0   6   4 706.710 59.8512   2
   0  -6  -4 656.313 58.7009   1
   0  -6  -5-13.0705 46.6117   1
   0   6   5 54.0949 48.8799   2
   0   6   6 276.810 52.4954   2
   0  -6  -6 273.444 53.3548   1
   0  -6  -7-14.9225 43.3912   1
   0   6   7 51.6137 46.3127   2
   0   6   8 264.968 49.6702   2
   0  -6  -8 372.161 58.8033   1
   0  -6  -9-87.4413 48.5812   1
   0   6   9-13.8129 48.7286   2
   0  -6 -10-2.79765 52.5672   1
   0   6  10-17.8475 51.9921   2
   0  -6 -11 0.45613 53.7105   1
   0  -6 -12 36.5930 51.8513   1
   0  -6 -13 81.5073 49.0302   1
   0  -6 -14 26.4791 55.7774   1
   0  -6 -15 27.8227 54.4812   1
   0  -6 -16-20.2454 56.9015   1
   0  -7  18 37.3281 69.2011   1
   0  -7  17 383.452 83.3056   1
   0  -7  17 728.989 81.8869   3
   0  -7  16 427.600 81.6975   1
   0  -7  16 587.531 77.1450   3
   0  -7  15-95.2786 62.4356   3
   0  -7  15 39.1966 69.3269   1
   0  -7  14 394.199 69.3934   3
   0  -7  14 368.891 79.2461   1
   0  -7  13 108.848 70.9591   1
   0  -7  13 4.58560 57.0349   3
   0  -7  12 1113.17 75.8611   3
   0  -7  12 1172.46 90.9162   1
   0  -7  11 87.2793 68.0633   1
   0  -7  11 34.1569 50.0694   3
   0  -7  10 149.289 67.0100   1
   0  -7   9 1741.08 95.8699   1
   0   7  -9 1824.48 82.6295   4
   0   7  -8 405.423 55.5782   4
   0  -7   8 468.716 72.5648   1
   0  -7   7 252.971 68.3201   1
   0   7  -7 298.100 55.2372   4
   0  -7   6 1388.04 81.8650   1
   0  -7   5 33.8967 58.7949   1
   0  -7   4 1575.19 83.1681   1
   0  -7   3 703.960 69.2023   1
   0  -7   2 1213.49 77.1939   1
   0  -7   1 1.31602 55.3484   1
   0  -7   0 1016.67 73.0832   1
   0  -7  -1-6.66893 52.4115   1
   0  -7  -2 365.972 59.9202   1
   0   7   2 370.236 65.4284   2
   0   7   3 538.006 64.5944   2
   0  -7  -3 530.018 63.9729   1
   0   7   4 1.01868 51.9252   2
   0  -7  -4-3.17242 48.9479   1
   0   7   5 88.5658 54.5250   2
   0  -7  -5 69.5842 50.6390   1
   0  -7  -6 1337.82 79.9581   1
   0   7   6 1359.50 76.6116   2
   0  -7  -7 303.536 56.5706   1
   0  -7  -8 333.353 59.2692   1
   0  -7  -9 16.7254 49.6014   1
   0  -7 -10 12.6847 52.3919   1
   0  -7 -11-14.6156 54.2336   1
   0  -7 -12 6.96166 53.5845   1
   0  -7 -13 36.8825 60.2101   1
   0  -8  15 607.002 88.8922   1
   0  -8  14 29.0034 75.2752   1
   0  -8  13 545.678 89.3168   1
   0  -8  12 693.390 86.6812   1
   0  -8  11 1085.53 94.4099   1
   0  -8  10 73.3524 71.7961   1
   0  -8   9-47.3691 70.9681   1
   0  -8   8 450.945 74.3649   1
   0  -8   7 77.2380 61.2467   1
   0  -8   6 17.0204 61.9084   1
   0  -8   5 71.1029 60.2773   1
   0  -8   4 1065.36 80.8340   1
   0  -8   3 896.465 78.6960   1
   0  -8   2 794.566 74.1933   1
   0  -8   1 71.6363 60.1249   1
   0  -8   0 15.8297 63.4402   1
   0  -8  -1-10.3423 61.5795   1
   0   8   2 107.380 61.6650   2
   0  -8  -2 69.7423 56.7045   1
   0  -8  -3 92.6030 57.7698   1
   0   8   3 192.677 63.0300   2
   0  -8  -4 313.480 62.3311   1
   0  -8  -5 70.4098 58.4476   1
   0  -8  -6 190.643 63.3569   1
   0  -8  -7 101.671 55.0346   1
   0  -8  -8 15.4198 58.8317   1
   0  -8  -9 8.53067 58.7431   1
   0  -9  10 43.5390 71.2414   1
   0  -9   9 213.161 75.4945   1
   0  -9   8 157.978 71.4035   1
   0  -9   7 14.3279 70.3142   1
   0  -9   6 31.3907 65.3012   1
   0  -9   5-28.9482 61.1433   1
   0  -9   4 250.056 69.4170   1
   0  -9   3-47.4509 63.6280   1
   0  -9   2 819.217 80.4922   1
   0  -9   1 230.207 70.0919   1
   0  -9   0 156.284 64.8395   1
   0  -9  -1 94.7027 62.5354   1
   0  -9  -2 333.778 68.7819   1
   0  -9  -3 120.684 64.1557   1
   0  -9  -4-13.8271 59.4045   1
  -1   9   6-106.448 56.6157   2
  -1   9   5-52.8555 60.7763   2
   1  -9  -5-28.2046 63.4146   1
  -1   9   4 193.469 72.7468   2
   1  -9  -4-65.7451 60.4438   1
  -1   9   3 203.364 76.2540   2
   1  -9  -3 367.895 72.4479   1
  -1   9   2 203.296 73.5743   2
   1  -9  -2 5.74665 58.0189   1
  -1   9   1-76.3234 72.9140   2
   1  -9  -1-53.9924 60.4805   1
   1  -9   0 213.935 70.2186   1
   1  -9   1 48.6804 63.4519   1
   1  -9   2 254.108 73.2312   1
   1  -9   3 303.635 75.1563   1
   1  -9   4 326.177 72.1277   1
   1  -9   5 193.097 74.4315   1
   1  -9   6 63.2886 71.4542   1
   1  -9   7 303.992 79.7138   1
   1  -9   8 58.1102 70.2807   1
   1  -9   9 838.317 92.2276   1
   1  -9  10-10.0875 83.3660   1
   1  -8 -10 541.691 70.6023   1
  -1   8   9 78.6893 58.3165   2
   1  -8  -9 65.7617 55.5348   1
   1  -8  -8-25.1341 54.1744   1
  -1   8   8 79.3394 58.5262   2
  -1   8   7 22.4596 60.3044   2
   1  -8  -7 62.4660 57.1602   1
  -1   8   6 96.4822 55.0238   2
   1  -8  -6-7.32942 52.8359   1
  -1   8   5-4.04474 62.5952   2
   1  -8  -5 42.5844 51.7577   1
  -1   8   4 174.417 64.1566   2
   1  -8  -4 103.496 57.8565   1
  -1   8   3 260.556 69.6864   2
   1  -8  -3 226.175 58.0350   1
  -1   8   2 616.267 78.0928   2
   1  -8  -2 712.624 71.1196   1
   1  -8  -1 225.973 63.7189   1
   1  -8   0 202.015 67.7384   1
   1  -8   1 2013.03 97.0046   1
   1  -8   2 1526.88 92.3918   1
   1  -8   3 71.4020 61.1720   1
   1  -8   4 719.292 77.2245   1
   1  -8   5 395.514 73.8404   1
   1  -8   6 250.534 70.8409   1
   1  -8   7 198.907 72.4502   1
   1  -8   8 493.155 82.7418   1
   1  -8   9-49.1699 69.5568   1
   1  -8  10 327.792 78.8171   1
   1  -8  11 100.401 77.6658   1
   1  -8  12 181.335 81.4605   1
   1  -8  13-12.4724 78.3925   1
   1  -8  14-22.1889 66.7119   3
   1  -8  14 180.098 84.3059   1
   1  -8  15 174.827 66.8942   3
  -1   7  12 132.639 67.0639   2
   1  -7 -12 137.197 56.8758   1
   1  -7 -11 378.031 63.6041   1
  -1   7  11 318.348 65.8870   2
  -1   7  10 40.1571 57.6865   2
   1  -7 -10 1.66454 50.6504   1
  -1   7   9 78.5463 58.0412   2
   1  -7  -9 36.7420 50.7426   1
   1  -7  -8-66.5447 48.2327   1
  -1   7   8 52.6764 56.0994   2
   1  -7  -7 34.2344 48.8778   1
  -1   7   7-39.5561 55.9374   2
  -1   7   6-6.16861 54.9764   2
   1  -7  -6 41.3543 49.5641   1
   1  -7  -5 17.0313 49.8068   1
  -1   7   5 65.4608 57.8016   2
   1  -7  -4 67.4766 51.1001   1
  -1   7   4-27.9923 59.3565   2
   1  -7  -3 554.389 66.7633   1
  -1   7   3 774.069 72.3348   2
  -1   7   2 481.271 74.7846   2
   1  -7  -2 535.682 64.9324   1
   1  -7  -1 319.728 64.3524   1
   1  -7   0 1319.87 77.8722   1
   1  -7   1 340.600 64.6141   1
   1  -7   2 62.6528 58.5530   1
   1  -7   3 2173.01 90.0934   1
   1  -7   4 640.537 70.4794   1
   1  -7   5 0.53125 62.9214   1
   1  -7   6-17.3656 63.2058   1
   1  -7   7 76.1679 62.0024   1
   1  -7   8 74.9387 65.7056   1
   1  -7   9 1377.12 75.2400   3
   1  -7   9 1222.35 87.6992   1
   1  -7  10 200.512 72.8008   1
   1  -7  10 268.996 58.9881   3
   1  -7  11 1833.49 103.314   1
   1  -7  11 2012.02 88.7005   3
   1  -7  12 6.01026 60.7427   3
   1  -7  12 4.67084 70.8537   1
   1  -7  13 1447.00 88.0310   3
   1  -7  13 1119.19 96.5048   1
   1  -7  14 686.921 75.7118   3
   1  -7  15 298.316 70.0394   3
   1  -7  16 345.550 72.2634   3
   1  -7  17 53.7934 66.6030   3
  -1   6  15 130.291 62.1209   2
  -1   6  14-27.9460 57.8172   2
  -1   6  13 30.9186 54.4596   2
   1  -6 -13-6.49774 47.6926   1
   1  -6 -12 61.6707 49.5494   1
  -1   6  12 123.969 55.1809   2
   1  -6 -11 52.8223 47.2815   1
  -1   6  11 14.1529 57.3023   2
  -1   6  10 786.432 70.8126   2
   1  -6 -10 832.506 62.4065   1
  -1   6   9 152.071 52.8901   2
   1  -6  -9 121.221 47.6380   1
   1  -6  -8-10.1842 45.1146   1
  -1   6   8 9.17628 54.0127   2
  -1   6   7 771.876 67.2694   2
   1  -6  -7 896.647 62.2765   1
   1  -6  -6 1191.42 66.1166   1
  -1   6   6 1321.89 76.4995   2
  -1   6   5 911.767 69.7484   2
   1  -6  -5 825.553 59.0619   1
  -1   6   4 314.887 61.7439   2
   1  -6  -4 286.150 50.8888   1
  -1   6   3 1260.92 74.3696   2
   1  -6  -3 1126.34 67.5545   1
   1  -6  -2-9.85091 50.1690   1
   1  -6  -1 41.6189 50.0466   1
   1  -6   0 1723.76 78.3643   1
   1  -6   1 4616.25 110.866   1
   1  -6   2 10667.1 156.305   1
   1  -6   3 1453.86 77.8210   1
   1  -6   4 2388.92 69.7001   3
   1  -6   4 2444.08 91.9738   1
   1  -6   5 208.264 44.9928   3
   1  -6   5 218.340 62.0415   1
   1  -6   6 1690.78 84.4152   1
   1  -6   6 1652.59 66.0171   3
   1  -6   7 1350.16 67.3481   3
   1  -6   7 1542.95 87.2550   1
   1  -6   8 1172.63 63.9581   3
   1  -6   8 1340.92 80.5576   1
   1  -6   9 1128.23 80.4423   1
   1  -6   9 1142.48 64.1314   3
   1  -6  10 32.4717 48.7169   3
   1  -6  11 1931.78 84.5519   3
   1  -6  12 626.184 65.9135   3
   1  -6  13 69.7322 56.6401   3
   1  -6  14 496.646 70.4724   3
   1  -6  15 496.542 71.4470   3
   1  -6  16 1505.69 94.3908   3
   1  -6  17 511.110 73.7240   3
   1  -6  18 292.543 68.0552   3
  -1   5  16 40.1991 60.1771   2
  -1   5  15 180.423 55.4016   2
  -1   5  14 19.9491 56.4726   2
   1  -5 -13 382.794 52.5885   1
  -1   5  13 306.812 58.8677   2
  -1   5  12 73.3260 54.1358   2
   1  -5 -12 25.3569 45.2063   1
  -1   5  11-95.2300 54.5001   2
   1  -5 -11-4.23421 42.8782   1
   1  -5 -10 204.551 47.0920   1
  -1   5  10 128.708 53.8494   2
   1  -5  -9 38.1871 38.1604   1
  -1   5   9 53.2257 52.3593   2
  -1   5   8 443.458 56.7469   2
   1  -5  -8 377.876 44.9827   1
  -1   5   7 528.986 56.0079   2
   1  -5  -7 500.348 47.9528   1
  -1   5   6 453.443 56.3617   2
   1  -5  -6 439.651 46.8124   1
   1  -5  -5 1727.94 66.9452   1
  -1   5   5 1697.47 73.8860   2
   1  -5  -4 39.7414 37.8917   1
  -1   5   4 38.7470 50.6509   2
   1  -5  -3 558.892 48.2611   1
  -1   5   3 646.603 57.9097   2
   1  -5  -2 221.851 43.1262   1
   1  -5  -1 7259.73 115.384   1
   1  -5   0 489.038 37.5392   3
   1  -5   0 432.154 52.1433   1
   1  -5   1 1212.47 46.9542   3
   1  -5   1 1279.92 63.0118   1
   1  -5   2 618.149 59.9324   1
   1  -5   2 557.027 39.2461   3
   1  -5   3 15504.9 137.231   3
   1  -5   3 15939.0 172.550   1
   1  -5   4 757.273 47.2962   3
   1  -5   4 627.998 60.3124   1
   1  -5   5 2241.62 83.1936   1
   1  -5   5 2513.86 66.6574   3
   1  -5   6 2875.20 73.6603   3
  -1   5  -6 2902.21 64.2288   4
   1  -5   6 2798.55 88.7205   1
   1  -5   7 258.621 42.0948   3
  -1   5  -7 285.657 35.6734   4
  -1   5  -8 14.8584 31.5268   4
   1  -5   8-6.40195 43.8569   3
  -1   5  -9-6.72938 30.6666   4
   1  -5   9 27.1496 44.4545   3
  -1   5 -10 180.704 36.7503   4
   1  -5  10 159.936 49.0299   3
   1  -5  11 18.3506 46.0273   3
   1  -5  12 23.6879 48.3707   3
   1  -5  13 1888.98 86.5354   3
   1  -5  14 600.116 68.2104   3
   1  -5  15 918.012 76.0078   3
   1  -5  16 2964.30 110.852   3
   1  -5  17 146.065 64.1561   3
   1  -5  18 151.109 58.1922   3
   1  -5  19 1.33614 64.0210   3
   1  -4 -18 61.4361 88.5543   4
   1  -4 -17 245.412 85.1759   4
   1  -4 -16 246.040 80.5702   4
  -1   4  15 175.137 58.9847   2
   1  -4 -15 290.691 73.2087   4
   1  -4 -14 1172.21 89.8319   4
  -1   4  14 1226.07 75.7723   2
  -1   4  13 68.5208 53.9066   2
   1  -4 -13 29.5780 68.4914   4
   1  -4 -13 34.4378 39.6266   1
   1  -4 -12 1583.74 89.4907   4
   1  -4 -12 1498.60 64.9536   1
  -1   4  12 1446.27 70.9207   2
  -1   4  11 1657.59 75.8363   2
   1  -4 -11 1625.94 64.1734   1
   1  -4 -11 1576.06 89.5849   4
  -1   4  10 182.907 50.5273   2
   1  -4 -10 173.574 59.5775   4
   1  -4 -10 179.116 40.3401   1
   1  -4  -9 975.403 71.5514   4
   1  -4  -9 1128.45 54.0703   1
  -1   4   9 1141.83 64.8454   2
  -1   4   8 143.892 45.5574   2
   1  -4  -8 143.796 34.7417   1
   1  -4  -8 91.2175 47.8070   4
   1  -4  -7 4446.34 82.8088   1
  -1   4   7 4588.22 93.6262   2
   1  -4  -6 2515.73 64.7705   1
  -1   4   6 2402.51 74.1881   2
  -1   4   5 6248.32 106.736   2
   1  -4  -5 5977.69 93.1950   1
   1  -4  -5 5947.73 74.6204   3
   1  -4  -4 523.237 34.9219   3
  -1   4   4 601.640 52.0795   2
   1  -4  -4 502.028 40.8480   1
  -1   4   3 16574.8 161.723   2
   1  -4  -3 16987.1 147.923   1
   1  -4  -3 16330.9 117.342   3
   1  -4  -2 26136.1 144.284   3
   1  -4  -2 25774.5 179.709   1
   1  -4  -1 4980.10 86.6598   1
   1  -4  -1 4883.53 69.1327   3
   1  -4   0 32093.5 203.673   1
   1  -4   0 31200.0 164.299   3
   1  -4   1 3143.62 78.0761   1
   1  -4   1 3068.08 61.6111   3
   1  -4   2 8007.79 111.623   1
   1  -4   2 8156.32 93.5370   3
   1  -4   3 24767.8 160.874   3
   1  -4   3 24880.5 191.052   1
   1  -4   4-21.2532 40.7194   1
   1  -4   4 35.5869 31.7013   3
   1  -4   5 7832.10 101.817   3
  -1   4  -5 7818.52 84.8221   4
  -1   4  -6 1991.57 51.0756   4
   1  -4   6 2033.27 61.5124   3
   1  -4   7 9879.17 123.993   3
  -1   4  -7 9772.18 98.5095   4
   1  -4   8 53.9037 42.5087   3
  -1   4  -8 79.7435 27.6023   4
  -1   4  -9 758.536 41.3925   4
   1  -4   9 697.929 55.5804   3
   1  -4  10 2819.70 81.6160   3
  -1   4 -10 2747.06 64.9319   4
  -1   4 -11 1383.89 54.3116   4
   1  -4  11 1387.64 72.1757   3
  -1   4 -12 108.324 38.9385   4
   1  -4  12 76.0860 49.3344   3
  -1   4 -13 123.436 39.8837   4
   1  -4  13 207.472 54.9176   3
  -1   4 -14 843.089 57.2134   4
   1  -4  14 841.164 70.0433   3
   1  -4  15 154.752 59.5853   3
  -1   4 -15 113.268 48.0776   4
   1  -4  16 1487.13 90.6645   3
   1  -4  17 875.790 79.7226   3
   1  -4  18 159.965 63.6094   3
   1  -4  19 16.2730 61.8504   3
   1  -4  20-17.9291 62.1008   3
   1  -3 -19 457.313 90.7061   4
   1  -3 -18 473.002 89.0350   4
   1  -3 -17 238.286 74.9612   4
   1  -3 -16 94.3145 71.3739   4
   1  -3 -15 1702.44 96.8281   4
   1  -3 -14 992.452 84.0969   4
   1  -3 -13 184.324 38.9127   1
  -1   3  13 120.735 53.5646   2
   1  -3 -13 173.726 64.5217   4
   1  -3 -12 382.216 41.8273   1
  -1   3  12 327.500 55.3315   2
   1  -3 -12 378.519 64.3790   4
   1  -3 -11 2844.93 90.9908   4
   1  -3 -11 2954.63 70.7019   1
  -1   3  11 2981.62 82.2900   2
  -1   3  10 2664.33 77.0706   2
   1  -3 -10 2591.62 87.1064   4
   1  -3 -10 2663.44 67.3531   1
   1  -3  -9 178.142 29.9651   1
  -1   3   9 171.367 42.5639   2
   1  -3  -9 173.834 47.4191   4
  -1   3   8 1791.64 61.6549   2
   1  -3  -8 1721.08 66.8603   4
   1  -3  -8 1742.26 51.3349   1
   1  -3  -7 5062.69 96.1185   4
   1  -3  -7 5057.19 76.7553   1
  -1   3   7 5265.62 90.6549   2
   1  -3  -6 9860.28 121.686   4
   1  -3  -6 9767.52 100.167   1
  -1   3   6 9891.99 115.531   2
   1  -3  -6 9574.95 91.7738   3
  -1   3   5 15319.9 137.931   2
   1  -3  -5 15088.5 141.558   4
   1  -3  -5 15348.7 123.463   1
   1  -3  -5 14897.2 110.184   3
   1  -3  -4 337.125 37.9862   4
   1  -3  -4 304.949 29.8150   1
   1  -3  -4 297.862 27.3204   3
  -1   3   4 264.409 42.3945   2
  -1   3   3 17613.4 145.576   2
   1  -3  -3 17453.7 111.916   3
   1  -3  -3 17232.8 81.4553   0
   1  -3  -3 16976.6 128.798   1
  -1   3   2 24320.5 166.004   2
   1  -3  -2 23941.2 129.426   3
   1  -3  -2 23893.8 150.230   1
   1  -3  -1 75890.5 228.297   3
   1  -3  -1 76836.1 265.080   1
   1  -3   0 13153.3 97.9607   3
   1  -3   0 13661.2 118.932   1
   1  -3   1 502.648 31.4595   3
   1  -3   1 518.607 37.4349   1
   1  -3   2 316.853 35.2409   1
   1  -3   2 388.506 33.8204   3
   1  -3   3 50507.8 209.345   3
  -1   3  -4 6458.40 63.7107   4
   1  -3   4 6709.49 83.7751   3
   1  -3   5 1025.98 45.8984   3
  -1   3  -5 1035.03 33.1236   4
   1  -3   6 32090.3 192.982   3
  -1   3  -6 31854.1 149.578   4
   1  -3   7 1157.22 52.1806   3
  -1   3  -7 1211.69 38.0711   4
   1  -3   8 412.275 45.6318   3
  -1   3  -8 486.524 32.3501   4
  -1   3  -9 947.105 41.0227   4
   1  -3   9 1002.57 56.8014   3
   1  -3  10 4108.21 91.2999   3
  -1   3 -10 4122.15 73.9120   4
  -1   3 -11 3762.39 76.2774   4
   1  -3  11 3807.41 93.7153   3
   1  -3  12 18.2779 46.5158   3
  -1   3 -12 64.7840 34.9918   4
   1  -3  13-13.4297 48.1849   3
  -1   3 -13 50.1711 39.4050   4
   1  -3  14 1812.19 83.0052   3
  -1   3 -14 1839.19 70.2504   4
   1  -3  15 801.520 67.8483   3
  -1   3 -15 766.848 57.9421   4
  -1   3 -16 7474.99 132.539   4
   1  -3  16 7977.94 153.918   3
   1  -3  17 1009.53 76.6130   3
  -1   3 -17 842.991 70.9716   4
  -1   3 -18 453.748 67.6075   4
   1  -3  18 392.136 64.8827   3
   1  -3  19 172.594 61.7547   3
   1  -3  20 362.472 74.2157   3
   1  -3  21 248.802 68.4248   3
   1  -2 -20 141.145 84.1192   4
   1  -2 -19 163.813 79.3873   4
   1  -2 -18 73.3051 69.8111   4
   1  -2 -17 87.1209 68.2925   4
   1  -2 -16 697.212 78.3635   4
   1  -2 -15 26.9763 71.3982   4
   1  -2 -14 14529.0 195.789   4
   1  -2 -13 206.938 65.7626   4
   1  -2 -12 3424.74 96.1353   4
   1  -2 -11 6696.20 122.845   4
   1  -2 -11 6761.44 92.8074   1
  -1   2  11 6676.85 107.410   2
   1  -2 -10 33.2905 26.7583   1
   1  -2 -10 47.4372 45.9596   4
  -1   2  10 50.4327 40.2553   2
  -1   2   9 1560.35 55.9734   2
   1  -2  -9 1585.40 45.3543   1
   1  -2  -9 1438.23 63.2777   4
   1  -2  -8 2921.86 71.3512   4
   1  -2  -8 3047.65 56.4811   1
  -1   2   8 3045.61 66.4024   2
  -1   2   7 406.080 37.6468   2
   1  -2  -7 372.141 25.4337   1
   1  -2  -7 430.457 41.8876   4
   1  -2  -6 1148.20 47.7253   4
   1  -2  -6 1234.61 35.9029   1
  -1   2   6 1327.21 47.0405   2
   1  -2  -5 516.716 36.9565   4
   1  -2  -5 553.116 26.6685   1
  -1   2   5 551.376 37.6982   2
   1  -2  -4 9186.33 89.5930   4
   1  -2  -4 9128.01 77.0810   1
  -1   2   4 9273.92 93.3581   2
   1  -2  -3 92634.0 254.797   4
   1  -2  -3 92490.9 235.448   3
  -1   2   3 91939.2 277.204   2
   1  -2  -3 93310.6 233.832   1
   1  -2  -2 120301. 266.486   1
   1  -2  -2 119557. 262.851   3
  -1   2   2 120295. 305.745   2
   1  -2  -2 120109. 272.421   4
   1  -2  -1 102480. 239.514   3
   1  -2  -1 103306. 253.041   1
   1  -2   0 30675.7 132.183   3
   1  -2   0 31496.8 142.900   1
   1  -2   1 7389.24 69.6549   3
   1  -2   2 14906.8 101.138   3
  -1   2  -3 16439.7 74.2054   4
   1  -2   3 16351.4 111.962   3
  -1   2  -4 762.177 22.3801   4
   1  -2   4 710.106 35.1903   3
  -1   2  -5 20253.0 101.071   4
   1  -2   5 20184.7 137.331   3
   1  -2   6 4922.53 77.8260   3
  -1   2  -6 5239.27 59.4535   4
  -1   2  -7 81949.2 244.102   4
   1  -2   7 82539.0 302.201   3
  -1   2  -8 8190.45 86.7130   4
   1  -2   8 8249.50 108.146   3
   1  -2   9 24554.0 184.469   3
  -1   2  -9 24193.4 155.756   4
   1  -2  10 200.543 41.5631   3
  -1   2 -10 195.498 31.2593   4
  -1   2 -11 6152.93 94.6513   4
   1  -2  11 6265.11 108.196   3
   1  -2  12 18.5203 41.5982   3
  -1   2 -12 24.6978 33.6769   4
  -1   2 -13 530.663 46.7948   4
   1  -2  13 427.669 52.0414   3
   1  -2  14 299.917 52.7070   3
  -1   2 -14 338.051 48.8628   4
   1  -2  15 875.015 65.8143   3
  -1   2 -15 782.609 61.0265   4
   1  -2  16 108.865 59.8743   3
  -1   2 -16 99.9207 55.0981   4
   1  -2  17 5.10060 54.8284   3
  -1   2 -17 3.03892 59.0674   4
   1  -2  18 17.2783 49.9080   3
  -1   2 -18 45.8605 59.0874   4
   1  -2  19 74.6928 58.0564   3
  -1   2 -19 38.5616 59.6849   4
  -1   2 -20-36.0834 63.1367   4
   1  -2  20-54.7919 55.9173   3
  -1   2 -22-1.30299 72.5861   4
   1  -1 -20 75.2464 76.8968   4
   1  -1 -19 29.5813 73.0427   4
   1  -1 -18 637.002 82.7758   4
   1  -1 -17-0.53332 63.6826   4
   1  -1 -16 30.6663 65.1948   4
   1  -1 -15 11357.7 175.982   4
   1  -1 -14 7871.62 144.637   4
   1  -1 -13 3406.47 102.640   4
   1  -1 -12 34.8579 53.6807   4
   1  -1 -11 7462.57 120.817   4
   1  -1 -10 8535.47 120.506   4
   1  -1  -9 2396.65 68.3564   4
  -1   1   9 2615.85 62.6984   2
  -1   1   8 465.468 37.2054   2
   1  -1  -8 518.933 41.7092   4
   1  -1  -7 2290.06 40.4697   1
   1  -1  -7 2255.67 56.1651   4
  -1   1   7 2326.06 53.1690   2
   1  -1  -6 23106.2 144.320   4
  -1   1   6 23104.1 136.780   2
   1  -1  -6 23244.1 109.837   1
   1  -1  -5 6210.95 53.5282   1
   1  -1  -5 6293.82 71.5552   4
  -1   1   5 6340.73 70.7938   2
  -1   1   4 522.283 28.0522   2
   1  -1  -4 494.833 27.8283   4
   1  -1  -4 489.357 17.9208   1
   1  -1  -3 14471.5 66.5865   1
  -1   1   3 14459.3 92.0320   2
   1  -1  -3 14443.0 85.2772   4
   1  -1  -2 231272. 1300.31   3
   1  -1  -2 235046. 1153.74   4
  -1   1   2 233341. 1381.56   2
  -1   1   1 252125. 1363.21   2
   1  -1  -1 248051. 1339.47   3
   1  -1   0 186728. 1148.42   3
   1  -1   1 3404.16 44.5555   3
   1  -1   2 1781.40 37.6181   3
   1  -1   3 306.023 29.0353   3
   1  -1   4 722.648 33.8720   3
  -1   1  -4 769.442 23.5982   4
  -1   1  -5 12679.2 80.3510   4
   1  -1   5 12448.8 100.050   3
  -1   1  -6 10238.9 81.7633   4
   1  -1   6 10191.4 97.2794   3
   1  -1   7 497.576 37.2049   3
  -1   1  -7 498.322 34.2867   4
   1  -1   8 3034.80 64.4815   3
  -1   1  -8 3050.16 58.1042   4
  -1   1  -9 22886.5 158.710   4
   1  -1   9 22822.9 171.037   3
  -1   1 -10 4142.19 78.1395   4
   1  -1  10 4193.51 83.6394   3
  -1   1 -11 2240.98 64.9071   4
   1  -1  11 2379.30 69.6847   3
   1  -1  12 3038.14 78.3536   3
  -1   1 -12 2954.75 78.1027   4
  -1   1 -13 467.243 51.6930   4
   1  -1  13 421.172 50.6312   3
   1  -1  14 1605.30 69.8964   3
  -1   1 -14 1710.60 72.5732   4
  -1   1 -15 75.7968 53.0649   4
   1  -1  15 63.9701 46.2511   3
  -1   1 -16 5963.01 128.636   4
   1  -1  16 6045.16 127.851   3
  -1   1 -17 1010.84 76.0867   4
   1  -1  17 1085.59 75.4600   3
   1  -1  18 885.074 71.6023   3
  -1   1 -18 722.519 74.4255   4
  -1   1 -19 183.467 67.2392   4
  -1   1 -20 192.731 73.3722   4
  -1   1 -21 195.147 77.8586   4
  -1   1 -22 20.1974 80.4643   4
   1   0 -21 748.292 93.5252   4
   1   0 -20 67.4009 83.7350   4
   1   0 -19 43.2645 70.6535   4
   1   0 -18 12.0549 66.5385   4
   1   0 -17 281.120 72.1931   4
   1   0 -16 487.095 71.9008   4
   1   0 -15 602.835 80.9247   4
   1   0 -14 24336.6 232.695   4
   1   0 -13 998.764 71.5218   4
   1   0 -12 395.902 51.9302   4
   1   0 -11 1726.19 65.7081   4
   1   0 -10 57.3131 40.5422   4
   1   0  -9 580.421 44.3296   4
   1   0  -8 80.1725 34.2357   4
   1   0  -7 13432.9 115.952   4
   1   0  -6 32610.5 164.356   4
   1   0  -5 65192.4 211.341   4
   1   0  -4 3553.27 50.3017   4
   1   0  -3 30784.1 118.417   4
  -1   0   3 30577.9 112.521   2
  -1   0   2 250.161 18.2265   0
  -1   0   2 260.585 16.9717   2
   1   0  -2 267.897 17.5261   4
  -1   0   1 81425.2 157.174   0
   1   0   0 36326.8 110.774   3
   1   0   1 15210.4 71.3585   3
  -1   0  -1 15515.4 73.0704   0
   1   0   2 28543.0 103.204   3
  -1   0  -2 28944.1 108.766   0
  -1   0  -3 4416.32 46.5561   4
   1   0   3 4363.75 48.1336   3
   1   0   4 85690.0 212.579   3
  -1   0  -4 85852.1 213.738   4
   1   0   5 41101.1 162.798   3
  -1   0  -5 41093.9 164.625   4
  -1   0  -6 58863.7 213.512   4
   1   0   6 58518.5 208.694   3
  -1   0  -7 115404. 325.743   4
   1   0   7 115953. 312.221   3
   1   0   8 2965.45 60.8615   3
  -1   0  -8 3063.22 65.5008   4
   1   0   9 67098.2 271.954   3
  -1   0  -9 67290.5 285.025   4
  -1   0 -10 6100.18 97.1464   4
   1   0  10 6075.44 91.7416   3
   1   0  11 17341.9 157.294   3
  -1   0 -11 17559.3 166.542   4
   1   0  12 217.286 38.3200   3
  -1   0 -12 296.345 52.0425   4
  -1   0 -13 324.997 52.8198   4
   1   0  13 310.574 42.3673   3
  -1   0 -14 193.632 53.6443   4
   1   0  14 168.612 44.5912   3
   1   0  15 351.705 51.6482   3
  -1   0 -15 353.312 60.2309   4
   1   0  16 323.992 55.5918   3
  -1   0 -16 439.023 69.5949   4
  -1   0 -17 165.431 65.9865   4
  -1   0 -18 57.9247 65.8631   4
  -1   0 -19 199.717 77.0650   4
  -1   0 -20 59.5685 71.9288   4
  -1   0 -21 616.993 87.1852   4
   1   1 -21-26.0460 78.4470   4
   1   1 -20-7.19547 68.1402   4
   1   1 -19 25.2293 63.8593   4
   1   1 -18 504.622 77.4350   4
   1   1 -17 441.655 71.3702   4
   1   1 -16 109.000 62.8438   4
   1   1 -15 8930.07 153.603   4
   1   1 -14 13837.1 176.386   4
   1   1 -13 13837.8 164.488   4
   1   1 -12 10052.5 137.994   4
   1   1 -11 1197.46 57.4821   4
   1   1 -10 44.0681 36.3183   4
   1   1  -9 733.645 44.4869   4
   1   1  -8 1313.57 47.9256   4
   1   1  -7 1584.87 47.5075   4
   1   1  -6 15.9191 26.0418   4
   1   1  -5 607.393 32.2419   4
   1   1  -4 18981.5 112.529   4
  -1  -1   3 38652.2 142.486   0
   1   1  -3 38643.4 150.837   4
  -1  -1   2 106394. 222.981   0
  -1  -1   2 85462.0 737.655   1
  -1  -1   1 228024. 1290.92   0
  -1  -1   1 228162. 1089.26   1
  -1  -1   0 282719. 1447.59   0
  -1  -1   0 290409. 1249.81   1
  -1  -1  -1 27087.5 104.064   1
  -1  -1  -1 27036.1 116.464   0
  -1  -1  -2 1133.60 27.9270   1
  -1  -1  -2 1109.90 33.5177   0
  -1  -1  -3 72507.2 196.531   1
  -1  -1  -3 72297.7 213.339   0
  -1  -1  -4 25152.2 125.770   1
  -1  -1  -4 25399.0 135.264   0
   1   1   4 25459.9 99.3947   3
   1   1   4 25667.1 93.8434   2
  -1  -1  -5 13587.7 116.036   4
   1   1   5 13290.7 81.5929   3
  -1  -1  -5 13856.1 100.886   1
  -1  -1  -5 13677.1 107.698   0
  -1  -1  -6 3073.32 55.2805   1
  -1  -1  -6 2936.43 63.5935   4
   1   1   6 3036.26 46.2257   3
  -1  -1  -7 3461.12 62.9468   1
   1   1   7 3376.57 53.1494   3
  -1  -1  -7 3268.48 72.0577   4
   1   1   8 11551.0 101.093   3
  -1  -1  -8 11550.4 126.087   4
  -1  -1  -9 4591.66 92.1284   4
   1   1   9 4560.19 70.6638   3
   1   1  10 25.9585 28.6365   3
  -1  -1 -10-18.0437 40.0590   4
  -1  -1 -11 1012.91 62.9032   4
   1   1  11 965.983 45.3073   3
   1   1  12 13549.6 139.009   3
  -1  -1 -12 13110.1 167.129   4
  -1  -1 -13 129.198 59.1480   4
   1   1  13 186.164 36.9368   3
  -1  -1 -14 139.227 60.3609   4
  -1  -1 -15 13.1912 57.5553   4
  -1  -1 -16 531.845 75.1393   4
  -1  -1 -17 37.9086 63.0679   4
  -1  -1 -18 457.945 77.7244   4
  -1  -1 -19 190.022 77.7649   4
  -1  -1 -20 240.971 85.0997   4
  -1  -1 -21 335.401 94.5370   4
   1   2 -21 620.529 87.5032   4
   1   2 -20 159.641 67.7966   4
   1   2 -19-44.1753 63.4614   4
   1   2 -18 16.7319 61.4696   4
   1   2 -17 67.2169 57.9219   4
   1   2 -16 98.5964 56.1013   4
   1   2 -15 357.636 64.7867   4
   1   2 -14 4843.22 113.316   4
   1   2 -13 1250.26 70.0970   4
   1   2 -12 6639.63 113.007   4
   1   2 -11 844.563 56.6534   4
   1   2 -10-7.76424 36.2031   4
   1   2  -9 186.391 36.7663   4
   1   2  -8 1221.65 49.9806   4
   1   2  -7 56.1117 29.4266   4
   1   2  -6-8.84501 28.4171   4
   1   2  -5 13888.2 114.554   4
  -1  -2   4 15.4563 23.5728   1
   1   2  -4 41.9173 25.4627   4
  -1  -2   3 14633.9 101.074   0
  -1  -2   3 14901.9 103.256   1
  -1  -2   2 13357.5 98.7772   1
  -1  -2   2 13779.6 95.4472   0
  -1  -2   1 608847. 2492.48   1
  -1  -2   1 608190. 2466.27   0
  -1  -2   0 1125.81 38.8973   0
  -1  -2   0 953.646 38.0728   1
  -1  -2  -1 3451.51 51.9820   1
  -1  -2  -1 3486.92 52.6930   0
  -1  -2  -2 72.8279 25.1131   0
   1   2   2 76.0503 16.3916   2
  -1  -2  -2 58.2217 22.3479   1
  -1  -2  -3 43.1432 27.2999   0
   1   2   3 70.3859 16.9575   2
  -1  -2  -3 69.5033 22.9115   1
  -1  -2  -4 60153.4 225.882   1
   1   2   4 60557.9 173.609   2
  -1  -2  -4 60540.1 225.363   0
  -1  -2  -5 47893.9 207.095   1
  -1  -2  -5 47416.2 210.803   0
   1   2   5 47253.0 130.349   3
   1   2   5 47261.7 164.593   2
  -1  -2  -6 48742.2 216.733   1
  -1  -2  -6 48858.9 225.672   0
   1   2   6 48049.2 175.055   2
   1   2   7 12102.3 96.2116   2
  -1  -2  -7 12096.4 137.382   4
  -1  -2  -7 12296.2 117.773   1
  -1  -2  -7 12041.6 122.297   0
   1   2   8 475.679 33.2650   2
  -1  -2  -8 438.465 54.6804   4
  -1  -2  -8 476.270 49.1434   0
  -1  -2  -9 9425.29 113.716   1
  -1  -2  -9 9174.79 132.282   4
  -1  -2 -10 2750.38 72.5480   1
  -1  -2 -10 2626.91 86.1556   4
  -1  -2 -11 395.454 61.7001   4
  -1  -2 -12 1044.75 78.3456   4
  -1  -2 -13 5495.18 128.421   4
  -1  -2 -14 62.6073 66.6992   4
  -1  -2 -15 704.587 80.1697   4
  -1  -2 -16-14.4472 64.5406   4
  -1  -2 -17-33.3258 71.4753   4
  -1  -2 -18-73.1613 72.8100   4
  -1  -2 -19 49.6588 81.4150   4
  -1  -2 -20-12.0576 89.4219   4
   1   3 -21 26.9699 77.8144   4
   1   3 -20 341.053 74.7333   4
   1   3 -19-14.6732 62.7902   4
   1   3 -18 46.5585 58.5718   4
   1   3 -17 169.444 61.1623   4
   1   3 -16 19.9881 55.7662   4
   1   3 -15 468.105 62.0419   4
   1   3 -14 7758.96 134.593   4
   1   3 -13 2569.40 89.0541   4
   1   3 -12 22233.8 197.298   4
   1   3 -11 954.118 60.5682   4
   1   3 -10 8267.04 118.488   4
   1   3  -9 6483.06 99.6278   4
  -1  -3   9 6531.83 103.540   3
   1   3  -8 2045.73 60.3964   4
  -1  -3   8 2071.49 59.6172   3
   1   3  -7 432.113 40.3138   4
  -1  -3   7 403.444 36.4684   3
   1   3  -6 2537.75 63.4610   4
  -1  -3   6 2555.07 61.3788   1
  -1  -3   6 2629.06 57.1534   3
  -1  -3   5 1199.33 47.7751   1
   1   3  -5 1181.08 46.8512   4
  -1  -3   5 1293.02 40.6254   3
  -1  -3   4 15207.7 129.497   1
  -1  -3   4 15470.9 120.178   0
  -1  -3   4 15490.3 111.867   3
  -1  -3   3 32182.8 183.654   1
  -1  -3   3 31402.5 144.132   3
  -1  -3   3 30968.2 160.063   0
  -1  -3   2 7681.79 83.3905   0
  -1  -3   2 8029.21 94.5125   1
  -1  -3   1 44301.1 189.294   0
  -1  -3   1 44481.1 208.903   1
  -1  -3   0 46675.4 216.141   1
  -1  -3   0 46209.2 192.834   0
  -1  -3  -1 2532.74 57.4864   1
  -1  -3  -1 2437.24 55.5382   0
  -1  -3  -2 8631.61 91.6166   0
  -1  -3  -2 8612.90 97.5834   1
   1   3   3 24588.1 139.193   2
  -1  -3  -3 24906.6 163.935   1
  -1  -3  -3 24892.0 154.749   0
   1   3   4 743.581 34.5307   2
  -1  -3  -4 719.279 43.0204   0
  -1  -3  -4 650.288 38.4317   1
  -1  -3  -5 1373.17 51.5062   0
  -1  -3  -5 1486.12 50.6625   1
   1   3   5 1339.92 39.5895   2
  -1  -3  -6 158.576 37.6413   0
  -1  -3  -6 170.056 33.7806   1
   1   3   6 149.077 26.9822   2
  -1  -3  -7 1338.33 51.9196   1
   1   3   7 1335.88 44.1745   2
  -1  -3  -7 1317.39 54.8576   0
  -1  -3  -8 1303.46 60.6473   0
   1   3   8 1383.73 45.6954   2
  -1  -3  -8 1470.29 55.8403   1
   1   3   9 2164.77 55.3745   2
  -1  -3  -9 2282.90 66.5929   1
  -1  -3  -9 2203.13 71.5823   0
  -1  -3 -10 641.376 49.3523   1
   1   3  10 652.912 40.6338   2
  -1  -3 -10 508.298 57.6779   0
  -1  -3 -11 868.858 56.7592   1
  -1  -3 -11 879.810 66.6963   0
   1   3  11 942.157 48.2855   2
  -1  -3 -12 7263.80 122.828   1
  -1  -3 -12 7194.95 132.704   0
  -1  -3 -13 705.059 60.7239   1
  -1  -3 -13 592.060 78.6432   4
  -1  -3 -13 729.468 74.2833   0
  -1  -3 -14 574.589 81.7378   4
  -1  -3 -14 920.314 73.3710   0
  -1  -3 -15 64.5767 61.0902   0
  -1  -3 -15 32.7562 67.0583   4
  -1  -3 -16 50.5869 60.4446   0
  -1  -3 -16 36.3889 71.8811   4
  -1  -3 -17-53.9300 74.6861   4
  -1  -3 -17 40.8901 63.6520   0
  -1  -3 -18 186.962 69.9007   0
  -1  -3 -18 90.1702 85.1259   4
  -1  -3 -19 22.4378 90.8264   4
  -1  -3 -19 295.182 72.5728   0
   1   4 -21 37.2062 71.5634   4
   1   4 -20 520.839 78.2601   4
   1   4 -19 135.985 64.3995   4
   1   4 -18 101.984 61.4516   4
   1   4 -17 7.57791 59.5670   4
   1   4 -16 453.522 64.5870   4
   1   4 -15 28.8769 53.7875   4
   1   4 -14 442.136 60.7029   4
   1   4 -13 5471.52 117.278   4
   1   4 -12 1711.89 75.4064   4
  -1  -4  11 903.708 61.0900   3
   1   4 -11 774.534 60.0767   4
   1   4 -10 1604.17 67.4842   4
  -1  -4  10 1620.65 66.2103   3
   1   4  -9 1581.42 62.2509   4
  -1  -4   9 1691.55 62.4529   3
   1   4  -8 614.770 49.3744   4
  -1  -4   8 577.659 47.4443   1
  -1  -4   8 672.825 46.2999   3
   1   4  -7 1468.28 58.4731   4
  -1  -4   7 1410.32 50.5125   3
  -1  -4   7 1401.89 60.0644   1
   1   4  -6 15437.4 150.679   4
  -1  -4   6 15083.6 131.905   3
  -1  -4   6 15316.5 154.664   1
  -1  -4   5 328.895 31.1757   3
  -1  -4   5 292.167 40.5720   1
  -1  -4   4 488.180 41.5020   0
  -1  -4   4 562.051 31.6628   3
  -1  -4   4 540.497 45.8754   1
  -1  -4   3 7922.68 91.9560   0
  -1  -4   3 7851.67 78.4042   3
  -1  -4   3 7604.26 108.202   1
  -1  -4   2 95.8635 43.9062   1
  -1  -4   2 136.922 36.7234   0
  -1  -4   2 160.922 24.8834   3
  -1  -4   1 102386. 311.791   0
  -1  -4   1 104032. 370.415   1
  -1  -4   0 9707.98 103.166   0
  -1  -4   0 9795.63 121.516   1
  -1  -4  -1 87.8169 40.7475   1
  -1  -4  -1 114.714 34.5608   0
  -1  -4  -2 4531.82 77.1900   0
  -1  -4  -2 4669.93 85.2692   1
  -1  -4  -3 65.3028 35.5465   1
  -1  -4  -3 66.5708 31.1205   0
   1   4   3 41.8621 30.1761   2
  -1  -4  -4 7380.78 99.3712   0
  -1  -4  -4 7403.57 107.471   1
   1   4   4 7342.03 94.6121   2
  -1  -4  -5 236.207 40.0056   0
   1   4   5 200.896 32.9736   2
  -1  -4  -5 171.656 42.2547   1
  -1  -4  -6 429.794 43.7601   0
   1   4   6 488.401 36.0933   2
  -1  -4  -6 440.964 47.5990   1
  -1  -4  -7 234.963 41.7225   1
   1   4   7 200.573 33.7333   2
  -1  -4  -7 177.502 44.2042   0
  -1  -4  -8 369.292 46.1091   1
   1   4   8 391.317 38.7805   2
  -1  -4  -8 340.679 47.7894   0
   1   4   9 297.886 38.3274   2
  -1  -4  -9 312.615 48.8123   1
  -1  -4  -9 310.177 50.8270   0
  -1  -4 -10 126.306 48.6527   1
  -1  -4 -10 210.641 54.0818   0
  -1  -4 -11 946.150 63.6181   1
  -1  -4 -11 921.711 66.6017   0
  -1  -4 -12 3929.50 100.781   1
  -1  -4 -12 4036.64 108.242   0
  -1  -4 -13 3780.95 104.176   1
  -1  -4 -13 3750.04 108.717   0
  -1  -4 -14 480.623 67.2084   0
  -1  -4 -14 432.279 59.2186   1
  -1  -4 -15 7.04573 50.4170   1
  -1  -4 -15 62.1600 61.5254   0
  -1  -4 -16 22.2696 59.8693   0
  -1  -4 -17 132.456 64.0906   0
  -1  -4 -18 74.0241 61.9294   0
   1   5 -20 219.446 71.3924   4
   1   5 -19 89.8825 66.9726   4
   1   5 -18 511.497 73.3236   4
   1   5 -17-6.66670 60.6745   4
   1   5 -16-34.5135 55.5930   4
   1   5 -15 95.2320 60.1060   4
   1   5 -14 1252.22 73.7737   4
   1   5 -13 164.160 58.7492   4
   1   5 -12 5682.10 116.144   4
   1   5 -11 1211.03 69.2787   4
  -1  -5  11 1196.74 68.0748   3
  -1  -5  11 1179.62 72.5384   1
  -1  -5  10 3394.51 97.8015   1
   1   5 -10 3211.61 89.7159   4
  -1  -5  10 3188.30 88.5503   3
  -1  -5   9 1680.27 77.8358   1
   1   5  -9 1792.27 74.9109   4
  -1  -5   9 1840.55 67.9601   3
  -1  -5   8 1541.46 59.5430   3
   1   5  -8 1671.47 71.2441   4
  -1  -5   8 1499.37 72.0730   1
   1   5  -7 1370.08 64.6688   4
  -1  -5   7 1323.28 52.1050   3
  -1  -5   7 1206.25 66.5577   1
  -1  -5   6 178.503 33.7384   3
  -1  -5   6 113.116 44.8587   1
  -1  -5   5 971.113 58.8856   1
  -1  -5   5 929.386 41.9414   3
  -1  -5   4 603.205 43.7315   0
  -1  -5   4 591.077 52.4991   1
  -1  -5   3 98.3267 45.3156   1
  -1  -5   3 60.8758 36.2879   0
  -1  -5   2 5023.74 101.493   1
  -1  -5   2 4992.07 78.9252   0
  -1  -5   1 2491.68 61.9336   0
  -1  -5   1 2485.86 78.5762   1
  -1  -5   0 1373.22 51.3916   0
  -1  -5   0 1468.42 67.4447   1
  -1  -5  -1 625.829 42.4623   0
  -1  -5  -1 569.558 53.0822   1
  -1  -5  -2 967.304 49.4822   0
  -1  -5  -2 967.020 60.8376   1
  -1  -5  -3 1907.17 74.4662   1
  -1  -5  -3 1948.95 62.0078   0
   1   5   3 1912.72 65.4628   2
  -1  -5  -4 5041.74 107.043   1
   1   5   4 5244.35 93.8941   2
  -1  -5  -4 5205.99 91.9129   0
  -1  -5  -5 1569.29 68.4270   1
  -1  -5  -5 1496.00 59.1481   0
   1   5   5 1524.66 59.8668   2
  -1  -5  -6 458.046 47.0927   0
  -1  -5  -6 382.518 49.7056   1
   1   5   6 417.646 43.3608   2
  -1  -5  -7 59.4039 40.9877   0
  -1  -5  -7 81.4617 49.7891   1
  -1  -5  -8-14.3982 46.3512   1
  -1  -5  -9 879.646 64.6945   1
  -1  -5 -10 1096.76 70.5458   1
  -1  -5 -11 36.1877 52.5055   1
  -1  -5 -12 844.530 68.8031   1
  -1  -5 -13 249.872 57.6103   1
  -1  -5 -14 6.45844 53.3123   1
  -1  -5 -15 169.355 56.9780   1
  -1  -5 -16-4.88870 54.5446   1
   1   6 -19-39.3158 65.8669   4
   1   6 -18 136.256 70.4811   4
   1   6 -17 270.546 68.7609   4
   1   6 -16 61.8440 60.6968   4
  -1  -6  15-33.7862 60.5996   1
   1   6 -15 28.8541 59.2095   4
   1   6 -14 89.5258 61.3285   4
  -1  -6  14 41.8529 59.2316   1
  -1  -6  13 808.600 72.6987   1
   1   6 -13 857.234 69.5022   4
  -1  -6  12 107.717 58.8015   1
   1   6 -12 14.4799 50.2596   4
  -1  -6  11 77.4025 60.1305   1
   1   6 -11 61.9645 51.6592   4
  -1  -6  11 73.6153 47.9368   3
   1   6 -10 1999.94 86.3377   4
  -1  -6  10 2007.51 76.4662   3
  -1  -6  10 2037.51 89.8743   1
   1   6  -9 3117.47 97.6354   4
  -1  -6   9 2822.63 82.4578   3
  -1  -6   9 2812.25 97.1400   1
   1   6  -8 1563.28 77.2959   4
  -1  -6   8 1593.34 81.8602   1
  -1  -6   7-2.59357 51.9049   1
   1   6  -7 28.2829 53.2676   4
  -1  -6   6 4006.29 105.226   1
  -1  -6   5 50.8809 50.2021   1
  -1  -6   4 130.267 51.2983   1
  -1  -6   3 375.630 52.4035   1
  -1  -6   2 59.4862 47.0021   1
  -1  -6   1 2109.82 82.1659   1
  -1  -6   0 172.794 49.9032   1
  -1  -6  -1 288.658 54.9301   1
  -1  -6  -2 4069.84 102.307   1
  -1  -6  -3 723.684 64.0445   1
   1   6   3 697.659 55.4970   2
  -1  -6  -4 901.411 65.4547   1
  -1  -6  -5 583.918 61.8591   1
  -1  -6  -6 2239.58 87.5699   1
  -1  -6  -7 226.079 53.4817   1
  -1  -6  -8 10.7536 49.5606   1
  -1  -6  -9-3.48488 56.2929   1
  -1  -6 -10-65.4236 54.4665   1
  -1  -6 -11 95.7185 57.6597   1
  -1  -6 -12 850.349 72.8268   1
  -1  -6 -13 568.467 70.2774   1
  -1  -6 -14 596.176 69.4042   1
   1   7 -17 76.1052 66.3963   4
   1   7 -16 14.4380 67.9099   4
   1   7 -15 229.032 70.6983   4
  -1  -7  14 100.709 69.4549   1
   1   7 -14-40.9852 65.2929   4
  -1  -7  13 44.8458 66.3667   1
   1   7 -13 77.7464 59.7138   4
  -1  -7  12 320.705 69.8248   1
   1   7 -12 507.605 65.0485   4
  -1  -7  11 105.324 61.7229   1
   1   7 -11 95.7615 57.9722   4
  -1  -7  10 135.660 65.0925   1
   1   7 -10 99.9361 58.6716   4
   1   7  -9 97.6342 62.3833   4
  -1  -7   9 7.22070 58.4641   1
  -1  -7   8-37.8422 53.9808   1
   1   7  -8-33.4535 55.1365   4
   1   7  -7 282.997 60.9252   4
  -1  -7   7 285.223 63.2114   1
  -1  -7   6 7.36773 53.5159   1
  -1  -7   5 50.4297 57.0854   1
  -1  -7   4 83.9751 54.7869   1
  -1  -7   3 41.8971 51.1341   1
  -1  -7   2 70.2657 52.8173   1
  -1  -7   1 63.1152 52.5048   1
  -1  -7   0 277.418 56.6943   1
  -1  -7  -1 30.8931 51.4039   1
  -1  -7  -2-16.3147 54.7291   1
  -1  -7  -3 128.409 55.8252   1
  -1  -7  -4 693.723 68.9671   1
  -1  -7  -5 160.499 56.1027   1
  -1  -7  -6 192.755 59.0500   1
  -1  -7  -7 35.1277 55.6997   1
  -1  -7  -8 86.2501 53.0478   1
  -1  -7  -9-23.0442 57.1370   1
  -1  -7 -10-13.3808 57.5865   1
  -1  -7 -11-75.1969 59.3734   1
  -1  -7 -12 24.3926 58.8328   1
  -1  -8  14 37.8774 73.2251   1
  -1  -8  13 146.302 76.0951   1
  -1  -8  12 22.1638 65.7010   1
   1   8 -12 20.1546 62.1450   4
  -1  -8  11 13.2199 62.9926   1
   1   8 -11 110.141 64.6057   4
  -1  -8  10 350.082 73.2441   1
   1   8 -10 283.110 69.1454   4
   1   8  -9 862.537 77.2032   4
  -1  -8   9 842.135 80.1561   1
   1   8  -8 546.759 71.6035   4
  -1  -8   8 459.675 69.7633   1
   1   8  -7-27.2464 61.8868   4
  -1  -8   7 57.3553 60.2208   1
  -1  -8   6 232.054 61.5239   1
  -1  -8   5 336.849 66.3407   1
  -1  -8   4 199.550 61.5643   1
  -1  -8   3-23.1912 55.9201   1
  -1  -8   2-34.9490 58.7700   1
  -1  -8   1-11.1953 56.9004   1
  -1  -8   0 2.97816 56.8147   1
  -1  -8  -1 308.040 65.0213   1
  -1  -8  -2 1331.65 84.5457   1
  -1  -8  -3 693.311 74.6644   1
  -1  -8  -4 10.7460 57.9778   1
  -1  -8  -5 192.524 63.1691   1
  -1  -8  -6 651.514 74.9127   1
  -1  -8  -7 238.213 66.0693   1
  -1  -8  -8 70.2799 57.5906   1
  -1  -9  11-105.498 66.3236   1
  -1  -9  10-23.1538 69.0684   1
  -1  -9   9 80.5893 68.9985   1
  -1  -9   8 12.8287 62.4689   1
  -1  -9   7 163.354 66.6012   1
   1   9  -7 194.425 71.2703   4
  -1  -9   6 144.400 67.1339   1
  -1  -9   5 8.57227 59.8097   1
  -1  -9   4 115.999 63.2505   1
  -1  -9   3 53.3026 65.9202   1
  -1  -9   2-14.0526 59.5561   1
  -1  -9   1 65.9601 59.0849   1
  -1  -9   0 43.4147 62.3220   1
  -1  -9  -1-51.6782 57.5266   1
  -1  -9  -2-7.51122 61.1071   1
   2  -9  -6-4.09164 60.9856   1
  -2   9   5-91.1636 75.1521   2
   2  -9  -5-39.0874 55.0285   1
   2  -9  -4 96.3487 61.6932   1
  -2   9   4 87.1937 70.4876   2
  -2   9   3 94.1997 70.3036   2
   2  -9  -3 438.099 94.7187   1
   2  -9  -2 89.2718 56.4352   1
  -2   9   2 56.3157 71.0210   2
   2  -9  -1 252.810 66.1443   1
  -2   9   1 175.285 74.6988   2
   2  -9   0 78.6041 63.7511   1
  -2   9   0 217.326 81.5890   2
   2  -9   1 419.422 74.1313   1
   2  -9   2-21.6729 63.7707   1
   2  -9   3 105.301 67.6444   1
   2  -9   4 103.894 70.3100   1
   2  -9   5-64.5409 68.3286   1
   2  -9   6 241.669 78.0235   1
   2  -9   7 113.761 77.6377   1
   2  -9   8 124.671 82.5191   1
   2  -9   9-9.19994 79.9486   1
  -2   8   9 189.808 70.3442   2
   2  -8  -8 310.027 59.5941   1
  -2   8   8 406.040 75.7642   2
   2  -8  -7 128.330 54.3524   1
  -2   8   7 239.530 73.9059   2
   2  -8  -6-13.0035 52.2696   1
  -2   8   6-2.73935 60.6524   2
  -2   8   5 184.356 68.2518   2
   2  -8  -5 202.978 58.4325   1
   2  -8  -4 350.112 61.6207   1
  -2   8   4 363.652 78.6174   2
  -2   8   3 1344.79 95.3941   2
   2  -8  -3 1325.64 79.5166   1
  -2   8   2 1321.88 98.9293   2
   2  -8  -2 1268.81 84.0947   1
  -2   8   1 491.577 87.0802   2
   2  -8  -1 451.660 67.1221   1
   2  -8   0 162.425 61.1426   1
   2  -8   1 105.974 60.6661   1
   2  -8   2 64.9578 63.7373   1
   2  -8   3 75.3993 61.6004   1
   2  -8   4 1.13306 68.4912   1
   2  -8   5 223.631 68.7249   1
   2  -8   6 164.988 73.7829   1
   2  -8   7-41.3923 68.7968   1
   2  -8   8 583.694 84.1222   1
   2  -8   9 195.972 78.9678   1
   2  -8  10 162.997 77.9345   1
   2  -8  11 868.648 77.2918   3
   2  -8  11 871.831 94.7152   1
   2  -8  12-38.3800 60.4325   3
   2  -8  12 29.2713 77.1995   1
   2  -8  13 134.455 69.3588   3
   2  -8  13-37.9876 77.9595   1
   2  -8  14 15.1983 60.5083   3
   2  -8  15 55.7733 60.1509   3
  -2   7  12 212.771 77.2087   2
  -2   7  11 492.720 80.2955   2
  -2   7  10 689.611 73.7628   2
  -2   7   9 27.1527 60.1324   2
   2  -7  -8 39.8709 47.7216   1
  -2   7   8-7.92278 63.9081   2
   2  -7  -7 75.5946 48.6132   1
  -2   7   7-8.33765 57.1072   2
  -2   7   6 552.825 73.6266   2
   2  -7  -6 476.460 58.0179   1
   2  -7  -5 7.67924 44.7251   1
  -2   7   5 10.5908 64.6617   2
  -2   7   4-42.5930 67.4085   2
   2  -7  -4-17.1050 49.7120   1
  -2   7   3 49.0357 66.8194   2
   2  -7  -3 42.8703 51.3936   1
   2  -7  -2 35.9556 52.4035   1
  -2   7   2 17.2484 68.7412   2
   2  -7  -1 556.929 65.9839   1
   2  -7   0 1550.65 81.1078   1
   2  -7   1 2958.50 100.418   1
   2  -7   2 1701.95 87.9353   1
   2  -7   3 166.131 59.3740   1
   2  -7   4 4.45003 59.5987   1
   2  -7   5 624.678 69.8351   1
   2  -7   6 1672.91 76.6054   3
   2  -7   6 1830.31 96.6991   1
   2  -7   7 25.6880 49.8310   3
   2  -7   7-66.1547 62.2829   1
   2  -7   8 224.939 55.3296   3
   2  -7   8 240.241 71.3851   1
   2  -7   9-47.0775 54.2307   3
   2  -7   9 10.7120 68.8313   1
   2  -7  10 975.280 75.9806   3
   2  -7  10 864.223 87.7496   1
   2  -7  11 14.2855 59.6069   3
   2  -7  11 39.0202 67.3616   1
   2  -7  12 106.501 60.3309   3
   2  -7  13 1035.57 82.9264   3
   2  -7  14 98.5000 65.8170   3
   2  -7  15 4.58329 61.8745   3
   2  -7  16-16.1798 60.9907   3
  -2   6  15 114.405 70.1782   2
  -2   6  14 25.0664 62.1851   2
  -2   6  13 478.481 71.6732   2
  -2   6  12 575.570 73.4149   2
  -2   6  11 673.338 77.0749   2
  -2   6  10-19.2229 60.3954   2
   2  -6  -9 248.649 49.2409   1
  -2   6   9 290.877 62.1054   2
   2  -6  -8 711.872 56.8829   1
  -2   6   8 769.944 73.2439   2
  -2   6   7 1005.20 75.0049   2
   2  -6  -7 927.436 59.8180   1
   2  -6  -6 399.613 50.3176   1
  -2   6   6 473.575 69.2417   2
   2  -6  -5 307.193 49.9738   1
  -2   6   5 256.342 64.3182   2
  -2   6   4 533.326 73.0516   2
   2  -6  -4 473.817 55.8234   1
   2  -6  -3 8647.30 137.623   1
  -2   6   3 9573.60 160.243   2
  -2   6   2 4098.86 118.844   2
   2  -6  -2 3753.68 98.9843   1
   2  -6  -1 3081.10 91.3805   1
   2  -6   0 3250.62 92.8814   1
   2  -6   1 1409.73 63.9544   3
   2  -6   1 1429.27 72.2279   1
   2  -6   2 1012.50 60.7605   3
   2  -6   2 1120.14 71.0535   1
   2  -6   3 6435.00 108.823   3
   2  -6   3 6158.63 127.333   1
   2  -6   4 2738.43 94.8763   1
   2  -6   4 2533.10 78.4279   3
   2  -6   5 20.1719 46.4405   3
   2  -6   5 34.6506 59.2052   1
   2  -6   6 541.664 66.9448   1
   2  -6   6 462.774 55.5568   3
   2  -6   7 2240.48 96.1935   1
   2  -6   7 2152.76 81.1653   3
   2  -6   8 337.929 53.6306   3
   2  -6   9-18.5581 50.9418   3
   2  -6  10 253.954 62.2507   3
   2  -6  11 10028.4 166.089   3
   2  -6  12 53.4418 57.7209   3
   2  -6  13-12.2986 59.9617   3
   2  -6  14 72.7258 56.7521   3
   2  -6  15 70.2557 61.8449   3
   2  -6  16-19.3705 57.2093   3
   2  -6  17 20.4186 63.1356   3
   2  -6  18 174.856 68.1724   3
   2  -5 -16-30.9239 69.9619   4
  -2   5  16 249.220 70.2834   2
  -2   5  15 101.019 60.8003   2
   2  -5 -14-57.5251 67.5153   4
  -2   5  14 51.9204 62.1286   2
   2  -5 -13 175.443 69.1236   4
  -2   5  13 396.465 68.4350   2
  -2   5  12 1747.03 88.8999   2
   2  -5 -12 1489.14 93.9243   4
  -2   5  11 724.379 74.3508   2
  -2   5  10 798.929 72.3254   2
  -2   5   9 98.2618 55.6192   2
   2  -5  -9 126.186 36.0463   1
  -2   5   8 89.3570 58.0522   2
   2  -5  -8 94.3043 37.7332   1
  -2   5   7 251.777 59.1698   2
   2  -5  -7 237.554 40.7293   1
   2  -5  -6 1549.10 60.0339   1
  -2   5   6 1728.42 80.7389   2
   2  -5  -5 700.551 47.9172   1
  -2   5   5 671.724 66.9803   2
  -2   5   4 3275.02 96.3319   2
   2  -5  -4 3044.19 79.3523   1
  -2   5   3 125.847 56.4574   2
   2  -5  -3 134.545 38.5059   3
   2  -5  -3 69.0404 40.6045   1
  -2   5   2 1411.90 74.6382   2
   2  -5  -2 1279.36 58.1443   1
   2  -5  -2 1397.52 53.9268   3
   2  -5  -1 12.7802 38.6315   1
   2  -5  -1 21.0564 36.0084   3
   2  -5   0 4517.22 86.5773   3
   2  -5   0 4558.06 94.8282   1
   2  -5   1 1595.93 70.7681   1
   2  -5   1 1565.65 61.5647   3
   2  -5   2 8991.84 119.683   3
   2  -5   2 9036.80 133.244   1
   2  -5   3 2673.71 73.7394   3
   2  -5   3 2710.81 86.5031   1
   2  -5   4 411.566 56.5580   1
   2  -5   4 376.628 45.5610   3
   2  -5   5 784.844 53.8251   3
   2  -5   6 3559.93 87.9559   3
   2  -5   7 112.083 49.4273   3
   2  -5   8 3821.90 96.5947   3
   2  -5   9 474.486 57.9340   3
   2  -5  10 3207.59 97.7751   3
   2  -5  11 74.4946 61.2138   3
   2  -5  12 2003.02 89.5592   3
   2  -5  13 2916.37 103.084   3
   2  -5  14 8.40778 56.8444   3
   2  -5  15-27.8076 58.7703   3
   2  -5  16 64.4831 61.9771   3
   2  -5  17 13.1110 61.2891   3
   2  -5  18 235.748 72.8181   3
   2  -5  19-132.093 66.2515   3
   2  -4 -18 240.459 88.2684   4
   2  -4 -17-11.9239 73.2383   4
   2  -4 -16-1.04634 69.7543   4
  -2   4  16 54.5589 64.9130   2
  -2   4  15-25.0196 61.5139   2
   2  -4 -15-2.13792 65.1964   4
   2  -4 -14 232.530 68.7930   4
  -2   4  14 345.901 67.6392   2
   2  -4 -13 284.843 69.0629   4
  -2   4  13 361.737 66.1127   2
  -2   4  12 658.015 69.0529   2
   2  -4 -12 525.503 70.9639   4
  -2   4  11 571.771 63.0381   2
   2  -4 -11 655.781 67.5068   4
   2  -4 -10-13.5335 51.8386   4
  -2   4  10 22.6213 52.9528   2
   2  -4  -9 64.5951 49.9174   4
   2  -4  -9 115.985 32.1037   1
  -2   4   9 80.3869 52.1884   2
   2  -4  -8 761.525 47.1751   3
   2  -4  -8 709.862 59.5567   4
   2  -4  -8 725.940 41.9246   1
  -2   4   8 742.765 63.3522   2
  -2   4   7 756.779 62.1311   2
   2  -4  -7 702.291 44.0145   3
   2  -4  -7 771.349 53.7586   4
   2  -4  -7 774.280 40.3043   1
   2  -4  -6 0.97186 37.7277   4
   2  -4  -6 3.23014 28.8055   1
   2  -4  -6 14.6364 30.2541   3
  -2   4   6-17.0643 45.1973   2
  -2   4   5 2743.67 82.8381   2
   2  -4  -5 2915.78 64.5073   1
   2  -4  -5 3046.68 69.2269   3
   2  -4  -4 5.89094 35.3323   3
   2  -4  -4-2.20274 30.3801   1
  -2   4   4 42.9323 49.2899   2
   2  -4  -3 16359.6 141.965   3
  -2   4   3 16444.5 166.700   2
   2  -4  -3 15709.7 140.924   1
  -2   4   2-45.1485 49.5944   2
   2  -4  -2-2.05467 33.2898   3
   2  -4  -2 31.0584 32.0734   1
   2  -4  -1 71.9218 36.7732   3
   2  -4  -1 86.2761 35.4441   1
   2  -4   0 21323.2 173.847   1
   2  -4   0 20799.8 160.722   3
   2  -4   1 37333.0 213.487   3
   2  -4   1 36582.3 227.921   1
   2  -4   2 197.796 45.0417   1
   2  -4   2 217.645 43.9823   3
   2  -4   3 28300.4 194.207   3
  -2   4  -4 20286.5 108.270   4
   2  -4   4 21050.3 172.866   3
   2  -4   5 2138.28 69.3618   3
   2  -4   6 2740.13 76.0394   3
   2  -4   7 11980.0 144.548   3
   2  -4   8 2673.12 78.3793   3
   2  -4   9 111.415 49.2997   3
   2  -4  10 938.237 67.2742   3
   2  -4  11 12756.6 174.586   3
   2  -4  12-3.86679 62.9030   3
   2  -4  13 234.275 56.5949   3
   2  -4  14 96.5466 55.0494   3
   2  -4  15 5756.17 139.879   3
   2  -4  16 665.366 70.9628   3
   2  -4  17 101.390 59.0777   3
   2  -4  18 95.9159 62.7245   3
   2  -4  19-19.8448 59.9235   3
   2  -4  20 56.7895 64.7931   3
   2  -3 -19-19.4502 78.1726   4
   2  -3 -18 12.9785 76.0352   4
   2  -3 -17 20.8314 68.4345   4
   2  -3 -16 761.354 82.5388   4
   2  -3 -15 292.639 69.7483   4
  -2   3  14 113.732 59.2405   2
   2  -3 -14 64.3511 59.4558   4
  -2   3  13 180.024 57.2092   2
   2  -3 -13 125.448 59.3679   4
  -2   3  12 2077.93 80.5092   2
   2  -3 -12 1893.91 85.0849   4
   2  -3 -11 10.4757 51.1463   4
  -2   3  11 22.1428 48.5914   2
   2  -3 -10 863.337 62.9095   4
  -2   3  10 873.015 63.6170   2
   2  -3  -9 664.557 35.3252   1
   2  -3  -9 712.271 53.6802   4
  -2   3   9 687.771 56.3006   2
   2  -3  -8 1518.00 44.8541   1
   2  -3  -8 1548.89 62.5906   4
  -2   3   8 1624.95 66.5503   2
   2  -3  -8 1572.83 55.9941   3
   2  -3  -7 2277.85 50.8943   1
   2  -3  -7 2272.36 62.2793   3
   2  -3  -7 2304.96 67.6211   4
  -2   3   7 2298.51 72.2163   2
   2  -3  -6 1800.45 56.9802   3
  -2   3   6 1801.75 67.3768   2
   2  -3  -6 1780.15 46.5667   1
   2  -3  -6 1795.42 56.5902   4
   2  -3  -5 4837.91 68.8686   1
   2  -3  -5 5041.31 81.5411   3
  -2   3   5 4923.06 91.6940   2
   2  -3  -5 4934.04 80.0990   4
   2  -3  -4 22622.9 159.230   3
  -2   3   4 21235.1 175.662   2
   2  -3  -4 22139.4 150.365   4
   2  -3  -4 21410.8 137.845   1
   2  -3  -3 11338.6 113.687   3
   2  -3  -3 11497.0 103.846   4
  -2   3   3 11602.2 127.682   2
   2  -3  -3 10711.1 99.8404   1
   2  -3  -2 700.767 43.3949   3
  -2   3   2 754.518 49.4295   2
   2  -3  -2 763.821 37.0545   1
   2  -3  -1 1948.09 55.2957   3
   2  -3  -1 2119.19 52.1150   1
   2  -3   0 14166.7 124.049   3
   2  -3   0 13793.7 119.875   1
   2  -3   1 765.959 46.5211   3
   2  -3   2 54638.3 243.330   3
  -2   3  -3 14718.5 67.1877   4
  -2   3  -3 15206.6 78.7970   0
   2  -3   3 15706.0 137.866   3
  -2   3  -4 9613.06 57.0345   4
   2  -3   4 9279.68 113.191   3
  -2   3  -5 2450.34 34.0352   4
   2  -3   5 2331.52 65.7660   3
   2  -3   6 2513.99 69.3866   3
  -2   3  -6 2606.79 39.2041   4
  -2   3  -7 2025.04 40.2900   4
   2  -3   7 1991.60 65.2315   3
   2  -3   8 1914.05 67.1114   3
  -2   3  -8 1958.63 43.4886   4
  -2   3  -9 350.619 29.0249   4
   2  -3   9 329.913 46.5779   3
   2  -3  10 49.3349 46.9558   3
  -2   3 -10 43.1931 26.3440   4
   2  -3  11 560.541 59.8385   3
   2  -3  12 1033.54 69.3718   3
   2  -3  13 1241.28 69.5367   3
   2  -3  14 270.151 59.5509   3
   2  -3  15 92.8656 60.6574   3
   2  -3  16 227.850 61.0190   3
   2  -3  17 35.3836 54.9374   3
   2  -3  18 362.399 68.4768   3
   2  -3  19 37.1715 54.0395   3
   2  -3  20 137.862 61.5109   3
   2  -3  21-118.549 55.9845   3
   2  -2 -19 88.3867 76.0603   4
   2  -2 -18 293.677 76.2258   4
   2  -2 -17 48.7077 66.2902   4
   2  -2 -16 106.442 69.0823   4
   2  -2 -15 3247.72 110.885   4
   2  -2 -14 191.915 62.6752   4
   2  -2 -13 692.029 67.7902   4
  -2   2  12 121.854 51.8140   2
   2  -2 -12 82.3361 53.1052   4
  -2   2  11 420.383 53.4710   2
   2  -2 -11 410.723 53.2442   4
   2  -2 -10 4096.91 90.4900   4
  -2   2  10 4056.87 91.0770   2
   2  -2  -9 1311.62 37.4497   1
   2  -2  -9 1382.75 60.2133   4
  -2   2   9 1347.17 60.3719   2
   2  -2  -8 168.083 39.3545   4
   2  -2  -8 154.895 20.4538   1
  -2   2   8 159.487 40.3333   2
   2  -2  -7 7.73414 17.4130   1
   2  -2  -7 35.5957 33.6988   4
  -2   2   7 21.0316 38.0918   2
   2  -2  -6 10019.2 79.4659   1
  -2   2   6 10003.1 116.636   2
   2  -2  -6 10084.9 105.717   4
   2  -2  -5 22298.9 113.352   1
   2  -2  -5 22516.2 153.095   3
   2  -2  -5 22227.3 141.248   4
  -2   2   5 22021.0 156.542   2
   2  -2  -4 5368.86 67.3069   4
   2  -2  -4 5318.59 78.2661   3
  -2   2   4 5429.19 80.8198   2
   2  -2  -4 5377.21 56.5760   1
   2  -2  -3 5543.06 77.9735   3
   2  -2  -3 5568.65 62.5427   4
  -2   2   3 5545.88 80.2767   2
   2  -2  -3 5403.06 57.4562   1
   2  -2  -2 2971.65 59.5189   3
   2  -2  -2 3169.45 44.0202   4
  -2   2   2 3039.23 62.6574   2
   2  -2  -2 3200.44 48.0581   1
   2  -2  -1 26701.7 104.872   4
  -2   2   1 25991.1 157.907   2
   2  -2  -1 26792.5 157.963   3
   2  -2  -1 26474.7 130.775   1
   2  -2   0 30961.6 169.179   3
   2  -2   1 43677.1 200.067   3
  -2   2  -1 43228.0 121.565   0
  -2   2  -2 15420.0 81.2456   0
   2  -2   2 15353.6 122.818   3
   2  -2   3 8400.16 96.1119   3
  -2   2  -3 8065.93 66.6509   0
   2  -2   4 10004.4 106.790   3
  -2   2  -4 10042.5 80.0896   0
   2  -2   5 2406.88 63.1012   3
  -2   2  -5 2511.89 32.8639   4
  -2   2  -6 1966.89 35.4288   4
   2  -2   6 1956.24 59.3958   3
  -2   2  -7 314.730 23.9252   4
   2  -2   7 273.996 40.4894   3
  -2   2  -8 2681.45 51.1883   4
   2  -2   8 2525.35 70.7434   3
  -2   2  -9 703.732 35.2991   4
   2  -2   9 742.323 51.2431   3
  -2   2 -10 2832.17 61.8141   4
   2  -2  10 2641.38 78.2154   3
  -2   2 -11 1296.32 49.6883   4
   2  -2  11 1263.19 64.4973   3
   2  -2  12-13.4081 41.7275   3
  -2   2 -12 8.05672 32.3953   4
   2  -2  13 20.2830 46.8378   3
  -2   2 -13 17.8703 38.5404   4
  -2   2 -14 583.728 54.5616   4
   2  -2  14 688.310 61.6552   3
  -2   2 -15 7097.14 126.016   4
   2  -2  15 7191.11 139.117   3
   2  -2  16 1657.36 86.4301   3
   2  -2  17 941.994 73.4687   3
   2  -2  18 135.651 53.7096   3
   2  -2  19 157.431 58.2105   3
   2  -2  20-0.41374 50.6533   3
   2  -2  21 49.2710 56.2051   3
   2  -1 -20 375.918 81.2293   4
   2  -1 -19 71.7318 71.2468   4
   2  -1 -18 75.8780 68.7083   4
   2  -1 -17 95.0995 67.5919   4
   2  -1 -16 145.510 72.1211   4
   2  -1 -15 744.823 83.1223   4
   2  -1 -14 170.200 67.6828   4
   2  -1 -13 843.622 72.9822   4
   2  -1 -12 235.564 53.7667   4
   2  -1 -11 53.7627 50.1319   4
   2  -1 -10 393.329 47.0385   4
  -2   1   9 9356.25 114.282   2
   2  -1  -9 9339.73 120.606   4
  -2   1   8 21989.6 161.401   2
   2  -1  -8 22774.3 166.995   4
   2  -1  -7 17600.7 140.585   4
  -2   1   7 17265.3 141.145   2
   2  -1  -6 76812.5 163.894   1
  -2   1   6 76774.9 267.665   2
   2  -1  -6 76082.2 266.512   4
   2  -1  -5 3382.62 32.7327   1
  -2   1   5 3338.90 61.5793   2
   2  -1  -5 3462.08 58.8506   4
  -2   1   4 3525.76 59.4696   2
   2  -1  -4 3659.80 54.4615   4
  -2   1   3 3575.30 55.4161   2
   2  -1  -3 3777.39 48.0472   4
   2  -1  -3 3745.28 60.9187   3
   2  -1  -2 3803.64 61.1834   3
  -2   1   2 3568.20 44.4012   0
  -2   1   2 3766.31 54.9957   2
   2  -1  -2 3781.00 42.2423   4
   2  -1  -1 823.619 37.4824   3
  -2   1   1 903.554 26.7674   0
  -2   1   1 824.554 32.1299   2
   2  -1  -1 896.733 20.8338   4
   2  -1   0 12832.3 102.714   3
  -2   1   0 13138.8 79.7847   0
  -2   1   0 12728.5 89.1374   2
   2  -1   1 938.549 38.6418   3
  -2   1  -1 932.153 28.3843   0
   2  -1   2 94751.8 272.656   3
  -2   1  -2 94470.1 226.627   0
  -2   1  -3 1934.52 41.7279   0
   2  -1   3 1921.59 49.8541   3
  -2   1  -4 3027.37 37.1178   4
   2  -1   4 3063.56 59.3383   3
  -2   1  -4 3046.20 51.9030   0
  -2   1  -5 14035.5 87.7846   4
  -2   1  -5 14337.2 110.728   0
   2  -1   5 14061.2 119.356   3
  -2   1  -6 7988.71 75.1479   4
   2  -1   6 8377.29 99.3143   3
  -2   1  -7 12385.3 101.822   4
   2  -1   7 12383.1 122.741   3
  -2   1  -8 4988.31 72.2746   4
   2  -1   8 5124.10 86.7732   3
  -2   1  -9 8244.04 98.2055   4
   2  -1   9 8034.19 108.722   3
  -2   1 -10 10682.0 118.699   4
   2  -1  10 10751.1 130.577   3
   2  -1  11 22.6617 41.2960   3
  -2   1 -11 43.5693 35.8374   4
   2  -1  12 73.7716 39.4446   3
  -2   1 -12 98.1824 38.8801   4
  -2   1 -13 1080.04 61.5758   4
   2  -1  13 1036.42 60.5112   3
   2  -1  14 257.708 47.4119   3
  -2   1 -14 291.813 49.9374   4
  -2   1 -15 1012.75 72.5678   4
   2  -1  15 983.766 65.9052   3
  -2   1 -16 739.733 71.6281   4
   2  -1  16 741.924 64.7583   3
   2  -1  17 177.735 52.0264   3
  -2   1 -17 166.153 60.3099   4
  -2   1 -18 619.137 71.2257   4
   2  -1  18 741.750 66.6423   3
   2  -1  19 3.09696 46.7910   3
  -2   1 -19 167.830 63.4432   4
   2  -1  20 289.207 58.9027   3
   2   0 -20-5.16076 75.4737   4
   2   0 -19 145.098 74.6407   4
   2   0 -18 123.329 66.6766   4
   2   0 -17 167.611 69.8440   4
   2   0 -16 40.4350 67.8881   4
   2   0 -15 27650.1 265.001   4
   2   0 -14 1153.16 86.9914   4
   2   0 -13 12771.3 168.485   4
   2   0 -12 7127.55 126.260   4
   2   0 -11 1658.82 68.2113   4
   2   0 -10 10198.9 127.521   4
   2   0  -9 7514.84 106.799   4
   2   0  -8 9469.16 113.874   4
   2   0  -7 3425.14 70.6523   4
   2   0  -6 16037.4 126.058   4
   2   0  -5 19042.9 126.955   4
  -2   0   5 18905.9 121.325   2
   2   0  -4 219.606 25.7934   4
  -2   0   4 236.244 24.9797   2
  -2   0   3 69263.3 190.811   2
   2   0  -3 68931.5 205.870   4
  -2   0   3 69170.0 212.217   0
   2   0  -2 5718.62 67.6602   3
  -2   0   2 5564.41 62.6159   0
  -2   0   2 5657.47 51.4642   2
   2   0  -2 5610.00 56.9372   4
   2   0  -1 234.804 26.9219   3
   2   0  -1 216.573 18.4312   4
  -2   0   1 197.660 25.7384   0
  -2   0   1 240.552 16.9983   2
   2   0   0 1842.79 42.3617   3
  -2   0   0 1982.40 42.2852   0
  -2   0  -1 11367.9 89.1842   0
   2   0   1 11007.1 89.6199   3
   2   0   2 2873.11 49.3671   3
  -2   0  -2 3166.64 52.7061   0
  -2   0  -3 30.7578 25.1863   0
   2   0   3 21.2432 22.4197   3
   2   0   4 8.53204 24.8231   3
  -2   0  -4 9.69842 28.3928   0
   2   0   5 24.8463 26.1034   3
  -2   0  -5 43.4518 31.2359   0
  -2   0  -6 8976.43 94.6884   4
   2   0   6 9093.54 95.0640   3
  -2   0  -6 9223.87 104.311   0
  -2   0  -7 23048.2 156.992   4
  -2   0  -7 23132.9 168.142   0
   2   0   7 23420.7 154.781   3
   2   0   8 13319.5 123.822   3
  -2   0  -8 13160.2 128.822   4
   2   0   9-18.8850 31.3175   3
  -2   0  -9 6.47678 34.6316   4
  -2   0 -10 970.060 55.2680   4
   2   0  10 1035.74 48.3450   3
   2   0  11 50.4655 32.3056   3
  -2   0 -11 81.8269 41.0302   4
   2   0  12 91.0510 38.2376   3
  -2   0 -12 73.3808 45.4416   4
  -2   0 -13 380.986 53.3157   4
   2   0  13 331.019 44.9863   3
  -2   0 -14 624.637 64.1923   4
   2   0  14 597.602 53.1594   3
   2   0  15-12.3293 44.2758   3
  -2   0 -15-9.92144 61.7455   4
   2   0  16 99.2411 45.0282   3
  -2   0 -16 105.189 61.5588   4
  -2   0 -17 776.772 76.7470   4
  -2   0 -18 290.681 68.9808   4
  -2   0 -19 114.543 75.2561   4
  -2   0 -20 170.192 73.6762   4
  -2   0 -21 55.8716 81.2529   4
   2   1 -21 78.1262 78.3781   4
   2   1 -20 50.9203 71.0058   4
   2   1 -19 98.9856 71.4079   4
   2   1 -18 15.7346 63.8343   4
   2   1 -17 130.353 67.8329   4
   2   1 -16 984.129 78.5313   4
   2   1 -15 942.830 83.4831   4
   2   1 -14 57.3318 72.2147   4
   2   1 -13 3801.21 101.728   4
   2   1 -12 4296.06 101.313   4
   2   1 -11 473.627 55.8643   4
   2   1 -10 22.4737 43.6616   4
   2   1  -9 5017.61 89.5832   4
   2   1  -8 6643.25 95.7271   4
   2   1  -7 15238.5 133.021   4
   2   1  -6 74170.6 270.996   4
  -2  -1   5 55345.6 150.830   1
   2   1  -5 55891.1 226.080   4
   2   1  -4 2586.01 54.2475   4
  -2  -1   4 2720.47 55.2919   0
  -2  -1   4 2577.48 32.5395   1
  -2  -1   3 74326.3 238.672   0
   2   1  -3 75934.4 240.585   4
  -2  -1   3 75066.0 154.706   1
  -2  -1   2 32305.9 161.668   0
  -2  -1   2 31366.4 103.510   1
  -2  -1   1 1105.15 40.6968   0
  -2  -1   1 1100.17 25.0911   1
   2   1  -1 1175.52 34.0303   3
   2   1   0 688.817 28.7077   3
  -2  -1   0 793.103 23.9624   1
  -2  -1   0 737.731 38.9559   0
   2   1   1 1754.15 36.2344   3
  -2  -1  -1 1841.67 34.2177   1
  -2  -1  -1 1818.86 47.0803   0
  -2  -1  -2 7418.85 83.8815   0
  -2  -1  -2 7570.00 69.5245   1
   2   1   2 7082.20 65.1796   3
  -2  -1  -3 2122.62 51.9609   0
   2   1   3 2016.90 38.7904   3
  -2  -1  -3 2144.79 42.2916   1
  -2  -1  -4 3134.61 63.0353   0
  -2  -1  -4 3044.27 54.3128   1
   2   1   4 3149.49 48.6188   3
   2   1   5 3235.70 51.3599   3
  -2  -1  -5 3142.20 57.9148   1
  -2  -1  -5 3057.18 67.3659   0
   2   1   6 26660.3 141.441   3
  -2  -1  -6 26077.2 161.998   1
  -2  -1  -6 26400.0 178.684   0
   2   1   7 16903.8 121.351   3
  -2  -1  -7 16939.2 152.722   0
  -2  -1  -8 29969.7 212.031   0
   2   1   8 30488.5 170.778   3
   2   1   9 107.454 28.4719   3
  -2  -1  -9 69.6759 44.5764   4
  -2  -1  -9 87.1758 50.8863   0
  -2  -1 -10 9417.75 135.126   4
   2   1  10 9578.02 108.479   3
  -2  -1 -10 9456.77 132.509   0
  -2  -1 -11 2364.82 82.4785   4
  -2  -1 -11 2290.19 84.1915   0
   2   1  11 2465.63 63.8494   3
  -2  -1 -12 190.780 53.5657   4
   2   1  12 192.119 36.6928   3
  -2  -1 -12 194.149 58.9339   0
  -2  -1 -13-13.2477 54.2408   4
  -2  -1 -14-48.8621 59.5248   4
  -2  -1 -15 2002.70 94.4555   4
  -2  -1 -16 509.550 74.1256   4
  -2  -1 -17-33.9212 69.5112   4
  -2  -1 -18 232.005 77.5395   4
  -2  -1 -19 192.792 81.8631   4
  -2  -1 -19 217.245 74.3247   0
  -2  -1 -20 121.072 79.6297   4
  -2  -1 -20 56.9979 71.8903   0
  -2  -1 -21 118.936 89.7603   4
   2   2 -21 400.524 84.4057   4
   2   2 -20 97.2260 71.9331   4
   2   2 -19 17.9203 66.5536   4
   2   2 -18 385.469 70.1006   4
   2   2 -17 737.165 77.7195   4
   2   2 -16 95.1425 64.1825   4
   2   2 -15 24080.5 237.157   4
   2   2 -14 4343.04 112.555   4
   2   2 -13 11567.8 160.353   4
   2   2 -12 10759.5 147.868   4
   2   2 -11 61.7045 45.8199   4
   2   2 -10 108.840 42.7991   4
   2   2  -9 240.290 44.7988   4
   2   2  -8 11386.6 126.437   4
   2   2  -7 11630.7 123.824   4
  -2  -2   7 11450.4 100.166   1
   2   2  -6 1101.40 50.4939   4
  -2  -2   6 1077.41 36.9246   1
   2   2  -5 646.058 43.2284   4
  -2  -2   5 608.066 42.4635   0
  -2  -2   5 716.277 33.1628   1
   2   2  -4 5483.60 83.3433   4
  -2  -2   4 5321.21 81.4326   0
  -2  -2   4 5478.75 64.1794   1
  -2  -2   3 1206.47 46.8624   0
  -2  -2   3 1277.30 36.5824   1
  -2  -2   2 3261.25 66.3610   0
  -2  -2   2 3205.13 50.9928   1
  -2  -2   1 83697.6 236.300   1
  -2  -2   1 83972.7 286.966   0
  -2  -2   0 779.600 33.9176   1
   2   2   0 773.004 26.3883   3
  -2  -2   0 887.618 47.5737   0
  -2  -2  -1 5814.22 70.0504   1
  -2  -2  -1 5771.54 82.2805   0
   2   2   1 5653.81 53.1146   3
   2   2   2 547.471 21.7029   3
  -2  -2  -2 508.976 30.8620   1
  -2  -2  -2 495.041 39.5621   0
  -2  -2  -3 8298.14 87.3086   1
  -2  -2  -3 8281.54 102.162   0
   2   2   3 8055.33 59.9427   3
  -2  -2  -4 22246.4 162.548   0
  -2  -2  -4 22201.9 145.310   1
   2   2   4 22768.0 84.8133   2
   2   2   4 22047.4 98.8262   3
  -2  -2  -5 636.933 37.7070   1
  -2  -2  -5 662.072 49.3477   0
   2   2   5 674.498 21.6347   2
   2   2   5 628.015 23.6560   3
  -2  -2  -6 4552.84 76.6210   1
  -2  -2  -6 4544.03 89.9718   0
   2   2   6 4488.59 53.1380   3
  -2  -2  -7 1832.45 71.0146   0
  -2  -2  -7 1816.14 56.6924   1
  -2  -2  -8 15027.5 144.080   1
  -2  -2  -8 15000.7 162.488   0
  -2  -2  -9 3144.32 79.4607   1
  -2  -2  -9 3313.62 92.4484   0
  -2  -2 -10 5502.04 111.441   0
  -2  -2 -11 2121.36 89.8701   0
  -2  -2 -12 186.301 66.5428   0
  -2  -2 -13 115.964 61.7630   0
  -2  -2 -14 980.492 82.9789   0
  -2  -2 -15 945.867 85.0140   4
  -2  -2 -15 959.069 81.9498   0
  -2  -2 -16 473.704 78.7386   4
  -2  -2 -16 510.022 75.5949   0
  -2  -2 -17 112.241 72.1435   4
  -2  -2 -17 105.197 65.6572   0
  -2  -2 -18 16.1890 67.7061   0
  -2  -2 -18 27.9372 75.2783   4
  -2  -2 -19-57.2770 81.6668   4
  -2  -2 -19 11.7609 71.9746   0
   2   3 -20 280.893 77.4814   4
   2   3 -19 132.381 68.8877   4
   2   3 -18-3.17827 62.7969   4
   2   3 -17-9.75723 60.1581   4
   2   3 -16 2067.88 94.4045   4
   2   3 -15 283.779 63.4786   4
   2   3 -14 271.101 64.1511   4
   2   3 -13 356.522 63.5495   4
   2   3 -12 3786.97 101.729   4
   2   3 -11 377.761 60.3879   4
   2   3 -10 294.242 51.5768   4
  -2  -3   9 12.6382 29.9940   1
   2   3  -9 46.9828 43.0966   4
   2   3  -8 3518.94 82.6235   4
  -2  -3   8 3487.07 70.1765   1
  -2  -3   7 0.07039 28.3107   1
   2   3  -7-25.2190 41.4997   4
   2   3  -6 5625.33 96.2219   4
  -2  -3   6 5984.31 87.6731   1
   2   3  -5 20309.3 170.495   4
  -2  -3   5 20374.0 158.830   0
  -2  -3   5 20503.3 147.425   1
  -2  -3   4 1251.52 56.5181   0
  -2  -3   4 1354.43 49.1361   1
  -2  -3   3 48757.8 234.760   0
  -2  -3   3 49515.4 223.414   1
  -2  -3   2 17119.6 141.723   0
  -2  -3   2 17409.0 136.229   1
  -2  -3   1 5193.54 77.4881   1
  -2  -3   1 5234.51 86.0762   0
  -2  -3   0 2282.65 55.9980   1
  -2  -3   0 2229.38 63.5930   0
   2   3   1 193.167 14.3114   3
  -2  -3  -1 245.254 32.4999   1
  -2  -3  -1 201.218 38.8798   0
  -2  -3  -2 5335.43 80.4147   1
  -2  -3  -2 5114.30 85.5901   0
   2   3   2 5202.39 58.1283   2
  -2  -3  -3 20630.2 167.585   0
   2   3   3 20554.2 108.681   2
  -2  -3  -3 20751.7 157.537   1
   2   3   4 16.8951 18.2630   2
  -2  -3  -4 35.6856 42.8838   0
  -2  -3  -5 566.510 47.5562   0
  -2  -3  -5 555.505 42.7708   1
  -2  -3  -6 6072.43 106.610   0
  -2  -3  -6 6135.49 100.218   1
  -2  -3  -7 6457.06 102.881   1
  -2  -3  -7 6607.85 111.705   0
  -2  -3  -8 9235.56 124.344   1
  -2  -3  -8 9636.35 138.007   0
  -2  -3  -9 7055.47 123.793   0
  -2  -3  -9 7008.60 113.298   1
  -2  -3 -10 5579.57 106.470   1
  -2  -3 -10 5345.42 117.122   0
  -2  -3 -11 7796.26 130.725   1
  -2  -3 -11 8302.09 146.120   0
  -2  -3 -12 118.137 48.9214   1
  -2  -3 -12 25.1892 67.7069   0
  -2  -3 -13 1707.34 92.7288   0
  -2  -3 -14 32.6715 63.0457   0
  -2  -3 -15 711.585 80.8661   0
  -2  -3 -16 96.0253 66.9365   0
  -2  -3 -17 99.5646 66.6106   0
  -2  -3 -18 51.0624 68.3692   0
  -2  -3 -19 107.538 76.6765   0
   2   4 -20 16.4602 76.1886   4
   2   4 -19 10.4751 69.7925   4
   2   4 -18-12.6644 64.0237   4
   2   4 -17 267.770 70.0437   4
   2   4 -16 39.0855 61.0107   4
   2   4 -15 2208.85 92.2575   4
   2   4 -14 833.613 73.9920   4
   2   4 -13 1203.31 77.7056   4
   2   4 -12 3981.49 107.410   4
   2   4 -11 1090.68 68.4882   4
   2   4 -10 889.357 60.2267   4
  -2  -4  10 801.443 52.8823   1
   2   4  -9 656.656 56.8878   4
  -2  -4   9 597.633 47.1629   1
  -2  -4   8 14.0301 37.0425   1
   2   4  -8-0.44593 47.6079   4
   2   4  -7 2068.22 72.4150   4
  -2  -4   7 2299.90 71.2578   1
  -2  -4   6 222.751 39.8310   1
   2   4  -6 253.128 46.5566   4
  -2  -4   5 2017.13 66.3778   0
  -2  -4   5 1851.06 60.1301   1
  -2  -4   4 147.697 45.1955   0
  -2  -4   4 164.603 36.8764   1
  -2  -4   3 73.9462 42.4655   0
  -2  -4   3 96.5147 38.2204   1
  -2  -4   2 17001.5 154.547   1
  -2  -4   2 17094.8 150.240   0
  -2  -4   1 10001.0 121.588   1
  -2  -4   1 10014.4 119.032   0
  -2  -4   0 1223.74 52.4693   1
  -2  -4   0 1218.89 57.4556   0
  -2  -4  -1 33.4803 42.4770   0
  -2  -4  -1 27.5570 35.9691   1
  -2  -4  -2 4161.19 86.3299   1
  -2  -4  -2 4371.07 88.0487   0
  -2  -4  -3 2261.44 71.4395   0
  -2  -4  -3 2445.90 70.6882   1
  -2  -4  -4 20592.1 178.038   1
  -2  -4  -4 20017.0 180.290   0
  -2  -4  -5 4901.62 99.7611   1
  -2  -4  -5 5128.65 102.062   0
  -2  -4  -6 56.3949 44.6068   0
  -2  -4  -6 54.3097 44.3079   1
  -2  -4  -7-17.1203 48.3352   0
  -2  -4  -7-7.74497 43.1358   1
  -2  -4  -8 1888.17 76.5468   0
  -2  -4  -8 1841.72 73.0541   1
  -2  -4  -9 3034.66 95.9913   0
  -2  -4  -9 3016.60 87.8246   1
  -2  -4 -10 668.264 67.9959   0
  -2  -4 -10 710.633 61.1077   1
  -2  -4 -11 683.427 67.6454   0
  -2  -4 -11 704.107 61.4250   1
  -2  -4 -12-27.8648 63.7891   0
  -2  -4 -12-16.9608 53.7185   1
  -2  -4 -13 901.375 81.1476   0
  -2  -4 -13 924.658 71.6625   1
  -2  -4 -14 1257.06 77.8894   1
  -2  -4 -14 1249.40 84.4981   0
  -2  -4 -15 147.324 64.9430   0
  -2  -4 -16 254.468 68.9640   0
  -2  -4 -17 156.905 68.8726   0
  -2  -4 -18 0.87848 70.2219   0
   2   5 -19-35.3327 67.3047   4
   2   5 -18 9.68055 69.4834   4
   2   5 -17-14.8311 65.6263   4
   2   5 -16 691.537 74.3329   4
   2   5 -15 75.7351 63.7452   4
   2   5 -14 406.886 66.9682   4
   2   5 -13 1155.65 78.1904   4
   2   5 -12 2430.56 95.3782   4
   2   5 -11 17.8882 51.0935   4
  -2  -5  10 110.333 46.2013   1
   2   5 -10 171.510 53.6036   4
  -2  -5   9 54.0145 41.0126   1
   2   5  -9 4.53722 51.9375   4
   2   5  -8 1582.07 75.6784   4
  -2  -5   8 1613.65 68.2617   1
   2   5  -7 473.870 60.9469   4
  -2  -5   7 481.955 51.2463   1
  -2  -5   6 82.5987 40.3814   1
  -2  -5   5 565.620 54.9297   0
  -2  -5   5 548.164 50.9857   1
  -2  -5   4 861.389 57.7943   0
  -2  -5   4 791.931 54.1458   1
  -2  -5   3 422.512 49.8179   0
  -2  -5   3 419.875 50.4385   1
  -2  -5   2 7129.03 110.378   0
  -2  -5   2 7241.77 116.817   1
  -2  -5   1 5383.64 103.047   1
  -2  -5   1 5672.40 100.832   0
  -2  -5   0 38.6247 43.6045   0
  -2  -5   0 17.3588 45.6991   1
  -2  -5  -1 784.624 57.1648   0
  -2  -5  -1 738.892 54.6497   1
  -2  -5  -2 2702.20 80.5358   0
  -2  -5  -2 2626.18 83.0922   1
  -2  -5  -3 4263.14 97.9864   1
  -2  -5  -3 4211.84 94.6770   0
  -2  -5  -4 1742.91 74.5947   1
  -2  -5  -4 1751.50 71.8065   0
  -2  -5  -5 114.304 47.5903   1
  -2  -5  -5 79.9392 46.7141   0
  -2  -5  -6 224.932 54.7200   0
  -2  -5  -6 338.140 51.4130   1
  -2  -5  -7 1272.71 70.1275   1
  -2  -5  -7 1256.92 72.1435   0
  -2  -5  -8 27.1516 53.8783   0
  -2  -5  -8 20.7522 48.0016   1
  -2  -5  -9 880.949 73.6319   0
  -2  -5  -9 1003.70 69.0537   1
  -2  -5 -10 1413.42 84.6735   0
  -2  -5 -10 1425.51 77.2421   1
  -2  -5 -11 3149.19 106.489   0
  -2  -5 -11 3271.71 104.848   1
  -2  -5 -12-31.7388 58.0117   0
  -2  -5 -12 37.7102 55.1815   1
  -2  -5 -13 1749.76 86.2818   1
  -2  -5 -13 1645.88 88.5631   0
  -2  -5 -14 158.669 62.0956   0
  -2  -5 -14 67.4895 55.5752   1
  -2  -5 -15 78.7436 60.8258   1
   2   6 -18-62.7620 70.1803   4
   2   6 -17 100.919 69.5000   4
   2   6 -16 65.8116 67.4089   4
   2   6 -15 75.7082 67.1872   4
   2   6 -14 253.822 67.1446   4
   2   6 -13 161.202 60.8980   4
   2   6 -12 702.459 72.3072   4
   2   6 -11-18.7177 54.4611   4
  -2  -6  10 50.2155 48.6497   1
   2   6 -10 147.437 56.8188   4
  -2  -6   9-11.7176 49.5831   1
   2   6  -9 0.77025 59.0439   4
   2   6  -8 165.817 56.6747   4
  -2  -6   8 169.098 47.3135   1
  -2  -6   7 256.880 51.1341   1
   2   6  -7 269.992 59.1387   4
  -2  -6   6 80.5308 49.0762   1
  -2  -6   5-27.6115 45.1909   0
  -2  -6   5-0.12960 48.1085   1
  -2  -6   4 179.516 51.7704   1
  -2  -6   4 144.485 45.3816   0
  -2  -6   3 280.970 49.2322   0
  -2  -6   3 372.442 55.7692   1
  -2  -6   2 1370.43 62.1395   0
  -2  -6   2 1313.21 70.5833   1
  -2  -6   1 13.3042 46.1989   1
  -2  -6   1-36.4539 44.5317   0
  -2  -6   0 89.1951 46.7758   1
  -2  -6   0 34.2267 44.7661   0
  -2  -6  -1 228.426 49.8094   0
  -2  -6  -1 105.784 47.9583   1
  -2  -6  -2 751.140 67.1711   1
  -2  -6  -3 399.350 60.0382   1
  -2  -6  -4 2025.64 85.8209   1
  -2  -6  -5 538.017 62.6325   1
  -2  -6  -6 41.7749 53.4309   1
  -2  -6  -7 109.046 53.9232   1
  -2  -6  -8 122.015 58.1401   1
  -2  -6  -9 658.175 71.4268   1
  -2  -6 -10 28.4580 57.4923   1
  -2  -6 -11 87.9117 59.3268   1
  -2  -6 -12 103.826 62.8223   1
  -2  -6 -13 182.742 63.7510   1
   2   7 -16 12.3034 73.3664   4
   2   7 -15 273.365 77.9328   4
   2   7 -14 70.4951 67.4169   4
   2   7 -13 744.989 80.4284   4
   2   7 -12 199.158 68.2006   4
   2   7 -11 163.118 61.1870   4
  -2  -7  10-17.7777 50.8685   1
   2   7 -10-34.3793 62.7561   4
  -2  -7   9 383.896 61.7366   1
   2   7  -9 400.972 69.4127   4
  -2  -7   8 279.742 58.4033   1
   2   7  -8 258.796 64.5868   4
  -2  -7   7 309.856 57.6031   1
   2   7  -7 319.649 63.9611   4
  -2  -7   6 12.9449 50.8454   1
  -2  -7   5-4.13443 50.6643   1
  -2  -7   4 22.0158 49.0680   1
  -2  -7   3 154.599 52.6712   1
  -2  -7   2 493.230 62.8839   1
  -2  -7   1 831.522 71.7274   1
  -2  -7   0 520.065 64.4301   1
  -2  -7  -1 722.153 69.6626   1
  -2  -7  -2 843.751 72.4292   1
  -2  -7  -3 77.5500 58.5788   1
  -2  -7  -4 30.5839 56.1886   1
  -2  -7  -5 9.45167 54.6533   1
  -2  -7  -6-13.1531 57.5849   1
  -2  -7  -7 22.0149 57.1461   1
  -2  -7  -8 75.0213 60.6062   1
  -2  -7  -9-109.870 60.5210   1
  -2  -7 -10 54.2637 61.4915   1
   2   8 -13 93.0208 68.0888   4
   2   8 -12 28.9051 69.1933   4
   2   8 -11 263.577 75.2695   4
  -2  -8  10 119.507 63.9591   1
   2   8 -10 53.3843 64.3119   4
  -2  -8   9 47.6746 56.9260   1
   2   8  -9 0.40103 57.4415   4
  -2  -8   8 23.1183 59.8937   1
   2   8  -8 56.8385 70.1597   4
  -2  -8   7 173.401 63.0101   1
   2   8  -7 53.4982 69.2483   4
  -2  -8   6 172.154 62.1562   1
  -2  -8   5 181.811 60.5227   1
  -2  -8   4 87.4052 60.3013   1
  -2  -8   3 169.799 58.9503   1
  -2  -8   2-55.5265 60.2041   1
  -2  -8   1 17.1081 59.2011   1
  -2  -8   0 23.0636 56.3556   1
  -2  -8  -1 36.8550 57.5150   1
  -2  -8  -2 31.9267 58.6311   1
  -2  -8  -3 344.117 66.5469   1
  -2  -8  -4-31.4166 57.1493   1
  -2  -8  -5 216.668 64.0546   1
  -2  -8  -6 180.975 67.6593   1
  -2  -9  10 57.2392 64.6733   1
  -2  -9   9 360.900 69.2878   1
  -2  -9   8 235.678 71.8742   1
   2   9  -8 225.152 73.9645   4
  -2  -9   7 135.280 67.8387   1
   2   9  -7 194.078 74.2157   4
  -2  -9   6 267.703 70.0812   1
  -2  -9   5 8.18375 63.9320   1
  -2  -9   4-33.3831 61.8207   1
  -2  -9   3-42.1881 62.5593   1
  -2  -9   2 33.4193 59.4020   1
  -2  -9   1-10.4124 59.9873   1
  -2  -9   0 131.519 66.4157   1
   3  -9  -3 119.965 57.9142   1
   3  -9  -2 91.3909 59.0776   1
   3  -9  -1-33.4052 57.8114   1
  -3   9   1 24.4342 74.7978   2
   3  -9   0 50.2718 60.0315   1
  -3   9   0 9.98892 77.6711   2
   3  -9   1-18.7989 58.0533   1
  -3   9  -1 43.4475 82.3217   2
   3  -9   2 44.5588 62.3592   1
   3  -9   3 37.1461 60.7207   1
   3  -9   4 257.661 70.6146   1
   3  -9   5 28.3832 69.1058   1
   3  -9   6-34.3532 71.8247   1
   3  -9   7 596.342 96.6374   1
  -3   8   8-6.75182 75.5212   2
  -3   8   7-64.6557 67.1274   2
  -3   8   6 14.7523 69.1667   2
  -3   8   5 237.187 78.9074   2
   3  -8  -4 132.330 53.5384   1
  -3   8   4 238.728 78.3608   2
   3  -8  -3 107.569 55.7668   1
  -3   8   3 24.9478 75.6562   2
  -3   8   2 196.718 75.5334   2
   3  -8  -2 148.772 55.8949   1
   3  -8  -1 31.8424 55.0694   1
  -3   8   1-94.8987 74.2715   2
   3  -8   0 3.69743 58.3342   1
  -3   8   0 45.1053 75.2518   2
   3  -8   1 54.3315 60.3100   1
   3  -8   2 143.829 64.0498   1
   3  -8   3-19.5093 64.5105   1
   3  -8   4 77.7832 62.7640   1
   3  -8   5 382.803 77.6633   1
   3  -8   6 105.741 66.0351   1
   3  -8   7 374.677 76.5971   1
   3  -8   8 15.7229 70.8079   1
   3  -8   9 75.0095 72.1579   1
   3  -8   9 65.0485 60.7038   3
   3  -8  10 94.9188 51.4425   3
   3  -8  10 206.042 79.2056   1
   3  -8  11 37.1621 59.3156   3
   3  -8  11 120.065 77.9393   1
   3  -8  12 140.888 64.9479   3
   3  -8  12-6.52683 80.2902   1
   3  -8  13 25.7899 60.6225   3
  -3   7  11-109.589 73.9609   2
  -3   7  10-29.8393 71.6588   2
  -3   7   9-24.0140 69.6954   2
  -3   7   8 276.430 75.2236   2
  -3   7   7-28.8015 62.8713   2
  -3   7   6 441.824 73.0507   2
  -3   7   5 48.2233 71.8969   2
  -3   7   4 5662.82 146.506   2
   3  -7  -4 4818.87 115.372   1
  -3   7   3 1207.56 97.4296   2
   3  -7  -3 1228.48 75.0164   1
  -3   7   2 2016.53 104.920   2
   3  -7  -2 1798.87 82.8062   1
   3  -7  -1 71.2845 52.6616   1
  -3   7   1-0.18344 78.8860   2
   3  -7   0-14.8195 50.5325   1
   3  -7   1-11.3031 54.6194   1
   3  -7   2 38.5832 53.0300   1
   3  -7   3-47.6776 54.9319   1
   3  -7   4 112.965 53.1999   3
   3  -7   4 67.8744 56.3258   1
   3  -7   5 10.6564 49.0270   3
   3  -7   5 50.6192 61.9359   1
   3  -7   6 528.538 75.2262   1
   3  -7   6 514.596 62.3366   3
   3  -7   7 2188.80 94.2695   3
   3  -7   7 2327.18 106.275   1
   3  -7   8 1705.14 99.5654   1
   3  -7   8 1751.05 87.3143   3
   3  -7   9 177.130 63.6465   3
   3  -7   9 227.296 75.3026   1
   3  -7  10 1152.21 82.6479   3
   3  -7  11 1564.55 91.1186   3
   3  -7  12 149.971 65.9045   3
   3  -7  13 37.3727 67.5886   3
   3  -7  14 9.62481 58.7448   3
   3  -7  15 22.5248 62.7501   3
  -3   6  13 496.041 77.1297   2
  -3   6  12-27.6819 69.4147   2
  -3   6  11 1518.07 95.5543   2
  -3   6  10 843.560 85.8076   2
  -3   6   9 578.296 74.5257   2
  -3   6   8 19.2558 63.5443   2
  -3   6   7 11.2097 64.6418   2
  -3   6   6 10.0267 65.2454   2
  -3   6   5 121.196 66.6027   2
   3  -6  -4 34.6670 44.9190   1
  -3   6   4 65.2071 67.7526   2
  -3   6   3 2715.28 104.050   2
   3  -6  -3 2525.79 81.4187   1
  -3   6   2 109.153 73.0374   2
   3  -6  -2 127.302 46.7306   1
   3  -6  -1 205.433 54.3847   3
   3  -6  -1 180.216 50.5845   1
  -3   6   1 158.785 70.7798   2
   3  -6   0 1897.25 75.1608   3
   3  -6   0 1664.38 78.5451   1
   3  -6   1 1182.60 72.7557   1
   3  -6   1 1060.10 70.5335   3
   3  -6   2 24.3342 48.6736   3
   3  -6   2 21.8570 50.0710   1
   3  -6   3 294.445 55.9622   3
   3  -6   3 336.527 56.5931   1
   3  -6   4 485.703 62.9208   1
   3  -6   4 528.573 61.8955   3
   3  -6   5 2848.21 100.295   1
   3  -6   5 3023.47 92.6828   3
   3  -6   6 1240.86 71.0028   3
   3  -6   6 1205.11 80.5378   1
   3  -6   7 1132.94 71.1836   3
   3  -6   8 261.837 59.5797   3
   3  -6   9 152.056 61.9191   3
   3  -6  10 979.979 81.2022   3
   3  -6  11 389.990 68.4426   3
   3  -6  12 894.506 78.2488   3
   3  -6  13 6.13573 62.1195   3
   3  -6  14 401.424 69.2755   3
   3  -6  15-97.0982 60.8735   3
   3  -6  16-14.9900 58.6484   3
   3  -6  17 202.280 67.7250   3
   3  -5 -16 294.441 77.4317   4
   3  -5 -15 111.367 70.7432   4
  -3   5  15 64.8131 70.4970   2
  -3   5  14 76.6662 69.1701   2
   3  -5 -14 194.840 72.7484   4
  -3   5  13 24.9090 68.5419   2
   3  -5 -13 11.9483 63.4746   4
   3  -5 -12 958.832 79.0474   4
  -3   5  12 984.092 81.1672   2
   3  -5 -11 436.713 65.6691   4
  -3   5  11 369.950 71.8972   2
   3  -5 -10-16.7495 52.3742   4
  -3   5  10-51.0281 64.1712   2
  -3   5   9 285.085 67.6857   2
   3  -5  -9 189.656 52.5688   4
  -3   5   8 16.3357 59.1076   2
  -3   5   7 182.483 66.6443   2
  -3   5   6 13.4237 58.9516   2
   3  -5  -6 62.3490 51.1972   3
   3  -5  -5 774.163 61.0094   3
  -3   5   5 773.561 74.5685   2
   3  -5  -4 3830.35 94.2371   3
  -3   5   4 3969.32 110.919   2
   3  -5  -4 3646.01 84.9543   1
   3  -5  -3 2570.60 80.8138   3
  -3   5   3 2603.31 97.0194   2
   3  -5  -3 2410.11 71.6267   1
   3  -5  -2 7503.19 122.499   3
  -3   5   2 7116.73 138.092   2
   3  -5  -2 7126.04 113.762   1
   3  -5  -1 358.904 55.2297   3
  -3   5   1 400.966 70.7892   2
   3  -5  -1 377.568 46.3219   1
   3  -5   0 2256.65 77.0282   3
   3  -5   0 2422.73 76.3688   1
   3  -5   1 4372.88 98.0101   3
   3  -5   1 4205.13 94.7595   1
   3  -5   2 895.133 59.8246   1
   3  -5   2 832.037 60.9262   3
   3  -5   3 304.077 49.9270   1
   3  -5   3 381.325 57.1014   3
   3  -5   4 998.636 66.8765   3
   3  -5   5 727.850 60.6546   3
   3  -5   6 1940.19 81.3636   3
   3  -5   7 1405.38 72.5490   3
   3  -5   8 952.161 71.9843   3
   3  -5   9 2344.32 93.7436   3
   3  -5  10 7273.26 143.791   3
   3  -5  11 6878.52 146.704   3
   3  -5  12 375.906 72.0321   3
   3  -5  13 123.140 62.4147   3
   3  -5  14 374.764 69.3274   3
   3  -5  15-31.0251 59.5316   3
   3  -5  16 98.0111 59.5271   3
   3  -5  17 77.3550 60.7902   3
   3  -5  18 268.915 69.5803   3
   3  -4 -17 81.0327 76.3178   4
   3  -4 -16 232.445 75.6581   4
  -3   4  16 184.810 70.4017   2
   3  -4 -15 609.554 79.3047   4
  -3   4  15 570.974 76.5401   2
   3  -4 -14 1101.24 83.7815   4
  -3   4  14 1298.77 90.1534   2
  -3   4  13 1163.04 81.8737   2
   3  -4 -13 969.082 79.6044   4
  -3   4  12 159.960 64.5533   2
   3  -4 -12 131.747 61.0870   4
   3  -4 -11 2068.19 80.6480   3
   3  -4 -11 2021.26 84.7816   4
  -3   4  11 2158.03 92.6652   2
   3  -4 -10 1360.22 69.2167   3
   3  -4 -10 1379.06 73.9385   4
  -3   4  10 1422.36 81.8132   2
   3  -4  -9 1213.10 66.4294   3
   3  -4  -9 1109.59 65.1024   4
  -3   4   9 1010.20 72.8598   2
   3  -4  -8 2039.08 73.3553   3
  -3   4   8 1994.41 85.8294   2
   3  -4  -8 2147.27 74.2458   4
   3  -4  -7 581.754 53.2002   3
   3  -4  -7 532.191 49.2381   4
  -3   4   7 551.994 63.8104   2
   3  -4  -6 83.6724 40.4410   3
   3  -4  -6 85.8821 36.7242   4
  -3   4   6 16.0320 52.1272   2
   3  -4  -5 964.686 57.0846   3
   3  -4  -5 876.515 49.5467   4
  -3   4   5 918.926 64.5138   2
   3  -4  -4 2162.58 73.0622   3
  -3   4   4 2060.26 80.6927   2
   3  -4  -4 2163.64 57.4793   1
   3  -4  -3 6870.15 112.312   3
   3  -4  -3 6226.79 91.3157   1
  -3   4   3 6837.63 122.086   2
   3  -4  -2 4081.87 91.2912   3
  -3   4   2 4220.96 97.2600   2
   3  -4  -2 3984.28 77.7593   1
   3  -4  -1 1421.04 62.6374   3
  -3   4   1 1341.87 67.7711   2
   3  -4  -1 1487.34 55.9169   1
   3  -4   0 1011.76 60.4723   3
   3  -4   0 920.546 50.0282   1
   3  -4   1 15326.5 158.731   3
   3  -4   1 15391.5 152.544   1
   3  -4   2 3702.41 89.9270   3
   3  -4   3 346.743 50.0196   3
   3  -4   4 826.499 60.4233   3
   3  -4   5 419.090 56.2140   3
   3  -4   6 189.774 51.6835   3
   3  -4   7 2627.04 85.4845   3
   3  -4   8 28.3558 52.5721   3
   3  -4   9 762.886 68.6213   3
   3  -4  10 24699.8 237.710   3
   3  -4  11 56.9229 65.9575   3
   3  -4  12 1846.54 91.9138   3
   3  -4  13-29.5544 65.7385   3
   3  -4  14 747.894 79.4742   3
   3  -4  15 492.127 64.9373   3
   3  -4  16 30.2741 55.9373   3
   3  -4  17 608.265 74.4349   3
   3  -4  18 213.873 60.4237   3
   3  -4  19-62.9686 59.8736   3
   3  -3 -18 28.7883 71.2087   4
   3  -3 -17 54.0752 68.8652   4
   3  -3 -16-27.1154 64.4434   4
   3  -3 -15 178.631 64.2878   4
   3  -3 -14 293.360 66.0087   4
  -3   3  14 400.204 70.5012   2
  -3   3  13 957.497 75.4432   2
   3  -3 -13 811.439 72.9465   4
  -3   3  12 2399.46 93.6016   2
   3  -3 -12 2428.58 92.7253   4
   3  -3 -11 682.968 61.6756   4
  -3   3  11 593.618 65.6016   2
   3  -3 -10 156.986 48.8325   3
   3  -3 -10 245.702 49.1911   4
  -3   3  10 165.189 56.1196   2
   3  -3  -9 3407.42 89.6246   3
   3  -3  -9 3547.98 86.6954   4
  -3   3   9 3470.37 94.0276   2
   3  -3  -8 347.618 46.2709   3
   3  -3  -8 414.340 44.9823   4
  -3   3   8 348.963 52.7400   2
   3  -3  -7 1199.19 60.7066   3
   3  -3  -7 1323.56 55.5274   4
  -3   3   7 1203.58 64.1827   2
  -3   3   6 231.344 48.6774   2
   3  -3  -6 262.109 41.7062   3
   3  -3  -6 219.469 35.8644   4
   3  -3  -5 654.195 51.5389   3
   3  -3  -5 574.579 37.7013   4
  -3   3   5 619.869 53.3679   2
  -3   3   4-24.9356 43.5280   2
   3  -3  -4-11.1559 26.8646   4
   3  -3  -4 39.1686 40.3271   3
   3  -3  -4 3.50681 21.5495   1
   3  -3  -3 168.254 25.6541   1
   3  -3  -3 190.405 41.9893   3
   3  -3  -3 202.039 27.3982   4
  -3   3   3 190.170 43.5363   2
   3  -3  -2 1591.71 63.8995   3
  -3   3   2 1489.80 62.2118   2
   3  -3  -2 1458.09 38.4411   4
   3  -3  -2 1535.65 46.9520   1
   3  -3  -1 2680.60 75.3569   3
  -3   3   1 2436.53 70.1704   2
   3  -3  -1 2766.20 58.4730   1
   3  -3   0 3373.11 81.7037   3
   3  -3   0 3396.29 65.8664   1
   3  -3   1 23154.7 184.912   3
   3  -3   2 5151.84 94.6197   3
  -3   3  -2 4949.75 54.7580   0
   3  -3   3 14494.1 149.323   3
  -3   3  -3 14342.3 97.5060   0
  -3   3  -4 10496.9 89.4966   0
   3  -3   4 10547.5 132.322   3
  -3   3  -5 4179.32 63.8441   0
   3  -3   5 4226.72 92.1884   3
  -3   3  -6 2816.23 57.0948   0
   3  -3   6 2692.62 81.8514   3
   3  -3   7 309.071 51.5814   3
  -3   3  -7 274.571 32.3760   0
  -3   3  -8 582.410 39.2333   0
   3  -3   8 627.444 54.0854   3
   3  -3   9 1415.78 70.0070   3
   3  -3  10 8612.17 140.593   3
   3  -3  11 10838.5 162.466   3
   3  -3  12 1778.88 84.9765   3
   3  -3  13 47.9357 55.2332   3
   3  -3  14 614.720 66.6191   3
   3  -3  15 529.037 63.0665   3
   3  -3  16 61.7815 52.2769   3
   3  -3  17 55.7805 56.2245   3
   3  -3  18 151.772 57.9602   3
   3  -3  19 38.7183 58.6504   3
   3  -3  20 67.6057 55.9775   3
   3  -2 -19 471.933 91.8727   4
   3  -2 -18 210.856 75.8087   4
   3  -2 -17 194.816 71.1829   4
   3  -2 -16 1443.66 92.7553   4
   3  -2 -15 1081.93 84.0206   4
   3  -2 -14 3266.19 106.638   4
   3  -2 -13 505.480 64.1107   4
   3  -2 -12 264.297 54.6429   4
  -3   2  12 244.217 55.7809   2
   3  -2 -11 388.370 52.4544   4
  -3   2  11 322.925 54.6162   2
   3  -2 -10 232.662 45.1344   4
  -3   2  10 189.964 50.9531   2
   3  -2  -9 511.072 48.1506   4
  -3   2   9 367.294 49.3988   2
   3  -2  -8 9385.27 119.122   4
  -3   2   8 9423.60 124.365   2
  -3   2   7 166.621 45.7772   2
   3  -2  -7 167.111 40.9948   3
   3  -2  -7 187.527 37.7102   4
   3  -2  -6 4814.91 91.2688   3
   3  -2  -6 4826.24 77.5989   4
  -3   2   6 5085.53 90.5420   2
   3  -2  -5 338.370 41.8039   3
  -3   2   5 304.778 42.2981   2
   3  -2  -5 335.821 32.6471   4
   3  -2  -4 3193.39 73.2180   3
  -3   2   4 3245.47 69.7314   2
   3  -2  -4 3180.02 55.3162   4
   3  -2  -4 3090.60 41.0842   1
   3  -2  -3 1381.29 57.5067   3
  -3   2   3 1349.68 49.9958   2
   3  -2  -3 1346.34 35.5691   4
   3  -2  -3 1288.37 30.6650   1
   3  -2  -2 294.091 41.0050   3
  -3   2   2 325.078 37.6259   2
   3  -2  -2 347.871 21.3415   4
  -3   2   2 295.569 22.4779   0
   3  -2  -2 309.087 22.2465   1
  -3   2   1 16.3566 31.7215   2
   3  -2  -1 9.71593 13.7813   4
  -3   2   1 2.37744 18.6585   0
   3  -2   0 13900.1 137.053   3
  -3   2   0 13580.8 94.7491   0
  -3   2   0 13702.0 124.011   2
   3  -2   1 6351.71 98.6903   3
  -3   2  -1 6316.85 70.1862   0
   3  -2   2 5311.88 91.5747   3
  -3   2  -2 5081.55 63.8836   0
   3  -2   3 515.106 48.5671   3
  -3   2  -3 554.045 31.6542   0
   3  -2   4 3771.20 83.8030   3
  -3   2  -4 3555.00 60.6721   0
  -3   2  -5 4239.20 68.3966   0
   3  -2   5 4348.31 87.6379   3
  -3   2  -6 13295.4 122.751   0
   3  -2   6 13071.5 144.337   3
  -3   2  -7 12429.3 125.234   0
   3  -2   7 12449.5 142.134   3
  -3   2  -8 324.798 40.0494   0
   3  -2   8 308.346 45.2373   3
   3  -2   9 61.5069 44.2110   3
  -3   2  -9 63.9083 42.5752   0
  -3   2 -10 40519.4 250.927   0
   3  -2  10 40530.3 273.302   3
   3  -2  11 2935.70 92.6892   3
   3  -2  12 5.78732 56.8125   3
   3  -2  14 1100.21 76.4168   3
   3  -2  15 827.620 72.4460   3
   3  -2  16 58.1069 51.9697   3
   3  -2  17 234.987 54.6522   3
   3  -2  18-45.7504 48.8483   3
   3  -2  19 104.161 60.2377   3
   3  -2  20 32.6242 59.8158   3
   3  -2  21 507.212 71.9490   3
   3  -1 -19 330.132 82.9027   4
   3  -1 -18 187.071 74.8830   4
   3  -1 -17 279.935 71.6668   4
   3  -1 -16 6.48181 64.0504   4
   3  -1 -15 2291.13 101.770   4
   3  -1 -14 277.402 64.9761   4
   3  -1 -13 2083.23 88.0086   4
   3  -1 -12 1002.25 67.7491   4
   3  -1 -11 108.223 43.8859   4
   3  -1 -10 19.0603 38.8212   4
  -3   1  10 14.8689 42.6467   2
   3  -1  -9 2283.94 69.6297   4
  -3   1   9 2202.81 69.4723   2
  -3   1   8 4656.54 88.6199   2
   3  -1  -8 4764.27 87.8248   4
  -3   1   7 39.9805 37.9633   2
   3  -1  -7 42.5484 33.4196   4
  -3   1   6 7931.36 99.6993   2
   3  -1  -6 8052.87 95.3674   4
   3  -1  -5 12167.2 129.151   3
  -3   1   5 11840.5 115.691   2
   3  -1  -5 11882.7 107.436   4
   3  -1  -4 584.846 41.7067   3
  -3   1   4 493.575 37.6730   2
   3  -1  -4 520.145 30.4270   4
  -3   1   4 527.912 30.6756   0
  -3   1   3 87.6476 23.9660   0
   3  -1  -3 98.9119 34.7449   3
  -3   1   3 102.389 27.7966   2
   3  -1  -3 119.814 22.9227   4
   3  -1  -2 5671.43 88.1721   3
  -3   1   2 5733.89 70.9243   2
  -3   1   2 5591.63 68.4924   0
   3  -1  -2 5640.45 59.5853   4
   3  -1  -1 10946.5 116.269   3
  -3   1   1 10856.8 96.0414   0
  -3   1   1 11195.3 94.2519   2
   3  -1  -1 10855.9 73.5256   4
  -3   1   0 179.930 32.5502   0
   3  -1   0 168.823 41.5184   3
  -3   1   0 223.796 28.1564   2
   3  -1   0 207.271 17.6295   4
   3  -1   1 34100.7 197.696   3
   3  -1   1 33679.7 107.385   4
  -3   1  -1 33818.7 167.737   0
  -3   1  -1 33576.8 155.913   2
   3  -1   2 34695.9 201.424   3
  -3   1  -2 34360.7 173.941   0
  -3   1  -3 74498.1 264.095   0
   3  -1   3 75401.1 291.100   3
   3  -1   4 12182.6 126.808   3
  -3   1  -4 12054.0 113.762   0
  -3   1  -5 99.7646 33.7001   0
   3  -1   5 114.752 39.6602   3
  -3   1  -6 5081.60 86.2417   0
   3  -1   6 5006.28 88.4202   3
   3  -1   7 210.546 43.2113   3
  -3   1  -7 248.291 40.4556   0
   3  -1   8-8.85399 37.9405   3
  -3   1  -8-2.30628 40.3006   0
  -3   1  -9 2782.59 64.7869   4
  -3   1  -9 2843.22 77.7670   0
   3  -1   9 2672.68 75.1680   3
  -3   1 -10 4450.47 83.6168   4
  -3   1 -10 4647.55 101.939   0
   3  -1  10 4649.13 95.6256   3
   3  -1  11 404.282 54.6500   3
  -3   1 -11 441.834 62.7840   0
  -3   1 -12 1073.26 75.3864   0
   3  -1  12 1077.10 66.4680   3
  -3   1 -13 1727.08 90.0283   0
   3  -1  13 1675.96 79.9494   3
   3  -1  14 237.594 50.3978   3
  -3   1 -14 168.527 65.3324   0
   3  -1  15 547.436 59.5048   3
   3  -1  16 14.1963 45.7375   3
   3  -1  17 8.59992 47.2724   3
   3  -1  18 60.1993 49.6260   3
  -3   1 -18-9.96327 63.2660   0
  -3   1 -19 8.66139 68.5679   0
  -3   1 -20 99.9552 75.0555   0
   3   0 -20 121.498 82.5789   4
   3   0 -19 238.100 79.2148   4
   3   0 -18 21.5623 73.0552   4
   3   0 -17 158.681 69.2343   4
   3   0 -16 598.748 75.1555   4
   3   0 -15 73.2197 63.2744   4
   3   0 -14 1814.77 86.7897   4
   3   0 -13 4.93761 57.4418   4
   3   0 -12 549.324 62.0041   4
   3   0 -11 1219.37 63.2786   4
   3   0 -10 1485.42 65.4086   4
   3   0  -9 13.8283 39.2848   4
   3   0  -8 9032.62 114.964   4
   3   0  -7 2979.13 71.8040   4
   3   0  -6 64716.4 264.600   4
   3   0  -5 20693.8 144.853   4
  -3   0   5 20317.7 134.976   2
  -3   0   5 20732.6 147.814   0
  -3   0   4 6168.90 71.2293   2
   3   0  -4 6163.19 78.1532   4
  -3   0   4 6266.85 82.1630   0
  -3   0   3 249.216 24.1546   2
  -3   0   3 169.911 32.8603   0
   3   0  -3 181.930 36.3372   3
   3   0  -3 159.869 24.9198   4
   3   0  -2 12241.9 117.253   3
  -3   0   2 11858.4 109.422   0
  -3   0   2 11965.3 83.0888   2
   3   0  -2 11916.8 95.3581   4
   3   0  -1 1848.59 54.4088   3
  -3   0   1 1912.54 53.8910   0
  -3   0   1 1860.65 33.4002   2
   3   0  -1 1916.14 41.2927   4
   3   0   0 15768.4 130.198   3
  -3   0   0 15633.7 126.759   0
  -3   0   0 15321.7 78.6989   2
   3   0   1 5064.86 78.0960   3
  -3   0  -1 4933.24 77.5190   0
  -3   0  -1 4996.90 43.3083   2
   3   0   2 17733.1 136.457   3
  -3   0  -2 17676.1 138.392   0
  -3   0  -2 17095.0 76.9999   2
   3   0   3 1479.96 48.9100   3
  -3   0  -3 1519.97 52.9952   0
   3   0   4 22578.5 154.612   3
  -3   0  -4 22388.6 163.497   0
  -3   0  -5 3939.99 81.1722   0
   3   0   5 4144.21 75.5238   3
  -3   0  -6 1268.81 58.9423   0
   3   0   6 1276.74 50.2740   3
   3   0   7 7224.30 99.7784   3
  -3   0  -7 7302.86 109.897   0
   3   0   8 128.752 34.1884   3
  -3   0  -8 110.246 47.4076   0
   3   0   9 2445.30 67.7113   3
  -3   0  -9 2345.01 78.3037   0
   3   0  10 8061.43 114.998   3
  -3   0 -10 8013.51 132.617   0
  -3   0 -11 5964.40 121.176   0
   3   0  11 5922.78 107.198   3
  -3   0 -12 2337.08 80.0685   4
  -3   0 -12 2450.79 94.6205   0
   3   0  12 2297.05 77.7194   3
  -3   0 -13 5067.03 114.247   4
  -3   0 -13 5160.55 126.832   0
   3   0  13 5246.22 104.454   3
  -3   0 -14 3760.56 108.795   4
  -3   0 -14 3905.47 119.448   0
   3   0  14 3900.72 100.173   3
  -3   0 -15 97.2441 57.5178   4
  -3   0 -15 101.012 70.5172   0
  -3   0 -16 336.933 72.4257   0
  -3   0 -17-17.4044 68.3138   0
  -3   0 -18 139.824 71.9259   0
  -3   0 -19 57.1978 72.1039   0
   3   1 -20 397.073 84.0472   4
   3   1 -19 167.706 76.4665   4
   3   1 -18 715.243 83.2749   4
   3   1 -17 268.867 70.6336   4
   3   1 -16 131.759 64.5204   4
   3   1 -15 3185.09 108.326   4
   3   1 -14 438.771 73.5973   4
   3   1 -13 2417.87 89.1574   4
   3   1 -12 57.7072 50.0052   4
   3   1 -11 72.6730 49.5965   4
   3   1 -10 1575.86 65.9550   4
   3   1  -9 2030.63 70.4474   4
   3   1  -8 1967.51 63.9706   4
   3   1  -7 8178.34 108.964   4
   3   1  -6 6640.51 95.5217   4
   3   1  -5 1433.22 51.8134   4
  -3  -1   5 1513.32 55.0116   0
  -3  -1   4 109.919 10.8503   1
   3   1  -4 87.4678 32.0063   4
  -3  -1   4 121.671 37.4335   0
  -3  -1   3 9848.12 58.2389   1
  -3  -1   3 10139.9 109.942   0
   3   1  -3 10000.4 103.522   4
   3   1  -2 6994.43 88.5271   3
  -3  -1   2 6744.55 54.1636   1
  -3  -1   2 7052.06 97.2138   0
   3   1  -1 1384.24 46.4164   3
  -3  -1   1 1346.84 29.9296   1
  -3  -1   1 1359.03 56.2222   0
   3   1   0 4369.58 70.1898   3
  -3  -1   0 4279.73 52.3040   1
  -3  -1   0 4132.24 79.4982   0
  -3  -1  -1 16092.2 105.999   1
  -3  -1  -1 16578.3 141.697   0
   3   1   1 16083.5 123.015   3
   3   1   2 939.612 40.9331   3
  -3  -1  -2 989.586 35.1611   1
  -3  -1  -2 948.655 52.1725   0
   3   1   3 37351.8 182.047   3
  -3  -1  -3 38615.1 219.686   0
  -3  -1  -3 37812.3 182.350   1
   3   1   4 8128.20 89.4564   3
  -3  -1  -4 8418.95 112.521   0
  -3  -1  -5 2371.72 73.0456   0
   3   1   5 2333.33 54.9854   3
  -3  -1  -6 949.975 56.6189   0
   3   1   6 884.354 41.9331   3
  -3  -1  -7 1221.90 65.3358   0
   3   1   7 1330.77 48.0580   3
  -3  -1  -8 3903.60 95.9780   0
   3   1   8 3877.55 71.0345   3
   3   1   9 4779.73 83.0887   3
  -3  -1  -9 4919.72 108.510   0
  -3  -1 -10 3691.01 101.722   0
  -3  -1 -11 1379.85 86.0623   0
  -3  -1 -12 2446.80 101.352   0
  -3  -1 -13 4336.76 127.104   0
  -3  -1 -14 24.6178 71.4678   0
  -3  -1 -15 18.2151 66.2986   0
  -3  -1 -16 196.998 71.5128   0
  -3  -1 -17-23.5057 67.7266   0
  -3  -1 -18 176.287 74.3579   0
  -3  -1 -19-77.1376 74.7095   0
   3   2 -20 205.697 77.3743   4
   3   2 -19-103.937 71.4151   4
   3   2 -18 574.690 79.2585   4
   3   2 -17 56.5707 64.0732   4
   3   2 -16 2061.00 95.2866   4
   3   2 -15 445.464 70.4173   4
   3   2 -14 12.3270 59.0856   4
   3   2 -13 667.431 68.7625   4
   3   2 -12 1838.78 83.2604   4
   3   2 -11 2732.55 86.8868   4
   3   2 -10 7566.82 124.361   4
   3   2  -9 2897.10 80.2831   4
   3   2  -8 1724.65 66.3078   4
   3   2  -7 6106.94 106.025   4
   3   2  -6 45049.8 252.989   4
  -3  -2   6 44725.1 252.415   0
   3   2  -5 19986.8 168.371   4
  -3  -2   5 19804.9 170.803   0
  -3  -2   5 18957.1 110.590   1
  -3  -2   4 5720.72 62.5828   1
   3   2  -4 5612.15 95.5394   4
  -3  -2   4 5343.53 91.1360   0
  -3  -2   3 546.540 27.0716   1
  -3  -2   3 497.165 48.1286   0
  -3  -2   2 205.938 23.1772   1
  -3  -2   2 222.256 41.0989   0
  -3  -2   1 3203.45 52.2067   1
   3   2  -1 3193.10 58.8284   3
  -3  -2   1 3103.54 74.4092   0
   3   2   0 453.681 31.6088   3
  -3  -2   0 460.972 29.3487   1
  -3  -2   0 456.498 45.7965   0
   3   2   1 200.527 27.3851   3
  -3  -2  -1 178.398 24.7256   1
  -3  -2  -1 179.592 42.0473   0
   3   2   2 7369.25 77.3239   3
  -3  -2  -2 7263.18 86.2711   1
  -3  -2  -2 7488.57 109.932   0
   3   2   3 7300.10 75.5988   3
  -3  -2  -3 7372.67 90.4147   1
  -3  -2  -3 7330.78 111.869   0
  -3  -2  -4 5559.25 101.217   0
  -3  -2  -4 5527.79 83.5995   1
   3   2   4 5519.51 68.9867   3
  -3  -2  -5 2047.34 74.4671   0
  -3  -2  -5 2097.64 57.4911   1
  -3  -2  -6 23241.1 203.701   0
  -3  -2  -6 22230.9 175.006   1
  -3  -2  -7 1356.14 73.7623   0
  -3  -2  -7 1478.73 58.3911   1
  -3  -2  -8 43.9955 51.8405   0
  -3  -2  -8 18.8034 41.2663   1
  -3  -2  -9 2039.92 86.1309   0
  -3  -2 -10 139.248 62.1530   0
  -3  -2 -11 3386.84 109.067   0
  -3  -2 -12 1186.94 87.1976   0
  -3  -2 -13 5607.67 137.231   0
  -3  -2 -14 284.990 72.6276   0
  -3  -2 -15 16.0924 71.0102   0
  -3  -2 -16 228.163 74.0722   0
  -3  -2 -17 40.3991 66.3705   0
  -3  -2 -18-34.3096 73.0489   0
   3   3 -19 43.6511 66.9179   4
   3   3 -18 428.894 72.4819   4
   3   3 -17-20.6029 68.8628   4
   3   3 -16 307.204 74.7644   4
   3   3 -15 722.646 76.2656   4
   3   3 -14 922.220 77.4754   4
   3   3 -13 1263.40 80.6677   4
   3   3 -12 228.255 59.9499   4
   3   3 -11-18.0800 52.8640   4
   3   3 -10 558.170 60.6794   4
   3   3  -9 1894.53 78.4413   4
   3   3  -8-8.44611 50.1851   4
   3   3  -7 6334.49 113.605   4
   3   3  -6 1311.31 68.6532   4
  -3  -3   6 1429.26 67.1738   0
  -3  -3   5 30.9111 48.5541   0
  -3  -3   5 67.8222 27.7806   1
   3   3  -5 82.4165 48.5722   4
  -3  -3   4 10811.8 105.891   1
  -3  -3   4 9865.65 126.633   0
  -3  -3   3 5170.71 76.2890   1
  -3  -3   3 5120.62 97.4974   0
  -3  -3   2 15.7258 28.0227   1
  -3  -3   2 32.8079 47.2002   0
  -3  -3   1 1929.27 52.0130   1
   3   3  -1 2007.99 47.1282   3
  -3  -3   1 2003.61 70.8775   0
  -3  -3   0 643.585 36.9721   1
  -3  -3   0 603.152 52.4404   0
  -3  -3  -1 206.181 30.8577   1
  -3  -3  -1 167.708 44.9905   0
  -3  -3  -2 1502.86 52.7591   1
  -3  -3  -2 1453.94 64.9292   0
  -3  -3  -3 532.501 39.8857   1
  -3  -3  -3 539.243 54.2998   0
  -3  -3  -4 1928.77 60.1817   1
  -3  -3  -4 2023.13 78.8111   0
  -3  -3  -5-91.9587 49.3669   0
  -3  -3  -5-11.6707 35.0279   1
  -3  -3  -6-11.1417 56.8454   0
  -3  -3  -6 9.22999 40.2731   1
  -3  -3  -7 5041.44 115.794   0
  -3  -3  -7 4878.22 96.4779   1
  -3  -3  -8 39.1066 54.3318   0
  -3  -3  -8 9.44679 42.1706   1
  -3  -3  -9 977.540 73.3101   0
  -3  -3  -9 1016.34 59.8761   1
  -3  -3 -10 434.684 66.7299   0
  -3  -3 -10 356.756 54.8963   1
  -3  -3 -11 160.339 66.8629   0
  -3  -3 -11 161.662 49.2195   1
  -3  -3 -12 2146.87 98.1524   0
  -3  -3 -13 683.549 77.9093   0
  -3  -3 -14-72.4342 67.6597   0
  -3  -3 -15 65.5709 67.4658   0
  -3  -3 -16 232.026 73.1526   0
  -3  -3 -17 10.8016 74.3329   0
   3   4 -18 100.786 71.4745   4
   3   4 -17 118.375 72.7180   4
   3   4 -16 3823.92 122.480   4
   3   4 -15 107.977 65.0444   4
   3   4 -14 496.196 72.7337   4
   3   4 -13 1138.26 83.8820   4
   3   4 -12 325.698 64.5976   4
   3   4 -11 775.882 67.3304   4
   3   4 -10 1897.53 83.6049   4
   3   4  -9 1250.23 75.2604   4
   3   4  -8 717.807 67.5470   4
   3   4  -7 1206.08 73.7521   4
   3   4  -6 5498.76 114.735   4
  -3  -4   6 4932.96 103.457   0
  -3  -4   6 5207.68 88.7509   1
  -3  -4   5 2610.79 85.5396   0
  -3  -4   5 2623.31 66.7216   1
  -3  -4   4 570.955 54.0937   0
  -3  -4   4 624.315 42.2943   1
  -3  -4   3 763.078 57.4518   0
  -3  -4   3 726.193 46.0037   1
  -3  -4   2 4899.69 89.7312   1
  -3  -4   2 5005.97 104.076   0
  -3  -4   1 308.146 52.3501   0
  -3  -4   1 225.890 40.7087   1
  -3  -4   0 621.090 45.8488   1
  -3  -4   0 593.835 53.6716   0
  -3  -4  -1 248.000 52.2635   0
  -3  -4  -1 241.823 41.3988   1
  -3  -4  -2 721.618 49.1529   1
  -3  -4  -2 697.999 59.2159   0
  -3  -4  -3 40.6588 38.8845   1
  -3  -4  -3 50.6350 48.7536   0
  -3  -4  -4 19.8075 40.4559   1
  -3  -4  -4 20.3643 52.5973   0
  -3  -4  -5 230.608 57.1522   0
  -3  -4  -5 266.911 45.7296   1
  -3  -4  -6 4464.09 98.8243   1
  -3  -4  -6 4660.31 113.449   0
  -3  -4  -7 2552.04 83.5668   1
  -3  -4  -7 2583.83 92.5288   0
  -3  -4  -8 265.784 67.2778   0
  -3  -4  -8 290.523 51.8567   1
  -3  -4  -9 223.100 64.1530   0
  -3  -4  -9 233.736 55.8912   1
  -3  -4 -10 193.403 66.6864   0
  -3  -4 -10 174.120 53.6869   1
  -3  -4 -11 676.805 75.0358   0
  -3  -4 -11 592.807 63.7550   1
  -3  -4 -12 369.913 71.7655   0
  -3  -4 -12 343.768 58.0584   1
  -3  -4 -13 603.714 75.4785   0
  -3  -4 -13 595.647 68.4867   1
  -3  -4 -14 100.942 69.9613   0
  -3  -4 -15 23.9695 68.3376   0
  -3  -4 -16 8.52267 66.7316   0
   3   5 -17-34.5922 70.6132   4
   3   5 -16 332.972 75.9261   4
   3   5 -14 185.701 72.4867   4
   3   5 -13 114.839 63.6402   4
   3   5 -12 158.657 62.0108   4
   3   5 -11 270.987 61.3677   4
   3   5 -10 199.122 60.8193   4
   3   5  -9 203.943 60.5052   4
   3   5  -8 991.744 73.4446   4
   3   5  -7 1201.83 80.4652   4
   3   5  -6 2684.97 97.7583   4
  -3  -5   6 2867.09 92.9352   0
  -3  -5   6 2726.24 79.2432   1
  -3  -5   5 246.784 61.0080   0
  -3  -5   5 336.789 45.6427   1
  -3  -5   4 5289.55 100.663   1
  -3  -5   4 4915.45 109.230   0
  -3  -5   3 175.923 55.2028   0
  -3  -5   3 171.348 48.1942   1
  -3  -5   2 1603.35 67.4221   1
  -3  -5   2 1268.34 72.9620   0
  -3  -5   1 2264.39 76.0163   1
  -3  -5   1 2120.02 83.5928   0
  -3  -5   0 199.521 56.0821   0
  -3  -5   0 169.986 45.4948   1
  -3  -5  -1 549.005 53.2813   1
  -3  -5  -1 614.108 63.2396   0
  -3  -5  -2 911.797 58.8117   1
  -3  -5  -2 880.998 69.9594   0
  -3  -5  -3 23.4666 42.9945   1
  -3  -5  -3-8.60219 54.5194   0
  -3  -5  -4 193.141 48.1487   1
  -3  -5  -4 209.595 56.9839   0
  -3  -5  -5 449.885 56.6743   1
  -3  -5  -5 436.283 62.2619   0
  -3  -5  -6-29.6328 60.1507   0
  -3  -5  -6 19.0963 52.8591   1
  -3  -5  -7 1691.03 79.0149   1
  -3  -5  -7 1675.63 90.5770   0
  -3  -5  -8 3032.36 96.6347   1
  -3  -5  -8 3058.28 105.982   0
  -3  -5  -9 793.000 68.6212   1
  -3  -5  -9 832.687 80.6685   0
  -3  -5 -10 380.300 86.6507   0
  -3  -5 -10 336.789 60.4008   1
  -3  -5 -11 3.57153 62.8266   0
  -3  -5 -11 14.7958 56.3278   1
  -3  -5 -12-20.4715 61.8846   0
  -3  -5 -12 28.3528 56.7212   1
  -3  -5 -13 25.9279 68.4473   0
  -3  -5 -13-9.42259 58.4304   1
  -3  -5 -14-38.1687 65.6459   0
  -3  -5 -14-33.7732 59.3333   1
  -3  -5 -15 60.8963 62.6759   0
   3   6 -16 606.259 82.5727   4
   3   6 -15 178.796 79.1797   4
   3   6 -14 169.986 73.3237   4
   3   6 -13 479.524 74.0506   4
   3   6 -12-11.4466 58.7904   4
   3   6 -11 23.6985 65.0595   4
   3   6 -10-30.1041 63.8437   4
   3   6  -9 397.179 70.6738   4
   3   6  -8 70.1660 59.1520   4
   3   6  -7 106.107 63.3063   4
  -3  -6   6 137.169 54.3432   0
  -3  -6   6 183.719 46.9145   1
  -3  -6   5 399.233 61.4668   0
  -3  -6   5 386.105 53.7379   1
  -3  -6   4 590.741 54.4586   1
  -3  -6   4 562.198 66.7496   0
  -3  -6   3 2151.28 82.8865   1
  -3  -6   3 1953.37 81.9914   0
  -3  -6   2 257.718 59.8466   0
  -3  -6   2 337.652 55.3254   1
  -3  -6   1 1885.28 80.2089   1
  -3  -6   1 1847.11 80.6860   0
  -3  -6   0-9.11388 50.5997   0
  -3  -6   0 3.05459 52.7815   1
  -3  -6  -1 1926.65 82.1444   1
  -3  -6  -1 2048.11 86.1158   0
  -3  -6  -2 397.059 59.1588   1
  -3  -6  -2 335.485 60.7620   0
  -3  -6  -3 1296.80 75.1942   1
  -3  -6  -3 1309.71 80.9395   0
  -3  -6  -4 54.7856 57.2036   0
  -3  -6  -4 19.4363 54.7980   1
  -3  -6  -5 42.7396 51.5840   1
  -3  -6  -5-49.5742 58.9980   0
  -3  -6  -6 209.534 59.9034   1
  -3  -6  -6 269.086 68.7451   0
  -3  -6  -7 209.754 62.8250   0
  -3  -6  -7 212.314 56.9562   1
  -3  -6  -8 28.6393 61.5861   0
  -3  -6  -8 104.950 56.3368   1
  -3  -6  -9 33.9895 55.1300   1
  -3  -6 -10 151.955 63.6748   1
  -3  -6 -11 40.7330 63.6685   1
   3   7 -13 24.4884 72.0899   4
   3   7 -12 53.5028 66.5641   4
   3   7 -11 209.578 70.0562   4
   3   7 -10 48.7383 68.8478   4
   3   7  -9 257.921 74.6708   4
   3   7  -8 950.089 84.7128   4
   3   7  -7 183.599 64.3178   4
  -3  -7   6 55.6203 49.1615   1
  -3  -7   5 109.119 50.0335   1
  -3  -7   4 68.6062 54.9770   1
  -3  -7   3 14.3892 56.1587   1
  -3  -7   2 192.510 56.6124   1
  -3  -7   1 267.722 64.0910   1
  -3  -7   0 476.847 65.2089   1
  -3  -7  -1-13.7141 57.4167   1
  -3  -7  -2 1151.18 76.5246   1
  -3  -7  -3 445.414 65.8021   1
  -3  -7  -4 42.1475 56.7986   1
  -3  -7  -5 16.3833 56.3698   1
  -3  -7  -6 48.3201 58.4341   1
  -3  -7  -7 59.6636 59.6346   1
  -3  -7  -8 723.688 78.7372   1
   3   8 -10 58.9169 70.8687   4
   3   8  -9 837.155 90.9517   4
   3   8  -8-30.1334 70.8437   4
   3   8  -7 226.141 72.9784   4
  -3  -8   6-45.9830 54.9487   1
  -3  -8   5 96.3507 57.1895   1
  -3  -8   4-1.27605 57.7150   1
  -3  -8   3 148.692 61.3177   1
  -3  -8   2 25.5863 57.7978   1
  -3  -8   1 169.465 64.7525   1
  -3  -8   0 104.568 61.8053   1
  -3  -8  -1 1443.85 89.8035   1
  -3  -8  -2-32.5429 61.5281   1
  -3  -8  -3 458.334 69.9783   1
  -3  -8  -4 35.2099 66.4082   1
   4  -9   1 12.0104 61.5195   1
   4  -9   2 36.1072 60.4231   1
   4  -9   3 50.7533 66.2162   1
   4  -9   4 120.309 71.4059   1
   4  -9   5-105.423 69.3064   1
  -4   8   5 158.190 73.2279   2
  -4   8   4 279.020 85.7977   2
  -4   8   3-20.6831 79.6521   2
  -4   8   2 46.7216 78.2462   2
  -4   8   1 110.146 76.6611   2
  -4   8   0-12.5910 72.4525   2
   4  -8   1 25.6274 55.1257   1
  -4   8  -1 4.12251 75.3394   2
   4  -8   2 42.1550 59.5710   1
   4  -8   3 550.895 74.5000   1
   4  -8   4 831.957 84.1973   1
   4  -8   5 200.301 72.3192   1
   4  -8   6 27.6488 56.2110   3
   4  -8   6 3.52764 72.2854   1
   4  -8   7 452.156 62.7403   3
   4  -8   7 536.844 79.0241   1
   4  -8   8 124.388 65.2930   3
   4  -8   8 50.9289 69.0822   1
   4  -8   9 91.7627 66.7618   3
   4  -8   9-16.6337 73.9140   1
   4  -8  10-39.6888 63.0284   3
   4  -8  10 19.8342 77.4524   1
   4  -8  11 0.22034 65.7692   3
  -4   7   9 343.866 71.5021   2
  -4   7   8 59.8101 69.0297   2
  -4   7   7 88.9538 63.2972   2
  -4   7   6 12.9288 64.6256   2
  -4   7   5 17.5410 66.6797   2
  -4   7   4 27.5700 70.1891   2
  -4   7   3 35.0664 69.1728   2
  -4   7   2 57.1980 70.7523   2
  -4   7   1-15.8413 67.8913   2
   4  -7   0 121.915 54.4896   1
  -4   7   0 96.0629 71.6703   2
   4  -7   1 36.2358 58.0717   3
   4  -7   1-44.6131 55.8085   1
   4  -7   2-10.8323 56.1840   3
   4  -7   2 65.8279 58.5005   1
   4  -7   3 458.390 69.0449   3
   4  -7   3 459.802 63.5524   1
   4  -7   4 122.166 57.6606   3
   4  -7   4 135.832 58.5321   1
   4  -7   5 191.336 63.3419   3
   4  -7   5 194.515 60.7471   1
   4  -7   6 184.180 64.4022   3
   4  -7   6 170.924 63.3791   1
   4  -7   7 10.3044 61.8533   1
   4  -7   7-18.8738 62.7085   3
   4  -7   8 2.56059 58.5986   3
   4  -7   8-40.4767 62.7432   1
   4  -7   9 63.4616 67.9756   3
   4  -7  10 56.3451 61.9434   3
   4  -7  11 164.088 68.3882   3
   4  -7  12 41.4839 66.7658   3
   4  -7  13 277.064 74.5391   3
  -4   6  11 85.6171 68.5060   2
  -4   6  10-26.3723 63.8789   2
  -4   6   9 32.1056 63.9205   2
  -4   6   8 85.5134 61.0183   2
  -4   6   7 198.103 66.7951   2
  -4   6   6 17.7071 62.9532   2
  -4   6   5 1623.62 94.4880   2
   4  -6  -4 6136.24 131.975   3
  -4   6   4 5771.77 141.965   2
   4  -6  -3 23.1769 58.7404   3
  -4   6   3 48.6321 70.7502   2
   4  -6  -2 714.396 73.6190   3
  -4   6   2 669.059 81.1307   2
   4  -6  -1 1449.80 80.3685   3
  -4   6   1 1239.05 86.8306   2
   4  -6   0 1771.86 87.1408   3
  -4   6   0 1730.44 97.6182   2
   4  -6   0 1772.19 73.3592   1
   4  -6   1 213.681 63.9668   3
   4  -6   1 127.976 45.9524   1
   4  -6   2 16.9027 45.1567   1
   4  -6   2-16.1989 58.4787   3
   4  -6   3 244.228 54.3891   1
   4  -6   3 280.635 59.2635   3
   4  -6   4 208.142 53.8856   1
   4  -6   4 163.464 61.1155   3
   4  -6   5 81.7213 58.5390   3
   4  -6   5 3.90824 50.8556   1
   4  -6   6 49.8640 58.7016   3
   4  -6   7 1326.22 86.0015   3
   4  -6   8 119.084 64.0344   3
   4  -6   9 806.097 80.3227   3
   4  -6  10 1381.49 90.3962   3
   4  -6  11 107.346 64.7914   3
   4  -6  12-70.0859 61.9479   3
   4  -6  13 425.844 70.3997   3
   4  -6  14 6.74917 67.1269   3
   4  -6  15 289.683 73.3869   3
  -4   5  14 302.917 67.8192   2
  -4   5  13-66.7172 66.1576   2
  -4   5  12 130.233 64.9382   2
  -4   5  11 272.371 66.7131   2
  -4   5  10 146.284 67.8161   2
  -4   5   9 206.761 67.0288   2
   4  -5  -8-40.7747 58.2990   3
  -4   5   8-54.1162 63.8769   2
   4  -5  -7 762.625 69.6664   3
  -4   5   7 730.963 77.2645   2
   4  -5  -6 76.2354 59.6041   3
  -4   5   6 35.8393 63.5459   2
   4  -5  -5 5184.37 117.072   3
  -4   5   5 5006.47 125.394   2
   4  -5  -4 588.471 65.2878   3
  -4   5   4 544.644 73.6688   2
   4  -5  -3 1259.03 74.6324   3
  -4   5   3 1343.99 86.5005   2
   4  -5  -2 685.647 67.0182   3
  -4   5   2 551.670 74.6556   2
   4  -5  -1 144.167 63.3298   3
  -4   5   1 88.8597 63.2369   2
   4  -5   0 765.832 67.7277   3
  -4   5   0 720.972 73.2543   2
   4  -5   0 790.020 55.4951   1
   4  -5   1 32.5257 42.5089   1
   4  -5   1 36.3932 56.7545   3
   4  -5   2 33.3950 40.8852   1
   4  -5   2 76.2901 56.0822   3
   4  -5   3 401.719 65.2739   3
   4  -5   3 400.241 48.2721   1
   4  -5   4 52.3028 54.8193   3
   4  -5   5 160.412 62.6550   3
   4  -5   6 1266.96 81.5140   3
   4  -5   7 1971.60 89.7785   3
   4  -5   8 2243.58 100.448   3
   4  -5   9 1363.65 92.0057   3
   4  -5  10 2562.43 101.474   3
   4  -5  11 608.471 75.2265   3
   4  -5  12 352.773 70.2846   3
   4  -5  13 6.54856 60.4718   3
   4  -5  14 30.7431 61.7671   3
   4  -5  15 10.5355 65.9105   3
   4  -5  16 113.633 67.0554   3
   4  -5  17 166.829 59.4278   3
   4  -4 -17-22.0915 76.7913   4
   4  -4 -16 341.715 75.3183   4
   4  -4 -15-26.1445 62.7334   4
  -4   4  15 50.2661 69.7178   2
  -4   4  14 480.307 73.2452   2
   4  -4 -13-2.58089 56.0177   3
  -4   4  13 91.2978 65.4412   2
   4  -4 -12 1694.84 87.3085   3
  -4   4  12 1722.05 90.7838   2
   4  -4 -11 1362.42 78.6127   3
  -4   4  11 1329.20 82.5596   2
   4  -4 -10 146.470 56.8533   3
  -4   4  10 218.469 64.9463   2
   4  -4  -9-10.6375 52.1296   3
  -4   4   9-5.53882 60.3284   2
   4  -4  -8 723.047 67.5268   3
  -4   4   8 617.709 68.2969   2
   4  -4  -7 37.6975 51.4895   3
  -4   4   7 54.0325 61.3107   2
   4  -4  -6 1142.31 70.5464   3
  -4   4   6 964.470 75.2815   2
   4  -4  -5 3304.86 98.0999   3
  -4   4   5 3409.50 102.074   2
   4  -4  -4 22757.4 220.375   3
  -4   4   4 22709.4 215.974   2
   4  -4  -3 1023.49 69.4136   3
  -4   4   3 990.876 76.9963   2
   4  -4  -2 700.466 62.8590   3
  -4   4   2 597.751 66.4602   2
   4  -4  -1 1047.95 66.3664   3
  -4   4   1 931.812 68.4863   2
   4  -4   0 0.18397 33.2898   1
   4  -4   0-14.3993 51.9130   3
  -4   4   0-68.3287 50.8992   2
   4  -4   1 240.566 57.7855   3
   4  -4   1 291.116 42.6812   1
   4  -4   2 1011.66 71.7208   3
   4  -4   3 2278.11 88.2390   3
   4  -4   4 890.924 71.7080   3
   4  -4   5 3551.35 100.359   3
   4  -4   6 372.346 62.8297   3
   4  -4   7 1397.16 82.5008   3
   4  -4   8 1169.38 75.8823   3
   4  -4   9 1367.72 87.2803   3
   4  -4  10 9001.92 156.044   3
   4  -4  11 419.774 69.9114   3
   4  -4  12 930.309 79.1174   3
   4  -4  13-28.1285 62.7623   3
   4  -4  14 393.446 68.6843   3
   4  -4  15-33.2329 62.9346   3
   4  -4  16 320.848 71.0471   3
   4  -4  17 1067.57 79.4226   3
   4  -4  18-84.0918 54.9008   3
   4  -3 -18 258.663 77.1895   4
   4  -3 -17 6.35883 57.8369   3
   4  -3 -17-75.4382 67.7765   4
   4  -3 -16 0.38894 56.2174   3
   4  -3 -16-21.7946 62.3189   4
   4  -3 -15 312.175 63.6662   3
   4  -3 -15 463.322 71.4857   4
   4  -3 -14-39.6030 58.5360   3
   4  -3 -14 52.8499 61.6708   4
  -4   3  14 79.7724 61.3646   2
   4  -3 -13 169.215 57.2268   3
   4  -3 -13 225.275 62.3967   4
  -4   3  13 153.963 61.9467   2
   4  -3 -12 395.741 62.7327   3
  -4   3  12 442.874 65.2104   2
   4  -3 -12 370.748 59.8192   4
   4  -3 -11 1355.37 79.1471   3
   4  -3 -11 1273.01 71.2803   4
  -4   3  11 1241.20 78.0391   2
   4  -3 -10 9.28848 52.9722   3
   4  -3 -10 15.9942 46.8005   4
  -4   3  10-1.70494 53.9457   2
   4  -3  -9 131.490 52.7214   3
   4  -3  -9 68.3677 44.6792   4
  -4   3   9 39.7931 53.0283   2
   4  -3  -8-9.65779 47.8677   3
  -4   3   8 13.2971 53.4567   2
   4  -3  -7 913.493 65.6688   3
  -4   3   7 1034.42 65.7721   2
   4  -3  -6 567.763 60.2030   3
  -4   3   6 424.108 60.5702   2
   4  -3  -5 8790.62 136.574   3
  -4   3   5 8885.54 129.716   2
   4  -3  -4 1558.91 73.7607   3
  -4   3   4 1498.03 69.6475   2
   4  -3  -3 6369.56 115.351   3
  -4   3   3 6429.28 110.275   2
   4  -3  -2 15.4120 50.0096   3
  -4   3   2 20.7574 45.2739   2
   4  -3  -1 547.844 57.6542   3
  -4   3   1 530.603 52.2051   2
   4  -3   0 687.098 58.6773   3
  -4   3   0 664.367 51.4500   2
   4  -3   1 871.664 62.6291   3
   4  -3   2 3617.68 96.1997   3
   4  -3   3 855.029 60.9728   3
   4  -3   4 202.998 57.1233   3
   4  -3   5-12.5817 55.4725   3
   4  -3   6 1887.63 81.1272   3
  -4   3  -7 3005.86 70.0094   0
   4  -3   7 3167.08 95.8942   3
   4  -3   8 12353.2 168.058   3
  -4   3  -8 12107.9 139.834   0
   4  -3   9 14780.0 191.304   3
  -4   3  -9 14511.6 160.705   0
  -4   3 -10 25344.4 212.758   0
   4  -3  10 26491.7 249.723   3
   4  -3  11 30.8810 58.7357   3
  -4   3 -11 38.3371 57.6242   0
   4  -3  12 269.389 60.7000   3
  -4   3 -12 195.799 54.1428   0
   4  -3  13 38.2065 59.8129   3
  -4   3 -13 65.9877 48.2322   0
  -4   3 -14 481.874 60.6623   0
   4  -3  14 475.262 66.7863   3
   4  -3  15 486.184 67.7725   3
  -4   3 -15 476.649 65.4111   0
   4  -3  16 441.695 63.2538   3
  -4   3 -16 407.188 63.0634   0
   4  -3  17 52.4790 54.9822   3
  -4   3 -17 181.591 63.3826   0
   4  -3  18-12.0733 59.8611   3
  -4   3 -18 80.2956 64.2450   0
   4  -3  19 815.138 81.2773   3
  -4   3 -19 828.714 82.3812   0
   4  -2 -18-2.84067 61.5121   4
   4  -2 -17 46.8398 65.8849   4
   4  -2 -16 132.499 67.5098   4
   4  -2 -15 75.5794 64.9665   4
   4  -2 -14 1477.92 83.5996   4
   4  -2 -13 5.72894 53.4743   4
   4  -2 -12 2649.14 91.3035   4
  -4   2  12 2730.85 93.7195   2
   4  -2 -11 2312.72 81.8915   4
  -4   2  11 2420.13 86.7752   2
   4  -2 -10 1048.48 68.7879   3
   4  -2 -10 1111.45 63.2230   4
  -4   2  10 1084.96 68.0932   2
   4  -2  -9-0.25962 50.4968   3
   4  -2  -9 63.1253 42.9201   4
  -4   2   9 3.63614 48.2255   2
   4  -2  -8 917.603 66.3897   3
   4  -2  -8 1017.63 54.6372   4
  -4   2   8 938.555 59.3737   2
   4  -2  -7 1155.96 72.0298   3
   4  -2  -7 1215.12 52.6276   4
  -4   2   7 1231.05 61.7169   2
   4  -2  -6 108.788 47.6877   3
   4  -2  -6 177.809 35.5862   4
  -4   2   6 196.395 45.4115   2
   4  -2  -5 782.890 61.7064   3
   4  -2  -5 782.677 41.4662   4
  -4   2   5 835.127 52.5074   2
   4  -2  -4 19902.4 193.673   3
  -4   2   4 20370.8 167.443   2
   4  -2  -3 5806.37 111.156   3
  -4   2   3 5731.92 93.0054   2
  -4   2   3 5947.68 77.6483   0
   4  -2  -2 94.7024 48.2641   3
  -4   2   2 75.7784 28.2540   0
  -4   2   2 114.753 35.0312   2
   4  -2  -1 1272.37 65.9837   3
  -4   2   1 1262.64 52.2293   2
  -4   2   1 1236.13 43.3297   0
   4  -2   0 13911.0 160.633   3
  -4   2   0 13728.4 118.811   0
  -4   2   0 13837.3 131.252   2
   4  -2   1 13747.7 156.916   3
  -4   2  -1 13147.9 119.630   0
  -4   2  -1 12592.1 124.408   2
   4  -2   2 6552.61 114.025   3
  -4   2  -2 6029.60 86.6207   0
   4  -2   3 15647.3 164.607   3
  -4   2  -3 15502.7 132.813   0
   4  -2   4 108.490 48.1985   3
  -4   2  -4 190.252 35.6413   0
  -4   2  -5 697.546 43.9789   0
   4  -2   5 656.062 60.7721   3
  -4   2  -6 514.280 43.5629   0
   4  -2   6 591.966 57.2688   3
  -4   2  -7 1931.69 63.9323   0
   4  -2   7 2015.66 78.1179   3
  -4   2  -8 1978.09 76.1698   0
   4  -2   8 2221.28 80.6604   3
   4  -2   9 231.561 67.0809   3
  -4   2  -9 83.6072 58.1798   0
   4  -2  10 7765.96 139.636   3
  -4   2 -10 7527.00 130.039   0
   4  -2  11 7215.25 137.605   3
  -4   2 -11 6881.42 130.812   0
   4  -2  12 166.395 57.2517   3
  -4   2 -12 279.194 61.8510   0
   4  -2  13 82.6098 56.8321   3
  -4   2 -13 98.8718 56.4978   0
   4  -2  14-35.1740 52.0435   3
  -4   2 -14-29.4304 56.8882   0
   4  -2  15 190.844 56.9602   3
  -4   2 -15 139.418 57.7129   0
   4  -2  16 1308.62 76.5891   3
  -4   2 -16 1006.97 80.4895   0
   4  -2  17 1343.59 80.4536   3
  -4   2 -17 1257.58 87.3388   0
  -4   2 -18 267.161 72.1250   0
   4  -2  18 444.616 60.4106   3
   4  -2  19 771.403 73.3064   3
  -4   2 -19 665.838 84.5223   0
   4  -1 -19 127.454 75.7659   4
   4  -1 -18 51.3697 70.9686   4
   4  -1 -17 75.9814 65.4841   4
   4  -1 -16 85.1587 65.6620   4
   4  -1 -15 158.498 64.9024   4
   4  -1 -14 80.8787 61.6731   4
   4  -1 -13 61.6000 55.4066   4
   4  -1 -12 360.241 57.2787   4
   4  -1 -11 1710.53 73.6819   4
   4  -1 -10 98.7289 43.2375   4
   4  -1  -9 149.308 40.0511   4
  -4   1   9 96.8529 44.8210   2
   4  -1  -8 72.3511 35.9224   4
  -4   1   8 39.8064 39.9524   2
   4  -1  -7 357.313 54.3276   3
   4  -1  -7 477.823 41.5492   4
  -4   1   7 434.733 44.5745   2
   4  -1  -6 49.7639 50.1335   3
   4  -1  -6 115.141 32.1458   4
  -4   1   6 55.4524 36.6249   2
   4  -1  -5 785.958 56.1972   3
   4  -1  -5 809.016 40.9582   4
  -4   1   5 905.626 46.1662   2
   4  -1  -4 469.522 53.8734   3
  -4   1   4 498.019 39.0661   2
   4  -1  -4 480.959 33.1667   4
  -4   1   4 485.341 39.7548   0
   4  -1  -3 4673.04 97.5214   3
  -4   1   3 4756.04 73.6531   2
   4  -1  -3 4512.27 65.8454   4
  -4   1   3 4424.34 74.8686   0
   4  -1  -2 1647.52 65.6269   3
  -4   1   2 1507.93 51.2239   0
  -4   1   2 1540.80 47.2676   2
   4  -1  -2 1548.13 39.9681   4
   4  -1  -1 1517.83 65.1936   3
  -4   1   1 1605.12 54.3829   0
  -4   1   1 1524.74 44.6134   2
   4  -1  -1 1552.56 36.5214   4
  -4   1   0 135.692 37.9789   0
   4  -1   0 145.940 45.2935   3
  -4   1   0 111.707 25.2395   2
   4  -1   1 717.203 54.2419   3
  -4   1  -1 716.442 45.4123   0
  -4   1  -1 703.410 35.6518   2
   4  -1   2 10023.3 129.140   3
  -4   1  -2 9947.96 115.821   0
  -4   1  -2 9453.35 90.9058   2
   4  -1   3 1020.33 58.2408   3
  -4   1  -3 1125.96 52.5854   0
   4  -1   4 6167.68 103.866   3
  -4   1  -4 5946.28 94.3147   0
   4  -1   5 1271.74 63.1173   3
  -4   1  -5 1261.48 56.8514   0
  -4   1  -6 277.700 44.4038   0
   4  -1   6 342.109 50.0322   3
  -4   1  -7 456.880 49.0543   0
   4  -1   7 435.900 51.1390   3
  -4   1  -8 3876.81 91.5668   0
   4  -1   8 3869.58 94.5651   3
  -4   1  -9 13123.1 167.798   0
   4  -1   9 13428.5 163.164   3
   4  -1  10 46377.7 300.619   3
  -4   1 -10 46468.3 309.547   0
   4  -1  11-1.00094 56.0747   3
  -4   1 -11 7.41727 67.1645   0
   4  -1  12 5851.10 122.194   3
  -4   1 -12 6110.66 134.268   0
   4  -1  13 508.869 60.4456   3
  -4   1 -13 413.202 67.0324   0
   4  -1  14 98.0770 47.4205   3
  -4   1 -14 150.362 64.0171   0
   4  -1  15 822.099 64.1438   3
  -4   1 -15 850.357 76.1366   0
   4  -1  16 108.882 49.7630   3
  -4   1 -16 229.696 67.6271   0
  -4   1 -17 215.467 73.2068   0
  -4   1 -18 315.606 78.2307   0
  -4   1 -19 261.812 81.2403   0
   4   0 -19 37.7834 74.8747   4
   4   0 -18 48.0209 67.9877   4
   4   0 -17 3.56649 66.2274   4
   4   0 -16 344.659 71.0702   4
   4   0 -15 21.4081 60.1718   4
   4   0 -14 747.149 72.8018   4
   4   0 -13 51.7028 56.8534   4
   4   0 -12 39.1605 51.1082   4
   4   0 -11-1.07667 48.8548   4
   4   0 -10 59.3015 42.7547   4
   4   0  -9 523.017 51.2196   4
   4   0  -8 29.0759 39.2361   4
   4   0  -7 23.4074 33.5672   4
   4   0  -6 14.9896 43.1182   3
   4   0  -6 3.14277 33.3495   4
   4   0  -5 429.435 50.1773   3
   4   0  -5 492.888 40.0730   4
  -4   0   5 469.281 35.1862   2
  -4   0   5 467.768 42.9962   0
   4   0  -4 621.686 50.2853   3
   4   0  -4 562.667 37.2740   4
  -4   0   4 576.587 33.0370   2
  -4   0   4 625.439 46.7925   0
   4   0  -3 2046.02 65.9046   3
  -4   0   3 2014.99 61.9317   0
  -4   0   3 1948.51 45.2856   2
   4   0  -3 1826.76 49.4336   4
   4   0  -2 1168.27 58.2603   3
  -4   0   2 1091.99 51.8432   0
  -4   0   2 1083.51 34.2624   2
   4   0  -2 1017.63 40.9716   4
   4   0  -1 8791.14 118.707   3
  -4   0   1 8980.08 114.546   0
  -4   0   1 8293.59 71.2020   2
   4   0  -1 8554.03 90.8484   4
   4   0   0 534.894 45.7276   3
  -4   0   0 531.783 47.4790   0
   4   0   0 514.104 31.4403   4
   4   0   1 5751.07 95.2977   3
  -4   0  -1 5806.22 95.9917   0
   4   0   2 2258.42 66.1785   3
  -4   0  -2 2302.14 70.6904   0
   4   0   3 10027.9 120.951   3
  -4   0  -3 9957.25 125.768   0
   4   0   4 1594.16 59.8372   3
  -4   0  -4 1596.89 65.9137   0
   4   0   5 5957.90 99.7516   3
  -4   0  -5 5800.15 105.526   0
  -4   0  -6 3974.37 92.8552   0
   4   0   6 4122.53 86.5548   3
  -4   0  -7 135.803 51.2811   0
   4   0   7 147.679 39.5726   3
  -4   0  -8 560.581 60.0442   0
   4   0   8 498.103 50.5359   3
  -4   0  -9 968.296 71.8490   0
   4   0   9 851.270 59.7495   3
  -4   0 -10 794.962 81.3754   0
   4   0  10 684.116 58.8748   3
   4   0  11 6645.91 121.066   3
  -4   0 -11 7107.02 143.651   0
  -4   0 -12 52.1216 67.7240   0
  -4   0 -13 6.17077 63.6857   0
  -4   0 -14 381.978 75.2727   0
  -4   0 -15 460.086 76.5676   0
  -4   0 -16 286.149 71.5445   0
  -4   0 -17 19.7409 69.9913   0
  -4   0 -18 208.478 77.2461   0
   4   1 -19 72.2573 74.8884   4
   4   1 -18 363.809 79.5277   4
   4   1 -17 0.56060 65.9252   4
   4   1 -16 96.7555 64.0983   4
   4   1 -15-14.4251 58.2156   4
   4   1 -14 81.0696 59.4638   4
   4   1 -13-27.1429 51.1390   4
   4   1 -12 70.0988 51.5457   4
   4   1 -11 275.896 52.2316   4
   4   1 -10 133.328 47.0812   4
   4   1  -9 1056.34 60.0951   4
   4   1  -8 900.610 57.5272   4
   4   1  -7 3434.46 80.6311   4
   4   1  -6 308.621 40.3527   4
  -4  -1   6 302.084 49.7572   0
  -4  -1   5 115.368 44.8043   0
   4   1  -5 140.971 37.2524   4
   4   1  -4 301.811 38.4541   4
   4   1  -4 268.096 40.6850   3
  -4  -1   4 280.732 44.7486   0
  -4  -1   3 24.2427 39.3685   0
   4   1  -3 85.9309 37.4712   3
   4   1  -3 58.2204 31.1959   4
   4   1  -2 451.712 42.2928   3
  -4  -1   2 427.289 52.1296   0
   4   1  -2 508.202 37.2684   4
   4   1  -1 564.876 45.3601   3
  -4  -1   1 467.542 50.9657   0
   4   1   0 1663.45 57.0660   3
  -4  -1   0 1587.67 67.1106   0
   4   1   1 7030.87 99.6006   3
  -4  -1  -1 6396.71 110.384   0
   4   1   2-14.2415 32.8174   3
  -4  -1  -2 4.28254 48.7527   0
   4   1   3 474.245 39.9282   3
  -4  -1  -3 415.825 51.3203   0
   4   1   4 7257.01 99.5892   3
  -4  -1  -4 7410.43 119.699   0
  -4  -1  -5 4169.74 96.7883   0
   4   1   5 4046.40 79.3517   3
   4   1   6 159.482 38.2372   3
  -4  -1  -6 110.356 53.1795   0
  -4  -1  -7 1526.36 78.9119   0
   4   1   7 1463.91 56.4831   3
  -4  -1  -8 1601.74 79.1150   0
  -4  -1  -9 2485.65 94.3167   0
  -4  -1 -10 11924.1 175.063   0
  -4  -1 -11 612.424 77.2427   0
  -4  -1 -12 2799.35 108.278   0
  -4  -1 -13 751.489 84.0393   0
  -4  -1 -14 138.759 70.5441   0
  -4  -1 -15 200.044 75.0408   0
  -4  -1 -16 66.3533 75.4818   0
  -4  -1 -17 24.1495 69.9248   0
   4   2 -18 177.288 72.2996   4
   4   2 -17 69.9538 66.1856   4
   4   2 -16 29.1829 64.1638   4
   4   2 -15-6.89999 62.3199   4
   4   2 -14 143.718 61.6247   4
   4   2 -13-43.2161 53.5934   4
   4   2 -12 25.2058 54.2258   4
   4   2 -11-21.7748 50.2980   4
   4   2 -10 78.5454 48.9050   4
   4   2  -9 23.4690 49.5875   4
   4   2  -8 1714.57 72.8615   4
   4   2  -7 4281.75 95.0790   4
  -4  -2   7 4465.08 100.011   0
   4   2  -6 2794.06 80.8699   4
  -4  -2   6 2520.82 85.1067   0
  -4  -2   5 207.125 52.3395   0
   4   2  -5 182.276 45.4609   4
  -4  -2   4 46.9410 46.6354   0
   4   2  -4 36.7965 35.1711   3
   4   2  -4 43.9522 39.8236   4
   4   2  -3 543.840 44.3035   3
   4   2  -3 548.888 45.9943   4
  -4  -2   3 536.337 56.3444   0
   4   2  -2 93.7794 34.8163   3
  -4  -2   2 86.6381 52.1281   0
   4   2  -1 1204.49 52.5706   3
  -4  -2   1 1153.85 37.7877   1
  -4  -2   1 1167.28 70.4679   0
   4   2   0 5613.83 86.6386   3
  -4  -2   0 5667.03 75.7052   1
  -4  -2   0 5724.26 114.375   0
   4   2   1 6816.89 94.2121   3
  -4  -2  -1 6792.64 86.2360   1
  -4  -2  -1 7113.21 119.725   0
   4   2   2 613.573 40.0547   3
  -4  -2  -2 684.268 37.8414   1
  -4  -2  -2 740.862 66.4050   0
  -4  -2  -3-38.8806 54.6706   0
  -4  -2  -3-8.23207 28.4393   1
  -4  -2  -4 483.882 39.4759   1
  -4  -2  -4 445.491 60.8926   0
  -4  -2  -5 111.115 55.9176   0
  -4  -2  -5 116.754 36.2322   1
  -4  -2  -6 5053.65 113.295   0
  -4  -2  -7 880.597 72.0601   0
  -4  -2  -8 51.6815 59.6888   0
  -4  -2  -9 375.668 69.6631   0
  -4  -2 -10 58.4795 65.2882   0
  -4  -2 -11 407.032 73.4253   0
  -4  -2 -12 555.385 80.6718   0
  -4  -2 -13 77.1824 73.0522   0
  -4  -2 -14 254.967 77.7310   0
  -4  -2 -15 174.972 73.6794   0
  -4  -2 -16-80.5604 71.9912   0
  -4  -2 -17 1.87790 73.4919   0
   4   3 -18 1306.20 98.2255   4
   4   3 -17 21.6036 72.0633   4
   4   3 -16 577.731 78.0714   4
   4   3 -15 148.576 65.5054   4
   4   3 -14 70.1460 62.4649   4
   4   3 -13 23.3240 62.3219   4
   4   3 -12 300.629 66.5711   4
   4   3 -11-3.75864 57.7735   4
   4   3 -10 717.952 66.1483   4
   4   3  -9 594.131 67.5247   4
   4   3  -8 1952.85 83.2029   4
   4   3  -7 4263.30 104.861   4
  -4  -3   7 4074.78 105.693   0
   4   3  -6 2473.93 85.0571   4
  -4  -3   6 2333.20 88.2559   0
   4   3  -5 228.094 54.5582   4
  -4  -3   5 190.754 58.5061   0
  -4  -3   4 2457.37 84.1051   0
   4   3  -4 2657.58 86.1990   4
   4   3  -3 2854.58 70.2368   3
  -4  -3   3 2748.11 91.0269   0
  -4  -3   2 627.286 62.4845   0
  -4  -3   1 582.175 39.3604   1
  -4  -3   1 563.162 64.4496   0
  -4  -3   0 6666.14 92.8538   1
  -4  -3   0 6844.46 128.314   0
  -4  -3  -1 125.102 55.6379   0
  -4  -3  -1 92.9031 32.0588   1
  -4  -3  -2 2661.48 67.1563   1
  -4  -3  -2 2662.84 91.8106   0
  -4  -3  -3 44.9225 32.2535   1
  -4  -3  -3 20.6491 61.4643   0
  -4  -3  -4 774.838 48.2929   1
  -4  -3  -4 747.583 68.4222   0
  -4  -3  -5 209.607 61.1612   0
  -4  -3  -5 228.438 42.5126   1
  -4  -3  -6-22.5867 58.0359   0
  -4  -3  -6-10.2356 40.4373   1
  -4  -3  -7 167.959 62.1483   0
  -4  -3  -7 158.854 43.1670   1
  -4  -3  -8 1933.81 91.8149   0
  -4  -3  -8 1828.32 72.3636   1
  -4  -3  -9 597.106 74.4275   0
  -4  -3  -9 519.871 53.8383   1
  -4  -3 -10 9.54110 64.9272   0
  -4  -3 -11 16.1447 64.8966   0
  -4  -3 -12 147.305 65.6355   0
  -4  -3 -13 371.165 76.1974   0
  -4  -3 -14 22.1344 69.4726   0
  -4  -3 -15-55.0087 64.3771   0
  -4  -3 -16 106.657 76.4745   0
   4   4 -17-20.2695 75.9614   4
   4   4 -16 147.007 75.4930   4
   4   4 -15 37.4683 69.0037   4
   4   4 -14-82.7403 62.9029   4
   4   4 -13 2.09530 63.4322   4
   4   4 -12-35.9103 64.7132   4
   4   4 -11 1330.91 84.5552   4
   4   4 -10 351.994 68.1485   4
   4   4  -9 459.744 68.4834   4
   4   4  -8 2271.61 96.7362   4
   4   4  -7 3133.78 105.649   4
  -4  -4   7 2988.76 103.443   0
   4   4  -6 3724.99 108.076   4
  -4  -4   6 3562.62 107.661   0
  -4  -4   5 483.397 69.2064   0
   4   4  -5 522.657 64.6922   4
  -4  -4   4 499.131 67.7738   0
  -4  -4   3 177.837 65.9496   0
  -4  -4   2 4165.88 112.670   0
  -4  -4   1 1172.52 55.4170   1
  -4  -4   1 1020.03 76.5587   0
  -4  -4   0 5.83518 61.6574   0
  -4  -4   0-5.16355 40.1471   1
  -4  -4  -1 8230.88 121.188   1
  -4  -4  -1 8669.72 146.551   0
  -4  -4  -2 1963.19 66.8848   1
  -4  -4  -2 1765.21 86.4409   0
  -4  -4  -3 650.758 51.6288   1
  -4  -4  -3 599.205 69.9078   0
  -4  -4  -4 314.012 47.1051   1
  -4  -4  -4 248.616 70.3428   0
  -4  -4  -5 1309.25 66.4854   1
  -4  -4  -5 1235.78 83.3592   0
  -4  -4  -6 1.40231 59.4703   0
  -4  -4  -6 42.0380 44.5633   1
  -4  -4  -7 394.998 53.2234   1
  -4  -4  -7 415.683 73.4087   0
  -4  -4  -8 789.888 78.8837   0
  -4  -4  -8 717.581 61.1565   1
  -4  -4  -9 5.94347 62.2625   0
  -4  -4  -9 13.9505 48.9170   1
  -4  -4 -10 255.171 67.8693   0
  -4  -4 -10 239.630 56.1392   1
  -4  -4 -11 63.5380 67.6302   0
  -4  -4 -11 35.3306 53.3278   1
  -4  -4 -12 712.007 83.2851   0
  -4  -4 -13 82.7516 69.5964   0
  -4  -4 -14 65.9508 70.6995   0
   4   5 -15 66.2860 72.4509   4
   4   5 -14 317.603 78.8447   4
   4   5 -13-60.5325 72.1605   4
   4   5 -12 227.317 72.4853   4
   4   5 -11 171.112 66.2299   4
   4   5 -10 493.099 73.6158   4
   4   5  -9 22.7763 62.6555   4
   4   5  -8 1244.19 89.7242   4
  -4  -5   7 66.9976 58.7901   0
   4   5  -7 80.9969 63.5012   4
   4   5  -6 3563.29 114.999   4
  -4  -5   6 3277.68 108.406   0
  -4  -5   5 2609.07 100.839   0
  -4  -5   4 1072.58 77.0394   0
  -4  -5   3 881.062 82.1115   0
  -4  -5   2 1537.20 69.3686   1
  -4  -5   2 1325.17 88.0358   0
  -4  -5   1 2548.50 79.6823   1
  -4  -5   1 2775.32 100.765   0
  -4  -5   0 1721.51 72.7983   1
  -4  -5   0 1681.63 90.3516   0
  -4  -5  -1 1556.19 73.6211   1
  -4  -5  -1 1557.56 85.9150   0
  -4  -5  -2 278.653 68.4309   0
  -4  -5  -2 306.589 51.1077   1
  -4  -5  -3 10.4425 65.0150   0
  -4  -5  -3-5.06668 45.8243   1
  -4  -5  -4 6.74407 46.3460   1
  -4  -5  -4-48.2907 61.5843   0
  -4  -5  -5 219.043 51.4557   1
  -4  -5  -5 262.097 68.2258   0
  -4  -5  -6 747.473 65.6900   1
  -4  -5  -6 636.894 75.9458   0
  -4  -5  -7-4.78402 65.0241   0
  -4  -5  -7 32.3992 47.9090   1
  -4  -5  -8 136.248 62.0707   0
  -4  -5  -8 112.410 54.3677   1
  -4  -5  -9 55.0354 67.3566   0
  -4  -5  -9 57.7434 52.2885   1
  -4  -5 -10 43.2721 70.6395   0
  -4  -5 -10 1.55667 55.5864   1
  -4  -5 -11 265.463 75.5045   0
  -4  -5 -11 104.319 57.5100   1
  -4  -5 -12 16.7762 64.8480   0
  -4  -5 -12 38.4091 59.9481   1
  -4  -5 -13 258.663 80.2927   0
   4   6 -13 14.0851 66.9147   4
   4   6 -12 20.1491 65.6917   4
   4   6 -11 706.523 86.3861   4
   4   6 -10 610.568 80.2526   4
   4   6  -9 67.3318 69.4222   4
   4   6  -8 1002.34 89.7326   4
  -4  -6   7 484.921 69.7682   0
   4   6  -7 404.919 75.9523   4
  -4  -6   6 637.311 70.1269   0
   4   6  -6 598.140 78.8453   4
  -4  -6   5-0.77029 56.0817   0
  -4  -6   4-22.6123 55.9635   0
  -4  -6   3 34.6681 58.9820   0
  -4  -6   2 1309.85 73.3919   1
  -4  -6   2 1210.75 82.5820   0
  -4  -6   1 333.450 56.1852   1
  -4  -6   1 231.990 67.3666   0
  -4  -6   0 814.697 67.4114   1
  -4  -6   0 758.066 73.4561   0
  -4  -6  -1 479.928 61.9878   1
  -4  -6  -1 475.904 72.4117   0
  -4  -6  -2 363.355 71.4938   0
  -4  -6  -2 441.939 81.7201   1
  -4  -6  -3 35.5517 72.2564   0
  -4  -6  -3 62.2900 53.4037   1
  -4  -6  -4-30.1323 64.3803   0
  -4  -6  -4 62.9170 55.5457   1
  -4  -6  -5 299.916 71.4313   0
  -4  -6  -5 311.984 62.2964   1
  -4  -6  -6 403.843 62.7704   1
  -4  -6  -6 381.408 67.4881   0
  -4  -6  -7 18.4337 57.0824   1
  -4  -6  -7 33.9541 66.8499   0
  -4  -6  -8 498.667 66.3559   1
  -4  -6  -8 485.832 80.3065   0
  -4  -6  -9-17.3205 67.2884   0
  -4  -6  -9 163.343 66.9353   1
  -4  -6 -10 85.3703 69.9902   0
  -4  -6 -10 154.027 65.3470   1
  -4  -6 -11 121.688 64.4115   0
   4   7 -10-30.3336 65.7606   4
   4   7  -9 9.11055 68.7289   4
   4   7  -8 217.273 71.3858   4
   4   7  -7 105.679 69.3273   4
   4   7  -6 319.802 78.6877   4
  -4  -7   6 267.549 66.6814   0
  -4  -7   5 613.803 73.1623   0
  -4  -7   4-4.86650 62.4854   0
  -4  -7   3-85.2662 62.4502   0
  -4  -7   2 564.568 76.4671   0
  -4  -7   1 717.334 67.9057   1
  -4  -7   1 645.838 81.7187   0
  -4  -7   0 62.1765 59.4921   1
  -4  -7   0 69.2751 69.6393   0
  -4  -7  -1 372.172 67.6075   1
  -4  -7  -1 461.368 73.1016   0
  -4  -7  -2-29.8120 56.3171   1
  -4  -7  -3 31.7476 60.6933   1
  -4  -7  -4 80.4221 57.6568   1
  -4  -7  -5 55.8100 59.8219   1
  -4  -7  -6 310.925 67.4376   1
  -4  -8   1-92.8117 56.7661   1
  -4  -8   0 40.5266 53.8725   1
  -4  -8  -1 81.2144 60.8416   1
  -4  -8  -2-16.3847 56.3699   1
  -5   8   1 179.788 82.1454   2
  -5   8   0 26.1405 76.8898   2
  -5   8  -1 3.10594 75.1368   2
  -5   8  -2-5.79442 76.8702   2
   5  -8   4-23.1564 67.8953   3
   5  -8   5 65.7725 67.8179   3
   5  -8   6-34.0714 64.2021   3
   5  -8   6 166.713 64.5526   1
   5  -8   7 252.804 71.8226   3
   5  -8   7 67.1816 70.8278   1
   5  -8   8 235.689 70.4474   3
   5  -8   8 145.507 75.7076   1
  -5   7   7 52.0575 71.7752   2
  -5   7   6 264.451 72.6199   2
  -5   7   5 269.607 67.1817   2
  -5   7   4 496.664 78.0345   2
  -5   7   3 64.4653 75.0283   2
  -5   7   2 222.487 76.8715   2
   5  -7  -1 9.29352 63.4788   3
  -5   7   1 16.9210 70.0009   2
   5  -7   0 148.082 67.6755   3
  -5   7   0 20.8625 69.3481   2
   5  -7   1 157.817 72.2402   3
  -5   7  -1 128.069 68.0092   2
   5  -7   2 102.883 64.8733   3
  -5   7  -2 4.64412 72.6012   2
   5  -7   3 102.832 66.0679   3
   5  -7   4 198.677 72.2421   3
   5  -7   5 296.740 73.8487   3
   5  -7   5 232.304 64.1392   1
   5  -7   6 434.941 82.0662   3
   5  -7   6 570.693 74.7129   1
   5  -7   7 172.683 70.3862   1
   5  -7   7 373.741 70.9257   3
   5  -7   8 317.340 70.3259   3
   5  -7   8 138.986 71.1623   1
   5  -7   9 198.943 67.1607   3
   5  -7  10 75.0138 69.2941   3
   5  -7  11 178.333 66.4871   3
  -5   6  10 104.984 68.2296   2
  -5   6   9 25.3524 63.4621   2
  -5   6   8 404.873 73.3648   2
  -5   6   7 301.535 71.4644   2
   5  -6  -6-9.22539 58.6347   3
  -5   6   6 16.1212 61.6124   2
   5  -6  -5-8.66625 52.9642   3
  -5   6   5 6.87731 57.5763   2
   5  -6  -4 59.2933 65.7675   3
  -5   6   4-11.9032 61.5500   2
   5  -6  -3 283.048 63.9373   3
  -5   6   3 168.177 65.7117   2
   5  -6  -2 191.732 67.2602   3
  -5   6   2 264.985 69.1444   2
   5  -6  -1-16.8902 59.4365   3
  -5   6   1-4.95569 66.9012   2
   5  -6   0 6.44575 60.1412   3
  -5   6   0 43.8827 66.0661   2
   5  -6   1 133.177 67.4250   3
  -5   6  -1 153.820 65.2405   2
   5  -6   2 58.5729 67.0206   3
  -5   6  -2 3.95313 65.3898   2
   5  -6   3 314.283 69.2734   3
   5  -6   4 315.419 70.2505   3
   5  -6   5 557.935 66.9026   1
   5  -6   5 646.671 81.1907   3
   5  -6   6 274.734 70.8206   3
   5  -6   7 52.8261 70.7931   3
   5  -6   8 1145.58 89.2680   3
   5  -6   9 35.9523 64.2247   3
   5  -6  10 116.220 65.9282   3
   5  -6  11 899.403 86.4511   3
   5  -6  12 189.360 71.7900   3
   5  -6  13 532.763 82.4470   3
  -5   5  12-22.2315 65.1733   2
  -5   5  11 47.0277 64.2713   2
   5  -5 -10 216.202 60.1230   3
  -5   5  10 162.263 64.9834   2
   5  -5  -9 25.4487 55.5844   3
  -5   5   9 102.429 62.7562   2
   5  -5  -8 390.290 64.0010   3
  -5   5   8 436.574 71.4117   2
   5  -5  -7 119.237 60.3960   3
  -5   5   7 109.282 61.0154   2
   5  -5  -6 22.3712 58.5281   3
  -5   5   6 68.0933 60.3911   2
   5  -5  -5 2417.75 99.3720   3
  -5   5   5 2657.04 98.9616   2
   5  -5  -4 3081.88 106.578   3
  -5   5   4 3006.19 103.491   2
   5  -5  -3 17.0527 62.1985   3
  -5   5   3-16.8174 61.3314   2
   5  -5  -2 812.262 76.0811   3
  -5   5   2 760.310 76.9678   2
   5  -5  -1 887.425 77.9105   3
  -5   5   1 779.416 74.8361   2
   5  -5   0 18.1185 61.0786   3
  -5   5   0-24.1992 59.8693   2
   5  -5   1 107.951 60.6889   3
  -5   5  -1 85.8971 57.0475   2
   5  -5   2 256.612 65.6755   3
  -5   5  -2 264.044 61.1936   2
   5  -5   3 878.765 81.8180   3
   5  -5   4 70.9262 70.1409   3
   5  -5   5 463.557 81.4507   3
   5  -5   6 1338.02 93.8360   3
   5  -5   7 2238.26 102.388   3
   5  -5   8 613.424 79.2858   3
   5  -5   9 497.505 74.5071   3
   5  -5  10 1286.87 85.7055   3
   5  -5  11 94.0164 64.7012   3
   5  -5  12 68.4655 64.8572   3
   5  -5  13 80.4783 69.0596   3
   5  -5  14-111.900 65.4121   3
   5  -5  15 24.6482 66.1272   3
   5  -4 -15 83.7028 59.4115   3
   5  -4 -14 116.267 70.9316   3
  -5   4  14 135.588 68.1099   2
   5  -4 -13 76.4061 59.4499   3
  -5   4  13 161.975 63.0350   2
   5  -4 -12 212.671 65.7495   3
  -5   4  12 253.016 69.1846   2
   5  -4 -11 167.735 61.5883   3
  -5   4  11 95.8825 61.8598   2
   5  -4 -10 279.648 61.9811   3
  -5   4  10 144.146 60.3849   2
   5  -4  -9-29.1767 55.5689   3
  -5   4   9 85.6785 58.8987   2
   5  -4  -8 241.863 60.0979   3
  -5   4   8 232.084 62.6848   2
   5  -4  -7 409.142 62.4390   3
  -5   4   7 435.388 64.0499   2
   5  -4  -6 886.697 80.6538   3
  -5   4   6 998.114 74.6156   2
   5  -4  -5 5891.59 131.705   3
  -5   4   5 5786.22 123.795   2
   5  -4  -4 56.1887 65.5326   3
  -5   4   4 44.3384 57.6402   2
   5  -4  -3-4.12265 58.5186   3
  -5   4   3 24.3779 53.4148   2
   5  -4  -2 462.851 69.9642   3
  -5   4   2 384.000 62.6312   2
   5  -4  -1 6007.39 136.873   3
  -5   4   1 6122.71 123.486   2
   5  -4   0 2779.29 103.742   3
  -5   4   0 2492.27 92.0887   2
   5  -4   1 12.8835 60.2321   3
  -5   4  -1 35.6105 50.0815   2
   5  -4   2 60.2960 63.3642   3
  -5   4  -2 72.4894 49.6463   2
   5  -4   3 610.843 70.6800   3
   5  -4   4 573.130 74.8083   3
   5  -4   5 3051.46 111.706   3
   5  -4   6 702.741 76.5075   3
   5  -4   7 496.689 78.4945   3
   5  -4   8 1126.76 86.2898   3
   5  -4   9 3277.70 113.778   3
   5  -4  10 947.378 82.4952   3
   5  -4  11 133.242 63.7383   3
   5  -4  12-8.23867 58.8922   3
   5  -4  13 139.285 60.8218   3
   5  -4  14-10.9344 62.7944   3
   5  -4  15 158.567 69.4651   3
   5  -4  16 170.575 68.7946   3
   5  -3 -16 281.257 62.8336   3
   5  -3 -15 4.12530 64.8139   3
   5  -3 -14 139.846 63.6098   3
  -5   3  14 129.909 62.9492   2
   5  -3 -13-86.4632 62.0725   3
  -5   3  13 16.5289 60.9804   2
   5  -3 -12 290.820 63.9832   3
  -5   3  12 456.753 67.8457   2
   5  -3 -11 548.965 70.6671   3
  -5   3  11 532.256 66.4879   2
   5  -3 -10 227.436 59.2011   3
  -5   3  10 99.4570 56.8607   2
   5  -3  -9 21.0957 58.5661   3
  -5   3   9 106.322 54.5315   2
   5  -3  -8 52.7479 65.8380   3
  -5   3   8-9.31873 52.2372   2
   5  -3  -7 112.807 60.1324   3
  -5   3   7 154.019 55.9298   2
   5  -3  -6 436.897 65.1977   3
  -5   3   6 415.021 60.6813   2
   5  -3  -5 3694.86 107.371   3
  -5   3   5 3776.57 97.9314   2
   5  -3  -4 6144.46 132.150   3
  -5   3   4 6303.04 115.765   2
   5  -3  -3 1064.35 80.7159   3
  -5   3   3 973.177 62.8139   2
   5  -3  -2 2476.80 94.2035   3
  -5   3   2 2439.88 77.5691   2
   5  -3  -1 2915.37 97.6689   3
  -5   3   1 2845.92 82.1213   2
   5  -3   0 113.200 66.3524   3
  -5   3   0 104.940 46.9885   2
   5  -3   1 2755.93 97.9920   3
  -5   3  -1 2425.63 76.2307   2
   5  -3   2 330.922 62.6413   3
  -5   3  -2 252.860 47.5043   2
   5  -3   3 165.680 62.9081   3
   5  -3   4 116.632 68.4942   3
   5  -3   5 94.2321 67.7271   3
   5  -3   6-6.34443 62.8142   3
   5  -3   7 689.215 74.7127   3
   5  -3   8 243.177 74.2921   3
   5  -3   9 2782.25 101.814   3
   5  -3  10 1176.90 81.7035   3
   5  -3  11 717.333 69.3280   3
   5  -3  12-27.9014 55.4959   3
   5  -3  13 300.401 62.0769   3
   5  -3  14-79.0348 55.5211   3
   5  -3  15 276.885 62.2117   3
   5  -3  16 843.831 76.8605   3
   5  -3  17 1412.06 93.1229   3
   5  -2 -17 337.304 76.5754   4
   5  -2 -16-18.3015 67.4893   3
   5  -2 -16 115.856 64.5157   4
   5  -2 -15-49.9931 63.6355   3
   5  -2 -15 27.7382 61.5845   4
   5  -2 -14 20.0121 63.1376   3
   5  -2 -13-94.8526 58.1469   3
   5  -2 -12 77.4296 65.0831   3
  -5   2  12 154.350 58.2356   2
   5  -2 -11 27.4396 64.6606   3
  -5   2  11-10.2563 53.2520   2
   5  -2 -10 137.262 64.4288   3
  -5   2  10 145.498 54.1090   2
   5  -2  -9 193.650 62.8459   3
  -5   2   9 170.174 53.7613   2
   5  -2  -8 81.8199 61.1463   3
  -5   2   8 53.2353 47.9653   2
   5  -2  -7 55.9301 59.9366   3
  -5   2   7 66.2549 50.9916   2
   5  -2  -6 6551.44 138.967   3
  -5   2   6 6775.31 115.674   2
   5  -2  -5 24955.7 240.872   3
  -5   2   5 25089.8 203.046   2
   5  -2  -4 1241.40 78.8519   3
  -5   2   4 1136.88 65.6408   2
   5  -2  -3 1309.77 75.9798   3
  -5   2   3 1331.89 56.9436   2
   5  -2  -2 3094.43 100.349   3
  -5   2   2 3112.23 74.2403   2
   5  -2  -1 3486.83 100.290   3
  -5   2   1 3523.15 78.3670   2
   5  -2   0 5580.00 117.975   3
   5  -2   1 704.385 63.6005   3
  -5   2  -1 740.048 50.3672   0
  -5   2  -2 223.623 43.1284   0
   5  -2   2 200.649 56.0326   3
   5  -2   3 1241.63 71.6453   3
  -5   2  -3 1034.75 53.4510   0
  -5   2  -4 380.471 44.3832   0
   5  -2   4 326.958 64.0311   3
   5  -2   5 18.7131 60.5863   3
  -5   2  -5 25.0071 42.9566   0
   5  -2   6 65.4392 61.2692   3
  -5   2  -6 82.4838 45.1536   0
  -5   2  -7 1531.28 75.4327   0
   5  -2   7 1855.23 86.6114   3
  -5   2  -8 659.932 69.2417   0
   5  -2   8 768.160 74.4534   3
  -5   2  -9 14774.2 181.316   0
   5  -2   9 15483.4 196.944   3
  -5   2 -10 2250.16 91.9277   0
   5  -2  10 2428.19 94.9719   3
  -5   2 -11 242.654 59.2596   0
   5  -2  11 257.441 60.2733   3
  -5   2 -12 31.9898 55.2902   0
   5  -2  12-13.9819 49.7103   3
  -5   2 -13 87.6769 59.5046   0
   5  -2  13 162.875 59.1160   3
  -5   2 -14 98.1471 62.6005   0
   5  -2  14 50.3054 51.6949   3
  -5   2 -15-16.0916 62.3979   0
   5  -2  15 85.2271 51.0165   3
   5  -2  16 0.19704 49.4984   3
  -5   2 -16 56.0616 68.4499   0
   5  -2  17 250.232 59.7647   3
  -5   2 -17 302.409 76.6731   0
   5  -1 -17 69.3138 66.4523   4
   5  -1 -16 78.4970 63.4722   4
   5  -1 -15-5.31940 61.4452   4
   5  -1 -14 65.1864 60.6157   4
   5  -1 -13 232.610 58.2477   4
   5  -1 -12 1233.92 81.3932   3
   5  -1 -12 1256.46 76.4699   4
   5  -1 -11 198.823 65.1626   3
   5  -1 -11 176.947 55.5345   4
   5  -1 -10 265.339 66.3472   3
   5  -1 -10 376.010 53.9694   4
   5  -1  -9-19.8289 64.7904   3
   5  -1  -9 13.3797 43.6063   4
  -5   1   9 46.6189 47.3745   2
   5  -1  -8-22.2548 66.3750   3
  -5   1   8-51.4826 48.9908   2
   5  -1  -7 814.394 77.5282   3
  -5   1   7 821.020 58.4741   2
   5  -1  -6 168.868 61.4585   3
  -5   1   6 49.9469 47.5530   2
   5  -1  -5 2546.31 93.5643   3
  -5   1   5 2497.64 68.2639   2
  -5   1   5 2374.09 75.4486   0
   5  -1  -4 3768.69 103.403   3
  -5   1   4 3714.88 75.4349   2
  -5   1   4 3682.19 84.9987   0
   5  -1  -3 1410.71 77.9741   3
  -5   1   3 1297.54 58.7476   0
  -5   1   2 385.091 47.7901   0
   5  -1  -2 402.767 55.6035   3
   5  -1  -1 577.089 57.1700   3
  -5   1   1 690.083 52.4889   0
   5  -1   0 68.5409 46.0322   3
  -5   1   0 82.7904 39.3562   0
   5  -1   1 298.034 54.4910   3
  -5   1  -1 344.489 45.5001   0
   5  -1   2-23.7248 46.3476   3
  -5   1  -2 3.56538 40.7194   0
   5  -1   3 757.757 60.3966   3
  -5   1  -3 853.509 56.8096   0
   5  -1   4 1684.74 75.1274   3
  -5   1  -4 1629.11 69.2686   0
   5  -1   5 94.0719 56.3058   3
  -5   1  -5 98.7764 47.9237   0
  -5   1  -6 660.796 63.6939   0
   5  -1   6 751.163 65.4306   3
  -5   1  -7 1712.49 83.7094   0
   5  -1   7 1946.50 86.2770   3
  -5   1  -8 3943.18 112.215   0
   5  -1   8 4193.19 108.380   3
  -5   1  -9 144.624 63.8354   0
   5  -1   9 144.969 62.7876   3
  -5   1 -10 3.65704 58.6726   0
   5  -1  10 59.4380 51.9183   3
  -5   1 -11 340.406 64.7709   0
   5  -1  11 400.509 58.5260   3
  -5   1 -12 30.5832 62.1972   0
   5  -1  12 43.6595 49.0499   3
  -5   1 -13-14.6250 58.6400   0
   5  -1  13-0.63265 47.2761   3
  -5   1 -14 498.782 73.3016   0
  -5   1 -15 664.399 81.0726   0
  -5   1 -16 452.763 81.6290   0
  -5   1 -17 627.100 89.1832   0
   5   0 -17 170.049 70.5747   4
   5   0 -16 10.4834 63.0431   4
   5   0 -15 139.281 64.5198   4
   5   0 -14 48.7902 58.5332   4
   5   0 -13-27.3307 54.7649   4
   5   0 -12-8.60883 50.8500   4
   5   0 -11 894.690 68.0066   4
   5   0 -10 1835.99 76.0980   4
   5   0  -9 336.846 66.2403   3
   5   0  -9 403.996 51.7391   4
   5   0  -8 103.725 58.4876   3
   5   0  -8 201.505 45.0246   4
   5   0  -7-19.6070 58.6650   3
   5   0  -7 71.4524 40.8362   4
   5   0  -6 3058.82 103.784   3
   5   0  -6 3009.70 76.5778   4
  -5   0   6 2820.37 85.3347   0
   5   0  -5 13641.8 179.090   3
   5   0  -5 12895.1 136.261   4
  -5   0   5 13180.0 155.069   0
   5   0  -4 5062.03 117.017   3
   5   0  -4 4761.30 84.8171   4
  -5   0   4 4733.26 103.192   0
   5   0  -3 2048.09 81.6430   3
  -5   0   3 1902.15 77.1077   0
   5   0  -2 10141.6 144.703   3
  -5   0   2 9976.73 139.257   0
   5   0  -1 2317.06 77.8397   3
  -5   0   1 2271.06 78.2432   0
   5   0   0 378.541 52.7426   3
  -5   0   0 326.169 53.5683   0
   5   0   1 1792.55 70.3197   3
  -5   0  -1 1830.53 73.4029   0
   5   0   2 60.9157 42.7381   3
  -5   0  -2 28.1393 47.8874   0
   5   0   3 74.3601 44.0489   3
  -5   0  -3 27.5224 47.5941   0
   5   0   4 163.185 47.7077   3
  -5   0  -4 156.430 49.4718   0
   5   0   5 2129.80 79.1608   3
  -5   0  -5 2146.04 85.1690   0
  -5   0  -6 1052.16 71.6492   0
   5   0   6 1020.31 66.0230   3
   5   0   7 425.870 59.9227   3
  -5   0  -7 319.401 64.7836   0
   5   0   8 66.7163 55.0914   3
  -5   0  -8 3.41529 67.2106   0
  -5   0  -9 9019.18 159.004   0
   5   0   9 9061.86 140.989   3
  -5   0 -10 225.769 69.0986   0
  -5   0 -11-68.0203 63.1750   0
  -5   0 -12 122.053 63.8243   0
  -5   0 -13 290.294 70.2467   0
  -5   0 -14 85.3660 70.0993   0
  -5   0 -15 447.049 81.5293   0
  -5   0 -16-45.3469 72.8748   0
   5   1 -17 84.4780 69.7800   4
   5   1 -16-116.471 62.5838   4
   5   1 -15 109.240 62.5703   4
   5   1 -14 58.5669 60.8894   4
   5   1 -13 21.5486 55.3294   4
   5   1 -12 956.633 72.8765   4
   5   1 -11 122.779 55.0551   4
   5   1 -10 848.121 65.3949   4
   5   1  -9 330.754 52.9318   4
   5   1  -8 12.1950 44.5740   4
   5   1  -7-94.1291 56.5158   3
  -5  -1   7-89.6857 52.5100   0
   5   1  -7-9.26524 44.2531   4
  -5  -1   6 8.08616 53.3175   0
   5   1  -6 19.5209 58.8785   3
   5   1  -6 61.4897 42.6433   4
   5   1  -5 3120.09 97.9378   3
   5   1  -5 3003.69 79.9000   4
  -5  -1   5 3299.65 97.5213   0
   5   1  -4 771.738 62.4946   3
  -5  -1   4 692.257 61.9967   0
   5   1  -4 721.808 49.9778   4
   5   1  -3 1537.52 74.5265   3
  -5  -1   3 1595.07 77.5549   0
   5   1  -3 1476.18 64.1688   4
   5   1  -2 1151.08 66.6827   3
  -5  -1   2 1127.79 69.5569   0
   5   1  -2 1152.82 54.8128   4
   5   1  -1 3335.10 86.8062   3
  -5  -1   1 3371.99 97.2090   0
   5   1  -1 3328.30 76.6950   4
  -5  -1   0 213.933 54.1891   0
   5   1   0 198.704 43.8630   3
   5   1   1 2709.03 76.2181   3
  -5  -1  -1 2653.01 87.4375   0
   5   1   2 29.5962 42.0031   3
  -5  -1  -2-25.1596 53.5715   0
   5   1   3-15.2173 37.6402   3
  -5  -1  -3-16.3894 53.5634   0
   5   1   4 179.298 41.9050   3
  -5  -1  -4 201.787 58.9801   0
  -5  -1  -5 799.228 70.9128   0
  -5  -1  -6-170.732 61.4599   0
  -5  -1  -7 2830.88 104.344   0
  -5  -1  -8 2632.51 105.259   0
  -5  -1  -9 3668.77 122.212   0
  -5  -1 -10-9.91535 68.3484   0
  -5  -1 -11 172.171 70.9767   0
  -5  -1 -12-29.1891 69.9319   0
  -5  -1 -13 41.0460 68.9764   0
  -5  -1 -14 1684.04 99.7416   0
  -5  -1 -15 603.427 83.7464   0
  -5  -1 -16 28.2926 70.7527   0
   5   2 -17-19.9932 68.7919   4
   5   2 -16 13.8841 64.6816   4
   5   2 -15 144.524 65.4292   4
   5   2 -14 86.6896 61.3666   4
   5   2 -13 106.560 61.1271   4
   5   2 -12 818.687 71.8582   4
   5   2 -11 389.132 63.7260   4
   5   2 -10 2738.44 95.0425   4
   5   2  -9 105.822 51.7896   4
   5   2  -8 114.722 51.6576   4
  -5  -2   7 83.8187 59.3253   0
   5   2  -7 112.445 47.2027   4
   5   2  -6 72.0074 54.1388   3
  -5  -2   6 83.2510 59.9776   0
   5   2  -6 98.9631 50.6251   4
   5   2  -5 50.6522 53.9649   3
   5   2  -5 59.0341 48.2049   4
  -5  -2   5 0.63173 58.2844   0
   5   2  -4 3889.73 98.6280   3
  -5  -2   4 3934.85 104.798   0
   5   2  -4 3926.82 96.8946   4
  -5  -2   3 417.068 64.3299   0
   5   2  -3 270.682 51.6092   3
   5   2  -3 380.393 54.6920   4
   5   2  -2 20604.1 197.593   3
  -5  -2   2 21023.8 216.157   0
   5   2  -2 20589.3 195.684   4
   5   2  -1 465.839 52.2849   3
  -5  -2   1 629.672 70.3853   0
  -5  -2   0 5729.91 124.033   0
  -5  -2  -1 136.391 58.6948   0
  -5  -2  -2 39.7688 59.1714   0
  -5  -2  -3 330.663 67.5324   0
  -5  -2  -4 495.519 70.6167   0
  -5  -2  -5 45.6185 62.8852   0
  -5  -2  -6 1028.92 85.6965   0
  -5  -2  -7-1.75840 63.5467   0
  -5  -2  -8 466.711 77.8371   0
  -5  -2  -9 1422.38 93.9159   0
  -5  -2 -10 62.4323 71.1873   0
  -5  -2 -11 54.8219 71.9371   0
  -5  -2 -12 689.179 85.5519   0
  -5  -2 -13 114.465 77.9899   0
  -5  -2 -14 117.565 76.5088   0
  -5  -2 -15 315.342 83.6688   0
   5   3 -16 102.329 71.2487   4
   5   3 -15 86.7946 64.4338   4
   5   3 -14 97.9383 65.2143   4
   5   3 -13-13.4360 57.6163   4
   5   3 -12 1.87735 59.4108   4
   5   3 -11 99.2340 62.4904   4
   5   3 -10 22.6911 58.6838   4
   5   3  -9 402.305 65.5082   4
  -5  -3   8 14.9157 60.5416   0
   5   3  -8-17.8192 51.0960   4
  -5  -3   7 412.879 70.2602   0
   5   3  -7 468.117 60.8407   4
   5   3  -6 64.9141 47.0074   3
  -5  -3   6 58.2477 65.3438   0
   5   3  -6 43.9539 52.1301   4
   5   3  -5 795.721 63.0985   3
  -5  -3   5 753.018 73.6534   0
   5   3  -5 818.924 69.7738   4
  -5  -3   4 405.365 67.1344   0
   5   3  -4 388.776 56.8623   4
  -5  -3   3 1635.79 85.6879   0
   5   3  -3 1808.02 76.9253   4
  -5  -3   2 55.2940 66.7959   0
  -5  -3   1 4193.39 117.299   0
  -5  -3   0 71.6964 62.3470   0
  -5  -3  -1 2537.46 102.099   0
  -5  -3  -2-15.9958 62.6527   0
  -5  -3  -3 1003.49 52.8278   1
  -5  -3  -3 950.299 77.2644   0
  -5  -3  -4 761.771 49.9039   1
  -5  -3  -4 691.996 73.2227   0
  -5  -3  -5-6.49976 62.1769   0
  -5  -3  -5 28.4205 36.0522   1
  -5  -3  -6 277.755 72.4509   0
  -5  -3  -6 269.300 45.3220   1
  -5  -3  -7 81.1130 66.9292   0
  -5  -3  -8 292.959 71.1954   0
  -5  -3  -9 2241.11 106.216   0
  -5  -3 -10 368.113 79.4288   0
  -5  -3 -11 257.807 77.2658   0
  -5  -3 -12 171.025 76.6676   0
  -5  -3 -13 241.284 78.9137   0
   5   4 -15 52.6844 74.1542   4
   5   4 -14-36.7543 72.1541   4
   5   4 -13 156.219 72.1972   4
   5   4 -12 542.122 74.6708   4
   5   4 -11 77.0821 63.2491   4
   5   4 -10 692.274 77.6131   4
   5   4  -9 389.015 69.5450   4
   5   4  -8 1216.03 81.5230   4
  -5  -4   8 1062.77 82.6149   0
  -5  -4   7 118.449 62.5375   0
   5   4  -7-14.3740 58.3854   4
  -5  -4   6 231.611 68.0010   0
   5   4  -6 254.419 66.8034   4
   5   4  -5 402.124 65.4774   4
  -5  -4   5 428.025 70.9238   0
  -5  -4   4 241.766 67.5594   0
   5   4  -4 353.634 65.2935   4
  -5  -4   3 30.7010 64.5150   0
  -5  -4   2 7333.19 150.412   0
  -5  -4   1 1381.01 86.7847   0
  -5  -4   0 474.214 68.2676   0
  -5  -4  -1-7.16299 62.0138   0
  -5  -4  -2 115.714 65.0926   0
  -5  -4  -3-12.1240 64.7153   0
  -5  -4  -3 32.2830 39.0857   1
  -5  -4  -4 26.8981 43.5558   1
  -5  -4  -4-10.1793 63.5411   0
  -5  -4  -5 785.955 58.7574   1
  -5  -4  -5 811.939 82.7835   0
  -5  -4  -6 48.5635 67.6404   0
  -5  -4  -6-38.7261 44.9531   1
  -5  -4  -7 30.5449 68.7707   0
  -5  -4  -7-17.9533 48.5731   1
  -5  -4  -8 334.075 75.3670   0
  -5  -4  -8 378.691 56.7859   1
  -5  -4  -9 68.3887 74.1625   0
  -5  -4 -10 41.6351 70.9448   0
  -5  -4 -11 24.2181 75.3623   0
  -5  -4 -12 300.562 85.8353   0
   5   5 -13-24.4256 72.1929   4
   5   5 -12 108.600 70.4045   4
   5   5 -11 127.474 67.2730   4
   5   5 -10-45.2699 63.6134   4
   5   5  -9 107.022 64.4600   4
  -5  -5   8 361.248 67.5685   0
   5   5  -8 245.902 69.7241   4
  -5  -5   7 167.060 63.4715   0
   5   5  -7 180.157 70.7891   4
  -5  -5   6-15.6145 62.7815   0
   5   5  -6-107.706 65.0768   4
  -5  -5   5 317.471 69.9259   0
   5   5  -5 294.303 69.1637   4
  -5  -5   4-12.7626 58.9079   0
  -5  -5   3 173.887 65.4300   0
  -5  -5   2 46.9545 68.7526   0
  -5  -5   1 119.377 70.6367   0
  -5  -5   0 29.7937 68.3674   0
  -5  -5  -1 614.702 82.0626   0
  -5  -5  -2 61.4797 73.0747   0
  -5  -5  -3 422.998 76.7229   0
  -5  -5  -3 340.422 53.4931   1
  -5  -5  -4 338.549 77.5292   0
  -5  -5  -4 365.030 56.5624   1
  -5  -5  -5-1.52506 50.5358   1
  -5  -5  -5 19.7539 70.0163   0
  -5  -5  -6-20.9836 49.0839   1
  -5  -5  -6-47.9773 72.0020   0
  -5  -5  -7-25.5406 52.3521   1
  -5  -5  -7 29.4314 71.7955   0
  -5  -5  -8 125.604 71.0830   0
  -5  -5  -8-39.7642 54.1254   1
  -5  -5  -9-18.7075 78.0922   0
  -5  -5  -9 176.887 59.4200   1
  -5  -5 -10-0.69609 73.9541   0
  -5  -5 -10-37.3047 60.7307   1
   5   6 -10 56.8033 70.9580   4
   5   6  -9 233.000 78.0725   4
   5   6  -8 410.490 78.8224   4
  -5  -6   7 61.2753 66.6871   0
   5   6  -7 116.647 67.9325   4
  -5  -6   6-8.12545 67.3705   0
   5   6  -6-25.5023 65.5733   4
  -5  -6   5-5.35717 66.6439   0
   5   6  -5-2.44892 61.4845   4
  -5  -6   4-3.23733 67.3834   0
  -5  -6   3 61.1317 66.5187   0
  -5  -6   2 361.713 76.5340   0
  -5  -6   1 219.565 73.7029   0
  -5  -6   0 38.4241 68.6090   0
  -5  -6  -1-7.07707 65.3272   0
  -5  -6  -2 213.554 70.5408   0
  -5  -6  -3-52.6488 69.1707   0
  -5  -6  -3 121.054 52.5768   1
  -5  -6  -4 211.362 73.7263   0
  -5  -6  -4 71.2394 51.2539   1
  -5  -6  -5 26.7417 73.6087   0
  -5  -6  -5 70.6092 55.7147   1
  -5  -6  -6 138.467 75.3778   0
  -5  -6  -6 70.5295 55.5527   1
  -5  -6  -7 142.778 60.5593   1
  -5  -6  -7 142.478 67.9889   0
  -5  -6  -8 71.9526 70.9985   0
  -5  -7   7 341.920 69.9915   0
  -5  -7   6 215.574 72.2661   0
  -5  -7   5 288.948 75.0277   0
  -5  -7   4 59.5986 70.9974   0
  -5  -7   3 47.5864 69.8536   0
  -5  -7   2-58.9137 69.9727   0
  -5  -7   1-42.4722 71.9447   0
  -5  -7   0 223.953 75.8988   0
  -5  -7  -1 193.743 74.4484   0
  -5  -7  -2 154.763 71.8622   0
  -5  -7  -3 56.5162 71.5917   0
  -5  -7  -4 72.7702 74.5487   0
  -5  -7  -4 59.5855 59.3813   1
   6  -7  -3 303.115 70.6245   3
  -6   7   3 252.857 78.7288   2
   6  -7  -2 624.928 77.8378   3
  -6   7   2 541.613 77.6408   2
   6  -7  -1-4.37326 66.9451   3
  -6   7   1 79.5223 69.5020   2
   6  -7   0 205.811 72.7462   3
  -6   7   0 137.784 72.1739   2
   6  -7   1 45.5180 74.6139   3
  -6   7  -1 38.5586 67.9205   2
   6  -7   2 199.800 78.7342   3
  -6   7  -2 245.939 77.1120   2
   6  -7   3 211.127 78.1056   3
  -6   7  -3 17.0626 67.4051   2
   6  -7   4-53.6216 76.1169   3
  -6   7  -4 68.7378 70.5106   2
   6  -7   5 303.713 81.4380   3
   6  -7   6 68.2445 77.7493   3
   6  -6  -8 168.603 68.9656   3
   6  -6  -7 18.9466 68.6832   3
  -6   6   7 76.7175 60.1320   2
   6  -6  -6 9.04272 64.2157   3
  -6   6   6 42.0518 59.1913   2
   6  -6  -5 2.91286 65.9754   3
  -6   6   5-23.9039 62.9269   2
   6  -6  -4 179.621 67.3352   3
  -6   6   4 47.7132 58.3841   2
   6  -6  -3 827.514 85.8084   3
  -6   6   3 929.335 81.4116   2
   6  -6  -2 619.359 80.1220   3
  -6   6   2 529.243 75.7117   2
   6  -6  -1 152.139 73.1188   3
  -6   6   1 29.1955 59.2405   2
   6  -6   0 16.9936 68.8124   3
  -6   6   0-34.9100 62.6488   2
   6  -6   1-48.6321 69.2202   3
  -6   6  -1-88.8372 62.1961   2
   6  -6   2 251.422 76.3945   3
  -6   6  -2 165.580 67.6418   2
   6  -6   3 325.220 79.8144   3
  -6   6  -3 454.223 72.1359   2
  -6   6  -4 760.981 79.9242   2
   6  -6   4 672.254 88.0240   3
   6  -6   5 40.3143 79.0610   3
   6  -6   6 269.806 81.7275   3
   6  -6   7 103.981 77.2182   3
   6  -6   8 248.176 78.2003   3
   6  -6   9 121.913 72.8760   3
   6  -6  10 182.538 77.4103   3
   6  -5 -10 134.889 69.2674   3
  -6   5  10 304.436 68.0848   2
   6  -5  -9-35.2750 68.1914   3
  -6   5   9 36.8729 59.1896   2
   6  -5  -8 29.9811 64.3505   3
  -6   5   8-55.5017 60.6037   2
   6  -5  -7 47.3513 61.0935   3
  -6   5   7 14.9136 60.2509   2
   6  -5  -6-164.231 68.2427   3
  -6   5   6-0.68483 59.7617   2
   6  -5  -5 352.957 70.0405   3
  -6   5   5 337.039 65.6645   2
   6  -5  -4 422.881 74.2101   3
  -6   5   4 447.718 64.5370   2
   6  -5  -3 260.658 69.7721   3
  -6   5   3 234.699 59.1894   2
   6  -5  -2 373.977 73.4334   3
  -6   5   2 339.722 62.9032   2
   6  -5  -1-39.4109 64.5827   3
  -6   5   1 13.9607 54.2407   2
   6  -5   0 333.571 74.0388   3
  -6   5   0 331.789 64.5970   2
   6  -5   1 510.305 74.7007   3
  -6   5  -1 385.184 61.8758   2
   6  -5   2 1103.08 89.9233   3
   6  -5   3 213.515 77.9876   3
   6  -5   4 331.958 79.6979   3
   6  -5   5 257.970 74.8500   3
   6  -5   6 245.287 75.2171   3
   6  -5   7 114.060 75.2006   3
   6  -5   8 110.708 74.0179   3
   6  -5   9-11.3725 71.1833   3
   6  -5  10 561.557 79.9497   3
   6  -5  11 488.308 81.4037   3
   6  -5  12 463.057 80.2275   3
   6  -4 -12 48.4191 59.0661   3
  -6   4  12 22.6226 65.2163   2
   6  -4 -11 120.087 63.6419   3
  -6   4  11 78.3328 67.7615   2
   6  -4 -10-10.4925 61.7762   3
  -6   4  10-13.1387 57.9109   2
   6  -4  -9 165.209 60.3081   3
  -6   4   9 125.680 60.1881   2
   6  -4  -8-9.16544 65.6873   3
  -6   4   8 12.6240 56.4469   2
   6  -4  -7 84.7674 64.8240   3
  -6   4   7 168.382 59.9530   2
   6  -4  -6 793.015 82.1552   3
  -6   4   6 846.975 72.2508   2
   6  -4  -5 983.515 86.3411   3
  -6   4   5 1319.41 74.9989   2
   6  -4  -4 173.326 69.5308   3
  -6   4   4 259.778 54.7745   2
   6  -4  -3 677.389 79.7422   3
  -6   4   3 745.670 65.7496   2
   6  -4  -2 277.285 66.0206   3
  -6   4   2 276.221 55.3020   2
   6  -4  -1 204.036 71.0184   3
   6  -4   0-31.6534 67.0117   3
   6  -4   1 286.548 71.4092   3
   6  -4   2 841.724 84.9961   3
   6  -4   3-21.7188 68.9443   3
   6  -4   4 249.888 76.0969   3
   6  -4   5 149.972 73.1431   3
   6  -4   6 848.839 85.9554   3
   6  -4   7 60.3957 65.2554   3
   6  -4   8 727.809 82.4470   3
   6  -4   9 7.16701 68.2263   3
   6  -4  10 161.968 68.1865   3
   6  -4  11 67.4730 65.3033   3
   6  -4  12 252.917 71.2139   3
   6  -4  13 71.1893 65.3832   3
   6  -3 -13 26.0352 67.2395   3
  -6   3  13 79.9780 61.4929   2
   6  -3 -12-7.10249 66.6600   3
  -6   3  12 155.911 64.7698   2
   6  -3 -11 100.119 68.3777   3
  -6   3  11 232.071 65.8592   2
   6  -3 -10 236.904 71.3607   3
  -6   3  10 102.966 58.8822   2
   6  -3  -9 23.7751 64.9950   3
  -6   3   9-12.5559 51.0110   2
   6  -3  -8 129.359 64.5222   3
  -6   3   8 190.243 57.6298   2
   6  -3  -7 473.659 72.5014   3
  -6   3   7 362.808 60.2405   2
   6  -3  -6 1196.17 85.3690   3
  -6   3   6 965.697 69.3495   2
   6  -3  -5 4601.68 129.166   3
  -6   3   5 4835.87 111.399   2
   6  -3  -4 649.458 75.0678   3
   6  -3  -3 267.812 72.7749   3
   6  -3  -2 142.134 62.1453   3
   6  -3  -1-9.34392 62.4163   3
   6  -3   0 328.434 67.0699   3
   6  -3   1 253.218 69.6893   3
   6  -3   2 380.693 70.6688   3
   6  -3   3-55.1120 68.1129   3
   6  -3   4 1895.52 99.5260   3
   6  -3   5 98.7274 72.3724   3
   6  -3   6-11.3147 66.4392   3
   6  -3   7 161.261 69.3470   3
   6  -3   8 415.220 72.4075   3
   6  -3   9 514.675 72.3052   3
   6  -3  10 84.8826 64.3814   3
   6  -3  11 7.07682 57.3045   3
   6  -3  12 246.362 62.8834   3
   6  -3  13-120.401 57.6958   3
   6  -3  14 402.918 66.7759   3
   6  -3  15 63.2062 62.0387   3
   6  -2 -14-38.7661 70.5343   3
   6  -2 -13 93.9096 68.5887   3
   6  -2 -12 695.670 82.8181   3
   6  -2 -11 647.525 78.1733   3
  -6   2  11 760.989 70.2727   2
   6  -2 -10 68.9413 69.6005   3
  -6   2  10 33.6145 51.8584   2
   6  -2  -9-57.8188 61.1007   3
  -6   2   9 98.1697 52.0229   2
   6  -2  -8 370.307 73.5883   3
  -6   2   8 217.719 54.9849   2
   6  -2  -7 34.8639 63.5809   3
   6  -2  -6 223.783 69.2800   3
   6  -2  -5 4215.67 125.060   3
   6  -2  -4 673.747 74.4724   3
   6  -2  -3 525.612 71.0244   3
   6  -2  -2 1397.66 81.6856   3
   6  -2  -1 100.258 59.4417   3
   6  -2   0 183.577 64.8084   3
   6  -2   1 2514.02 100.766   3
   6  -2   2 2186.62 95.7605   3
   6  -2   3 471.075 67.7787   3
   6  -2   4 6550.01 145.615   3
   6  -2   5 3507.43 113.229   3
   6  -2   6-44.1520 62.6548   3
   6  -2   7-36.8275 64.4811   3
   6  -2   8 87.2562 62.6627   3
   6  -2   9-1.38041 58.9168   3
   6  -2  10 52.8452 61.3601   3
  -6   2 -10 37.4599 54.7199   0
   6  -2  11-91.3300 50.9777   3
  -6   2 -11 20.9604 51.9427   0
   6  -2  12 212.964 51.3647   3
  -6   2 -12 142.125 61.5243   0
  -6   2 -13 136.607 58.0585   0
   6  -2  13 167.127 55.0227   3
  -6   2 -14-43.7024 60.5817   0
   6  -2  14-21.1674 49.8045   3
  -6   2 -15 44.8497 62.7311   0
   6  -2  15 18.9334 52.6745   3
  -6   2 -16 853.531 86.9267   0
   6  -1 -14 55.3031 68.5449   3
   6  -1 -13 189.673 73.0830   3
   6  -1 -12 62.6374 71.0982   3
   6  -1 -11 356.790 74.4470   3
   6  -1 -10-104.923 61.5425   3
   6  -1  -9 98.6723 64.7201   3
   6  -1  -8-44.8255 66.4573   3
   6  -1  -7 463.150 78.5312   3
   6  -1  -6 1866.90 95.8778   3
   6  -1  -5 9173.67 170.384   3
  -6   1   5 9411.12 142.173   0
  -6   1   4 183.513 58.0365   0
   6  -1  -4 312.036 70.3581   3
   6  -1  -3 7738.14 150.516   3
  -6   1   3 7164.59 126.089   0
   6  -1  -2 4816.27 123.317   3
  -6   1   2 4402.29 104.930   0
   6  -1  -1 90.9326 62.8237   3
  -6   1   1-46.1176 61.3369   0
   6  -1   0 1.76241 56.0030   3
  -6   1   0 23.0523 48.2905   0
   6  -1   1 105.318 62.3218   3
  -6   1  -1 129.455 51.6483   0
  -6   1  -2 11.4146 50.2076   0
   6  -1   2 55.9922 58.5133   3
  -6   1  -3 219.632 54.1810   0
   6  -1   3 252.679 61.5106   3
   6  -1   4 2887.23 103.794   3
  -6   1  -4 2839.34 93.5000   0
   6  -1   5 202.127 65.6362   3
  -6   1  -5 202.114 60.5192   0
   6  -1   6 216.761 64.6415   3
  -6   1  -6 251.882 62.5622   0
  -6   1  -7 520.303 68.3917   0
   6  -1   7 538.401 68.1906   3
  -6   1  -8 445.983 63.5390   0
   6  -1   8 604.120 68.9178   3
   6  -1   9 40.9251 56.7582   3
  -6   1  -9 175.880 62.3958   0
   6  -1  10 87.9592 54.0034   3
  -6   1 -10-7.60314 57.1892   0
   6  -1  11 29.6865 45.7975   3
  -6   1 -11-38.6290 62.1077   0
  -6   1 -12 125.421 61.2620   0
  -6   1 -13 16.8386 63.0752   0
  -6   1 -14 326.466 74.0783   0
  -6   1 -15 155.894 74.8766   0
   6   0 -16 28.3657 68.3632   4
   6   0 -14 88.6073 64.2087   3
   6   0 -13-169.385 63.6916   3
   6   0 -12 763.115 82.2032   3
   6   0 -11 107.170 68.1843   3
   6   0 -10 301.092 71.7359   3
   6   0  -9-15.5286 65.7940   3
   6   0  -8-53.9683 63.5215   3
   6   0  -7 1558.80 93.1994   3
   6   0  -6 980.816 81.3505   3
  -6   0   6 1088.74 73.4171   0
   6   0  -5 2186.70 102.995   3
  -6   0   5 2225.36 89.6791   0
   6   0  -4 1052.82 85.1098   3
  -6   0   4 1060.32 75.5596   0
   6   0  -3 1700.35 91.2416   3
  -6   0   3 1603.75 86.2809   0
   6   0  -2 3065.98 99.4283   3
  -6   0   2 2929.18 103.771   0
   6   0  -1 3966.81 111.987   3
  -6   0   1 3619.95 105.638   0
   6   0   0 891.677 69.8044   3
  -6   0   0 1034.00 71.9692   0
   6   0   1 1295.00 74.5468   3
  -6   0  -1 1139.63 73.8197   0
   6   0   2 848.821 70.0106   3
  -6   0  -2 794.866 72.2011   0
   6   0   3-30.5063 53.2947   3
  -6   0  -3 3.19485 60.5587   0
   6   0   4 2784.03 94.9017   3
  -6   0  -4 2929.99 101.943   0
   6   0   5 4306.80 113.365   3
  -6   0  -5 4627.50 119.937   0
  -6   0  -6 687.639 72.5897   0
   6   0   6 573.923 67.4327   3
  -6   0  -7 323.510 71.7741   0
  -6   0  -8 1858.62 93.1297   0
  -6   0  -9-7.38678 61.0948   0
  -6   0 -10 76.3568 63.3800   0
  -6   0 -11 75.4451 65.1890   0
  -6   0 -12 2.87672 71.3061   0
  -6   0 -13 194.286 71.8132   0
  -6   0 -14 205.444 76.0278   0
   6   1 -16-65.2843 69.2910   4
   6   1 -15-30.2338 62.7586   4
   6   1 -14 84.7828 57.8130   4
   6   1 -13-13.0043 58.5783   4
   6   1 -12 71.4886 63.8056   3
   6   1 -12 177.752 63.0959   4
   6   1 -11 105.910 62.7539   3
   6   1 -11 261.131 59.8706   4
   6   1 -10 199.258 68.5825   3
   6   1 -10 130.838 51.6104   4
   6   1  -9 200.337 69.0612   3
   6   1  -9 239.610 53.0148   4
   6   1  -8 532.620 73.6269   3
  -6  -1   7 107.421 63.5050   0
   6   1  -7 77.8904 64.3151   3
   6   1  -6 762.232 74.7206   3
  -6  -1   6 685.001 75.9251   0
   6   1  -5 3214.17 110.792   3
  -6  -1   5 3238.63 106.323   0
   6   1  -4 601.627 73.8820   3
  -6  -1   4 440.881 67.8360   0
   6   1  -3 7539.89 142.846   3
  -6  -1   3 7375.48 141.945   0
   6   1  -2 6909.80 135.699   3
  -6  -1   2 6813.22 138.292   0
   6   1  -1 143.171 53.7642   3
  -6  -1   1 138.462 61.5880   0
   6   1   0 2.40022 48.7426   3
  -6  -1   0 64.9865 60.7633   0
  -6  -1  -1-8.69316 57.5356   0
   6   1   1-13.7015 47.2563   3
  -6  -1  -2 194.377 66.4281   0
   6   1   2 161.294 48.4770   3
  -6  -1  -3 141.399 64.9217   0
  -6  -1  -4 320.159 67.7876   0
  -6  -1  -5 170.944 64.5780   0
  -6  -1  -6 52.1743 67.5153   0
  -6  -1  -7 707.597 79.0721   0
  -6  -1  -8 1030.49 85.6767   0
  -6  -1  -9 607.926 79.0866   0
  -6  -1 -10 20.4612 66.5939   0
  -6  -1 -11 100.793 72.6248   0
  -6  -1 -12 272.058 75.8941   0
  -6  -1 -13 51.6113 77.1747   0
   6   2 -15-49.7978 63.6533   4
   6   2 -14 92.8382 66.0744   4
   6   2 -13-67.0934 58.6015   4
   6   2 -12 49.9798 60.2463   4
   6   2 -11 75.8285 59.9926   3
   6   2 -11 172.488 61.1297   4
   6   2 -10 455.481 71.6421   3
   6   2 -10 416.708 63.0867   4
   6   2  -9 182.771 64.2955   3
   6   2  -9 256.295 62.4374   4
   6   2  -8 80.8714 62.9901   3
   6   2  -8-48.8259 52.2449   4
   6   2  -7 948.663 73.9125   3
   6   2  -7 879.650 67.7303   4
  -6  -2   7 1140.47 81.9868   0
   6   2  -6 1827.34 87.2893   3
   6   2  -6 1873.28 78.9706   4
  -6  -2   6 1742.21 89.9617   0
  -6  -2   5 25.6171 65.7397   0
   6   2  -5 60.5095 51.9880   3
   6   2  -5 1.22336 47.1237   4
   6   2  -4 58.7795 55.0203   3
  -6  -2   4 39.3045 59.7257   0
   6   2  -4 12.0210 49.4593   4
  -6  -2   3 303.947 70.2495   0
   6   2  -3 308.344 55.8334   3
  -6  -2   2 154.954 65.7835   0
  -6  -2   1 1320.20 85.1081   0
  -6  -2   0 440.713 68.2156   0
  -6  -2  -1 7.41909 64.9426   0
  -6  -2  -2 223.303 67.2575   0
  -6  -2  -3 16.9901 68.5182   0
  -6  -2  -4 12.6338 66.5675   0
  -6  -2  -5 510.831 71.0192   0
  -6  -2  -6 642.082 79.6045   0
  -6  -2  -7 412.790 81.1280   0
  -6  -2  -8 763.013 84.3962   0
  -6  -2  -9 29.0098 72.3965   0
  -6  -2 -10-115.733 70.4025   0
  -6  -2 -11 10.1049 77.6934   0
  -6  -2 -12-14.7766 73.8781   0
   6   3 -14-39.4386 68.2967   4
   6   3 -13 88.5526 67.7182   4
   6   3 -12-156.788 62.0579   4
   6   3 -11 81.1436 61.9137   4
   6   3 -10-26.0580 53.9492   3
   6   3 -10 37.9967 61.9507   4
   6   3  -9-0.18345 53.6554   3
   6   3  -9 155.825 60.9149   4
  -6  -3   8 63.0945 69.3411   0
   6   3  -8 113.536 59.9998   3
   6   3  -8 84.4702 60.0772   4
  -6  -3   7 425.763 74.0840   0
   6   3  -7 471.662 63.9866   4
   6   3  -6 658.839 67.8198   4
  -6  -3   6 730.418 81.2573   0
   6   3  -5 111.588 55.5712   4
  -6  -3   5 92.1341 70.1409   0
  -6  -3   4 6.30787 65.3162   0
   6   3  -4 38.7328 54.2288   4
  -6  -3   3 586.674 80.1375   0
   6   3  -3 512.172 63.6687   4
  -6  -3   2 843.373 84.8598   0
   6   3  -2 745.505 63.7366   4
  -6  -3   1-118.484 66.2196   0
  -6  -3   0 27.6681 64.7164   0
  -6  -3  -1 47.1409 66.0434   0
  -6  -3  -2 39.3884 68.1469   0
  -6  -3  -3 398.707 74.7182   0
  -6  -3  -4 131.838 74.5886   0
  -6  -3  -5-37.7963 69.7875   0
  -6  -3  -6 29.9857 70.7178   0
  -6  -3  -7 96.4738 80.0779   0
  -6  -3  -8-64.0088 75.4235   0
  -6  -3  -9 194.589 77.8326   0
  -6  -3 -10 212.858 83.8989   0
   6   4 -12 512.099 79.6823   4
   6   4 -11 486.041 78.4096   4
   6   4 -10 40.9050 63.3493   4
   6   4  -9 13.0455 60.3017   4
   6   4  -8 42.2185 63.4815   4
  -6  -4   8-16.6098 64.5434   0
  -6  -4   7 67.5526 67.8883   0
   6   4  -7 7.18957 61.0493   4
  -6  -4   6 72.7467 65.7015   0
   6   4  -6 115.703 59.0512   4
  -6  -4   5 255.510 69.8620   0
   6   4  -5 353.786 66.5535   4
  -6  -4   4 150.952 67.3568   0
   6   4  -4 174.900 65.7685   4
  -6  -4   3 626.725 80.6014   0
   6   4  -3 672.470 74.0472   4
  -6  -4   2-4.94862 68.8685   0
  -6  -4   1-28.3016 70.1503   0
  -6  -4   0-18.6360 68.1265   0
  -6  -4  -1 339.114 74.2974   0
  -6  -4  -2 450.142 79.6583   0
  -6  -4  -3 56.0513 70.4393   0
  -6  -4  -4-92.1655 67.9644   0
  -6  -4  -5-19.2157 72.0986   0
  -6  -4  -6 48.9880 72.6404   0
  -6  -4  -7-45.6380 69.0602   0
  -6  -4  -8 95.3683 74.1190   0
  -6  -5   8-69.1356 66.6281   0
   6   5  -8 164.603 70.5455   4
  -6  -5   7 38.0867 65.9471   0
   6   5  -6 288.445 73.3803   4
  -6  -5   6 171.342 71.3572   0
  -6  -5   5 81.2728 71.1636   0
   6   5  -5-73.5463 65.4261   4
  -6  -5   4 110.484 69.0006   0
   6   5  -4 283.934 70.4014   4
  -6  -5   3 53.1936 69.0350   0
   6   5  -3-52.5556 61.2264   4
  -6  -5   2-36.8878 70.4494   0
  -6  -5   1-24.4821 72.2031   0
  -6  -5   0-5.58874 73.9572   0
  -6  -5  -1 16.8818 70.9667   0
  -6  -5  -2 191.404 77.6714   0
  -6  -5  -3-153.295 72.4231   0
  -6  -5  -4 90.6827 75.2543   0
  -6  -5  -5-22.7150 73.4967   0
  -6  -6   3 489.328 87.9785   0
  -6  -6   2 144.300 82.0012   0
  -6  -6   1 25.7110 77.4213   0
  -7   5   8-53.7058 65.3222   2
   7  -5  -5 84.8674 74.2326   3
   7  -5  -4 481.706 83.0731   3
   7  -5  -3 175.903 77.5226   3
   7  -5  -2 200.576 75.1637   3
   7  -5  -1 291.383 77.2583   3
   7  -5   0 87.9357 71.0113   3
   7  -5   1 20.1180 70.4830   3
   7  -5   2 112.334 75.0841   3
   7  -5   3 131.435 77.4752   3
   7  -5   4 33.0633 74.1557   3
   7  -5   5-16.6117 76.2818   3
   7  -5   6 21.8057 75.9424   3
   7  -5   7 110.826 77.9256   3
   7  -4  -8 14.9771 78.0470   3
   7  -4  -7 615.699 87.3432   3
   7  -4  -6 28.7378 72.5145   3
   7  -4  -5 45.0363 68.1992   3
   7  -4  -4 319.154 74.6219   3
   7  -4  -3 0.00000 69.3145   3
   7  -4  -2 329.886 80.1256   3
   7  -4  -1 50.0544 71.4437   3
   7  -4   0-64.5910 67.6120   3
   7  -4   1 99.4495 71.9907   3
   7  -4   2 16.8949 74.3275   3
   7  -4   3 765.643 87.5327   3
   7  -4   4 305.909 80.0616   3
   7  -4   5-66.0471 71.0695   3
   7  -4   6 31.1176 70.2202   3
   7  -4   7-43.6943 73.6644   3
   7  -4   8 149.647 75.6303   3
   7  -4   9 145.955 73.9937   3
   7  -3  -9 85.8923 72.5895   3
   7  -3  -8 24.6556 68.2645   3
   7  -3  -7-23.9095 71.5648   3
   7  -3  -6 296.808 77.5691   3
   7  -3  -5 183.047 72.6871   3
   7  -3  -4 1524.65 97.8061   3
   7  -3  -3 151.184 71.4042   3
   7  -3  -2 172.031 69.7537   3
   7  -3  -1 148.533 72.1037   3
   7  -3   0 202.746 72.8333   3
   7  -3   1 1043.13 85.3170   3
   7  -3   2 1110.61 89.4171   3
   7  -3   3-151.364 70.8988   3
   7  -3   4 581.280 82.6264   3
   7  -3   5 628.581 80.5988   3
   7  -3   6-23.8086 66.0821   3
   7  -3   7 42.1244 66.5896   3
   7  -3   8 32.8075 63.2385   3
   7  -3   9 219.936 73.6522   3
   7  -3  10-17.4350 59.2743   3
   7  -3  11 192.148 61.8388   3
   7  -2 -10 761.580 87.0523   3
   7  -2  -9 475.094 81.7184   3
   7  -2  -8-25.5709 66.3168   3
   7  -2  -7 173.994 64.0078   3
   7  -2  -6 79.6610 65.7976   3
   7  -2  -5 706.052 81.1196   3
   7  -2  -4 31.9588 66.1501   3
   7  -2  -3 830.240 82.7527   3
   7  -2  -2 182.918 67.3277   3
   7  -2  -1-58.1818 59.8399   3
   7  -2   0-51.3653 59.8828   3
   7  -2   1 158.016 66.5470   3
   7  -2   2 823.974 76.9936   3
   7  -2   3 227.041 68.3348   3
   7  -2   4 306.536 72.4068   3
   7  -2   5 119.699 64.7916   3
   7  -2   6-45.5263 63.4760   3
   7  -2   7 77.8354 64.0682   3
   7  -2   8 86.9663 55.4110   3
   7  -2   9 214.600 56.3866   3
   7  -2  10-95.9904 53.8975   3
   7  -2  11-48.0603 56.9780   3
   7  -2  12 212.785 59.0487   3
   7  -1 -11 248.326 73.4532   3
   7  -1 -10 43.4381 67.4141   3
   7  -1  -9 295.399 76.9785   3
   7  -1  -8 391.688 80.0843   3
   7  -1  -7 162.020 69.6616   3
   7  -1  -6 105.067 63.2705   3
   7  -1  -5 77.2293 70.0698   3
   7  -1  -4 1339.48 84.2339   3
   7  -1  -3 175.391 70.2456   3
   7  -1  -2 85.7706 60.9293   3
   7  -1  -1 331.721 65.3674   3
   7  -1   0 459.978 68.4415   3
   7  -1   1 837.525 81.2911   3
   7  -1   2 175.305 61.4166   3
   7  -1   3 504.855 68.1253   3
   7  -1   4 1825.50 89.9011   3
  -7   1  -4 1759.53 90.0786   0
   7  -1   5 765.757 74.0221   3
  -7   1  -5 631.210 71.4735   0
   7  -1   6 26.9347 53.1006   3
  -7   1  -6 2.59973 61.9005   0
   7  -1   7 149.481 65.3428   3
  -7   1  -7 108.649 66.8107   0
   7  -1   8 318.216 64.0709   3
  -7   1  -8 295.269 70.9955   0
  -7   1  -9 136.963 62.2682   0
  -7   1 -10-8.52593 66.0917   0
  -7   1 -11 38.3303 62.4129   0
  -7   1 -12 20.6164 67.3972   0
   7   0 -11 91.4147 66.8982   3
   7   0 -10 149.027 73.9936   3
   7   0  -9 225.038 72.6525   3
   7   0  -8 56.6077 69.7366   3
   7   0  -7 73.7002 65.4252   3
   7   0  -6 997.744 86.2545   3
  -7   0   6 978.575 77.7746   0
   7   0  -5 587.107 72.7649   3
  -7   0   5 388.188 64.9439   0
  -7   0   4 57.8593 61.5228   0
   7   0  -4-36.8769 61.9808   3
   7   0  -3 263.004 65.9879   3
  -7   0   3 286.648 64.1231   0
  -7   0   2 57.6559 60.9263   0
   7   0  -2 142.471 60.3750   3
   7   0  -1 15.3616 56.7910   3
  -7   0   1-58.2236 63.5416   0
   7   0   0 218.406 61.8500   3
  -7   0   0 259.973 65.8792   0
   7   0   1 71.0941 59.4601   3
  -7   0  -1 113.091 66.9479   0
   7   0   2 977.225 73.1333   3
  -7   0  -2 908.657 78.1205   0
   7   0   3 643.212 66.8448   3
  -7   0  -3 593.895 78.9482   0
  -7   0  -4-8.01569 64.0564   0
  -7   0  -5 29.8684 66.2904   0
  -7   0  -6 215.070 73.3839   0
  -7   0  -7 229.895 67.3045   0
  -7   0  -8-46.7365 72.2858   0
  -7   0  -9 101.201 70.2856   0
  -7   0 -10 223.135 72.1522   0
  -7   0 -11 121.173 70.5104   0
   7   1 -11-133.202 62.0324   3
   7   1 -10 72.8670 59.5701   3
   7   1  -9 118.050 63.9805   3
   7   1  -8 807.673 83.6947   3
   7   1  -7 252.666 68.9832   3
  -7  -1   7 12.2383 56.8117   0
  -7  -1   6 405.123 63.6537   0
   7   1  -6 427.863 67.1383   3
   7   1  -5-27.2199 54.8642   3
  -7  -1   5 41.4029 57.6994   0
   7   1  -4 46.6561 52.1560   3
  -7  -1   4 50.8611 63.0191   0
   7   1  -3-11.1080 60.2322   3
  -7  -1   3-63.5135 59.9355   0
  -7  -1   2-35.7299 63.0911   0
   7   1  -2 91.5457 55.7761   3
   7   1  -1 313.003 58.6459   3
  -7  -1   1 406.976 75.9461   0
  -7  -1   0 646.050 76.6891   0
  -7  -1  -1 6.21997 66.1189   0
  -7  -1  -2 88.3592 70.9242   0
  -7  -1  -3 1337.12 93.4680   0
  -7  -1  -4 2087.64 105.633   0
  -7  -1  -5 263.068 77.7886   0
  -7  -1  -6 90.8089 74.5369   0
  -7  -1  -7 86.6969 75.7008   0
  -7  -1  -8 385.832 86.2038   0
  -7  -1  -9-29.7290 80.3511   0
  -7  -1 -10-39.2062 74.5824   0
   7   2 -11-144.440 64.8745   3
   7   2  -9 74.6212 53.8988   3
   7   2  -8 131.872 56.7367   3
   7   2  -7 45.6510 62.5291   3
  -7  -2   7 212.322 72.3045   0
   7   2  -6 687.382 76.8868   3
  -7  -2   6 620.813 76.9301   0
  -7  -2   5 102.861 70.9190   0
  -7  -2   4 164.051 68.7198   0
  -7  -2   3-31.7299 68.6303   0
  -7  -2   2-46.3314 71.8138   0
  -7  -2   1 243.558 77.4820   0
  -7  -2   0 526.462 81.2420   0
  -7  -2  -1 210.436 82.0001   0
  -7  -2  -2 82.0683 80.4732   0
  -7  -2  -3 578.439 83.7264   0
  -7  -2  -4 427.398 82.5337   0
  -7  -2  -5-46.5867 75.6031   0
  -7  -2  -6 4.30071 75.1669   0
  -7  -2  -7 153.612 83.5776   0
  -7  -2  -8 37.4891 78.5787   0
   7   3 -11-62.8585 67.1588   4
  -7  -3   8 116.183 72.6943   0
  -7  -3   7 1.80883 67.7765   0
  -7  -3   6 488.913 81.8292   0
  -7  -3   5 34.4714 73.8837   0
  -7  -3   4 542.728 79.9010   0
  -7  -3   3 534.258 75.8169   0
  -7  -3   2-8.10926 70.1229   0
  -7  -3   1 349.633 81.2284   0
  -7  -3   0 143.927 77.3489   0
  -7  -3  -1-62.6701 77.6525   0
  -7  -3  -2 54.6809 78.8373   0
  -7  -3  -3 289.794 83.0655   0
  -7  -3  -4 831.433 95.5514   0
  -7  -3  -5-0.68175 81.7646   0
   7   4  -8 145.841 66.9096   4
   7   4  -7-69.1498 64.0120   4
   7   4  -6 172.150 64.7896   4
  -7  -4   4 301.935 79.4555   0
  -7  -4   3 7.64935 73.9595   0
  -7  -4   2-32.2129 76.1057   0
  -7  -4   1 73.2227 79.2664   0
  -7  -4   0 149.086 78.3095   0
  -7  -4  -1-41.9120 76.1299   0
   7   5  -2 163.943 64.2731   4
   8  -3  -1 154.239 70.1792   3
   8  -3   0-129.371 65.4642   3
   8  -3   1 42.9103 69.1485   3
   8  -3   3-119.302 75.5470   3
   8  -3   4 197.162 73.5974   3
   8  -2  -4-15.5946 64.3144   3
   8  -2  -3 110.719 67.1855   3
   8  -2  -2 16.9336 59.3154   3
   8  -2  -1 34.6903 62.1382   3
   8  -2   0 22.9464 62.3301   3
   8  -2   1-4.25698 55.7181   3
   8  -2   2 178.066 63.6530   3
   8  -2   3-96.1340 63.8665   3
   8  -2   4-2.92699 59.0769   3
   8  -2   5 141.142 65.7761   3
   8  -2   6-43.5977 62.9202   3
   8  -2   7 146.257 68.5716   3
   8  -1  -5 103.833 63.9612   3
   8  -1  -4 19.0716 57.2442   3
   8  -1  -3 93.3283 54.9720   3
   8  -1  -2 17.4633 52.3131   3
   8  -1  -1-158.021 53.8742   3
   8  -1   0 304.107 65.7427   3
   8  -1   1-118.328 53.1622   3
   8  -1   2 161.411 59.9129   3
   8  -1   3-35.6648 52.5634   3
   8  -1   4 45.5245 57.7959   3
   8  -1   5 85.8693 53.9886   3
   8   0  -6-134.636 62.4698   3
   8   0  -5-11.7665 61.5648   3
   8   0  -4 230.034 71.0899   3
   8   0  -3-185.767 58.5928   3
   8   0  -2 253.550 60.6482   3
  -8   0   1 22.8229 64.4553   0
   8   0  -1-130.250 58.6792   3
   8   0   0 89.5554 59.8767   3
  -8   0   0-40.0431 67.4935   0
  -8   0  -1 286.920 73.4424   0
  -8   0  -2-72.3424 65.2314   0
  -8   0  -3 281.887 77.4548   0
  -8   0  -4 81.3414 69.5776   0
  -8   0  -5 41.9794 66.5907   0
  -8   0  -6 0.00000 73.3861   0
  -8   0  -7 232.557 81.0096   0
   8   1  -7 85.2239 62.3942   3
  -8  -1   7 108.709 71.8871   0
   8   1  -6 44.0397 58.4601   3
  -8  -1   6 128.717 70.7135   0
   8   1  -5-49.0332 61.8160   3
  -8  -1   5 72.0271 68.8868   0
  -8  -1   4 144.305 70.0574   0
  -8  -1   3-74.6391 63.8782   0
  -8  -1   2-8.22357 63.4591   0
  -8  -1   1 43.6852 67.8089   0
  -8  -1   0 178.759 74.4363   0
  -8  -1  -1 149.992 74.1476   0
  -8  -1  -3 93.0186 74.6549   0
  -8  -1  -4 43.1949 75.9694   0
;
_shelx_hkl_checksum     89152
_shelx_res_file
;
TITL hc8cg
CELL  0.71073  6.5873  7.6616 17.3399 97.842 90.378 95.540
ZERR  2        0.0005  0.0006  0.0009  0.006  0.006  0.006
LATT 1
SFAC C H F N O
UNIT 34 40 4 4 6
PLAN 30
FMAP 2
OMIT -2 53.1
SIZE 0.46 0.40 0.14
L.S. 20
ACTA
BOND $H
CONF
HTAB
MPLA C31 C32 C33 C34 C35 C36
MPLA C31 C37 O31 O32
WGHT    0.055100    0.133200
FVAR       6.70444
MOLE 1
N1    4    0.195603    0.277480    0.553209    11.00000    0.06151    0.05349 =
         0.04362    0.00949   -0.00295    0.00590
H11   2    0.128294    0.248045    0.502285    11.00000   -1.20000
H12   2    0.260862    0.397435    0.554915    11.00000   -1.20000
C2    1    0.352497    0.157824    0.565918    11.00000    0.07887    0.06034 =
         0.04889    0.00971    0.01096    0.02378
AFIX  23
H2A   2    0.455552    0.163465    0.526397    11.00000   -1.20000
H2B   2    0.290016    0.036862    0.561599    11.00000   -1.20000
AFIX   0
C3    1    0.450011    0.211013    0.645064    11.00000    0.06014    0.07487 =
         0.05130    0.01626    0.00882    0.02753
AFIX  23
H3A   2    0.550235    0.130246    0.653295    11.00000   -1.20000
H3B   2    0.520383    0.328970    0.647841    11.00000   -1.20000
AFIX   0
N4    4    0.298811    0.209185    0.706346    11.00000    0.05620    0.05581 =
         0.04260    0.01137    0.00537    0.01509
C5    1    0.137243    0.319981    0.694270    11.00000    0.05243    0.06833 =
         0.05116    0.01131    0.00700    0.01560
AFIX  23
H5A   2    0.193284    0.443018    0.700711    11.00000   -1.20000
H5B   2    0.034076    0.307076    0.733296    11.00000   -1.20000
AFIX   0
C6    1    0.039558    0.271432    0.614234    11.00000    0.05233    0.07053 =
         0.05962    0.01568    0.00172    0.00828
AFIX  23
H6A   2   -0.031053    0.153288    0.609828    11.00000   -1.20000
H6B   2   -0.060037    0.353293    0.606784    11.00000   -1.20000
AFIX   0
C21   1    0.377567    0.219756    0.783148    11.00000    0.06370    0.05012 =
         0.04613    0.01068    0.00144    0.00648
C22   1    0.544419    0.132195    0.798013    11.00000    0.08302    0.07709 =
         0.05799    0.00802   -0.00876    0.02533
AFIX  43
H22   2    0.608435    0.070265    0.756749    11.00000   -1.20000
AFIX   0
C23   1    0.618185    0.134964    0.873342    11.00000    0.10001    0.09013 =
         0.07510    0.01557   -0.02740    0.02479
AFIX  43
H23   2    0.730747    0.075569    0.882434    11.00000   -1.20000
AFIX   0
C24   1    0.525705    0.224154    0.933077    11.00000    0.11920    0.08777 =
         0.04982    0.01304   -0.02090    0.00604
F24   3    0.599326    0.226514    1.006930    11.00000    0.18533    0.15272 =
         0.05990    0.01616   -0.04403    0.02438
C25   1    0.363802    0.312348    0.921382    11.00000    0.11959    0.10970 =
         0.04669    0.00658    0.00603    0.02452
AFIX  43
H25   2    0.302283    0.373735    0.963463    11.00000   -1.20000
AFIX   0
C26   1    0.289098    0.311485    0.846625    11.00000    0.08796    0.09323 =
         0.04973    0.01081    0.00616    0.02592
AFIX  43
H26   2    0.177755    0.373409    0.838800    11.00000   -1.20000
AFIX   0
MOLE 2
C31   1    0.114276    0.238930    0.277602    11.00000    0.04822    0.04036 =
         0.04911    0.00293   -0.00272    0.00742
C32   1    0.260434    0.312812    0.231579    11.00000    0.05125    0.06733 =
         0.06240    0.00857   -0.00230   -0.00027
F32   3    0.450307    0.365293    0.261857    11.00000    0.06009    0.13852 =
         0.09235    0.02828   -0.00308   -0.02282
C33   1    0.222825    0.340714    0.156826    11.00000    0.08151    0.09463 =
         0.06616    0.02674    0.01079   -0.00279
AFIX  43
H33   2    0.323910    0.395136    0.128510    11.00000   -1.20000
AFIX   0
C34   1    0.032500    0.286608    0.124480    11.00000    0.09246    0.09855 =
         0.05460    0.02364   -0.00686    0.01003
AFIX  43
H34   2    0.005247    0.300387    0.073082    11.00000   -1.20000
AFIX   0
C35   1   -0.117641    0.212263    0.167752    11.00000    0.07073    0.09349 =
         0.06267    0.01777   -0.02010   -0.00162
AFIX  43
H35   2   -0.246554    0.176311    0.145710    11.00000   -1.20000
AFIX   0
C36   1   -0.077707    0.190826    0.243733    11.00000    0.05709    0.06727 =
         0.05701    0.01459   -0.00843   -0.00212
AFIX  43
H36   2   -0.181602    0.143120    0.272922    11.00000   -1.20000
AFIX   0
C37   1    0.158516    0.206721    0.359339    11.00000    0.04725    0.04473 =
         0.05208    0.00090   -0.00652    0.00628
O31   5    0.016908    0.219831    0.407484    11.00000    0.05384    0.10197 =
         0.05038    0.00976   -0.00325    0.01643
O32   5    0.327004    0.162178    0.375731    11.00000    0.05862    0.09287 =
         0.06946    0.01634   -0.00678    0.02828
MOLE 3
O41   5    0.327996    0.630882    0.560394    11.00000    0.05738    0.06421 =
         0.09231    0.01655    0.00247    0.00693
H41   2    0.429537    0.685370    0.585186    11.00000   -1.50000
H42   2    0.223743    0.687862    0.579484    11.00000   -1.50000
HKLF 4
REM  hc8cg
REM R1 =  0.0446 for    2350 Fo > 4sig(Fo)  and  0.0740 for all    3567 data
REM    229 parameters refined using      0 restraints
END
WGHT      0.0551      0.1333
REM Instructions for potential hydrogen bonds
HTAB N1 O31
HTAB N1 O32
HTAB N1 O41
EQIV $1 -x+1, -y+1, -z+1
HTAB C2 O41_$1
EQIV $2 -x+1, -y, -z+1
HTAB C3 O32_$2
HTAB C3 F32_$1
HTAB O41 O32_$1
EQIV $3 -x, -y+1, -z+1
HTAB O41 O31_$3
REM Highest difference peak  0.199,  deepest hole -0.177,  1-sigma level  0.030
Q1    1  -0.2324  0.1863  0.2935  11.00000  0.05    0.20
Q2    1   0.3334  0.2956  0.3888  11.00000  0.05    0.18
Q3    1   0.0762  0.3335  0.4074  11.00000  0.05    0.18
Q4    1   0.1327  0.2752  0.8374  11.00000  0.05    0.13
Q5    1   0.1558  0.2268  0.1387  11.00000  0.05    0.12
Q6    1   0.1490  0.3204  0.2667  11.00000  0.05    0.12
Q7    1   0.3820  0.1796  0.9281  11.00000  0.05    0.11
Q8    1   0.0346  0.1608  0.3920  11.00000  0.05    0.10
Q9    1   0.3798  0.3041  0.8099  11.00000  0.05    0.10
Q10   1   0.6293  0.2584  0.8965  11.00000  0.05    0.10
Q11   1   0.1902  0.2286  0.2513  11.00000  0.05    0.10
Q12   1   0.3209  0.1375  0.6764  11.00000  0.05    0.10
Q13   1   0.4511  0.0281  0.6430  11.00000  0.05    0.09
Q14   1   0.8144  0.1193  0.8629  11.00000  0.05    0.09
Q15   1  -0.1614  0.0771  0.2783  11.00000  0.05    0.09
Q16   1   0.1993  0.0300  0.5606  11.00000  0.05    0.09
Q17   1   0.3002  0.2407  0.5589  11.00000  0.05    0.09
Q18   1   0.4107  0.1299  0.7861  11.00000  0.05    0.09
Q19   1   0.4136  0.2337  0.2509  11.00000  0.05    0.09
Q20   1   0.1435  0.2155  0.3131  11.00000  0.05    0.09
Q21   1   0.2206  0.2372  0.8918  11.00000  0.05    0.09
Q22   1   0.2368  0.1845  0.8417  11.00000  0.05    0.09
Q23   1  -0.0599  0.1110  0.1988  11.00000  0.05    0.08
Q24   1   0.0675  0.1647  0.2597  11.00000  0.05    0.08
Q25   1   0.2143  0.1124  0.6920  11.00000  0.05    0.08
Q26   1   0.6940 -0.0029  0.8782  11.00000  0.05    0.08
Q27   1   0.2172  0.5265  0.6897  11.00000  0.05    0.08
Q28   1   0.5167  0.2233  0.7814  11.00000  0.05    0.08
Q29   1   0.0055  0.2210  0.7194  11.00000  0.05    0.08
Q30   1   0.5224 -0.0260  0.7558  11.00000  0.05    0.08
;
_shelx_res_checksum     28823
_shelxl_version_number        2.014
data_II
_audit_creation_method     SHELXL-2014
_chemical_name_systematic
;
4-(4-Fluorophenyl)piperazin-1-ium 2-bromobenzoate 0.353-hydrate
;
_chemical_name_common     ?
_chemical_formula_moiety     'C10 H14 F N2 +, C7 H4 Br O2 -, 0.353(H2 O)'
_chemical_formula_sum     'C17 H18.71 Br F N2 O2.35'
_chemical_formula_iupac     'C10 H14 F N2 +, C7 H4 Br O2 -, 0.353H2 O'
_chemical_formula_weight     387.59
_chemical_melting_point     ?
_space_group_crystal_system     triclinic
_space_group_name_H-M_alt     'P -1'
_space_group_name_Hall     '-P 1'
loop_
    _space_group_symop_operation_xyz
    'x, y, z'
    '-x, -y, -z'
_cell_length_a     7.2584(8)
_cell_length_b     9.3470(10)
_cell_length_c     13.767(2)
_cell_angle_alpha     101.140(10)
_cell_angle_beta     95.980(10)
_cell_angle_gamma     109.440(10)
_cell_volume     849.72(19)
_cell_formula_units_Z     2
_cell_measurement_reflns_used     3585
_cell_measurement_theta_min     3.027
_cell_measurement_theta_max     27.617
_cell_measurement_temperature     293(2)
_exptl_crystal_description     block
_exptl_crystal_colour     orange
_exptl_crystal_size_max     0.500
_exptl_crystal_size_mid     0.480
_exptl_crystal_size_min     0.440
_exptl_crystal_density_diffrn     1.515
_exptl_crystal_density_meas     ?
_exptl_crystal_density_method     ?
_exptl_crystal_F_000     395.1
_exptl_absorpt_coefficient_mu     2.442
_exptl_absorpt_correction_type     multi-scan
_exptl_absorpt_process_details
;
(CrysAlis RED; Oxford Diffraction, 2009)
;
_exptl_absorpt_correction_T_min     0.257
_exptl_absorpt_correction_T_max     0.341
_exptl_special_details     ?
_diffrn_ambient_temperature     293(2)
_diffrn_source     'Enhance (Mo) X-ray Source'
_diffrn_radiation_type     MoK\a
_diffrn_radiation_wavelength     0.71073
_diffrn_radiation_monochromator     graphite
_diffrn_measurement_device_type
;
Oxford Diffraction Xcalibur with Sapphire CCD
;
_diffrn_measurement_method     '\w scans'
_diffrn_detector_area_resol_mean     ?
_diffrn_reflns_number     5475
_diffrn_reflns_av_R_equivalents     0.0260
_diffrn_reflns_av_unetI/netI     0.0309
_diffrn_reflns_theta_min     3.027
_diffrn_reflns_theta_max     27.537
_diffrn_reflns_theta_full     25.242
_diffrn_measured_fraction_theta_max     0.914
_diffrn_measured_fraction_theta_full     0.993
_diffrn_reflns_limit_h_min     -4
_diffrn_reflns_limit_h_max     9
_diffrn_reflns_limit_k_min     -12
_diffrn_reflns_limit_k_max     11
_diffrn_reflns_limit_l_min     -16
_diffrn_reflns_limit_l_max     17
_diffrn_standards_number     0
_diffrn_standards_interval_count     0
_diffrn_standards_interval_time     0
_diffrn_standards_decay_%     0
_refine_special_details     ?
_reflns_number_total     3582
_reflns_number_gt     2775
_reflns_threshold_expression     'I > 2\s(I)'
_refine_ls_structure_factor_coef     Fsqd
_refine_ls_matrix_type     full
_refine_ls_R_factor_all     0.0564
_refine_ls_R_factor_gt     0.0427
_refine_ls_wR_factor_gt     0.1182
_refine_ls_wR_factor_ref     0.1242
_refine_ls_goodness_of_fit_ref     1.102
_refine_ls_restrained_S_all     1.102
_refine_ls_number_reflns     3582
_refine_ls_number_parameters     219
_refine_ls_number_restraints     0
_refine_ls_hydrogen_treatment     mixed
_refine_ls_weighting_scheme     calc
_refine_ls_weighting_details
                      'w=1/[\s^2^(Fo^2^)+(0.0776P)^2^] where P=(Fo^2^+2Fc^2^)/3'
_atom_sites_solution_hydrogens     mixed
_atom_sites_solution_primary     difmap
_atom_sites_solution_secondary     ?
_refine_ls_shift/su_max     0.000
_refine_ls_shift/su_mean     0.000
_refine_diff_density_max     0.467
_refine_diff_density_min     -0.769
_refine_ls_extinction_method     none
_refine_ls_extinction_coef     .
loop_
    _atom_type_symbol
    _atom_type_description
    _atom_type_scat_dispersion_real
    _atom_type_scat_dispersion_imag
    _atom_type_scat_source
    'C' 'C' 0.0033 0.0016
                         'International Tables Vol C Tables 4.2.6.8 and 6.1.1.4'
    'H' 'H' 0.0000 0.0000
                         'International Tables Vol C Tables 4.2.6.8 and 6.1.1.4'
    'Br' 'Br' -0.2901 2.4595
                         'International Tables Vol C Tables 4.2.6.8 and 6.1.1.4'
    'F' 'F' 0.0171 0.0103
                         'International Tables Vol C Tables 4.2.6.8 and 6.1.1.4'
    'N' 'N' 0.0061 0.0033
                         'International Tables Vol C Tables 4.2.6.8 and 6.1.1.4'
    'O' 'O' 0.0106 0.0060
                         'International Tables Vol C Tables 4.2.6.8 and 6.1.1.4'
_computing_data_collection
;
CrysAlis CCD (Oxford Diffraction, 2009)
;
_computing_cell_refinement
;
CrysAlis RED (Oxford Diffraction, 2009)
;
_computing_data_reduction
;
CrysAlis RED (Oxford Diffraction, 2009)
;
_computing_structure_solution
;
SHELXT (Sheldrick, 2015a)
;
_computing_structure_refinement
;
SHELXL-2014 (Sheldrick, 2015b)
;
_computing_molecular_graphics
;
PLATON (Spek, 2020)
;
_computing_publication_material
;
SHELXL-2014 (Sheldrick, 2015b) and PLATON (Spek, 2020)
;
loop_
    _atom_site_type_symbol
    _atom_site_label
    _atom_site_fract_x
    _atom_site_fract_y
    _atom_site_fract_z
    _atom_site_U_iso_or_equiv
    _atom_site_adp_type
    _atom_site_calc_flag
    _atom_site_occupancy
    _atom_site_disorder_assembly
    _atom_site_disorder_group
    N N1 0.4921(4) 0.5765(3) 0.36697(18) 0.0441(5) Uani d 1 . .
    H H11 0.577(5) 0.549(4) 0.386(2) 0.053 Uiso d 1 . .
    H H12 0.448(5) 0.616(4) 0.422(2) 0.053 Uiso d 1 . .
    C C2 0.3355(5) 0.4415(3) 0.2958(2) 0.0553(7) Uani d 1 . .
    H H2A 0.2812 0.3601 0.3304 0.066 Uiso calc 1 . .
    H H2B 0.3928 0.3996 0.2417 0.066 Uiso calc 1 . .
    C C3 0.1719(4) 0.4880(3) 0.2525(2) 0.0516(7) Uani d 1 . .
    H H3A 0.0718 0.3979 0.2054 0.062 Uiso calc 1 . .
    H H3B 0.1095 0.5246 0.3061 0.062 Uiso calc 1 . .
    N N4 0.2506(3) 0.6110(2) 0.20113(16) 0.0398(5) Uani d 1 . .
    C C5 0.4007(4) 0.7471(3) 0.2736(2) 0.0512(7) Uani d 1 . .
    H H5A 0.3388 0.7855 0.3267 0.061 Uiso calc 1 . .
    H H5B 0.4530 0.8300 0.2398 0.061 Uiso calc 1 . .
    C C6 0.5673(4) 0.7068(4) 0.3186(2) 0.0520(7) Uani d 1 . .
    H H6A 0.6373 0.6777 0.2665 0.062 Uiso calc 1 . .
    H H6B 0.6605 0.7976 0.3682 0.062 Uiso calc 1 . .
    C C21 0.1090(4) 0.6461(3) 0.1414(2) 0.0402(6) Uani d 1 . .
    C C22 -0.0941(4) 0.5824(3) 0.1394(2) 0.0516(7) Uani d 1 . .
    H H22 -0.1410 0.5151 0.1804 0.062 Uiso calc 1 . .
    C C23 -0.2270(5) 0.6168(4) 0.0782(3) 0.0658(9) Uani d 1 . .
    H H23 -0.3628 0.5720 0.0767 0.079 Uiso calc 1 . .
    C C24 -0.1579(6) 0.7161(5) 0.0204(2) 0.0689(10) Uani d 1 . .
    F F24 -0.2891(5) 0.7538(4) -0.0391(2) 0.1093(9) Uani d 1 . .
    C C25 0.0363(7) 0.7830(5) 0.0199(3) 0.0724(10) Uani d 1 . .
    H H25 0.0796 0.8530 -0.0200 0.087 Uiso calc 1 . .
    C C26 0.1726(5) 0.7464(4) 0.0798(2) 0.0556(7) Uani d 1 . .
    H H26 0.3074 0.7898 0.0784 0.067 Uiso calc 1 . .
    C C31 0.8354(4) 0.2190(3) 0.3694(2) 0.0373(5) Uani d 1 . .
    C C32 0.7930(4) 0.1403(3) 0.2693(2) 0.0402(6) Uani d 1 . .
    Br Br32 0.59370(5) 0.15933(4) 0.17735(2) 0.06077(16) Uani d 1 . .
    C C33 0.8889(5) 0.0410(3) 0.2323(3) 0.0552(8) Uani d 1 . .
    H H33 0.8575 -0.0114 0.1646 0.066 Uiso calc 1 . .
    C C34 1.0298(5) 0.0214(4) 0.2964(3) 0.0628(9) Uani d 1 . .
    H H34 1.0970 -0.0431 0.2721 0.075 Uiso calc 1 . .
    C C35 1.0731(5) 0.0959(4) 0.3964(3) 0.0622(9) Uani d 1 . .
    H H35 1.1678 0.0808 0.4400 0.075 Uiso calc 1 . .
    C C36 0.9752(4) 0.1941(4) 0.4325(2) 0.0529(7) Uani d 1 . .
    H H36 1.0047 0.2439 0.5006 0.064 Uiso calc 1 . .
    C C37 0.7364(4) 0.3310(3) 0.41091(19) 0.0417(6) Uani d 1 . .
    O O31 0.6248(4) 0.2899(3) 0.4701(2) 0.0826(8) Uani d 1 . .
    O O32 0.7754(3) 0.4539(2) 0.38357(18) 0.0584(6) Uani d 1 . .
    O O41 0.4360(13) 0.0019(13) 0.4890(8) 0.101(4) Uiso d 0.353(8) . .
    H H41 0.4989 0.0990 0.4825 0.152 Uiso d 0.353(8) . .
    H H42 0.4159 -0.0920 0.5015 0.152 Uiso d 0.353(8) . .
loop_
    _atom_site_aniso_label
    _atom_site_aniso_U_11
    _atom_site_aniso_U_22
    _atom_site_aniso_U_33
    _atom_site_aniso_U_12
    _atom_site_aniso_U_13
    _atom_site_aniso_U_23
    N1 0.0506(14) 0.0534(14) 0.0440(12) 0.0320(12) 0.0205(11) 0.0181(10)
    C2 0.0616(18) 0.0406(15) 0.070(2) 0.0195(14) 0.0168(15) 0.0247(14)
    C3 0.0439(15) 0.0436(16) 0.070(2) 0.0094(13) 0.0157(14) 0.0283(14)
    N4 0.0430(12) 0.0293(10) 0.0464(12) 0.0086(9) 0.0126(10) 0.0130(9)
    C5 0.0536(17) 0.0360(14) 0.0578(17) 0.0061(13) 0.0045(14) 0.0180(12)
    C6 0.0431(15) 0.0511(17) 0.0627(18) 0.0119(13) 0.0139(13) 0.0226(14)
    C21 0.0484(15) 0.0343(13) 0.0368(12) 0.0163(12) 0.0080(11) 0.0037(10)
    C22 0.0509(16) 0.0463(16) 0.0535(17) 0.0147(14) 0.0064(13) 0.0098(13)
    C23 0.0569(19) 0.068(2) 0.060(2) 0.0223(17) -0.0068(16) -0.0029(17)
    C24 0.088(3) 0.079(2) 0.0451(18) 0.051(2) -0.0058(17) 0.0003(17)
    F24 0.134(2) 0.143(2) 0.0717(15) 0.088(2) -0.0174(15) 0.0237(15)
    C25 0.115(3) 0.074(2) 0.0461(18) 0.050(2) 0.0165(19) 0.0253(16)
    C26 0.072(2) 0.0548(18) 0.0496(16) 0.0277(16) 0.0181(14) 0.0207(14)
    C31 0.0367(13) 0.0303(12) 0.0491(14) 0.0128(10) 0.0180(11) 0.0123(10)
    C32 0.0449(14) 0.0278(12) 0.0495(14) 0.0115(11) 0.0188(11) 0.0104(10)
    Br32 0.0670(2) 0.0549(2) 0.0537(2) 0.02015(17) 0.00086(15) 0.00658(14)
    C33 0.072(2) 0.0381(15) 0.0619(18) 0.0243(15) 0.0303(16) 0.0081(13)
    C34 0.070(2) 0.0430(16) 0.095(3) 0.0350(16) 0.043(2) 0.0215(17)
    C35 0.0556(18) 0.0560(19) 0.092(3) 0.0325(16) 0.0196(17) 0.0318(18)
    C36 0.0561(17) 0.0517(17) 0.0558(17) 0.0244(14) 0.0125(14) 0.0139(13)
    C37 0.0414(14) 0.0411(14) 0.0424(14) 0.0172(12) 0.0132(11) 0.0025(11)
    O31 0.107(2) 0.0798(17) 0.0924(19) 0.0535(16) 0.0711(17) 0.0299(14)
    O32 0.0564(12) 0.0443(11) 0.0858(16) 0.0290(10) 0.0240(11) 0.0164(11)
_geom_special_details
;
 All esds (except the esd in the dihedral angle between two l.s. planes)
 are estimated using the full covariance matrix.  The cell esds are taken
 into account individually in the estimation of esds in distances, angles
 and torsion angles; correlations between esds in cell parameters are only
 used when they are defined by crystal symmetry.  An approximate (isotropic)
 treatment of cell esds is used for estimating esds involving l.s. planes.
;
loop_
    _geom_bond_atom_site_label_1
    _geom_bond_atom_site_label_2
    _geom_bond_site_symmetry_2
    _geom_bond_distance
    _geom_bond_publ_flag
    N1 C6 . 1.473(4) ?
    N1 C2 . 1.476(4) ?
    N1 H11 . 0.78(3) ?
    N1 H12 . 0.92(3) ?
    C2 C3 . 1.500(4) ?
    C2 H2A . 0.9700 ?
    C2 H2B . 0.9700 ?
    C3 N4 . 1.453(3) ?
    C3 H3A . 0.9700 ?
    C3 H3B . 0.9700 ?
    N4 C21 . 1.412(3) ?
    N4 C5 . 1.470(4) ?
    C5 C6 . 1.492(4) ?
    C5 H5A . 0.9700 ?
    C5 H5B . 0.9700 ?
    C6 H6A . 0.9700 ?
    C6 H6B . 0.9700 ?
    C21 C26 . 1.382(4) ?
    C21 C22 . 1.389(4) ?
    C22 C23 . 1.373(4) ?
    C22 H22 . 0.9300 ?
    C23 C24 . 1.344(5) ?
    C23 H23 . 0.9300 ?
    C24 C25 . 1.340(6) ?
    C24 F24 . 1.369(4) ?
    C25 C26 . 1.393(5) ?
    C25 H25 . 0.9300 ?
    C26 H26 . 0.9300 ?
    C31 C36 . 1.376(4) ?
    C31 C32 . 1.379(4) ?
    C31 C37 . 1.514(3) ?
    C32 C33 . 1.388(4) ?
    C32 Br32 . 1.898(3) ?
    C33 C34 . 1.363(5) ?
    C33 H33 . 0.9300 ?
    C34 C35 . 1.368(5) ?
    C34 H34 . 0.9300 ?
    C35 C36 . 1.387(4) ?
    C35 H35 . 0.9300 ?
    C36 H36 . 0.9300 ?
    C37 O32 . 1.231(3) ?
    C37 O31 . 1.233(3) ?
    O41 O41 2_656 0.962(16) ?
    O41 H41 . 0.8970 ?
    O41 H42 . 0.8940 ?
loop_
    _geom_angle_atom_site_label_1
    _geom_angle_atom_site_label_2
    _geom_angle_atom_site_label_3
    _geom_angle_site_symmetry_1
    _geom_angle_site_symmetry_3
    _geom_angle
    _geom_angle_publ_flag
    C6 N1 C2 . . 110.7(2) ?
    C6 N1 H11 . . 111(2) ?
    C2 N1 H11 . . 108(2) ?
    C6 N1 H12 . . 106(2) ?
    C2 N1 H12 . . 113(2) ?
    H11 N1 H12 . . 108(3) ?
    N1 C2 C3 . . 111.1(2) ?
    N1 C2 H2A . . 109.4 ?
    C3 C2 H2A . . 109.4 ?
    N1 C2 H2B . . 109.4 ?
    C3 C2 H2B . . 109.4 ?
    H2A C2 H2B . . 108.0 ?
    N4 C3 C2 . . 110.3(2) ?
    N4 C3 H3A . . 109.6 ?
    C2 C3 H3A . . 109.6 ?
    N4 C3 H3B . . 109.6 ?
    C2 C3 H3B . . 109.6 ?
    H3A C3 H3B . . 108.1 ?
    C21 N4 C3 . . 116.1(2) ?
    C21 N4 C5 . . 114.7(2) ?
    C3 N4 C5 . . 109.0(2) ?
    N4 C5 C6 . . 111.5(2) ?
    N4 C5 H5A . . 109.3 ?
    C6 C5 H5A . . 109.3 ?
    N4 C5 H5B . . 109.3 ?
    C6 C5 H5B . . 109.3 ?
    H5A C5 H5B . . 108.0 ?
    N1 C6 C5 . . 110.8(2) ?
    N1 C6 H6A . . 109.5 ?
    C5 C6 H6A . . 109.5 ?
    N1 C6 H6B . . 109.5 ?
    C5 C6 H6B . . 109.5 ?
    H6A C6 H6B . . 108.1 ?
    C26 C21 C22 . . 117.5(3) ?
    C26 C21 N4 . . 119.2(3) ?
    C22 C21 N4 . . 123.3(2) ?
    C23 C22 C21 . . 121.3(3) ?
    C23 C22 H22 . . 119.3 ?
    C21 C22 H22 . . 119.3 ?
    C24 C23 C22 . . 119.0(3) ?
    C24 C23 H23 . . 120.5 ?
    C22 C23 H23 . . 120.5 ?
    C25 C24 C23 . . 122.5(3) ?
    C25 C24 F24 . . 118.1(4) ?
    C23 C24 F24 . . 119.4(4) ?
    C24 C25 C26 . . 119.2(3) ?
    C24 C25 H25 . . 120.4 ?
    C26 C25 H25 . . 120.4 ?
    C21 C26 C25 . . 120.5(3) ?
    C21 C26 H26 . . 119.8 ?
    C25 C26 H26 . . 119.8 ?
    C36 C31 C32 . . 117.6(2) ?
    C36 C31 C37 . . 119.7(2) ?
    C32 C31 C37 . . 122.8(2) ?
    C31 C32 C33 . . 121.8(3) ?
    C31 C32 Br32 . . 120.83(19) ?
    C33 C32 Br32 . . 117.3(2) ?
    C34 C33 C32 . . 119.1(3) ?
    C34 C33 H33 . . 120.4 ?
    C32 C33 H33 . . 120.4 ?
    C33 C34 C35 . . 120.4(3) ?
    C33 C34 H34 . . 119.8 ?
    C35 C34 H34 . . 119.8 ?
    C34 C35 C36 . . 119.8(3) ?
    C34 C35 H35 . . 120.1 ?
    C36 C35 H35 . . 120.1 ?
    C31 C36 C35 . . 121.2(3) ?
    C31 C36 H36 . . 119.4 ?
    C35 C36 H36 . . 119.4 ?
    O32 C37 O31 . . 126.2(3) ?
    O32 C37 C31 . . 117.6(2) ?
    O31 C37 C31 . . 116.2(3) ?
    O41 O41 H41 2_656 . 88.0 ?
    O41 O41 H42 2_656 . 72.5 ?
    H41 O41 H42 . . 160.5 ?
loop_
    _geom_torsion_atom_site_label_1
    _geom_torsion_atom_site_label_2
    _geom_torsion_atom_site_label_3
    _geom_torsion_atom_site_label_4
    _geom_torsion_site_symmetry_1
    _geom_torsion_site_symmetry_2
    _geom_torsion_site_symmetry_3
    _geom_torsion_site_symmetry_4
    _geom_torsion
    _geom_torsion_publ_flag
    C6 N1 C2 C3 . . . . -54.9(3) ?
    N1 C2 C3 N4 . . . . 58.5(3) ?
    C2 C3 N4 C21 . . . . 168.8(2) ?
    C2 C3 N4 C5 . . . . -59.8(3) ?
    C21 N4 C5 C6 . . . . -168.4(2) ?
    C3 N4 C5 C6 . . . . 59.5(3) ?
    C2 N1 C6 C5 . . . . 53.7(3) ?
    N4 C5 C6 N1 . . . . -56.6(3) ?
    C3 N4 C21 C26 . . . . -171.3(3) ?
    C5 N4 C21 C26 . . . . 60.0(3) ?
    C3 N4 C21 C22 . . . . 7.4(4) ?
    C5 N4 C21 C22 . . . . -121.2(3) ?
    C26 C21 C22 C23 . . . . 0.4(4) ?
    N4 C21 C22 C23 . . . . -178.3(3) ?
    C21 C22 C23 C24 . . . . -1.1(5) ?
    C22 C23 C24 C25 . . . . 0.2(5) ?
    C22 C23 C24 F24 . . . . -178.5(3) ?
    C23 C24 C25 C26 . . . . 1.3(6) ?
    F24 C24 C25 C26 . . . . -180.0(3) ?
    C22 C21 C26 C25 . . . . 1.1(4) ?
    N4 C21 C26 C25 . . . . 179.9(3) ?
    C24 C25 C26 C21 . . . . -2.0(5) ?
    C36 C31 C32 C33 . . . . -1.0(4) ?
    C37 C31 C32 C33 . . . . 178.4(2) ?
    C36 C31 C32 Br32 . . . . 177.1(2) ?
    C37 C31 C32 Br32 . . . . -3.5(3) ?
    C31 C32 C33 C34 . . . . -0.4(4) ?
    Br32 C32 C33 C34 . . . . -178.5(2) ?
    C32 C33 C34 C35 . . . . 1.4(5) ?
    C33 C34 C35 C36 . . . . -1.0(5) ?
    C32 C31 C36 C35 . . . . 1.3(4) ?
    C37 C31 C36 C35 . . . . -178.1(3) ?
    C34 C35 C36 C31 . . . . -0.4(5) ?
    C36 C31 C37 O32 . . . . 111.7(3) ?
    C32 C31 C37 O32 . . . . -67.7(3) ?
    C36 C31 C37 O31 . . . . -67.7(4) ?
    C32 C31 C37 O31 . . . . 112.9(3) ?
loop_
    _geom_hbond_atom_site_label_D
    _geom_hbond_atom_site_label_H
    _geom_hbond_atom_site_label_A
    _geom_hbond_site_symmetry_A
    _geom_hbond_distance_DH
    _geom_hbond_distance_HA
    _geom_hbond_distance_DA
    _geom_hbond_angle_DHA
    _geom_hbond_publ_flag
    N1 H11 O32 . 0.78(4) 1.93(4) 2.677(4) 160(3) no
    N1 H12 O31 2_666 0.91(3) 1.80(3) 2.707(4) 175(3) no
    O41 H41 O31 . 0.90 1.76 2.661(12) 179 no
    O41 H42 O31 2_656 0.89 1.90 2.792(12) 179 no
    C35 H35 O41 1_655 0.93 2.38 3.257(11) 157 no
    C2 H2A Cg1 1_455 0.97 2.78 3.598(3) 142 no
_shelx_space_group_comment
;
The symmetry employed for this shelxl refinement is uniquely defined
by the following loop, which should always be used as a source of
symmetry information in preference to the above space-group names.
They are only intended as comments.
;
_shelx_estimated_absorpt_T_min     0.375
_shelx_estimated_absorpt_T_max     0.413
_shelx_hkl_file
;
   0   0   2 102584. 161.206   1
   0   0   3 15491.5 87.8517   1
   0   0  -3 13951.2 61.7113   5
   0   0   4 827.963 49.2813   3
   0   0   4 783.889 51.8183   1
   0   0  -4 803.552 34.7315   5
   0   0  -5 107841. 212.851   5
   0   0   5 107777. 278.912   3
   0   0   6 37681.3 182.717   1
   0   0   6 38442.5 194.193   3
   0   0  -6 38015.2 144.151   5
   0   0   7 2574.30 127.923   3
   0   0   7 2392.97 110.097   1
   0   0  -7 2468.01 74.3662   5
   0   0   8 17214.4 182.654   1
   0   0   8 16687.9 191.920   3
   0   0  -8 17198.3 131.404   5
   0   0   9 58230.7 310.478   3
   0   0  -9 59618.2 222.816   5
   0   0  10 976.617 186.171   3
   0   0 -10 781.297 99.0961   5
   0   0  11 19674.4 268.473   3
   0   0  12 3092.20 244.484   3
   0   0  13 340.540 226.392   3
   0   0  14 2764.54 251.567   3
   0   0  15 817.935 278.608   3
   0   0  16 503.453 272.857   3
   0  -1  16 6104.72 309.130   3
   0  -1  15 10844.9 316.703   3
   0  -1  14 4758.00 243.375   3
   0  -1  13 1395.87 209.734   3
   0  -1  12 15776.1 252.628   3
   0  -1  11 1111.54 176.558   3
   0  -1  10 19267.3 216.055   3
   0   1 -10 21617.3 155.707   5
   0  -1   9 16298.6 190.480   3
   0   1  -9 16680.2 131.100   5
   0  -1   8 18.2656 114.798   3
   0   1  -8 480.586 70.1709   5
   0   1  -7 62447.3 192.240   5
   0  -1   7 62777.0 253.515   3
   0  -1   6 55243.4 210.889   3
   0   1  -6 55203.9 164.888   5
   0   1  -5 2297.75 50.6564   5
   0  -1   5 2234.70 71.5748   3
   0   1  -4 117656. 192.296   5
   0  -1   4 118990. 242.573   3
   0   1  -3 30313.1 88.6171   5
   0  -1   3 31392.5 112.323   3
   0  -1   2 34639.0 97.2107   3
   0   1   1 46301.0 101.330   1
   0   1   2 1688.63 40.6146   1
   0   1   3 67593.4 171.237   1
   0  -1  -3 66370.3 149.266   5
   0  -1  -4 353313. 1442.34   5
   0   1   4 364743. 1732.40   1
   0  -1  -5 18021.1 97.5664   5
   0   1   5 18841.6 127.656   1
   0  -1  -6 263.376 59.7007   5
   0   1   6 201.702 101.420   1
   0  -1  -7 19276.9 127.922   5
   0   1   7 20763.1 176.003   1
   0   1   8 57395.3 279.157   1
   0  -1  -8 56798.4 214.231   5
   0  -1  -9 308.351 82.8662   5
   0   1   9 286.377 164.166   3
   0   1   9 353.863 147.686   1
   0   1  10 23958.7 249.401   1
   0  -1 -10 24781.6 178.184   5
   0   1  11 9778.44 209.936   1
   0   1  11 11503.3 261.513   3
   0   1  12 188.950 211.788   3
   0   1  13 8624.69 265.939   3
   0   1  14 1890.97 258.400   3
   0   1  15 1480.34 261.932   3
   0   1  16 5995.27 284.949   3
   0  -2  16 387.903 259.073   3
   0  -2  15 1062.53 227.572   3
   0  -2  14 1756.96 209.121   3
   0  -2  13 6016.26 244.159   3
   0  -2  12 1358.19 186.646   3
   0  -2  11 14152.0 227.416   3
   0  -2  10 19666.2 221.360   3
   0  -2   9 943.438 136.449   3
   0   2  -9 970.721 82.2349   5
   0  -2   8 57211.5 260.187   3
   0   2  -8 58930.4 203.317   5
   0  -2   7 27848.0 182.519   3
   0   2  -7 25470.2 129.069   5
   0  -2   6 673.875 52.1746   0
   0  -2   6 679.555 84.5832   3
   0   2  -5 115404. 234.042   5
   0  -2   5 116240. 280.957   3
   0   2  -4 161088. 1009.89   5
   0  -2   4 164316. 307.183   3
   0  -2   3 249.882 50.2748   3
   0  -2   2 10406.4 74.4358   3
   0   2  -1 169390. 895.407   1
   0   2   0 118563. 198.586   1
   0   2   1 643326. 1909.16   1
   0   2   2 400731. 1668.32   1
   0   2   3 2378.75 68.9115   1
   0   2   4 52317.3 198.228   1
   0   2   5 12889.2 130.260   1
   0  -2  -5 12412.0 102.508   5
   0  -2  -6 58098.8 205.117   5
   0   2   6 56499.2 242.057   1
   0   2   7 43123.5 224.382   1
   0  -2  -7 44469.5 185.016   5
   0  -2  -8 776.022 84.5097   5
   0   2   8 780.834 148.101   1
   0   2   9 12429.1 207.452   1
   0  -2  -9 12137.1 147.922   5
   0  -2 -10 17638.3 174.273   5
   0   2  10 19864.5 249.220   1
   0   2  11 111.748 210.843   1
   0   2  11 640.471 243.684   3
   0   2  12 12505.8 275.395   3
   0   2  12 11889.0 245.807   1
   0   2  13 277.660 286.481   3
   0   2  13 196.005 231.718   1
   0   2  14 320.665 266.425   3
   0   2  15 1665.51 314.048   3
   0  -3  17 1553.17 271.654   3
   0  -3  16 679.661 264.825   3
   0  -3  15 3295.59 270.988   3
   0  -3  14 9855.79 272.484   3
   0  -3  13 13978.8 266.754   3
   0  -3  12 3848.81 217.910   3
   0  -3  11 30858.0 276.665   3
   0  -3  10 1.00862 163.583   3
   0  -3   9 10494.3 174.365   3
   0   3  -9 11773.4 130.405   5
   0   3  -8 42220.1 193.018   5
   0  -3   8 41770.1 241.786   3
   0  -3   7 5553.63 125.681   3
   0   3  -7 5648.23 94.0075   5
   0  -3   6 38830.5 198.277   3
   0   3  -6 39565.9 170.982   5
   0  -3   5 60022.4 229.121   3
   0  -3   4 59596.9 212.065   3
   0  -3   3 3806.96 75.5116   3
   0   3  -3 3891.76 80.3178   1
   0   3  -2 22759.1 117.754   1
   0  -3   2 24145.8 124.915   3
   0   3  -1 447.588 51.9248   1
   0   3   0 78968.4 209.602   1
   0   3   1 53463.6 180.438   1
   0   3   2 90009.1 238.915   1
   0   3   3 99712.0 266.704   1
   0   3   3 96366.1 164.542   2
   0   3   4 245.649 99.9955   1
   0   3   4 199.882 42.2582   2
   0   3   5 82615.7 292.982   1
   0  -3  -6 14017.8 136.358   5
   0   3   6 14916.1 172.173   1
   0  -3  -7 137.924 93.0522   5
   0   3   7 119.272 131.288   1
   0   3   8 2088.00 144.356   1
   0  -3  -8 2207.69 113.294   5
   0  -3  -9 29171.3 192.010   5
   0   3   9 31612.4 258.947   1
   0  -3 -10 43.0864 116.588   5
   0   3  10 200.572 187.668   1
   0   3  11 20710.4 272.342   1
   0   3  12 4054.63 223.184   1
   0   3  13 535.043 294.347   3
   0   3  13 193.254 232.222   1
   0   3  14 3032.21 280.857   1
   0   3  14 3681.25 348.117   3
   0  -4  16 172.717 258.741   3
   0  -4  15 1784.62 266.636   3
   0  -4  14 133.731 229.413   3
   0  -4  13 271.312 223.239   3
   0  -4  12 12749.7 242.142   3
   0  -4  11 231.929 179.562   3
   0  -4  10 5479.63 195.680   3
   0  -4   9 27805.5 242.602   3
   0   4  -9 27880.1 185.931   5
   0  -4   8 80.3239 146.087   3
   0  -4   8 52.1370 110.112   0
   0  -4   7 33289.0 220.183   3
   0  -4   6 22463.9 185.296   3
   0  -4   5 4476.65 116.235   3
   0  -4   4 98835.7 289.381   3
   0   4  -4 102960. 286.764   1
   0   4  -3 201458. 388.398   1
   0  -4   3 213778. 417.020   3
   0   4  -2 6621.10 100.910   1
   0   4  -1 101866. 273.033   1
   0   4   0 2233.55 85.4466   1
   0   4   1 9752.90 123.654   1
   0   4   2 80068.5 269.282   1
   0   4   3 49632.4 228.510   1
   0   4   4 2589.22 125.099   1
   0   4   5 60550.8 280.696   1
   0   4   6 5384.43 162.143   1
   0   4   7 14384.8 207.760   1
   0  -4  -7 13874.8 163.192   5
   0   4   8 28336.3 257.349   1
   0  -4  -8 28875.5 216.592   5
   0  -4  -9 195.945 134.609   5
   0   4   9 182.651 174.787   1
   0   4  10 7880.03 230.352   1
   0  -4 -10 8818.35 164.866   5
   0   4  11 4565.18 253.119   1
   0   4  12 504.609 229.347   1
   0   4  13 3375.64 264.076   1
   0  -5  16 931.295 280.150   3
   0  -5  15 59.8494 221.735   3
   0  -5  14 1693.72 263.842   3
   0  -5  13 10767.2 268.066   3
   0  -5  12 19816.4 293.480   3
   0  -5  11 14156.9 245.039   3
   0  -5  10 18477.1 244.460   3
   0  -5   9 6323.58 193.314   3
   0  -5   8 19698.1 218.171   3
   0  -5   7 39858.8 263.556   3
   0  -5   6 6092.33 145.302   3
   0   5  -6 3987.88 151.885   1
   0  -5   5 37423.2 236.669   3
   0   5  -5 38023.1 225.682   1
   0   5  -4 8955.12 135.525   1
   0  -5   4 9014.55 144.379   3
   0   5  -3 2171.46 111.646   1
   0   5  -2 62794.7 253.195   1
   0   5  -1 5650.83 137.111   1
   0   5   0 22745.9 182.058   1
   0   5   1 52325.3 253.147   1
   0   5   2 10484.1 157.222   1
   0   5   3 11582.4 171.773   1
   0   5   4 44224.8 263.525   1
   0   5   5 1026.63 157.116   1
   0   5   6 7070.32 182.829   1
   0   5   7 9011.69 216.945   1
   0  -5  -7 9335.03 178.156   5
   0  -5  -8 1299.36 159.188   5
   0   5   8 1055.63 184.012   1
   0  -5  -9 6879.41 179.339   5
   0   5   9 6582.12 218.071   1
   0  -5 -10 6564.77 175.487   5
   0   5  10 5325.14 191.706   1
   0   5  11 102.587 199.969   1
   0   5  12 3421.09 292.512   1
   0  -6  16-78.9990 310.107   3
   0  -6  15 360.644 263.641   3
   0  -6  14 1927.35 227.772   3
   0  -6  13 3454.34 239.781   3
   0  -6  12 5515.86 254.523   3
   0  -6  11 860.662 227.395   3
   0  -6  10 4413.60 209.388   3
   0  -6   9 3120.17 179.860   3
   0  -6   8 25955.5 254.004   3
   0   6  -8 5167.99 294.755   1
   0  -6   7 1715.30 170.137   3
   0   6  -7 1908.23 158.320   1
   0  -6   6 13831.0 205.277   3
   0   6  -6 13595.3 197.986   1
   0   6  -5 9749.86 172.115   1
   0  -6   5 10230.0 185.804   3
   0   6  -4 10408.5 168.487   1
   0   6  -3 59992.7 287.026   1
   0   6  -2 46996.2 264.836   1
   0   6  -1 3141.14 154.780   1
   0   6   0 11917.8 174.149   1
   0   6   1 12874.6 180.345   1
   0   6   2 2217.29 161.610   1
   0   6   3 30223.2 245.528   1
   0   6   4 4842.72 186.952   1
   0   6   5 5367.00 205.899   1
   0   6   6 8481.63 227.656   1
   0   6   7 3311.91 206.668   1
   0  -6  -8 3123.23 166.790   5
   0   6   8 3129.01 217.030   1
   0   6   9 4459.40 219.980   1
   0  -6  -9 4628.04 180.168   5
   0   6  10 967.040 240.068   1
   0  -6 -10 1051.04 169.388   5
   0   6  11 771.231 236.515   1
   0  -7  15 103.845 305.720   3
   0  -7  14 558.170 292.783   3
   0  -7  13 123.341 231.434   3
   0  -7  12 2245.42 248.254   3
   0  -7  11 2598.83 220.087   3
   0   7 -10 1289.55 221.142   1
   0  -7  10 1793.51 224.944   3
   0  -7   9 20965.8 280.118   3
   0   7  -9 21037.7 263.030   1
   0   7  -8 2820.49 198.427   1
   0  -7   8 2531.37 204.989   3
   0  -7   7 3835.16 196.457   3
   0   7  -7 4057.15 198.424   1
   0   7  -6 21785.7 232.458   1
   0   7  -5-104.699 153.596   1
   0   7  -4 8627.01 202.177   1
   0   7  -3 11216.5 202.894   1
   0   7  -2 473.380 164.993   1
   0   7  -1 42431.1 285.579   1
   0   7   0 19242.2 237.754   1
   0   7   1 23285.1 248.879   1
   0   7   2 18100.6 239.126   1
   0   7   3 2172.98 203.986   1
   0   7   4 6725.05 223.568   1
   0   7   5 1223.79 212.740   1
   0   7   6 2693.22 222.835   1
   0   7   7 642.305 216.881   1
   0   7   8 4813.81 239.697   1
   0  -7  -8 4861.73 223.168   5
   0  -7  -9 33.1536 189.371   5
   0   7   9-25.7467 233.870   1
   0   7  10 2584.25 299.159   1
   0  -7 -10 2201.64 197.830   5
   0  -8  14 167.287 275.248   3
   0   8 -14 51.2945 398.071   1
   0   8 -13 386.066 254.158   1
   0  -8  13 772.021 276.155   3
   0  -8  12 2192.59 271.977   3
   0   8 -12 1954.96 230.108   1
   0  -8  11 60.8867 263.616   3
   0   8 -11-17.2862 243.208   1
   0  -8  10 3602.75 263.428   3
   0   8 -10 3486.44 228.764   1
   0   8  -9 1624.34 219.416   1
   0  -8   9 1441.26 248.132   3
   0   8  -8 2356.54 217.192   1
   0  -8   8 2405.59 230.879   3
   0   8  -7 10687.5 237.109   1
   0   8  -6 2810.59 205.422   1
   0   8  -5 4527.42 204.245   1
   0   8  -4 1708.29 202.115   1
   0   8  -3 7715.49 222.429   1
   0   8  -2 12832.1 237.622   1
   0   8  -1 12219.2 239.265   1
   0   8   0-127.967 215.146   1
   0   8   1 493.871 204.568   1
   0   8   2 17772.0 272.597   1
   0   8   3 3840.95 244.229   1
   0   8   4 10241.1 244.272   1
   0   8   5-20.0355 247.999   1
   0   8   6 324.454 248.763   1
   0   8   7 5142.83 287.352   1
   0  -8  -8 323.165 240.923   5
   0   8   8 144.060 291.501   1
   0  -8  -9 180.620 200.832   5
   0   9 -13 1440.84 299.644   1
   0  -9  13 1296.16 327.434   3
   0   9 -12 853.291 291.387   1
   0  -9  12 819.742 308.939   3
   0   9 -11 1267.69 268.602   1
   0  -9  11 1264.21 258.522   3
   0   9 -10 95.6817 246.158   1
   0  -9  10 114.645 272.507   3
   0   9  -9 287.059 240.274   1
   0   9  -8 7118.16 260.455   1
   0   9  -7 1683.93 229.374   1
   0   9  -6 645.884 215.697   1
   0   9  -5 4951.52 251.596   1
   0   9  -4 2198.76 249.691   1
   0   9  -3 3939.19 236.031   1
   0   9  -2 6142.52 245.689   1
   0   9  -1 12.4121 248.726   1
   0   9   0 2644.53 248.689   1
   0   9   1 12132.4 266.595   1
   0   9   2 1735.83 261.675   1
   0   9   3 13362.3 310.018   1
   0   9   4 248.722 220.667   1
   0   9   5 222.388 265.050   1
   0   9   6 2959.90 277.263   1
   0  10 -11 410.369 290.089   1
   0  10 -10 232.141 262.496   1
   0  10  -9 1221.08 239.056   1
   0  10  -8 46.7248 263.967   1
   0  10  -7 1457.89 281.188   1
   0  10  -6 1014.88 276.457   1
   0  10  -5 92.4275 244.484   1
   0  10  -4 2495.20 250.029   1
   0  10  -3 690.721 261.180   1
   0  10  -2 279.542 272.013   1
   0  10  -1 762.787 256.300   1
   0  10   0 2519.99 250.944   1
   0  10   1 763.503 274.007   1
   0  10   2 4456.19 304.477   1
   0  10   3 1379.19 308.965   1
   0  10   4 565.108 301.873   1
   0 -11   9 893.253 340.601   0
   0  11  -8 679.062 330.944   1
   0  11  -7 1992.65 321.297   1
   0  11  -6 338.577 276.782   1
   0  11  -5 32.5936 312.846   1
   0  11  -4 429.463 303.518   1
   0  11  -3 48.8986 279.175   1
   0  11  -2 296.280 274.132   1
   0  11  -1 585.004 246.987   1
   0  11   0-1.88630 256.691   1
  -1  11  -2 529.139 276.066   1
  -1  11  -3 202.234 230.062   1
  -1  11  -4 3785.57 239.799   1
  -1  11  -5 104.253 232.307   1
   1 -11   5-61.4090 342.690   0
  -1  11  -6 57.8994 262.290   1
   1 -11   6-71.3187 345.023   0
   1 -11   7 2329.98 387.547   0
  -1  11  -7 3210.14 291.525   1
   1 -11   8 20.3216 375.657   0
  -1  11  -8-3.18765 254.735   1
  -1  11  -9 2739.04 238.622   1
   1 -11   9 3142.94 377.230   0
  -1  11 -10 46.3216 235.742   1
  -1  10   5 1718.73 300.378   1
  -1  10   4 935.662 252.616   1
  -1  10   3 3943.67 228.447   1
  -1  10   2 1108.67 236.584   1
  -1  10   1 817.076 243.267   1
  -1  10   0 2475.91 215.928   1
  -1  10  -1 488.104 229.764   1
  -1  10  -2 1901.07 236.468   1
  -1  10  -3 2138.41 213.375   1
  -1  10  -4 663.384 245.147   1
  -1  10  -5 811.010 219.165   1
   1 -10   6 681.902 316.255   0
  -1  10  -6 1038.70 214.205   1
   1 -10   7 1165.54 340.724   0
  -1  10  -7 2149.95 220.456   1
   1 -10   8 4049.90 367.631   0
  -1  10  -8 5313.25 255.327   1
  -1  10  -9 1464.73 229.902   1
   1 -10   9 1437.62 351.235   0
  -1  10 -10 186.364 227.013   1
  -1  10 -11 1521.16 258.958   1
  -1  10 -12 88.6372 253.996   1
  -1   9   8 461.465 291.128   1
  -1   9   7 2297.08 281.008   1
   1  -9  -7 2272.01 218.326   5
  -1   9   6 2085.65 258.442   1
  -1   9   5 111.306 260.628   1
  -1   9   4 2969.80 210.553   1
  -1   9   3 380.984 227.099   1
  -1   9   2 4444.21 211.696   1
  -1   9   1 1559.70 192.453   1
  -1   9   0 179.515 178.365   1
  -1   9  -1 970.051 189.390   1
  -1   9  -2 3559.49 213.533   1
  -1   9  -3 4255.30 222.540   1
  -1   9  -4 801.611 210.351   1
  -1   9  -5 12010.1 232.351   1
   1  -9   6 2257.25 325.165   0
  -1   9  -6 3093.84 211.161   1
   1  -9   7 8058.68 340.829   0
  -1   9  -7 8919.92 220.584   1
  -1   9  -8 3736.08 218.948   1
   1  -9   8 2867.90 320.440   0
  -1   9  -9 846.576 187.094   1
   1  -9   9 908.954 280.569   0
  -1   9 -10 982.272 207.856   1
   1  -9  10 1454.49 284.985   3
  -1   9 -11 1302.59 237.953   1
   1  -9  11 1707.54 281.838   3
  -1   9 -12 52.2763 223.740   1
   1  -9  12 245.843 317.125   3
  -1   9 -13 1169.72 228.865   1
   1  -9  13 1264.33 314.226   3
  -1   9 -14 2414.88 254.908   1
  -1   8  10 706.873 223.241   1
  -1   8   9 328.206 262.489   1
   1  -8  -9 358.737 222.748   5
   1  -8  -8 2767.80 199.440   5
  -1   8   8 2780.75 251.513   1
   1  -8  -7 2543.23 221.309   5
  -1   8   7 2676.04 242.399   1
  -1   8   6 1855.76 229.976   1
  -1   8   5 5188.62 217.686   1
  -1   8   4 30841.0 291.459   1
  -1   8   3 11829.6 234.667   1
  -1   8   2 13890.5 227.717   1
  -1   8   1 5587.07 184.602   1
  -1   8   0 287.777 174.208   1
  -1   8  -1 19668.8 229.508   1
  -1   8  -2 657.481 173.145   1
  -1   8  -3 4532.28 179.429   1
  -1   8  -4 10432.9 200.465   1
  -1   8  -5 14.4612 152.709   1
  -1   8  -6 6338.63 180.331   1
  -1   8  -7 3592.37 184.556   1
   1  -8   7 2868.86 283.274   0
  -1   8  -8 495.708 195.299   1
   1  -8   8 227.733 246.173   0
   1  -8   8 786.339 232.608   3
  -1   8  -9 2124.14 192.879   1
   1  -8   9 1841.58 266.040   0
   1  -8   9 2149.78 221.783   3
  -1   8 -10 5754.17 200.517   1
   1  -8  10 6230.44 257.228   3
  -1   8 -11-110.921 224.708   1
   1  -8  11 99.9013 252.005   3
   1  -8  12 2609.56 278.701   3
   1  -8  13 186.540 265.921   3
   1  -8  14 1017.23 292.631   3
   1  -7 -11 554.072 198.820   5
  -1   7  11 480.849 263.402   1
   1  -7 -10 593.747 200.296   5
  -1   7  10 502.152 194.266   1
   1  -7  -9 616.605 166.668   5
  -1   7   9 867.197 241.616   1
   1  -7  -8 2119.25 216.733   5
  -1   7   8 2119.19 228.151   1
   1  -7  -7 21.9052 176.791   5
  -1   7   6 3177.20 190.185   1
  -1   7   5 24067.0 270.315   1
  -1   7   4 4284.67 181.011   1
  -1   7   3 12961.4 196.075   1
  -1   7   2 99.8782 145.617   1
  -1   7   1 1004.70 137.652   1
  -1   7   0 66257.6 301.530   1
  -1   7  -1 2371.14 144.041   1
  -1   7  -2 2060.23 145.559   1
  -1   7  -3 12598.0 182.758   1
  -1   7  -4 9901.43 159.660   1
  -1   7  -5 11583.8 173.422   1
   1  -7   6 22397.7 255.932   3
  -1   7  -6 21789.4 217.226   1
   1  -7   7-143.376 215.406   0
  -1   7  -7 12.4877 156.736   1
   1  -7   7 12.7125 198.643   3
   1  -7   8 2316.60 213.778   3
  -1   7  -8 2079.09 158.323   1
   1  -7   8 2033.62 233.607   0
   1  -7   9 16595.8 267.642   3
   1  -7   9 13746.1 284.805   0
   1  -7  10 3158.52 237.344   3
   1  -7  11 3613.57 224.609   3
   1  -7  12 2881.48 254.206   3
   1  -7  13 28.6735 281.201   3
   1  -7  14 3545.35 294.038   3
   1  -7  15 1902.00 316.540   3
  -1   6  12 3208.99 293.066   1
   1  -6 -12 3328.78 223.847   5
  -1   6  11 157.728 219.293   1
   1  -6 -11 130.717 192.241   5
  -1   6  10 1955.15 209.882   1
   1  -6 -10 1453.10 154.911   5
   1  -6  -9 7122.69 203.758   5
  -1   6   9 6894.91 208.662   1
  -1   6   8 327.615 180.450   1
   1  -6  -8 406.588 161.561   5
  -1   6   7 6614.21 199.183   1
   1  -6  -7 7319.57 197.596   5
  -1   6   6 25311.8 257.869   1
   1  -6  -6 23017.7 243.630   5
  -1   6   5 16850.5 223.705   1
  -1   6   4 22784.4 203.364   1
  -1   6   3 25466.8 204.889   1
  -1   6   2-46.0995 123.063   1
  -1   6   1 79538.8 294.473   1
  -1   6   0 11137.8 147.294   1
  -1   6  -1 4761.52 125.737   1
  -1   6  -2 25161.3 180.580   1
  -1   6  -3 19686.9 160.304   1
  -1   6  -4 17137.5 157.503   1
  -1   6  -5 17606.6 180.321   1
   1  -6   5 17869.1 215.300   3
   1  -6   6 9668.42 229.436   0
  -1   6  -6 10449.5 158.369   1
   1  -6   6 10378.0 203.917   3
   1  -6   7 23884.1 277.593   0
   1  -6   7 25858.2 240.564   3
   1  -6   8 17867.3 252.972   0
   1  -6   8 19113.2 237.817   3
   1  -6   9 12418.4 235.253   3
   1  -6  10 21730.6 289.926   3
   1  -6  11 497.357 217.805   3
   1  -6  12 302.754 237.945   3
   1  -6  13 1011.57 225.994   3
   1  -6  14 1077.16 243.976   3
   1  -6  15-95.2407 303.665   3
   1  -6  16 2656.95 278.318   3
  -1   5  13 2095.25 277.321   1
   1  -5 -12 171.070 183.345   5
  -1   5  12 342.489 254.929   1
  -1   5  11 1635.13 244.700   1
   1  -5 -11 1488.37 176.999   5
  -1   5  10 9483.28 216.438   1
   1  -5 -10 10408.4 192.268   5
   1  -5  -9 292.339 143.690   5
  -1   5   9 305.402 138.593   1
  -1   5   8 11101.2 204.398   1
   1  -5  -8 10831.1 178.333   5
  -1   5   7 2444.06 169.117   1
   1  -5  -7 3043.65 160.526   5
  -1   5   6 335.092 138.056   1
   1  -5  -6 452.502 137.334   5
  -1   5   5 28035.1 209.315   1
  -1   5   4 40148.5 225.450   1
  -1   5   3 2700.38 123.042   1
  -1   5   2 33479.9 183.749   1
  -1   5   1 27499.1 170.835   1
  -1   5   0 29994.1 166.903   1
  -1   5  -1 144474. 324.657   1
  -1   5  -2 5484.56 101.971   1
  -1   5  -3 22548.1 144.116   1
   1  -5   4 13275.0 159.165   3
  -1   5  -4 13268.9 133.697   1
   1  -5   5 49194.2 250.553   3
   1  -5   5 48478.9 304.292   0
   1  -5   6 47744.9 299.633   0
   1  -5   6 48617.8 263.319   3
   1  -5   7 39454.8 266.123   3
   1  -5   7 36180.6 270.476   0
   1  -5   8 2626.34 151.700   0
   1  -5   8 3228.19 169.544   3
   1  -5   9 1219.76 169.488   3
   1  -5  10 30474.9 296.821   3
   1  -5  11 12710.3 246.564   3
   1  -5  12 2426.38 236.718   3
   1  -5  13-49.4196 244.468   3
   1  -5  15 3273.29 294.485   3
   1  -5  16 1740.40 301.946   3
  -1   4  14 4386.10 297.704   3
  -1   4  14 3431.42 222.994   1
  -1   4  13 1558.58 260.959   1
  -1   4  12 2413.90 240.809   1
   1  -4 -12 2604.88 183.070   5
   1  -4 -11 8600.54 191.613   5
  -1   4  11 8719.44 246.773   1
  -1   4  10 297.471 204.985   1
   1  -4 -10 239.686 143.165   5
   1  -4  -9 3474.10 143.173   5
  -1   4   9 3183.93 165.807   1
   1  -4  -8 12506.1 162.598   5
  -1   4   8 11611.6 184.819   1
  -1   4   7 16853.6 192.028   1
   1  -4  -7 15747.1 163.623   5
   1  -4  -6 20852.8 179.416   5
  -1   4   6 19463.9 178.982   1
   1  -4  -5 158217. 386.894   5
  -1   4   5 160159. 391.798   1
  -1   4   4 5429.08 123.959   1
  -1   4   3 3070.09 92.5335   1
  -1   4   2 50617.8 187.376   1
  -1   4   1 3408.31 82.0977   1
  -1   4   0 87961.7 221.559   1
  -1   4  -1 50080.8 167.890   1
  -1   4  -2 19575.0 110.310   1
   1  -4   3 46052.3 202.814   3
  -1   4  -3 44194.9 169.823   1
   1  -4   4 79730.2 260.019   3
   1  -4   4 79229.7 308.128   0
   1  -4   5 10982.2 159.119   0
   1  -4   5 12824.1 142.096   3
   1  -4   6 68662.6 278.119   3
   1  -4   6 64033.4 285.568   0
   1  -4   7 1615.56 141.118   3
   1  -4   7 1831.21 123.489   0
   1  -4   8 15614.0 190.330   3
   1  -4   8 15976.9 165.812   0
   1  -4   9 29777.4 248.796   3
   1  -4  10 6002.50 201.066   3
   1  -4  11 51532.1 351.788   3
   1  -4  12 2389.45 229.544   3
   1  -4  13-60.6477 218.530   3
   1  -4  14 4213.00 279.160   3
   1  -4  15 5254.91 294.046   3
   1  -4  16 1312.13 294.023   3
  -1   3  15 4106.06 349.917   3
  -1   3  14 1157.87 272.353   3
  -1   3  13 136.738 193.369   1
  -1   3  13 208.675 299.327   3
   1  -3 -12 9060.80 179.667   5
  -1   3  12 9779.65 254.589   1
  -1   3  11 2770.83 203.459   1
   1  -3 -11 2817.75 143.796   5
   1  -3 -10 8312.04 166.526   5
  -1   3  10 7682.95 199.147   1
  -1   3   9 32243.1 256.790   1
   1  -3  -9 34457.6 232.075   5
  -1   3   8 927.152 145.122   1
   1  -3  -8 771.806 105.918   5
   1  -3  -7 15061.4 143.744   5
  -1   3   7 13409.9 153.998   1
   1  -3  -6 8220.71 121.567   5
  -1   3   6 7943.40 127.522   1
   1  -3  -5 86365.8 265.758   5
  -1   3   5 81038.4 253.903   1
  -1   3   4 118881. 286.350   1
   1  -3  -4 121857. 290.584   5
  -1   3   3 169490. 312.983   1
  -1   3   2 615.317 57.1447   1
  -1   3   1 136628. 228.676   1
  -1   3   0 44925.0 131.214   1
  -1   3  -1 2703.13 46.6145   1
   1  -3   2 263476. 447.742   0
   1  -3   2 280436. 1541.79   3
   1  -3   3 12472.1 119.814   0
   1  -3   3 12405.5 104.173   3
   1  -3   4 1756.73 71.8179   3
   1  -3   4 1860.81 82.3161   0
   1  -3   5 75023.7 266.890   0
   1  -3   5 84248.4 266.249   3
   1  -3   6 34212.7 196.723   3
   1  -3   6 30390.1 172.936   0
   1  -3   7 10775.7 109.818   0
   1  -3   7 15172.4 169.558   3
   1  -3   8 43768.7 247.712   3
   1  -3   8 32537.2 180.477   0
   1  -3   9 1556.59 161.352   3
   1  -3  10 21949.9 242.784   3
   1  -3  11 26765.4 281.430   3
   1  -3  12 437.624 203.273   3
   1  -3  13 939.902 218.782   3
   1  -3  14 70.9168 251.424   3
   1  -3  15 471.930 248.411   3
   1  -3  16 774.516 302.547   3
  -1   2  15 727.425 294.500   3
  -1   2  14 172.001 251.637   3
  -1   2  13 10025.7 307.825   3
  -1   2  12 7525.51 241.685   3
   1  -2 -12 7112.05 169.966   5
  -1   2  11 7287.44 199.456   1
   1  -2 -11 8063.91 160.020   5
  -1   2  10 16856.0 226.507   1
   1  -2 -10 16879.0 171.916   5
   1  -2  -9 8602.50 139.462   5
  -1   2   9 8154.94 171.155   1
  -1   2   8 1603.79 139.628   1
   1  -2  -8 1651.46 104.565   5
  -1   2   7 65899.4 275.303   1
   1  -2  -7 66936.8 249.373   5
   1  -2  -6 3524.22 95.2268   5
  -1   2   6 3702.29 108.446   1
   1  -2  -5 42855.8 166.563   5
   1  -2  -5 41113.9 131.797   0
   1  -2  -4 85038.3 216.008   5
   1  -2  -4 85540.7 193.428   0
  -1   2   4 86752.8 220.911   1
  -1   2   3 112828. 222.701   1
   1  -2  -3 110649. 223.364   0
  -1   2   2 16049.7 78.9065   1
   1  -2  -2 14846.3 91.6024   0
   1  -2  -2 15765.4 91.8825   5
  -1   2   1 1599.54 31.9325   1
   1  -2  -1 956.376 47.2868   0
   1  -2   0 252.144 41.7758   0
   1  -2   1 254897. 1383.70   0
   1  -2   1 259629. 1191.80   3
   1  -2   2 47310.8 162.587   0
   1  -2   2 46999.3 141.194   3
   1  -2   3 22946.4 119.361   0
   1  -2   3 24292.7 116.511   3
   1  -2   4 88116.9 214.560   0
   1  -2   4 95981.5 237.997   3
   1  -2   5 85277.2 248.868   3
  -1   2  -5 83028.6 148.631   5
   1  -2   6 23480.5 160.985   3
  -1   2  -6 23218.1 95.2734   5
   1  -2   7 63823.9 259.457   3
   1  -2   7 64089.8 189.321   0
  -1   2  -7 64980.1 159.801   5
   1  -2   8 1636.45 118.021   3
   1  -2   9 14290.9 192.404   3
   1  -2  10 35608.4 271.020   3
   1  -2  11 4202.09 189.631   3
   1  -2  12 19317.1 271.346   3
   1  -2  13 11953.4 252.988   3
   1  -2  14 824.784 250.267   3
   1  -2  15 9217.68 298.804   3
   1  -2  16 2091.52 287.054   3
  -1   1  16 286.855 319.698   3
  -1   1  15 136.063 304.819   3
  -1   1  14 4652.16 292.461   3
  -1   1  13 10992.3 283.528   3
   1  -1 -12 7535.33 164.713   5
  -1   1  12 8241.48 253.882   3
   1  -1 -11 12680.7 166.785   5
  -1   1  11 13016.0 237.704   3
   1  -1 -10 5275.37 147.465   5
  -1   1  10 4824.13 192.399   3
  -1   1   9 18050.5 239.653   3
   1  -1  -9 24425.6 182.015   5
  -1   1   8 36401.7 226.474   1
   1  -1  -8 38140.0 196.551   5
  -1   1   7 21647.5 158.292   1
   1  -1  -7 24231.6 154.217   5
  -1   1   6 22427.8 156.282   1
   1  -1  -6 20953.3 127.805   5
  -1   1   5 82380.2 235.625   1
   1  -1  -5 79517.2 214.886   5
   1  -1  -4 686.319 57.0248   5
  -1   1   4 683.102 60.8235   1
   1  -1  -3 999999. 2516.61   5
  -1   1   3 990413. 2397.84   1
  -1   1   2 354135. 1164.74   1
   1  -1  -2 348270. 1357.42   5
   1  -1  -1 53288.1 114.987   5
   1  -1   0 145471. 774.033   0
   1  -1   1 2776.71 38.6595   0
   1  -1   2 9797.25 60.0139   1
   1  -1   2 8618.83 56.4311   3
   1  -1   3 103372. 204.718   3
   1  -1   3 102537. 181.446   0
   1  -1   3 103431. 195.581   1
   1  -1   4 75748.7 203.384   3
   1  -1   4 75810.9 195.619   1
  -1   1  -5 7814.27 49.8819   5
   1  -1   5 7811.75 102.915   3
   1  -1   5 8313.02 94.7254   1
   1  -1   5 8064.40 65.9495   0
   1  -1   6 77835.6 254.707   3
  -1   1  -6 78016.6 156.791   5
  -1   1  -7 29141.0 112.935   5
   1  -1   7 27702.3 184.210   3
   1  -1   8 1733.07 118.394   3
   1  -1   9 22050.5 212.631   3
   1  -1  10 727.852 163.393   3
   1  -1  11 23059.4 271.686   3
   1  -1  12 9002.96 245.298   3
   1  -1  13 1128.87 222.934   3
   1  -1  14 857.209 228.979   3
   1  -1  15 111.921 278.722   3
   1  -1  16 954.222 310.433   3
  -1   0  16-125.214 285.530   3
  -1   0  15 2665.20 227.407   3
  -1   0  14 4682.24 272.932   3
  -1   0  13 1017.63 222.299   3
   1   0 -12 7245.71 152.141   5
  -1   0  12 7082.17 241.915   3
  -1   0  11 14751.6 245.751   3
   1   0 -11 13678.9 162.521   5
  -1   0  10 9954.08 201.419   3
   1   0 -10 9435.77 137.422   5
  -1   0   9 26915.3 227.818   3
   1   0  -9 25362.1 169.290   5
  -1   0   8 24496.4 204.736   3
   1   0  -8 21774.1 153.986   5
   1   0  -7 4603.90 90.7888   5
  -1   0   7 5515.95 128.917   3
   1   0  -6 125641. 284.180   5
  -1   0   6 120931. 315.636   3
   1   0  -5 16767.2 110.665   5
  -1   0   5 17190.6 118.703   3
   1   0  -4 128887. 245.603   5
  -1   0   4 128001. 253.389   3
   1   0  -3 14689.1 81.3794   5
  -1   0   3 16689.9 86.0185   3
   1   0  -2 98823.2 177.100   5
   1   0  -1 15276.7 64.2317   5
   1   0   0 17771.5 65.9609   2
   1   0   0 16971.9 68.0749   4
   1   0   0 16311.8 71.5070   0
   1   0   1 82638.4 160.163   0
   1   0   1 84887.8 154.054   4
   1   0   1 83236.0 147.069   2
   1   0   1 82856.5 130.990   1
   1   0   2 35530.4 111.837   0
   1   0   2 34507.4 108.189   1
   1   0   2 36238.0 111.540   3
   1   0   2 36004.2 108.378   4
   1   0   3 175142. 273.044   1
   1   0   3 178055. 282.862   3
  -1   0  -4 64556.8 124.289   5
   1   0   4 62441.1 151.140   4
   1   0   5 66172.8 223.666   1
   1   0   5 65850.0 157.475   4
  -1   0  -6 37844.2 128.357   5
   1   0   6 40493.3 218.489   3
   1   0   6 39745.4 201.246   1
   1   0   6 37942.2 129.039   4
  -1   0  -7 17464.9 101.236   5
   1   0   7 18207.2 175.548   1
   1   0   8 56968.9 280.293   1
   1   0   8 57401.3 295.922   3
  -1   0  -8 55526.9 180.856   5
   1   0   9 13040.8 199.900   1
   1   0   9 12487.1 203.664   3
   1   0  10 16316.7 205.148   1
   1   0  10 18905.8 263.621   3
   1   0  11 23501.6 264.165   1
   1   0  11 25194.8 296.377   3
   1   0  12 148.751 229.234   3
   1   0  13 11312.2 297.112   3
   1   0  14 8686.86 258.606   3
   1   0  15-127.879 315.272   3
   1   0  16 1912.60 330.230   3
  -1  -1  17 417.708 233.233   3
  -1  -1  16 1030.92 279.122   3
  -1  -1  15 692.023 263.568   3
  -1  -1  14 200.578 223.728   3
  -1  -1  13 7834.92 230.531   3
  -1  -1  12 9252.21 219.628   3
   1   1 -12 10219.6 168.108   5
  -1  -1  11 7850.04 202.057   3
   1   1 -11 7395.28 148.342   5
   1   1 -10 28715.4 195.013   5
  -1  -1  10 27557.2 239.691   3
   1   1  -9 140.919 98.9934   5
  -1  -1   9 82.8627 118.475   3
  -1  -1   8 4482.62 118.185   3
   1   1  -8 5317.34 109.523   5
   1   1  -7 142518. 328.267   5
  -1  -1   7 155568. 360.508   3
  -1  -1   6 30605.5 166.459   3
   1   1  -6 31141.3 153.874   5
   1   1  -5 28645.1 136.618   5
  -1  -1   5 28894.9 145.300   3
   1   1  -4 87407.9 207.682   5
  -1  -1   4 87439.1 205.035   3
   1   1  -3 150740. 246.755   5
  -1  -1   3 160735. 925.578   3
   1   1  -2 706320. 2064.17   5
  -1  -1   2 703804. 1629.74   3
   1   1  -1 494904. 1493.95   1
   1   1  -1 495120. 1628.41   5
   1   1   0 164700. 230.693   1
   1   1   0 168494. 895.319   2
   1   1   1 4152.73 49.1643   2
   1   1   1 4264.64 55.4269   1
   1   1   2 198537. 1047.80   2
   1   1   2 200600. 290.308   1
   1   1   3 60119.1 187.517   1
   1   1   3 59887.9 169.498   2
   1   1   4 128338. 295.155   1
   1   1   5 4248.23 105.188   1
   1   1   6 797.718 98.9767   1
  -1  -1  -6 889.891 57.7688   5
  -1  -1  -7 69640.3 195.158   5
   1   1   7 68615.2 278.176   1
   1   1   8 14089.1 211.117   3
   1   1   8 13383.5 195.350   1
   1   1   9 4017.17 176.504   1
   1   1   9 4229.39 183.584   3
   1   1  10 6566.97 223.722   3
   1   1  10 6304.85 209.397   1
   1   1  11 656.990 208.197   1
   1   1  11 965.737 242.844   3
   1   1  12 6202.25 278.631   3
   1   1  12 5511.45 218.567   1
   1   1  13 6503.32 316.056   3
   1   1  13 5650.88 250.186   1
   1   1  14 430.062 325.891   3
   1   1  15 1312.18 354.038   3
  -1  -2  17 1526.35 227.870   3
  -1  -2  16 1259.73 217.043   3
  -1  -2  15 80.4556 222.693   3
  -1  -2  14 10150.7 263.826   3
  -1  -2  13 2750.79 191.702   3
  -1  -2  12 652.855 185.155   3
  -1  -2  11 16393.3 219.202   3
   1   2 -11 16805.2 172.081   5
  -1  -2  10 5379.01 157.337   3
   1   2 -10 5906.84 131.908   5
   1   2  -9 5728.87 116.206   5
  -1  -2   9 5270.99 148.941   3
  -1  -2   8 36049.7 211.004   3
   1   2  -8 36809.1 191.245   5
   1   2  -7 1346.51 85.5782   5
  -1  -2   7 1429.02 95.7540   3
  -1  -2   6 13036.6 122.349   3
   1   2  -6 12956.8 122.523   5
   1   2  -5 3341.83 85.0444   5
  -1  -2   5 3151.70 75.1134   3
   1   2  -4 19403.3 121.245   5
  -1  -2   4 19278.3 115.978   3
  -1  -2   3 43872.0 150.131   3
   1   2  -3 43414.5 165.882   5
  -1  -2   2 668349. 2034.30   3
   1   2  -2 650255. 2259.23   1
   1   2  -1 38782.4 142.619   1
   1   2   0 174093. 296.868   1
   1   2   1 69245.9 163.181   2
   1   2   1 68066.9 197.996   1
   1   2   2 35892.6 122.855   2
   1   2   2 36443.8 159.458   1
   1   2   3 26330.8 121.321   2
   1   2   3 29237.2 158.078   1
   1   2   4 1978.01 66.5760   2
   1   2   4 2082.12 94.1564   1
   1   2   5 14413.4 127.135   2
   1   2   5 18233.7 164.354   1
   1   2   6 82925.5 307.930   1
  -1  -2  -7 21400.5 145.451   5
   1   2   7 20603.3 207.944   1
  -1  -2  -8 12303.3 125.296   5
   1   2   8 9137.44 150.096   1
   1   2   9 26173.3 248.450   1
   1   2  10 10280.8 248.273   1
   1   2  11 4844.11 269.312   3
   1   2  11 4926.49 248.519   1
   1   2  12 11579.5 287.738   1
   1   2  12 12196.7 289.205   3
   1   2  13 564.759 252.335   1
   1   2  13 833.038 311.266   3
   1   2  14 3686.08 342.029   3
   1   2  14 2846.29 239.393   1
   1   2  15 2815.68 330.378   3
  -1  -3  17 1578.60 299.188   3
  -1  -3  16-73.1537 243.887   3
  -1  -3  15 2303.30 258.329   3
  -1  -3  14 2157.95 226.409   3
  -1  -3  13 630.816 206.283   3
  -1  -3  12 7408.36 222.361   3
  -1  -3  11 7232.35 195.249   3
   1   3 -11 7528.83 154.660   5
   1   3 -10 8983.70 155.185   5
  -1  -3  10 8362.96 183.598   3
  -1  -3   9 11494.0 173.130   3
   1   3  -9 12227.2 153.192   5
   1   3  -8 12943.7 149.947   5
  -1  -3   8 12628.5 173.549   3
  -1  -3   7 4278.14 115.905   3
   1   3  -7 4542.38 111.448   5
  -1  -3   6 229053. 448.190   3
   1   3  -6 225111. 436.058   5
  -1  -3   5 44017.9 194.692   3
   1   3  -5 45648.4 201.949   5
   1   3  -4 38843.0 194.500   1
  -1  -3   4 48665.4 188.346   3
   1   3  -3 34414.9 175.382   1
  -1  -3   3 36613.9 167.618   3
   1   3  -2 69158.4 219.106   1
   1   3  -1 189203. 364.239   1
   1   3   0 35315.6 173.631   1
   1   3   1 24966.5 159.026   1
   1   3   1 25780.7 120.451   2
   1   3   2 91064.4 205.811   2
   1   3   2 95085.4 281.787   1
   1   3   3 67201.2 261.257   1
   1   3   3 62011.5 182.544   2
   1   3   4 9953.30 96.8943   2
   1   3   4 10732.1 148.156   1
   1   3   5 101412. 265.858   2
   1   3   5 106322. 354.851   1
   1   3   6 6113.95 111.091   2
   1   3   6 7474.17 178.561   1
   1   3   7 3327.45 170.074   1
   1   3   8 15436.4 226.762   1
  -1  -3  -8 14500.4 153.550   5
   1   3   9 6924.61 197.298   1
   1   3  10 7906.70 241.337   1
   1   3  11 1677.55 232.254   1
   1   3  12 345.826 273.910   3
   1   3  12 26.5656 224.871   1
   1   3  13 2567.52 302.317   3
   1   3  13 2045.86 245.991   1
   1   3  14 3643.08 303.565   1
   1   3  14 4802.98 401.051   3
  -1  -4  17 28.6522 234.691   3
  -1  -4  16 330.469 249.508   3
  -1  -4  15 3065.39 247.020   3
  -1  -4  14 37.3150 209.779   3
  -1  -4  13 17207.8 283.062   3
  -1  -4  12 6877.90 231.637   3
   1   4 -11 4940.21 161.985   5
  -1  -4  11 4532.12 176.598   3
  -1  -4  10 12253.9 207.839   3
   1   4 -10 12623.5 178.757   5
   1   4  -9 13688.5 175.388   5
  -1  -4   9 13297.9 192.727   3
   1   4  -8 19370.0 178.509   5
  -1  -4   8 19349.7 204.696   3
  -1  -4   7 26376.3 205.223   3
  -1  -4   6 2610.85 123.677   3
  -1  -4   5 665.684 99.4484   3
   1   4  -5 561.366 120.444   1
   1   4  -4 7143.26 145.737   1
  -1  -4   4 6502.96 116.895   3
   1   4  -3 46695.8 218.606   1
   1   4  -2 73018.9 271.295   1
   1   4  -1 115152. 343.623   1
   1   4   0 605.885 108.059   1
   1   4   1 40130.6 227.951   1
   1   4   2 88093.2 320.523   1
   1   4   2 88019.6 225.574   2
   1   4   3 4784.07 72.5344   2
   1   4   3 5506.46 155.517   1
   1   4   4 6633.38 168.691   1
   1   4   5 1566.76 168.306   1
   1   4   6 94.9935 165.439   1
   1   4   7 17243.4 249.254   1
   1   4   8 11583.9 230.934   1
  -1  -4  -8 11260.7 171.910   5
   1   4   9 7554.17 231.745   1
   1   4  10 8818.68 252.777   1
   1   4  11 1722.70 216.951   1
   1   4  12 304.331 271.978   1
   1   4  13 4757.16 310.836   3
   1   4  13 4282.03 318.765   1
  -1  -5  16 416.103 214.162   3
  -1  -5  15 20.8402 255.949   3
  -1  -5  14 1514.70 219.060   3
  -1  -5  13 6523.86 229.706   3
  -1  -5  12 200.003 223.416   3
  -1  -5  11 1058.76 195.956   3
  -1  -5  10 6486.95 204.159   3
  -1  -5   9 4516.50 192.880   3
  -1  -5   8 11879.0 195.446   3
  -1  -5   7 6954.33 163.965   3
   1   5  -7 8407.93 193.785   1
  -1  -5   6 3164.74 134.756   3
   1   5  -6 3381.76 173.304   1
   1   5  -5 58784.3 290.108   1
  -1  -5   5 56586.5 280.131   3
   1   5  -4 26532.4 210.379   1
   1   5  -3 6981.01 162.804   1
   1   5  -2 37434.2 244.484   1
   1   5  -1 10812.1 179.607   1
   1   5   0 16986.7 194.955   1
   1   5   1 70046.9 323.911   1
   1   5   2 2283.46 170.290   1
   1   5   3 35830.1 273.274   1
   1   5   4 16632.6 220.240   1
   1   5   5 1302.64 191.241   1
   1   5   6 19765.1 253.359   1
   1   5   7 15156.7 275.785   1
   1   5   8 393.964 227.398   1
   1   5   9 10151.2 276.079   1
   1   5  10 773.547 260.755   1
   1   5  11 1663.45 245.234   1
  -1  -6  16 52.8945 266.181   3
  -1  -6  15 18.9478 226.980   3
  -1  -6  14 6022.34 242.343   3
  -1  -6  13 1081.86 244.720   3
  -1  -6  12 9089.00 242.429   3
  -1  -6  11 5081.74 229.010   3
  -1  -6  10 5.52438 178.936   3
  -1  -6   9 24165.4 251.010   3
   1   6  -9 24725.5 285.077   1
  -1  -6   8 429.805 163.326   3
   1   6  -8 460.768 192.092   1
   1   6  -7 341.135 188.446   1
  -1  -6   7 474.525 170.890   3
   1   6  -6 21165.1 241.771   1
  -1  -6   6 20739.8 229.036   3
   1   6  -5 5169.17 189.899   1
   1   6  -4 6381.68 185.247   1
   1   6  -3 35255.7 278.707   1
   1   6  -2 2114.93 190.451   1
   1   6  -1 15440.6 230.228   1
   1   6   0 8783.29 209.291   1
   1   6   1 117.835 182.772   1
   1   6   2 1743.45 195.078   1
   1   6   3 19177.9 260.998   1
   1   6   4 1324.72 201.796   1
   1   6   5 6905.46 242.259   1
   1   6   6 2687.45 225.015   1
   1   6   7 1044.56 259.234   1
   1   6   8 10232.3 304.338   1
   1   6   9 843.286 259.668   1
   1   6  10 1228.34 256.194   1
  -1  -7  15 1107.09 306.546   3
  -1  -7  14 719.564 288.649   3
  -1  -7  13 2898.40 253.205   3
  -1  -7  12 1348.16 229.924   3
   1   7 -12 1113.18 270.067   1
  -1  -7  11 1408.37 235.849   3
   1   7 -11 1695.02 251.321   1
   1   7 -10 7859.01 258.970   1
  -1  -7  10 6830.01 243.327   3
   1   7  -9 390.730 238.676   1
  -1  -7   9 312.021 218.753   3
  -1  -7   8 2065.49 224.641   3
   1   7  -8 2338.28 226.397   1
   1   7  -7 4482.60 225.142   1
   1   7  -6 5534.32 217.280   1
   1   7  -5 4555.31 219.285   1
   1   7  -4 9553.84 230.556   1
   1   7  -3 4500.10 221.061   1
   1   7  -2 1252.39 223.521   1
   1   7  -1 15644.4 252.491   1
   1   7   0 4798.36 229.133   1
   1   7   1 12552.3 260.637   1
   1   7   2 20338.3 285.178   1
   1   7   3 223.559 228.512   1
   1   7   4 8952.07 243.170   1
   1   7   5 3800.37 263.498   1
   1   7   6 473.354 266.204   1
   1   7   7 5187.93 283.645   1
   1   7   8 4250.25 305.412   1
   1   7   9-46.5857 308.286   1
  -1  -8  14 906.224 253.093   3
  -1  -8  13 651.252 234.232   3
   1   8 -13 438.581 298.175   1
  -1  -8  12 46.8734 224.053   3
   1   8 -12 261.010 291.099   1
   1   8 -11 3371.01 276.640   1
  -1  -8  11 3239.40 287.128   3
   1   8 -10 5858.16 296.861   1
  -1  -8  10 4421.97 274.595   3
   1   8  -9 70.8853 248.399   1
  -1  -8   9 43.4097 235.076   3
   1   8  -8 6679.74 261.451   1
   1   8  -7 4448.63 248.880   1
   1   8  -6 585.991 236.569   1
   1   8  -5 3995.28 261.577   1
   1   8  -4 9243.37 265.103   1
   1   8  -3 4348.12 264.757   1
   1   8  -2 16648.4 285.595   1
   1   8  -1 450.213 217.574   1
   1   8   0 3513.37 250.593   1
   1   8   1 2277.83 262.685   1
   1   8   2 487.799 224.801   1
   1   8   3 2230.71 278.920   1
   1   8   4 515.018 256.309   1
   1   8   5 3.82087 241.959   1
   1   8   6 1801.17 259.001   1
   1   8   7 575.874 285.049   1
  -1  -9  13-21.5033 297.195   3
  -1  -9  12 507.778 315.807   3
   1   9 -12 281.607 300.060   1
   1   9 -11 1571.22 296.191   1
   1   9 -10 255.043 266.895   1
   1   9  -9 2302.57 249.859   1
   1   9  -8 100.558 264.117   1
   1   9  -7 2380.41 296.068   1
   1   9  -6-2.38144 283.265   1
   1   9  -5 4171.09 282.026   1
   1   9  -4 106.217 270.462   1
   1   9  -3 10008.9 314.454   1
   1   9  -2 313.490 273.511   1
   1   9  -1 532.143 251.015   1
   1   9   0 9366.99 321.363   1
   1   9   1 727.607 285.008   1
   1   9   2 5429.40 291.169   1
   1   9   3 300.345 269.119   1
   1   9   4 1476.04 261.828   1
   1  10  -9 906.996 329.884   1
   1  10  -8-127.160 330.737   1
   1  10  -7 1067.76 328.656   1
   1  10  -6 1074.46 276.515   1
   1  10  -5 30.0228 327.090   1
   1  10  -4 3118.37 325.256   1
   1  10  -3 59.2223 290.492   1
   1  10  -2-38.6619 289.994   1
   1  10  -1 1993.38 289.179   1
   1  10   0 1142.52 281.223   1
   1  10   1 2363.14 269.888   1
   2 -11  -3 352.744 289.387   0
   2 -11  -2 1596.94 346.367   0
   2 -11  -1 41.2163 325.387   0
   2 -11   0 33.1253 333.491   0
   2 -11   1 386.180 363.201   0
   2 -11   2-123.450 316.266   0
   2 -11   3 543.964 384.796   0
   2 -11   4 1735.74 400.228   0
   2 -11   5 374.567 398.994   0
   2 -11   6 3265.46 387.239   0
   2 -11   7 107.593 392.492   0
   2 -11   8 765.345 340.081   0
   2 -11   9 50.1990 336.291   0
   2 -10  -5 88.3851 257.202   5
   2 -10  -5 23.7150 231.875   0
   2 -10  -4-0.62312 249.196   0
   2 -10  -3 1895.61 297.100   0
   2 -10  -2-149.524 260.242   0
   2 -10  -1 409.961 252.414   0
   2 -10   0 1285.70 274.217   0
   2 -10   1 2193.93 326.418   0
   2 -10   2 11955.1 342.431   0
   2 -10   3 4347.93 343.892   0
   2 -10   4 3327.18 342.448   0
   2 -10   5 10223.6 356.488   0
   2 -10   6 2673.11 370.331   0
   2 -10   7 4898.80 372.877   0
   2 -10   8 476.075 350.929   0
   2 -10   9-114.754 363.473   0
   2 -10  11 5350.86 304.060   3
   2  -9  -7 4609.76 221.522   5
   2  -9  -6 255.759 219.547   5
   2  -9  -5 2906.42 225.082   0
   2  -9  -5 3740.02 246.444   5
   2  -9  -4 5216.01 242.711   0
   2  -9  -3 496.452 269.437   0
   2  -9  -2 2938.00 273.306   0
   2  -9  -1 3310.54 272.092   0
   2  -9   0 210.837 282.560   0
   2  -9   1 10819.2 310.730   0
   2  -9   2 660.963 295.193   0
   2  -9   3-114.983 299.088   0
   2  -9   4 245.290 307.473   0
   2  -9   5 9146.49 326.966   0
  -2   9  -6 1389.39 159.262   1
   2  -9   6 1382.16 296.876   0
  -2   9  -7 8125.93 200.337   1
   2  -9   7 7634.84 324.850   0
  -2   9  -8 571.629 180.218   1
   2  -9   8 577.077 273.104   0
   2  -9   9 1169.35 264.495   3
   2  -9   9 1231.56 329.952   0
  -2   9  -9 1034.98 183.331   1
   2  -9  10 4872.18 257.973   3
  -2   9 -10 4636.96 204.293   1
   2  -9  11 722.238 296.628   3
  -2   9 -11 450.066 189.549   1
   2  -9  12 739.673 316.243   3
  -2   9 -12 283.452 208.027   1
  -2   9 -13-10.4595 220.092   1
   2  -9  13 58.4089 302.265   3
   2  -8 -10 1239.21 229.885   5
   2  -8  -9 510.287 215.106   5
   2  -8  -8 2323.27 226.583   5
   2  -8  -7 217.043 223.166   5
   2  -8  -6 4610.82 236.813   5
   2  -8  -5 3569.81 223.190   0
   2  -8  -5 4242.67 225.139   5
  -2   8   4-14.9578 169.976   1
   2  -8  -4 156.672 225.587   0
   2  -8  -3 4460.44 230.379   0
  -2   8   3 4961.03 160.580   1
   2  -8  -2 2428.24 237.517   0
  -2   8   2 2417.22 163.063   1
   2  -8  -1 1001.73 228.960   0
  -2   8   1 1224.33 149.864   1
  -2   8   0 8815.23 177.063   1
   2  -8   0 8680.28 270.212   0
  -2   8  -1 6564.57 156.842   1
   2  -8   1 5904.13 261.555   0
   2  -8   2-23.2810 256.858   0
  -2   8  -2 181.129 132.889   1
  -2   8  -3 12477.2 183.072   1
   2  -8   3 10662.1 302.822   0
   2  -8   4 13050.5 308.914   0
  -2   8  -4 13929.0 183.561   1
   2  -8   5 2317.94 262.211   0
  -2   8  -5 2513.14 145.991   1
   2  -8   6 35639.7 397.593   0
  -2   8  -6 35572.0 240.801   1
   2  -8   7 15487.1 328.610   0
   2  -8   7 16211.4 271.234   3
   2  -8   8 58.6933 213.085   3
  -2   8  -8-29.7414 161.045   1
   2  -8   8 86.8886 251.335   0
  -2   8  -9 9126.41 204.089   1
   2  -8   9 9262.35 305.421   0
   2  -8  10 354.538 215.243   3
  -2   8 -10-46.6081 272.323   1
   2  -8  11 4536.20 274.472   3
   2  -8  12 2194.85 271.411   3
   2  -8  13 992.626 231.083   3
   2  -8  14 734.403 297.277   3
   2  -7 -11 2353.12 241.828   5
   2  -7 -10 1083.30 210.674   5
  -2   7   9 9930.27 226.630   1
   2  -7  -9 11178.7 240.328   5
   2  -7  -8 12624.8 243.818   5
  -2   7   8 11734.5 240.909   1
  -2   7   7-18.7682 180.958   1
   2  -7  -7-35.2676 195.047   5
   2  -7  -6 28933.7 281.920   5
   2  -7  -6 28252.2 268.270   0
  -2   7   5 597.106 151.303   1
   2  -7  -5 763.365 181.713   5
  -2   7   4 18699.1 203.715   1
   2  -7  -4 18242.2 248.175   0
  -2   7   3 6079.63 145.258   1
   2  -7  -3 6114.69 205.579   0
  -2   7   2 3080.56 132.255   1
   2  -7  -2 2849.82 197.967   0
  -2   7   1 13366.0 157.399   1
   2  -7  -1 12957.9 245.837   0
   2  -7   0 10423.0 243.655   0
  -2   7   0 14142.0 161.652   1
   2  -7   1 322.071 206.007   0
  -2   7  -1-15.2778 109.287   1
  -2   7  -2 5603.19 129.454   1
   2  -7   2 4957.25 240.380   0
  -2   7  -3 28626.4 192.815   1
   2  -7   3 26745.1 321.896   0
  -2   7  -4 1213.05 114.354   1
   2  -7   4 1133.45 231.960   0
  -2   7  -5 15509.8 160.678   1
   2  -7   5 16280.0 290.331   0
  -2   7  -6 2088.79 131.212   1
   2  -7   6 2253.55 225.816   0
   2  -7   6 2164.09 184.529   3
   2  -7   7 13863.9 241.101   3
  -2   7  -7 13012.3 172.902   1
   2  -7   7 13848.5 281.066   0
   2  -7   8 1729.51 206.422   3
   2  -7   8 1714.23 224.756   0
   2  -7   9 1113.29 207.092   3
   2  -7   9 810.274 226.915   0
   2  -7  10 3870.50 232.810   3
   2  -7  11 5944.44 277.116   3
   2  -7  12 1952.47 275.493   3
   2  -7  13 1857.67 244.874   3
   2  -7  14 1789.35 261.146   3
   2  -7  15-47.8840 250.680   3
  -2   6  13 1008.64 267.558   1
   2  -6 -13 1054.96 234.598   5
  -2   6  12 1047.82 257.558   1
   2  -6 -12 1208.22 231.475   5
  -2   6  11 36.9179 231.049   1
   2  -6 -11-55.1985 218.229   5
   2  -6 -10 581.257 200.727   5
  -2   6  10 628.398 191.763   1
  -2   6   9 225.468 175.483   1
   2  -6  -9 130.370 178.416   5
  -2   6   8 30.3673 147.848   1
   2  -6  -8 138.759 170.748   5
   2  -6  -7 14438.9 214.665   5
  -2   6   7 12688.3 187.746   1
   2  -6  -6 3407.14 163.562   0
  -2   6   6 3049.48 158.829   1
   2  -6  -6 2879.37 168.714   5
   2  -6  -5 30309.6 247.749   5
   2  -6  -5 30955.5 247.214   0
  -2   6   5 29909.6 224.325   1
  -2   6   4 18290.7 179.990   1
   2  -6  -4 18144.2 218.163   0
   2  -6  -3 1339.51 145.205   0
  -2   6   3 1064.12 109.700   1
  -2   6   2 23509.5 167.616   1
   2  -6  -2 22136.0 225.738   0
  -2   6   1 32528.5 176.770   1
   2  -6  -1 32828.4 266.885   0
  -2   6   0 2410.76 93.3298   1
   2  -6   0 2305.63 167.640   0
   2  -6   1 3076.55 180.980   0
  -2   6  -1 3596.03 98.7244   1
   2  -6   2 67989.1 376.720   0
  -2   6  -2 66814.8 229.446   1
  -2   6  -3 6054.00 104.513   1
   2  -6   3 6411.38 207.820   0
   2  -6   4 21910.9 269.652   0
  -2   6  -4 22482.9 159.739   1
   2  -6   5 2748.04 180.989   0
  -2   6  -5 2975.85 110.148   1
   2  -6   5 2739.75 152.810   3
   2  -6   6 294.698 154.958   3
   2  -6   6 294.267 188.993   0
   2  -6   7 30928.8 290.232   0
   2  -6   7 29075.6 248.984   3
   2  -6   8 68638.7 356.685   3
   2  -6   8 70910.3 409.109   0
   2  -6   9 2055.39 211.962   3
   2  -6  10 11857.1 246.162   3
   2  -6  11 457.663 218.701   3
   2  -6  12 4559.86 240.221   3
   2  -6  13 3466.23 234.046   3
   2  -6  14 235.606 231.497   3
   2  -6  15 525.587 317.081   3
  -2   5  14 3088.98 267.544   1
  -2   5  13 136.107 197.146   1
   2  -5 -13 343.338 193.836   5
  -2   5  12 484.064 213.713   1
   2  -5 -12 568.339 206.056   5
   2  -5 -11 1900.38 203.109   5
  -2   5  11 1705.53 216.492   1
  -2   5  10 9761.36 229.103   1
   2  -5 -10 11132.0 227.295   5
   2  -5  -9 804.875 171.847   5
  -2   5   9 760.603 163.192   1
   2  -5  -8 33767.2 252.433   5
  -2   5   8 24779.2 225.555   1
   2  -5  -7 50814.6 272.948   5
  -2   5   7 47824.2 262.642   1
   2  -5  -6 1628.26 125.265   0
  -2   5   6 1312.04 118.843   1
   2  -5  -6 1551.96 136.266   5
   2  -5  -5 47607.9 252.819   0
   2  -5  -5 47620.6 261.091   5
   2  -5  -4 92.2251 118.530   0
   2  -5  -4 102.632 126.030   5
  -2   5   4 116.384 94.0680   1
   2  -5  -3 13620.1 177.069   0
  -2   5   3 12892.9 123.508   1
   2  -5  -3 13890.1 157.049   5
   2  -5  -2 64666.4 304.108   0
  -2   5   2 64205.2 211.130   1
  -2   5   1 2442.23 75.9229   1
   2  -5  -1 2678.15 135.136   0
   2  -5   0 17503.6 194.172   0
  -2   5   0 17574.1 114.385   1
  -2   5  -1 43178.3 161.520   1
   2  -5   1 43504.4 272.700   0
   2  -5   2 550.094 142.288   0
  -2   5  -2 378.130 61.2199   1
   2  -5   3 20443.4 219.172   0
  -2   5  -3 20526.4 128.175   1
   2  -5   4 30418.9 212.645   3
   2  -5   4 29406.4 248.126   0
   2  -5   5 1217.72 125.923   3
   2  -5   5 1383.55 149.401   0
   2  -5   6 88353.9 332.246   3
   2  -5   6 87456.9 385.076   0
   2  -5   7 180.559 136.647   3
   2  -5   7 98.2460 139.584   0
   2  -5   8 10712.4 175.464   0
   2  -5   8 12326.5 210.877   3
   2  -5   9 9218.82 207.458   3
   2  -5  10-26.9123 208.353   3
   2  -5  11 7761.57 226.053   3
   2  -5  12 13461.3 282.556   3
   2  -5  13 1285.01 245.087   3
   2  -5  14 1459.94 243.173   3
   2  -5  15 2617.12 277.964   3
  -2   4  13 73.8245 220.895   1
   2  -4 -13 168.699 167.109   5
  -2   4  12 5468.61 206.164   1
   2  -4 -12 6017.97 182.467   5
   2  -4 -11 5640.44 191.740   5
  -2   4  11 4881.62 202.000   1
   2  -4 -10 10099.4 204.042   5
  -2   4  10 8910.65 209.392   1
  -2   4   9 361.320 160.395   1
   2  -4  -9 467.220 156.193   5
   2  -4  -8 160.432 140.675   5
  -2   4   8 138.595 144.882   1
  -2   4   7 115.278 107.569   1
   2  -4  -7 154.780 122.912   5
   2  -4  -6 79524.9 260.492   0
   2  -4  -6 77315.9 285.323   5
   2  -4  -5 1725.03 100.876   0
  -2   4   5 1449.52 91.7373   1
   2  -4  -5 1724.22 113.963   5
   2  -4  -4 32682.8 194.625   0
  -2   4   4 34012.4 168.606   1
   2  -4  -3 55801.5 242.251   0
  -2   4   3 54324.0 180.565   1
   2  -4  -3 57253.7 225.752   5
   2  -4  -2 38069.7 215.651   0
  -2   4   2 38614.5 141.823   1
   2  -4  -1 182920. 423.568   0
  -2   4   1 178171. 268.107   1
   2  -4   0 19567.4 172.821   0
  -2   4   0 20298.4 94.6269   1
  -2   4  -1 5127.37 57.2590   1
   2  -4   1 5571.41 130.028   0
   2  -4   2 36004.9 227.523   0
  -2   4  -2 32781.6 122.162   1
   2  -4   3 101157. 288.561   3
   2  -4   3 101152. 341.112   0
   2  -4   4 22582.5 157.792   3
   2  -4   4 24349.5 201.506   0
   2  -4   5 107925. 357.588   0
   2  -4   5 111826. 331.444   3
   2  -4   6 774.037 109.842   0
   2  -4   6 746.168 111.029   3
   2  -4   7 2586.64 136.772   3
   2  -4   7 2809.42 121.600   0
   2  -4   8 31784.2 220.099   0
   2  -4   8 42925.8 263.463   3
   2  -4   9 41207.9 283.259   3
   2  -4  10 145.466 164.856   3
   2  -4  11 193.744 198.192   3
   2  -4  12 1035.12 206.554   3
   2  -4  13 67.0041 252.022   3
   2  -4  14 8662.33 288.438   3
   2  -4  15 447.301 281.061   3
   2  -4  16 1755.41 334.994   3
  -2   3  15 1952.96 317.662   3
  -2   3  14 73.8374 279.448   3
   2  -3 -13 5686.06 224.405   5
   2  -3 -12 9084.84 194.906   5
  -2   3  11-75.2585 169.532   1
   2  -3 -11 45.8504 163.791   5
   2  -3 -10 1490.51 144.574   5
  -2   3  10 1601.21 152.275   1
  -2   3   9 10302.8 183.251   1
   2  -3  -9 10414.1 166.013   5
  -2   3   8 95.3777 122.313   1
   2  -3  -8 189.979 133.086   5
  -2   3   7 61617.1 267.236   1
   2  -3  -7 66869.3 275.881   5
   2  -3  -6 56921.4 194.356   0
   2  -3  -6 57727.3 249.091   5
   2  -3  -5 7300.41 93.4736   0
   2  -3  -5 7493.66 119.290   5
   2  -3  -4 8934.93 100.914   0
   2  -3  -4 9036.35 109.338   5
   2  -3  -3 98411.6 265.795   0
  -2   3   3 100136. 208.626   1
   2  -3  -3 99733.9 252.689   5
  -2   3   2 185200. 249.971   1
   2  -3  -2 187153. 327.556   5
   2  -3  -2 188247. 359.380   0
   2  -3  -1 56451.3 121.054   2
   2  -3  -1 53277.9 175.972   5
  -2   3   1 53066.5 116.461   1
   2  -3  -1 55530.5 214.192   0
   2  -3   0 1694.22 41.3880   2
   2  -3   0 1533.75 54.8491   5
   2  -3   0 1810.41 85.9554   0
  -2   3  -1 33382.3 85.8869   1
   2  -3   1 32301.4 121.683   2
   2  -3   1 33977.6 177.736   0
   2  -3   2 187218. 321.184   3
   2  -3   2 189258. 386.545   0
   2  -3   3 77.3962 62.6302   3
   2  -3   3 159.911 79.6055   0
   2  -3   4 119478. 291.212   3
   2  -3   4 121429. 318.893   0
   2  -3   5 15139.2 140.051   3
   2  -3   5 11612.5 123.009   0
   2  -3   6 46339.9 221.753   3
   2  -3   6 19397.4 182.450   0
   2  -3   7 50237.0 258.992   3
   2  -3   7 46388.9 227.331   0
   2  -3   8 25448.1 212.792   3
   2  -3   8 16704.3 156.846   0
   2  -3   9 11025.0 187.849   3
   2  -3  10 13577.0 211.202   3
   2  -3  11 2381.36 205.479   3
   2  -3  12 3238.16 216.633   3
   2  -3  13 19185.1 296.015   3
   2  -3  14-107.314 265.390   3
   2  -3  15 1807.34 263.834   3
   2  -3  16 690.626 312.925   3
  -2   2  16 2945.46 335.464   3
  -2   2  15-16.8715 245.737   3
  -2   2  14 3005.02 267.189   3
  -2   2  13 4399.17 264.799   3
   2  -2 -13 4356.26 171.954   5
   2  -2 -12 3145.03 168.322   5
  -2   2  12 3057.51 206.458   3
   2  -2 -11 8071.29 192.243   5
   2  -2 -10 10740.7 184.115   5
   2  -2  -9 4417.77 143.617   5
  -2   2   8 28099.9 208.079   1
   2  -2  -8 30844.5 207.116   5
   2  -2  -7 23498.1 168.210   5
  -2   2   7 22020.2 167.224   1
   2  -2  -6 28147.3 160.256   5
  -2   2   6 27066.1 156.090   1
   2  -2  -5 117198. 303.683   5
   2  -2  -5 123515. 212.937   0
   2  -2  -4 29708.5 159.373   5
   2  -2  -4 29691.0 119.711   0
   2  -2  -3 86143.5 201.994   0
  -2   2   3 83063.3 178.777   1
   2  -2  -3 85585.7 231.558   5
   2  -2  -2 23150.7 117.403   0
  -2   2   2 21751.9 76.2918   1
   2  -2  -2 22286.6 116.895   5
   2  -2  -1 25798.8 113.053   5
   2  -2  -1 26297.0 125.381   0
   2  -2  -1 27125.8 99.3624   2
   2  -2   0 75295.5 161.993   2
   2  -2   0 73315.5 163.719   5
   2  -2   1 195934. 1031.43   3
   2  -2   1 197019. 287.009   2
   2  -2   1 194022. 913.029   5
   2  -2   2 14978.6 110.254   0
   2  -2   2 14726.8 89.4275   3
   2  -2   3 1905.44 57.6378   3
   2  -2   3 1783.58 72.4947   0
   2  -2   4 242483. 390.670   3
   2  -2   4 254733. 404.731   0
   2  -2   5 40107.9 185.869   3
   2  -2   5 37325.2 184.429   0
   2  -2   6 20476.3 147.886   0
   2  -2   6 24000.1 166.224   3
   2  -2   7 14344.8 157.008   3
   2  -2   7 12170.3 119.693   0
   2  -2   8 8880.94 160.376   3
   2  -2   8 9437.04 125.455   0
   2  -2   9 51429.2 288.857   3
   2  -2  10 4517.08 185.271   3
   2  -2  11 30.3902 185.750   3
   2  -2  12 264.128 203.460   3
   2  -2  13 1200.71 219.151   3
   2  -2  14 870.892 227.327   3
   2  -2  15 3442.51 285.655   3
   2  -2  16 1242.65 306.564   3
  -2   1  15 460.988 290.747   3
  -2   1  14 8185.92 295.031   3
  -2   1  13 245.391 229.648   3
   2  -1 -13 443.823 166.144   5
  -2   1  12 8845.23 241.415   3
   2  -1 -12 8822.18 176.682   5
  -2   1  11 22889.0 269.298   3
   2  -1 -11 23312.6 210.598   5
  -2   1  10 4337.34 184.996   3
   2  -1 -10 5472.63 152.563   5
  -2   1   9 14583.0 190.036   3
   2  -1  -9 15636.1 169.247   5
   2  -1  -8 2168.05 121.329   5
   2  -1  -7 10540.8 147.894   5
   2  -1  -6 191.731 42.6362   0
   2  -1  -6 55942.2 236.295   5
   2  -1  -5 14079.6 125.229   5
   2  -1  -5 11335.5 77.6689   0
   2  -1  -4 34128.8 116.067   0
   2  -1  -4 33133.8 160.521   5
   2  -1  -3 131925. 284.169   5
   2  -1  -3 136751. 224.080   0
   2  -1  -2 87555.4 207.318   5
   2  -1  -2 84109.8 188.498   0
   2  -1  -1 20442.2 98.4663   5
   2  -1  -1 21469.2 102.709   2
   2  -1  -1 21031.6 107.179   4
   2  -1   0 335103. 1438.98   2
   2  -1   0 321405. 1254.33   5
   2  -1   0 295529. 1467.73   0
   2  -1   0 301981. 1481.09   4
   2  -1   1 18330.1 105.694   4
   2  -1   1 18280.5 102.840   2
   2  -1   1 17091.7 107.404   0
   2  -1   1 18041.2 66.9411   1
   2  -1   1 17694.7 65.7205   3
   2  -1   1 17875.2 67.8539   5
   2  -1   2 1286.53 38.1506   3
   2  -1   2 1381.19 49.6148   2
   2  -1   2 1490.89 41.2015   1
   2  -1   2 1535.45 63.7744   0
   2  -1   2 1498.59 53.9419   4
   2  -1   3 238006. 1248.94   3
   2  -1   3 221337. 353.304   2
   2  -1   3 214094. 374.251   0
   2  -1   3 251168. 1276.92   1
   2  -1   3 251272. 1431.44   4
   2  -1   4 1654.73 77.5724   1
   2  -1   4 1224.20 70.4830   0
   2  -1   4 1419.95 62.2264   4
   2  -1   4 1259.99 70.0691   3
   2  -1   5 136369. 318.397   1
   2  -1   5 133372. 284.924   4
   2  -1   6 13664.9 140.730   1
   2  -1   6 12946.9 141.878   3
   2  -1   7 1317.82 85.5610   0
   2  -1   7 1454.05 122.344   1
   2  -1   7 1155.85 113.068   3
   2  -1   8 103827. 377.295   3
   2  -1   8 113695. 375.878   1
   2  -1   9 28912.5 258.303   3
   2  -1   9 28355.9 232.100   1
   2  -1  10 9380.98 200.407   3
   2  -1  10 11207.0 217.603   1
   2  -1  11 6161.97 219.507   3
   2  -1  12 4441.77 244.600   3
   2  -1  13 2023.47 267.851   3
   2  -1  14 5782.04 289.291   3
   2  -1  15 335.179 237.450   3
   2  -1  16 842.786 309.480   3
  -2   0  16 35.8054 257.439   3
  -2   0  15 6531.93 273.386   3
  -2   0  14 521.802 197.081   3
   2   0 -13 12603.6 189.548   5
  -2   0  13 12654.7 260.728   3
  -2   0  12 1959.26 188.437   3
   2   0 -12 2181.57 155.800   5
  -2   0  11 166.555 175.821   3
   2   0 -11 162.805 146.394   5
  -2   0  10 29147.7 254.649   3
   2   0 -10 30823.0 230.432   5
  -2   0   9 12075.3 169.924   3
   2   0  -9 12807.4 161.852   5
  -2   0   8 286.349 105.921   3
   2   0  -8 585.488 113.599   5
   2   0  -7 125680. 343.022   5
  -2   0   7 124342. 338.066   3
  -2   0   6 46577.6 199.826   3
   2   0  -6 46078.1 207.854   5
   2   0  -5 26423.0 157.022   5
  -2   0   5 26456.2 142.712   3
  -2   0   4 142406. 261.333   3
   2   0  -4 142182. 303.551   5
  -2   0   3 15325.8 78.5906   3
   2   0  -3 14470.9 108.213   5
   2   0  -2 28075.4 102.602   1
   2   0  -2 28738.7 124.581   5
   2   0  -2 30060.3 128.359   4
   2   0  -1 15770.9 72.7672   1
   2   0  -1 15110.8 99.6814   4
   2   0  -1 14879.6 84.7796   5
   2   0   0 235.538 35.6225   1
   2   0   0 392.153 59.6979   0
   2   0   0 228.324 36.1372   5
   2   0   0 285.183 45.4240   4
   2   0   1 97529.3 188.588   1
   2   0   1 96578.2 214.192   2
   2   0   1 96414.0 237.402   4
   2   0   2 106351. 194.913   3
   2   0   2 104246. 240.754   2
   2   0   2 104846. 258.704   4
   2   0   2 107961. 255.837   0
   2   0   2 105486. 222.835   1
   2   0   3 27573.3 145.901   4
   2   0   3 26925.6 142.854   2
   2   0   3 28713.0 138.164   1
   2   0   3 27244.3 129.299   3
   2   0   4 74375.1 231.910   3
   2   0   4 75228.4 228.724   1
   2   0   4 72666.5 225.284   4
   2   0   5 44961.0 202.542   1
   2   0   5 45580.4 210.216   3
   2   0   6 22415.4 176.272   3
  -2   0  -6 21180.8 92.4757   5
   2   0   6 20727.4 132.774   4
   2   0   7 15429.3 129.224   4
   2   0   7 15974.1 183.541   3
   2   0   7 15876.2 179.098   1
   2   0   8 6111.37 184.432   3
   2   0   8 5925.16 170.824   1
   2   0   9 15473.3 237.292   3
   2   0   9 14929.3 217.545   1
   2   0  10 12601.2 231.665   3
   2   0  10 12630.7 228.462   1
   2   0  11 8204.89 231.831   1
   2   0  11 7908.53 259.895   3
   2   0  12 78.0896 204.347   3
   2   0  12 232.296 221.203   1
   2   0  13 7107.40 284.028   3
   2   0  13 7815.09 253.724   1
   2   0  14 86.1234 244.757   3
   2   0  15 191.366 324.533   3
  -2  -1  17 860.587 263.228   3
  -2  -1  16 1031.05 268.438   3
  -2  -1  15 137.588 242.409   3
  -2  -1  14 3971.22 232.872   3
  -2  -1  13 5833.51 219.424   3
   2   1 -13 5780.90 165.526   5
   2   1 -12 515.424 134.312   5
  -2  -1  12 651.626 188.517   3
  -2  -1  11 12527.5 195.645   3
   2   1 -11 13431.9 181.482   5
   2   1 -10 7865.96 161.128   5
  -2  -1  10 7296.02 178.535   3
  -2  -1   9 20945.6 198.425   3
   2   1  -9 20394.0 183.752   5
  -2  -1   8 6235.77 132.774   3
   2   1  -8 5812.51 122.827   5
  -2  -1   7 28504.5 176.228   3
   2   1  -7 29346.7 185.669   5
  -2  -1   6 22406.3 145.549   3
   2   1  -6 23167.6 154.913   5
  -2  -1   5 67937.2 198.329   3
   2   1  -5 71082.8 235.323   5
  -2  -1   4 90283.9 200.357   3
   2   1  -4 92851.0 253.194   5
  -2  -1   3 131052. 204.697   3
   2   1  -3 133222. 270.367   1
   2   1  -2 120405. 239.150   1
   2   1  -2 119954. 265.607   5
   2   1  -1 5465.59 72.7285   5
   2   1  -1 5763.95 72.7550   1
   2   1   0 9368.37 86.1837   1
   2   1   0 8396.43 86.4770   2
   2   1   1 36707.1 144.862   2
   2   1   1 37451.3 148.909   1
   2   1   2 46592.2 170.406   2
   2   1   2 45615.3 178.209   1
   2   1   3 49048.7 190.720   2
   2   1   3 48975.0 196.240   1
   2   1   4 66273.5 236.914   2
   2   1   4 69620.5 247.532   1
   2   1   5 8022.98 137.652   1
   2   1   5 7510.12 117.733   2
   2   1   6 41626.7 226.848   2
   2   1   6 42237.9 237.562   1
   2   1   7 41884.3 249.298   1
   2   1   7 42597.8 243.041   2
   2   1   7 40907.0 211.110   4
   2   1   8 218.824 153.154   3
   2   1   8 187.217 155.758   1
   2   1   9 47333.2 337.895   3
   2   1   9 43973.0 307.599   1
   2   1  10 16718.3 260.213   3
   2   1  10 16374.1 258.606   1
   2   1  11 2707.68 226.030   3
   2   1  11 3065.82 223.338   1
   2   1  12 8889.90 281.943   3
   2   1  12 8120.08 247.332   1
   2   1  13 382.666 259.928   3
   2   1  13 560.092 271.153   1
   2   1  14 487.249 292.618   3
   2   1  14 549.769 236.558   1
   2   1  15 1442.06 319.137   3
  -2  -2  17 461.665 227.323   3
  -2  -2  16 2872.90 243.663   3
  -2  -2  15 108.330 228.260   3
  -2  -2  14 5811.10 203.980   3
  -2  -2  13-50.1192 185.596   3
   2   2 -13 21.3900 149.902   5
  -2  -2  12 3258.00 187.448   3
   2   2 -12 3370.68 149.257   5
  -2  -2  11 7947.44 178.777   3
   2   2 -11 7935.98 158.007   5
  -2  -2  10 976.105 140.861   3
   2   2 -10 1278.10 135.946   5
  -2  -2   9 20894.4 192.180   3
   2   2  -9 22081.9 188.528   5
  -2  -2   8 92128.7 313.952   3
   2   2  -8 95216.7 318.050   5
   2   2  -7 41301.6 226.177   5
  -2  -2   7 37485.4 196.934   3
  -2  -2   6 29868.8 166.175   3
   2   2  -6 33054.5 200.796   5
  -2  -2   5 66611.6 212.631   3
   2   2  -5 68680.9 256.382   5
  -2  -2   4 24470.1 125.692   3
   2   2  -4 25281.1 159.614   1
   2   2  -4 24994.9 158.632   5
  -2  -2   3 138909. 248.348   3
   2   2  -3 140306. 324.888   1
   2   2  -3 136328. 330.043   5
   2   2  -2 339.062 76.6499   1
   2   2  -1 2478.21 91.4752   1
   2   2   0 61629.3 216.764   1
   2   2   0 60333.4 203.477   2
   2   2   1 5723.89 81.6454   2
   2   2   1 6610.95 109.661   1
   2   2   2 210327. 407.733   1
   2   2   2 207936. 354.378   2
   2   2   3 32761.5 164.195   2
   2   2   3 33104.6 193.873   1
   2   2   4 4630.97 103.195   2
   2   2   4 5715.23 139.344   1
   2   2   5 16236.1 155.373   2
   2   2   5 16674.9 181.812   1
   2   2   6 40860.2 264.465   1
   2   2   6 38891.1 220.903   2
   2   2   7-0.46588 164.595   1
   2   2   7 252.137 129.307   2
   2   2   8 6401.72 163.731   2
   2   2   8 6784.31 203.564   1
   2   2   9 3435.65 165.014   2
   2   2   9 3238.63 233.719   3
   2   2   9 3843.79 163.126   1
   2   2  10 2422.69 220.043   3
   2   2  10 2211.44 213.191   1
   2   2  11 7201.10 296.832   3
   2   2  11 6588.97 254.076   1
   2   2  12 5361.58 301.716   3
   2   2  12 4851.57 252.622   1
   2   2  13 429.355 269.191   3
   2   2  13 319.605 244.118   1
   2   2  14 3398.03 361.509   3
   2   2  14 2800.40 310.527   1
  -2  -3  17 160.787 240.315   3
  -2  -3  16 586.931 257.529   3
  -2  -3  15 3102.70 222.235   3
  -2  -3  14 211.052 189.131   3
  -2  -3  13 1916.20 207.077   3
   2   3 -13 2217.89 186.127   5
  -2  -3  12 14686.3 216.548   3
   2   3 -12 17622.9 221.851   5
  -2  -3  11 2235.98 159.963   3
   2   3 -11 2532.01 168.020   5
   2   3 -10 10131.3 185.539   5
  -2  -3  10 8013.99 178.741   3
  -2  -3   9 2203.40 145.825   3
   2   3  -9 2214.43 149.079   5
  -2  -3   8 5000.31 136.928   3
   2   3  -8 5316.16 156.320   5
  -2  -3   7 264.383 103.355   3
   2   3  -7 280.041 117.082   5
   2   3  -6 32613.2 210.366   5
  -2  -3   6 32515.8 186.572   3
   2   3  -5 13416.8 163.450   1
  -2  -3   5 13347.2 133.434   3
   2   3  -5 13604.7 161.510   5
  -2  -3   4 173663. 348.288   3
   2   3  -4 178134. 423.407   1
   2   3  -3 39892.8 208.086   1
   2   3  -2 53583.8 237.900   1
   2   3  -1 80917.4 285.856   1
   2   3   0 11230.6 148.780   1
   2   3   1 595.593 81.2564   2
   2   3   1 515.798 123.345   1
   2   3   2 3365.33 124.373   1
   2   3   2 3529.08 83.8734   2
   2   3   3 10060.7 118.082   2
   2   3   3 11401.4 170.621   1
   2   3   4 2039.38 101.642   2
   2   3   4 2040.47 144.793   1
   2   3   5 60857.9 326.655   1
   2   3   5 54966.7 231.852   2
   2   3   6 7.32880 179.151   1
   2   3   6 116.430 113.230   2
   2   3   7 10995.5 223.167   1
   2   3   8 19266.9 256.085   1
   2   3   9 82.4353 205.953   1
   2   3  10 10614.4 216.565   1
   2   3  11 4035.68 308.646   3
   2   3  11 2933.26 258.436   1
   2   3  12 585.852 306.522   3
   2   3  12 237.466 248.810   1
   2   3  13 4876.31 364.134   3
   2   3  13 3473.45 270.417   1
  -2  -4  17 226.279 262.327   3
  -2  -4  16 1398.02 257.080   3
  -2  -4  15 1299.41 210.230   3
  -2  -4  14 258.162 225.316   3
  -2  -4  13 5220.01 211.533   3
   2   4 -13 5930.33 212.479   5
   2   4 -12 66.7339 171.741   5
  -2  -4  12 94.4419 190.591   3
  -2  -4  11 2591.80 167.715   3
   2   4 -11 3242.88 168.217   5
  -2  -4  10 2307.97 172.821   3
   2   4 -10 2590.33 171.749   5
  -2  -4   9 12464.9 188.254   3
   2   4  -9 13569.3 202.803   5
  -2  -4   8 31868.9 232.299   3
   2   4  -8 34111.3 252.339   5
  -2  -4   7 21798.3 196.919   3
   2   4  -7 20343.3 226.885   1
  -2  -4   6 881.384 110.683   3
   2   4  -6 804.508 152.588   1
  -2  -4   5 13658.9 156.447   3
   2   4  -5 14371.9 192.022   1
   2   4  -4 93659.8 337.840   1
   2   4  -3 24020.9 214.095   1
   2   4  -2 134035. 408.559   1
   2   4  -1 620.375 146.502   1
   2   4   0 7592.86 162.379   1
   2   4   1 53775.8 283.263   1
   2   4   2 45.2297 159.958   1
   2   4   2 168.770 94.1991   2
   2   4   3 24306.6 162.454   2
   2   4   3 26199.3 244.929   1
   2   4   4 33877.2 267.286   1
   2   4   5 4647.72 203.757   1
   2   4   6 8494.73 222.875   1
   2   4   7 17109.0 277.069   1
   2   4   8 122.241 240.486   1
   2   4   9 6225.28 256.401   1
   2   4  10 1377.61 230.382   1
   2   4  11 78.8312 259.162   1
   2   4  12 3410.22 330.044   1
   2   4  12 4432.54 387.474   3
   2   4  13 794.986 352.204   3
  -2  -5  16 428.284 260.862   3
  -2  -5  15 1377.53 249.891   3
  -2  -5  14 3386.69 257.441   3
   2   5 -13 71.6323 195.455   5
  -2  -5  13 125.131 191.053   3
  -2  -5  12 4921.25 223.295   3
  -2  -5  11 3030.69 202.351   3
  -2  -5  10 1910.07 192.017   3
  -2  -5   9 14156.4 214.028   3
   2   5  -9 14611.0 246.180   1
  -2  -5   8 3482.48 151.092   3
   2   5  -8 4105.29 216.653   1
   2   5  -7 69.3570 198.658   1
  -2  -5   7 63.3432 135.727   3
  -2  -5   6 2551.82 145.565   3
   2   5  -6 2467.33 179.664   1
   2   5  -5 29900.8 256.820   1
   2   5  -3 25276.0 256.406   1
   2   5  -2 239.638 188.086   1
   2   5  -1 6130.59 199.886   1
   2   5   0 36174.6 278.814   1
   2   5   1 15620.9 227.164   1
   2   5   2 7334.71 216.071   1
   2   5   3 4184.76 204.719   1
   2   5   4 2612.95 201.101   1
   2   5   5 6066.14 232.933   1
   2   5   6 9867.57 275.019   1
   2   5   7-69.4062 253.494   1
   2   5   8 6649.44 291.411   1
   2   5   9 1994.98 290.235   1
   2   5  10-68.1790 261.190   1
  -2  -6  16-10.7281 286.082   3
  -2  -6  15 1903.54 288.745   3
  -2  -6  14 416.976 231.899   3
  -2  -6  13 133.343 246.194   3
  -2  -6  12 1615.04 241.648   3
   2   6 -12 1950.36 390.721   1
  -2  -6  11 773.472 180.830   3
   2   6 -11 972.107 245.760   1
  -2  -6  10 5361.28 193.475   3
   2   6 -10 5995.36 264.042   1
   2   6  -9 2638.25 251.926   1
  -2  -6   9 2208.45 190.815   3
  -2  -6   8 391.878 178.471   3
   2   6  -8 441.009 215.536   1
   2   6  -7 1154.93 204.736   1
  -2  -6   7 1072.11 175.334   3
   2   6  -6 5122.97 212.900   1
   2   6  -5 116.659 212.040   1
   2   6  -4 6405.96 240.404   1
   2   6  -3 42231.2 334.618   1
   2   6  -2 1912.21 217.570   1
   2   6  -1 75909.9 406.718   1
   2   6   0 9605.83 247.023   1
   2   6   1 16932.2 270.728   1
   2   6   2 6888.57 246.794   1
   2   6   3 2543.95 235.700   1
   2   6   4 3234.33 228.538   1
   2   6   5 10435.6 291.859   1
   2   6   6 3281.79 283.739   1
   2   6   7 3634.39 291.984   1
   2   6   8 5084.97 315.974   1
   2   6   9 84.9422 316.774   1
  -2  -7  14 896.116 251.857   3
   2   7 -14 1216.61 289.004   1
   2   7 -13 1049.67 294.627   1
  -2  -7  13 1136.05 252.627   3
  -2  -7  12 98.9108 216.248   3
   2   7 -12 139.755 293.100   1
   2   7 -11 2731.42 277.377   1
  -2  -7  11 2830.06 247.390   3
  -2  -7  10 3101.37 236.518   3
   2   7 -10 3420.97 297.523   1
  -2  -7   9 85.0764 211.253   3
   2   7  -9 45.4027 255.535   1
   2   7  -8 744.482 236.881   1
   2   7  -7 10211.5 278.777   1
   2   7  -5 6985.25 277.868   1
   2   7  -4 6061.91 254.132   1
   2   7  -3 261.239 247.302   1
   2   7  -2 853.551 253.319   1
   2   7  -1 154.346 247.369   1
   2   7   0 119.207 251.075   1
   2   7   1 3929.24 247.308   1
   2   7   2 2381.76 267.979   1
   2   7   3 2370.42 250.227   1
   2   7   4 2055.22 287.757   1
   2   7   5 862.460 299.331   1
   2   7   6 1553.10 318.807   1
   2   7   7 4804.10 356.678   1
   2   8 -12 127.857 296.567   1
   2   8 -11 3409.84 312.137   1
   2   8 -10 230.783 253.322   1
   2   8  -9 219.658 249.020   1
   2   8  -8 2114.97 263.968   1
   2   8  -6 2839.29 298.057   1
   2   8  -5 4166.08 292.089   1
   2   8  -4 102.945 286.932   1
   2   8  -3 8802.37 322.275   1
   2   8  -2 4233.78 278.009   1
   2   8  -1-60.4509 283.219   1
   2   8   0 10795.8 322.057   1
   2   8   1 6639.24 287.942   1
   2   8   2-7.76513 277.515   1
   2   8   3 2865.34 321.149   1
   2   8   4 2702.58 327.514   1
   2   8   5 437.691 329.005   1
   2   9 -10 1014.58 324.233   1
   2   9  -9 418.036 297.349   1
   2   9  -8 168.412 306.791   1
   2   9  -7 906.847 343.363   1
   2   9  -6 717.189 302.416   1
   2   9  -5 304.093 332.935   1
   2   9  -4 2040.35 314.422   1
   2   9  -3 80.0145 289.284   1
   2   9  -2 349.601 298.515   1
   2   9  -1 854.869 298.104   1
   2   9   0 596.950 302.162   1
   2   9   1 2330.79 299.807   1
   2   9   2 522.298 278.388   1
   3 -11  -4 50.6554 314.453   0
   3 -11  -3 381.656 333.585   0
   3 -11  -2 2791.98 343.818   0
   3 -11  -2 2660.68 226.856   5
   3 -11  -1 1698.33 313.437   0
   3 -11   0 5490.07 355.135   0
   3 -11   1 1204.42 378.505   0
   3 -11   2 8531.43 360.082   0
   3 -11   3 2844.29 397.757   0
   3 -11   4 288.163 388.276   0
   3 -11   5 3222.85 432.607   0
   3 -11   6 106.181 359.814   0
   3 -11   7 588.137 447.040   0
   3 -11   8 1279.59 414.162   0
   3 -11   9 3385.54 438.849   0
   3 -10  -5 133.037 270.842   5
   3 -10  -4 3259.53 296.441   0
   3 -10  -4 2950.38 229.020   5
   3 -10  -3 1593.41 273.060   0
   3 -10  -3 1273.09 243.369   5
   3 -10  -2 3233.44 289.961   0
   3 -10  -1 245.178 299.742   0
   3 -10   0 2513.50 292.620   0
   3 -10   1 406.746 316.021   0
   3 -10   2 4018.08 324.113   0
   3 -10   3 3174.06 348.800   0
   3 -10   4 1159.42 344.860   0
   3 -10   5 510.748 322.527   0
   3 -10   6 3276.19 402.176   0
   3 -10   7 1109.05 376.243   0
   3 -10   8 302.807 371.397   0
   3 -10  11 316.174 313.418   3
   3  -9  -8 630.856 238.592   5
   3  -9  -7 1510.41 231.406   5
   3  -9  -6 136.579 216.072   5
   3  -9  -5 3317.84 265.582   0
   3  -9  -5 3065.08 243.231   5
   3  -9  -4 1928.70 258.744   0
   3  -9  -4 1856.83 221.034   5
   3  -9  -3 2626.51 251.682   0
   3  -9  -3 2524.05 213.876   5
   3  -9  -2 746.465 232.881   0
   3  -9  -1 11459.5 289.343   0
   3  -9   0 3004.04 272.754   0
   3  -9   1 23331.4 383.171   0
   3  -9   2 1710.77 310.634   0
   3  -9   3 8594.20 338.703   0
   3  -9   4 41138.7 471.463   0
   3  -9   5 415.448 303.718   0
   3  -9   6 10120.5 337.754   0
   3  -9   7-154.735 286.435   0
   3  -9   8 274.353 309.689   0
   3  -9   9 2913.41 243.617   3
   3  -9   9 2252.66 330.999   0
   3  -9  10 2883.11 297.637   3
   3  -9  11 494.426 286.976   3
   3  -9  12 1302.75 297.783   3
   3  -8 -10 51.9254 261.609   5
   3  -8  -9 1348.64 190.010   5
   3  -8  -8 3841.22 228.564   5
   3  -8  -7 143.645 202.255   5
   3  -8  -6 5008.48 202.624   5
   3  -8  -5 2242.43 194.775   0
   3  -8  -5 2546.15 219.663   5
   3  -8  -4 190.432 171.958   5
   3  -8  -4 166.322 216.613   0
   3  -8  -3 4553.56 223.197   0
   3  -8  -3 4362.16 206.822   5
   3  -8  -2 6272.05 253.635   0
   3  -8  -1 43.7782 225.470   0
   3  -8   0 17626.9 302.945   0
   3  -8   1 199.588 228.482   0
   3  -8   2 132.138 258.555   0
   3  -8   3 30241.5 378.515   0
   3  -8   4 891.458 284.330   0
   3  -8   5 11944.6 311.335   0
   3  -8   6 7604.36 294.163   0
   3  -8   7 75.0776 292.566   0
   3  -8   7 304.258 197.357   3
   3  -8   8 4781.90 250.464   3
   3  -8   8 4605.05 276.328   0
   3  -8   9 9218.91 280.175   3
   3  -8   9 8140.33 311.476   0
   3  -8  10 1021.71 227.316   3
   3  -8  11 1037.17 266.925   3
   3  -8  12 2272.74 272.816   3
   3  -8  13 43.6895 245.574   3
   3  -7 -11 470.120 202.284   5
   3  -7 -10 710.432 236.942   5
   3  -7  -9 887.602 216.492   5
   3  -7  -8 349.350 166.059   5
   3  -7  -7 10342.0 223.634   5
   3  -7  -6 1147.65 168.316   5
   3  -7  -5 78.4685 183.112   0
   3  -7  -5 191.660 168.399   5
   3  -7  -4 12756.6 226.089   0
   3  -7  -4 12994.7 219.266   5
   3  -7  -3 8371.87 218.702   0
   3  -7  -3 7937.06 184.471   5
   3  -7  -2 2472.36 199.247   0
   3  -7  -2 2422.69 162.485   5
   3  -7  -1 31996.2 314.495   0
   3  -7   0 3981.72 211.924   0
   3  -7   1 2461.26 222.671   0
   3  -7   2 18157.0 298.694   0
   3  -7   3 10655.4 284.873   0
   3  -7   4 17220.9 287.518   0
   3  -7   5 61971.0 428.522   0
   3  -7   6 14303.5 231.422   3
   3  -7   6 13900.3 298.963   0
   3  -7   7 23899.5 268.665   3
   3  -7   7 24700.0 319.473   0
   3  -7   8 12323.4 238.415   3
   3  -7   8 11098.3 252.988   0
   3  -7   9 3855.36 218.889   3
   3  -7   9 3724.12 226.572   0
   3  -7  10 2049.88 214.993   3
   3  -7  11 2261.03 244.717   3
   3  -7  12-2.43661 230.830   3
   3  -7  13 2981.48 299.479   3
   3  -7  14 281.388 305.618   3
   3  -6 -13 1777.31 242.798   5
   3  -6 -12 1728.42 181.047   5
   3  -6 -11 7855.81 254.533   5
   3  -6 -10 11854.2 250.699   5
   3  -6  -9 2448.30 204.310   5
   3  -6  -8 12111.9 232.982   5
   3  -6  -7 8035.38 181.472   5
   3  -6  -6 2666.49 157.883   0
   3  -6  -6 2445.10 165.896   5
   3  -6  -5 11924.1 205.062   0
   3  -6  -5 10760.7 179.046   5
   3  -6  -4 7452.29 188.101   0
   3  -6  -4 6985.80 169.319   5
   3  -6  -3 2137.06 172.457   0
   3  -6  -3 1912.02 142.408   5
   3  -6  -2 10069.2 204.944   0
   3  -6  -2 9465.96 157.914   5
   3  -6  -1 14847.6 231.887   0
   3  -6  -1 13961.1 171.008   5
   3  -6   0 214.029 182.864   0
   3  -6   1 14490.3 238.424   0
   3  -6   2 3073.19 192.220   0
   3  -6   3 41357.7 329.355   0
   3  -6   4 50596.1 355.903   0
   3  -6   5 313.685 138.433   3
   3  -6   5 394.618 187.746   0
   3  -6   6 12975.2 197.729   3
   3  -6   6 12881.0 247.896   0
   3  -6   7 244.420 151.059   3
   3  -6   7 202.837 178.928   0
   3  -6   8 1163.73 178.993   3
   3  -6   8 878.303 193.278   0
   3  -6   9 11291.0 236.094   3
   3  -6   9 9333.40 215.165   0
   3  -6  10 8797.85 247.227   3
   3  -6  11 227.669 232.989   3
   3  -6  12 4303.56 235.357   3
   3  -6  13 1710.34 264.125   3
   3  -6  14-14.9115 255.763   3
   3  -6  15 3505.29 318.016   3
   3  -5 -14 610.855 208.254   5
   3  -5 -13 36.4052 231.887   5
   3  -5 -12 686.128 176.293   5
   3  -5 -11 2082.19 191.590   5
   3  -5 -10 1716.92 176.346   5
   3  -5  -9 1203.52 189.425   5
   3  -5  -8 25513.9 257.353   5
   3  -5  -7 4286.30 178.132   5
   3  -5  -6 19840.6 188.518   0
   3  -5  -6 18092.0 203.631   5
   3  -5  -5 11585.2 168.842   0
   3  -5  -5 9730.60 159.487   5
   3  -5  -4 4243.32 144.364   0
   3  -5  -4 3805.85 131.805   5
   3  -5  -3 21921.0 198.859   0
   3  -5  -3 20262.5 172.300   5
   3  -5  -2 21561.2 206.299   0
   3  -5  -2 21650.2 172.349   5
   3  -5  -1 4759.83 113.887   5
   3  -5  -1 5165.88 165.739   0
   3  -5   0 49494.4 292.976   0
   3  -5   0 48360.7 153.889   2
   3  -5   1 54498.6 301.100   0
   3  -5   1 54520.1 178.190   2
   3  -5   1 53185.9 211.613   5
   3  -5   2 8506.61 102.123   2
  -3   5  -2 7568.15 69.9390   1
   3  -5   3 33875.8 264.171   0
  -3   5  -3 29929.6 127.648   1
   3  -5   4 12103.4 156.990   3
   3  -5   4 12070.7 192.494   0
   3  -5   5 15883.8 171.746   3
   3  -5   5 15616.2 204.654   0
   3  -5   6 44407.3 250.503   3
   3  -5   6 47609.9 303.808   0
   3  -5   7 8258.22 180.759   3
   3  -5   7 7767.76 171.277   0
   3  -5   8 7072.86 192.047   3
   3  -5   8 5576.57 195.049   0
   3  -5   9 10633.4 212.988   3
   3  -5  10-31.0704 207.838   3
   3  -5  11 7586.19 229.809   3
   3  -5  12 8209.48 271.328   3
   3  -5  13 264.026 238.981   3
   3  -5  14 4600.20 283.173   3
   3  -5  15 437.143 234.214   3
   3  -4 -15 1613.59 214.215   5
   3  -4 -14 279.746 234.251   5
   3  -4 -13 1400.92 231.575   5
   3  -4 -12 11165.2 225.508   5
   3  -4 -11 871.719 190.170   5
   3  -4 -10 1662.87 179.898   5
  -3   4  10 1404.71 167.937   1
  -3   4   9 20337.9 196.660   1
   3  -4  -9 24114.2 222.508   5
  -3   4   8 9200.26 157.444   1
   3  -4  -8 10819.3 191.083   5
   3  -4  -7 36950.8 256.312   5
  -3   4   7 30844.0 206.427   1
   3  -4  -6 27539.0 166.955   0
  -3   4   6 26466.7 174.151   1
   3  -4  -6 28126.3 222.600   5
   3  -4  -5 8520.99 121.237   0
  -3   4   5 7898.39 108.490   1
   3  -4  -4 32666.5 185.135   0
   3  -4  -4 34579.1 208.621   5
   3  -4  -3 35012.0 197.533   0
   3  -4  -3 33568.0 186.893   5
   3  -4  -2 12095.9 142.215   0
   3  -4  -2 11902.8 123.565   5
   3  -4  -1 37212.8 209.205   0
   3  -4  -1 37850.0 132.077   2
  -3   4   1 33613.2 96.2012   1
   3  -4  -1 35128.0 165.698   5
   3  -4   0 23443.0 182.172   0
   3  -4   0 23793.2 120.795   2
   3  -4   0 23007.2 135.621   5
  -3   4  -1 8676.09 49.9376   1
   3  -4   1 9291.41 145.478   0
   3  -4   1 9558.01 99.5876   2
   3  -4   1 8786.09 92.2702   5
   3  -4   2 21413.2 188.161   0
  -3   4  -2 18945.0 77.6440   1
   3  -4   2 20572.4 132.989   2
   3  -4   2 19671.2 113.247   5
   3  -4   3 24673.5 158.937   3
   3  -4   3 25015.4 204.505   0
   3  -4   3 23493.8 153.887   2
   3  -4   3 23006.4 110.675   5
   3  -4   4 52968.4 219.271   3
   3  -4   4 52872.2 259.582   0
   3  -4   5 52680.9 243.902   3
   3  -4   5 52085.7 284.202   0
   3  -4   6 12389.3 159.004   3
   3  -4   6 3205.37 166.107   0
   3  -4   7 3829.76 153.585   3
   3  -4   7 1421.62 149.699   0
   3  -4   8 28654.8 242.333   3
   3  -4   8 30704.9 241.288   0
   3  -4   9 661.291 153.188   3
   3  -4  10 17043.6 239.664   3
   3  -4  11 3327.76 204.710   3
   3  -4  12 1261.16 238.064   3
   3  -4  13 3108.42 233.132   3
   3  -4  14 1791.69 279.355   3
   3  -4  15 9.77067 290.143   3
  -3   3  15 193.676 297.286   3
   3  -3 -15 73.9250 210.385   5
  -3   3  14 142.410 234.773   3
   3  -3 -14 135.282 179.676   5
  -3   3  13 3737.31 275.714   3
   3  -3 -13 3894.77 188.096   5
   3  -3 -12 623.833 184.404   5
   3  -3 -11 3903.57 191.831   5
   3  -3 -10 3801.69 175.106   5
   3  -3  -9 24436.7 233.707   5
   3  -3  -8 40220.4 264.041   5
   3  -3  -7 29604.9 219.699   5
   3  -3  -6 4.47089 76.8059   0
   3  -3  -6 3381.03 123.861   5
   3  -3  -5 904.392 111.004   5
  -3   3   5 919.222 78.0818   1
   3  -3  -4 39109.1 204.357   5
  -3   3   4 36208.8 148.709   1
   3  -3  -3 27925.5 161.499   0
   3  -3  -3 27543.9 169.606   5
   3  -3  -2 104966. 291.758   0
   3  -3  -2 104392. 282.436   5
   3  -3  -1 1758.97 95.0683   0
   3  -3  -1 1656.90 59.3632   2
   3  -3  -1 1506.80 76.1176   5
   3  -3   0 25879.3 130.524   2
   3  -3   0 25055.4 133.442   5
   3  -3   1 87561.6 236.997   2
   3  -3   1 87601.2 211.826   5
   3  -3   2 143931. 287.002   3
   3  -3   2 147261. 239.870   5
   3  -3   2 144929. 320.458   2
   3  -3   3 744.601 68.7541   3
   3  -3   3 926.002 121.992   0
   3  -3   3 849.107 38.9190   5
   3  -3   3 687.166 95.5206   2
   3  -3   4 94461.2 267.439   3
   3  -3   4 96828.4 326.852   0
   3  -3   5 683.389 90.4708   3
   3  -3   5 802.734 116.742   0
   3  -3   6 21998.8 176.163   3
   3  -3   6 24288.9 202.602   0
   3  -3   7 37173.6 234.234   3
   3  -3   7 38662.9 235.575   0
   3  -3   8-16.0410 132.742   3
   3  -3   8 26.7400 117.379   0
   3  -3   9 2995.26 160.188   3
   3  -3  10 3924.21 172.176   3
   3  -3  11 1933.84 207.039   3
   3  -3  12 9873.02 237.090   3
   3  -3  13 9888.61 252.328   3
   3  -3  14 38.9288 261.209   3
   3  -3  15 2410.76 294.714   3
  -3   2  16 854.528 239.191   3
  -3   2  15 228.679 242.568   3
   3  -2 -15 383.957 193.528   5
  -3   2  14 7357.17 278.112   3
   3  -2 -14 7441.70 217.004   5
  -3   2  13 2888.19 238.385   3
   3  -2 -13 3016.78 198.648   5
  -3   2  12 2426.62 189.774   3
   3  -2 -12 2542.24 189.460   5
  -3   2  11 536.024 198.151   3
   3  -2 -11 762.227 154.285   5
   3  -2 -10 7112.27 187.683   5
   3  -2  -9 8038.79 171.883   5
   3  -2  -8 12871.8 190.339   5
   3  -2  -7 17785.3 194.904   5
   3  -2  -6 24891.5 198.106   5
   3  -2  -6 24868.4 129.124   0
   3  -2  -5 169449. 416.004   5
   3  -2  -5 172811. 313.161   0
   3  -2  -4 965.212 92.3759   5
   3  -2  -4 1316.92 85.8570   0
   3  -2  -3 238276. 443.783   5
   3  -2  -3 238415. 405.548   0
   3  -2  -2 4795.15 90.8131   5
   3  -2  -2 4866.00 100.981   0
   3  -2  -1 25806.8 141.211   5
   3  -2  -1 26138.9 163.489   0
   3  -2   0 235462. 434.736   0
   3  -2   0 229890. 339.274   5
   3  -2   1 61241.6 206.927   2
   3  -2   1 62162.8 161.443   5
   3  -2   2 52875.4 156.620   3
   3  -2   2 53583.3 207.330   2
   3  -2   2 56312.3 232.627   0
   3  -2   2 56626.4 136.192   5
   3  -2   2 57824.8 143.632   1
   3  -2   3 47245.2 166.007   3
   3  -2   3 49433.8 159.043   1
   3  -2   3 49843.2 223.382   0
   3  -2   3 47498.2 208.446   2
   3  -2   4 5797.97 92.5272   3
   3  -2   4 6532.08 136.130   2
   3  -2   4 6167.79 95.0064   1
   3  -2   4 6178.30 121.778   0
   3  -2   5 81401.6 291.964   0
   3  -2   5 84700.1 260.749   1
   3  -2   6 57409.3 243.125   3
   3  -2   6 56773.4 227.258   1
   3  -2   7 11192.1 156.785   1
   3  -2   7 11840.7 157.084   0
   3  -2   8 11651.1 168.711   3
   3  -2   8 12678.4 162.895   0
   3  -2   9 6815.39 176.676   3
   3  -2  10 1231.72 160.479   3
   3  -2  11 5731.28 203.935   3
   3  -2  12 2801.91 201.303   3
   3  -2  13 1532.84 253.447   3
   3  -2  14 3128.19 251.060   3
   3  -2  15 1970.41 273.155   3
  -3   1  16 1154.01 285.399   3
   3  -1 -15 1304.17 203.288   5
  -3   1  15 1030.40 263.178   3
  -3   1  14 91.2273 223.100   3
   3  -1 -14 115.559 172.345   5
  -3   1  13 1981.68 198.279   3
   3  -1 -13 2342.71 201.409   5
  -3   1  12 1427.90 175.021   3
   3  -1 -12 1766.27 178.624   5
   3  -1 -11 1046.87 148.786   5
  -3   1  11 1174.75 173.694   3
  -3   1  10 8062.07 180.474   3
   3  -1 -10 8599.14 172.963   5
  -3   1   9 16297.7 185.736   3
   3  -1  -9 18322.3 199.668   5
   3  -1  -8 7740.15 157.015   5
  -3   1   8 6826.59 139.747   3
   3  -1  -7 29572.6 205.130   5
   3  -1  -6 1661.93 91.6087   0
   3  -1  -6 53828.0 243.895   5
   3  -1  -5 44.4082 85.6019   5
   3  -1  -5 115.390 68.7810   0
   3  -1  -4 1718.90 76.7587   0
   3  -1  -4 1783.39 77.6725   4
   3  -1  -4 1693.64 93.3094   5
   3  -1  -3 10443.1 115.806   5
   3  -1  -3 10899.4 109.105   0
   3  -1  -3 10918.5 110.646   4
   3  -1  -2 33629.2 104.579   1
   3  -1  -2 33346.2 168.212   4
   3  -1  -2 34065.7 162.248   5
   3  -1  -2 31851.8 161.512   0
   3  -1  -1 153762. 790.831   1
   3  -1  -1 154655. 317.999   2
   3  -1  -1 157687. 306.556   5
   3  -1  -1 152933. 338.912   4
   3  -1  -1 154719. 337.269   0
   3  -1   0 21844.4 83.4391   1
   3  -1   0 23181.7 141.109   2
   3  -1   0 21534.4 109.670   5
   3  -1   0 23710.8 154.393   0
   3  -1   0 23518.8 158.843   4
   3  -1   1 230.707 29.4744   3
   3  -1   1 285.632 89.6793   0
   3  -1   1 229.633 42.3828   1
   3  -1   1 158.350 67.7155   2
   3  -1   1 176.622 42.9783   5
   3  -1   2 39730.6 116.290   5
   3  -1   2 41524.6 188.395   2
   3  -1   2 41289.6 198.486   4
   3  -1   2 42357.2 147.411   1
   3  -1   2 41937.3 203.333   0
   3  -1   3 144737. 346.535   2
   3  -1   3 141713. 260.837   3
   3  -1   3 146204. 283.176   1
   3  -1   3 144942. 352.281   4
   3  -1   3 148751. 366.541   0
   3  -1   4 52238.6 245.953   0
   3  -1   4 53782.8 191.954   1
   3  -1   4 53203.6 245.162   2
   3  -1   4 54232.7 227.229   4
   3  -1   5 6782.78 135.074   0
   3  -1   5 7486.44 112.446   3
   3  -1   5 6482.01 135.496   2
   3  -1   5 6643.65 109.552   1
   3  -1   5 6601.34 115.929   4
   3  -1   6 3166.25 126.040   0
   3  -1   6 2903.88 112.614   3
   3  -1   6 3073.05 131.914   1
   3  -1   6 3080.06 150.978   2
   3  -1   6 2902.24 100.456   4
   3  -1   7 13385.8 166.121   3
   3  -1   7 13893.2 184.402   1
   3  -1   7 13409.0 146.457   4
   3  -1   8 29247.8 241.000   3
   3  -1   8 31966.4 244.444   1
   3  -1   9 270.940 166.898   3
   3  -1   9 527.365 172.251   1
   3  -1  10 1973.79 179.779   3
   3  -1  10 2175.08 175.523   1
   3  -1  11 13275.9 266.134   3
   3  -1  11 14142.2 243.940   1
   3  -1  12-48.0727 234.634   3
   3  -1  13 5640.52 276.201   3
   3  -1  14 3324.90 292.474   3
   3  -1  15 432.092 314.997   3
  -3   0  17 100.704 231.347   3
  -3   0  16 492.644 262.916   3
  -3   0  15 2558.57 223.037   3
   3   0 -15 2888.63 197.811   5
  -3   0  14 1018.00 208.452   3
   3   0 -14 1218.82 204.568   5
  -3   0  13 6659.49 218.808   3
   3   0 -13 6644.04 212.896   5
  -3   0  12 1897.62 173.431   3
   3   0 -12 2299.93 183.876   5
  -3   0  11 194.783 152.048   3
   3   0 -11 148.835 148.269   5
  -3   0  10 13621.2 189.090   3
   3   0 -10 14000.8 200.596   5
  -3   0   9 3730.13 136.259   3
   3   0  -9 3826.91 152.656   5
  -3   0   8 10243.4 155.423   3
   3   0  -8 10016.4 168.110   5
  -3   0   7 48147.5 223.363   3
   3   0  -7 49088.4 255.122   5
  -3   0   6 52.3712 80.2928   3
   3   0  -6 46.9630 106.264   5
   3   0  -6 41.0780 70.6240   4
  -3   0   5 9495.70 97.3567   3
   3   0  -5 9216.10 130.398   5
  -3   0   4 156475. 254.152   3
   3   0  -4 155908. 357.589   5
  -3   0   3 1814.88 38.1210   3
   3   0  -3 1979.00 70.3980   1
   3   0  -3 1892.99 82.2678   4
   3   0  -3 1799.82 81.1464   5
   3   0  -2 87710.4 202.240   1
   3   0  -2 85476.7 371.761   0
   3   0  -2 85270.0 243.924   5
   3   0  -1 54788.9 166.597   1
   3   0  -1 55080.9 219.562   0
   3   0  -1 54873.0 212.934   2
   3   0  -1 52210.2 192.078   5
   3   0  -1 52850.2 226.432   4
   3   0   0 2407.40 65.8947   1
   3   0   0 2029.65 102.214   0
   3   0   0 1748.02 76.9892   2
   3   0   0 1928.68 64.9046   5
   3   0   0 1984.47 90.9997   4
   3   0   1 34897.1 147.479   1
   3   0   1 35648.7 203.711   0
   3   0   1 36445.5 179.573   2
   3   0   1 36362.2 203.104   4
   3   0   2 127270. 213.889   3
   3   0   2 127106. 360.518   0
   3   0   2 127618. 315.886   2
   3   0   2 129691. 358.438   4
   3   0   2 129187. 277.713   1
   3   0   3 28244.1 137.107   3
   3   0   3 27150.4 158.062   1
   3   0   3 28073.6 178.619   2
   3   0   3 26555.1 183.990   4
   3   0   4 32204.5 168.150   3
   3   0   4 30370.9 195.523   4
   3   0   4 31586.8 201.002   2
   3   0   4 32576.6 187.255   1
   3   0   5 17850.5 155.128   3
   3   0   5 17195.6 163.109   1
   3   0   5 16616.2 159.387   4
   3   0   5 18191.2 185.956   2
   3   0   6 21630.5 189.227   3
   3   0   6 20880.2 187.345   1
   3   0   6 21036.8 204.588   2
   3   0   6 20347.2 174.263   4
   3   0   7 98902.2 339.800   4
   3   0   7 101243. 382.502   2
   3   0   7 98489.4 355.768   1
   3   0   8 6189.32 189.590   3
   3   0   8 5925.54 197.320   2
   3   0   8 6273.39 183.278   1
   3   0   9 6464.27 206.701   3
   3   0   9 6556.11 197.772   1
   3   0   9 6465.30 229.313   2
   3   0  10 1732.17 195.509   3
   3   0  10 1997.67 198.239   1
   3   0  10 1764.91 217.294   2
   3   0  11 876.392 217.605   3
   3   0  11 1067.41 230.402   1
   3   0  11 640.817 252.982   2
   3   0  12 3880.80 247.700   3
   3   0  12 3940.34 260.187   1
   3   0  13 619.104 294.005   3
   3   0  13 865.722 252.557   1
   3   0  13 578.236 314.660   2
   3   0  14 23.0175 269.308   3
   3   0  14 132.633 295.991   2
   3   0  15 4290.58 370.045   3
  -3  -1  17 1020.37 259.525   3
  -3  -1  16 1925.44 239.621   3
  -3  -1  15 426.665 219.799   3
   3   1 -15 399.806 203.439   5
  -3  -1  14 3603.77 223.904   3
   3   1 -14 3683.28 206.931   5
  -3  -1  13 700.603 188.701   3
   3   1 -13 600.097 171.347   5
  -3  -1  12 117.644 158.980   3
   3   1 -12 39.6598 168.394   5
  -3  -1  11 20516.5 216.386   3
   3   1 -11 22061.4 229.481   5
  -3  -1  10 29.6063 127.506   3
   3   1 -10 51.5799 150.336   5
  -3  -1   9 12961.8 167.212   3
   3   1  -9 14171.4 187.287   5
  -3  -1   8 12911.3 148.128   3
   3   1  -8 13220.1 178.008   5
  -3  -1   7 4181.89 101.563   3
   3   1  -7 4830.13 135.884   5
  -3  -1   6 3399.41 82.9612   3
   3   1  -6 4013.28 124.246   5
  -3  -1   5 57775.6 182.233   3
   3   1  -5 55750.2 241.909   5
  -3  -1   4 1068.51 53.3386   3
   3   1  -4 1077.75 94.4567   5
   3   1  -4 1045.49 95.2035   1
  -3  -1   3 16601.8 74.9372   3
   3   1  -3 17161.4 129.310   1
   3   1  -3 16771.7 147.812   5
   3   1  -2 4211.47 91.9440   1
   3   1  -2 4347.59 102.567   5
   3   1  -1 20931.2 140.530   1
   3   1  -1 19711.4 141.746   5
   3   1   0 107704. 274.498   1
   3   1   0 104448. 293.009   2
   3   1   1 40985.0 190.755   1
   3   1   1 40499.6 199.632   2
   3   1   2 2132.75 105.028   2
   3   1   2 2055.20 103.968   1
   3   1   3 50416.2 226.533   2
   3   1   3 53428.1 230.380   1
   3   1   4 14924.9 143.027   3
   3   1   4 14717.5 158.075   2
   3   1   4 14319.7 159.832   1
   3   1   5 2691.72 118.616   3
   3   1   5 2717.74 142.035   2
   3   1   5 2681.89 147.434   1
   3   1   5 2250.84 127.962   4
   3   1   6 39347.5 257.319   1
   3   1   6 39696.1 253.448   3
   3   1   6 36407.6 246.903   2
   3   1   6 34667.8 243.646   4
   3   1   7 107.351 164.011   3
   3   1   7 329.405 174.537   1
   3   1   7 442.147 154.554   2
   3   1   7 129.096 121.228   4
   3   1   8 5451.70 200.635   3
   3   1   8 5006.53 198.015   2
   3   1   8 5015.96 186.330   1
   3   1   9 12703.1 238.881   3
   3   1   9 12264.0 226.230   2
   3   1   9 12074.8 220.284   1
   3   1  10 8254.09 249.780   3
   3   1  10 7341.02 232.470   2
   3   1  10 7949.65 240.864   1
   3   1  11 5683.94 282.477   3
   3   1  11 5359.64 254.400   2
   3   1  11 5579.87 253.377   1
   3   1  12 3521.12 308.842   3
   3   1  12 3065.24 274.566   2
   3   1  12 3306.96 244.087   1
   3   1  13-6.42449 283.187   3
   3   1  13 182.647 273.526   1
   3   1  14 769.417 269.004   3
  -3  -2  17 279.189 220.967   3
  -3  -2  16 38.7944 241.127   3
  -3  -2  15 5234.69 214.677   3
   3   2 -15 5487.50 207.304   5
  -3  -2  14 165.361 206.181   3
   3   2 -14 381.014 186.789   5
  -3  -2  13 1589.70 188.860   3
   3   2 -13 1795.23 188.493   5
  -3  -2  12 2082.08 168.602   3
   3   2 -12 2269.05 176.023   5
  -3  -2  11 1528.55 159.245   3
   3   2 -11 1572.89 170.301   5
  -3  -2  10 607.206 141.943   3
   3   2 -10 590.609 152.703   5
  -3  -2   9 25319.5 204.083   3
   3   2  -9 26211.3 233.157   5
  -3  -2   8 20152.5 172.114   3
   3   2  -8 24208.8 235.044   5
  -3  -2   7 18665.5 156.642   3
   3   2  -7 20552.2 212.940   5
  -3  -2   6 42832.1 191.858   3
   3   2  -6 45216.1 262.478   5
  -3  -2   5 6360.92 95.4765   3
   3   2  -5 6922.32 146.018   1
   3   2  -5 6061.05 141.180   5
  -3  -2   4 52652.0 169.445   3
   3   2  -4 53085.9 241.380   1
   3   2  -4 52077.5 252.145   5
   3   2  -3 6726.22 127.696   1
   3   2  -3 7406.70 138.799   5
   3   2  -2 24781.8 178.958   1
   3   2  -1 26013.6 183.716   1
   3   2   0 31385.6 198.994   1
   3   2   0 30841.9 187.521   2
   3   2   1 6438.54 133.343   1
   3   2   1 5530.47 119.444   2
   3   2   2 39322.1 226.421   1
   3   2   2 39230.6 211.269   2
   3   2   3 27293.9 196.607   2
   3   2   3 27504.3 210.171   1
   3   2   4 2054.17 122.267   2
   3   2   4 2147.94 162.329   1
   3   2   5 31310.3 216.629   2
   3   2   5 33327.6 250.389   1
   3   2   6 9692.32 171.481   2
   3   2   6 10337.6 214.201   1
   3   2   7 12179.8 211.311   2
   3   2   7 11964.0 220.734   1
   3   2   8 14322.5 258.147   3
   3   2   8 13605.4 228.013   2
   3   2   8 14166.8 242.476   1
   3   2   9 179.490 207.166   3
   3   2   9 90.4418 194.104   1
   3   2   9 63.7716 186.947   2
   3   2  10 8310.13 279.089   3
   3   2  10 6722.31 257.036   1
   3   2  11 4408.01 300.134   3
   3   2  11 4324.79 294.134   1
   3   2  12-107.322 294.737   1
   3   2  13 2567.31 337.993   1
  -3  -3  17 373.178 232.851   3
  -3  -3  16 1505.13 211.025   3
  -3  -3  15 904.102 199.859   3
   3   3 -15 974.473 202.688   5
  -3  -3  14 80.6715 186.917   3
   3   3 -14 104.610 192.419   5
  -3  -3  13 782.919 195.506   3
   3   3 -13 688.006 181.141   5
   3   3 -12 7283.26 221.720   5
  -3  -3  12 6363.96 202.781   3
  -3  -3  11 755.279 155.515   3
   3   3 -11 886.854 170.518   5
  -3  -3  10 14473.0 190.475   3
   3   3 -10 17313.0 229.602   5
  -3  -3   9 2994.04 137.788   3
   3   3  -9 3423.15 183.344   5
  -3  -3   8 21398.0 193.134   3
   3   3  -8 22928.1 236.994   5
  -3  -3   7 4958.22 126.336   3
   3   3  -7 5351.67 182.608   1
   3   3  -7 5493.58 176.113   5
  -3  -3   6 332.055 95.8729   3
   3   3  -6 372.203 152.030   5
   3   3  -6 277.946 163.855   1
   3   3  -5 88049.9 343.276   1
   3   3  -5 85234.1 350.272   5
   3   3  -4 20356.2 202.339   1
   3   3  -3 3605.03 151.896   1
   3   3  -2 7562.53 167.752   1
   3   3  -1 23746.3 209.803   1
   3   3   0 9336.41 163.336   1
   3   3   1 38159.8 248.053   1
   3   3   1 37601.3 216.849   2
   3   3   2 21008.5 220.357   1
   3   3   2 19637.3 170.314   2
   3   3   3 496.028 168.736   1
   3   3   3 541.458 118.126   2
   3   3   4 21983.9 189.521   2
   3   3   4 22918.7 234.550   1
   3   3   5 10043.1 163.981   2
   3   3   5 10612.3 230.420   1
   3   3   6 2479.83 153.596   2
   3   3   6 2832.16 222.109   1
   3   3   7 16682.9 269.896   1
   3   3   8 2620.97 220.643   1
   3   3   9 2350.97 244.542   1
   3   3  10 5959.17 272.592   1
   3   3  11 911.713 273.831   1
   3   3  12 249.919 279.508   1
   3   4 -15 268.433 205.765   5
   3   4 -14 1962.07 205.206   5
   3   4 -13 1706.21 219.706   5
   3   4 -12 2450.93 198.209   5
   3   4 -11 687.763 193.264   5
   3   4 -10 8387.10 218.477   5
   3   4  -9 1808.30 206.112   5
   3   4  -9 1242.65 212.856   1
   3   4  -8 21677.2 271.311   1
   3   4  -8 21616.6 261.922   5
   3   4  -7 10921.8 231.481   1
   3   4  -6 791.925 165.214   1
   3   4  -5 33198.4 266.899   1
   3   4  -4 218.142 170.684   1
   3   4  -3 1093.48 176.952   1
   3   4  -2 16620.8 221.174   1
   3   4  -1 1163.66 167.185   1
   3   4   0 22714.1 257.704   1
   3   4   1 9803.29 213.548   1
   3   4   2 9.14846 123.850   2
   3   4   2 61.3652 175.488   1
   3   4   3 11728.2 169.243   2
   3   4   3 12932.5 244.027   1
   3   4   4 9637.23 242.113   1
   3   4   5 2016.85 233.196   1
   3   4   6 10440.5 266.644   1
   3   4   7 1869.25 238.911   1
   3   4   8 2911.33 245.293   1
   3   4   9 2502.49 286.064   1
   3   4  10-77.4123 283.960   1
   3   5 -15 1526.60 270.730   5
   3   5 -14 1346.36 236.279   5
   3   5 -13 1322.95 236.904   5
   3   5 -12 625.689 395.135   1
   3   5 -11 761.116 238.860   1
   3   5 -10 63.3641 250.204   1
   3   5  -9 8089.26 278.755   1
   3   5  -8 683.501 230.550   1
   3   5  -7 3695.92 215.679   1
   3   5  -6 53063.5 360.691   1
   3   5  -5 769.630 214.819   1
   3   5  -4 101337. 461.205   1
   3   5  -3 16670.8 289.398   1
   3   5  -2 1049.65 210.858   1
   3   5  -1 12542.0 253.148   1
   3   5   0 6887.85 230.901   1
   3   5   1 192.591 209.447   1
   3   5   2 4839.28 242.192   1
   3   5   3 12645.9 276.779   1
   3   5   4-82.3282 216.235   1
   3   5   5 9709.42 296.928   1
   3   5   6 3500.52 280.250   1
   3   5   7 960.286 291.824   1
   3   5   8 3691.11 328.800   1
   3   5   9 966.089 308.400   1
   3   6 -14 192.992 308.590   1
   3   6 -13 240.025 288.709   1
   3   6 -12 624.968 294.126   1
   3   6 -11 200.061 290.241   1
   3   6 -10 5539.90 305.016   1
   3   6  -9 741.707 261.941   1
   3   6  -8 275.415 232.056   1
   3   6  -7 9727.23 284.585   1
   3   6  -6 6883.23 280.715   1
   3   6  -5 4039.14 250.906   1
   3   6  -4 149.897 259.319   1
   3   6  -3 5230.61 264.800   1
   3   6  -2 163.011 231.122   1
   3   6  -1 8729.00 261.105   1
   3   6   0 1084.99 243.889   1
   3   6   1 2796.00 270.397   1
   3   6   2 4476.32 265.919   1
   3   6   3 88.7262 266.647   1
   3   6   4 6570.03 270.623   1
   3   6   5 1849.62 292.471   1
   3   6   6 885.887 309.145   1
   3   6   7 2957.83 316.501   1
   3   7 -13 678.897 327.770   1
   3   7 -12 607.151 298.531   1
   3   7 -11 1377.15 281.866   1
   3   7 -10 62.3085 268.646   1
   3   7  -9 235.464 273.720   1
   3   7  -8 1493.16 255.655   1
   3   7  -7 1988.02 300.876   1
   3   7  -6 507.107 291.748   1
   3   7  -5 9682.25 321.264   1
   3   7  -4 2196.55 300.181   1
   3   7  -3 14551.2 347.171   1
   3   7  -2 14845.0 314.370   1
   3   7  -1 203.904 302.102   1
   3   7   0 3256.46 274.826   1
   3   7   1 5341.41 311.129   1
   3   7   2-25.7577 313.671   1
   3   7   3 3538.42 345.647   1
   3   7   4 1997.38 322.047   1
   3   7   5-100.482 350.947   1
   3   8 -11 193.954 334.722   1
   3   8 -10 62.5306 270.311   1
   3   8  -9-51.1259 314.002   1
   3   8  -8 26.7337 313.019   1
   3   8  -7 112.994 296.842   1
   3   8  -6 299.819 350.996   1
   3   8  -5 3528.13 331.298   1
   3   8  -4 290.124 284.700   1
   3   8  -3 1383.86 282.009   1
   3   8  -2-114.110 286.521   1
   3   8  -1 1551.85 284.445   1
   3   8   0 506.448 285.697   1
   3   8   1 714.132 286.172   1
   3   8   2 172.409 279.717   1
   3   9  -6 735.470 383.830   1
   3   9  -5 1796.69 325.138   1
   3   9  -4 681.148 373.336   1
   3   9  -3-156.286 354.634   1
   4 -12   1 91.3969 241.228   5
   4 -11  -4 24.4071 331.442   0
   4 -11  -3 1370.68 289.249   0
   4 -11  -2 94.9101 362.328   0
   4 -11  -2 278.834 265.627   5
   4 -11  -1 1320.74 375.360   0
   4 -11  -1 1064.22 229.744   5
   4 -11   0 3897.70 398.342   0
   4 -11   0 3055.68 250.463   5
   4 -11   1 1126.95 260.585   5
   4 -11   1 1193.75 337.361   0
   4 -11   2 1235.06 386.735   0
   4 -11   3 24.5436 345.865   0
   4 -11   4 343.654 343.536   0
   4 -11   5 723.114 393.329   0
   4 -11   6 202.194 434.935   0
   4 -11   7 270.975 340.033   0
   4 -11   8 677.496 396.892   0
   4 -11   9-216.557 383.793   0
   4 -10  -5 58.5188 201.997   5
   4 -10  -4 5087.94 301.159   0
   4 -10  -4 4466.07 233.838   5
   4 -10  -3 220.455 218.859   5
   4 -10  -3 288.814 279.045   0
   4 -10  -2 9597.95 304.037   0
   4 -10  -2 9486.41 253.683   5
   4 -10  -1 1474.79 207.370   5
   4 -10  -1 1444.57 284.714   0
   4 -10   0 2750.55 291.071   0
   4 -10   0 2538.43 226.235   5
   4 -10   1 8815.47 373.084   0
   4 -10   1 7527.44 251.342   5
   4 -10   2-73.9384 303.454   0
   4 -10   3 1359.60 322.395   0
   4 -10   4 4308.72 352.493   0
   4 -10   5 899.773 377.927   0
   4 -10   7 4198.82 398.265   0
   4 -10   9 1005.50 361.292   0
   4  -9  -7 70.5253 203.303   5
   4  -9  -6 813.998 186.075   5
   4  -9  -5 4686.23 273.224   0
   4  -9  -5 3477.68 214.786   5
   4  -9  -4 546.555 260.144   0
   4  -9  -4 498.231 218.454   5
   4  -9  -3 400.460 247.154   0
   4  -9  -3 503.974 214.259   5
   4  -9  -2 2270.33 248.415   0
   4  -9  -2 2258.15 220.112   5
   4  -9  -1 202.289 248.047   0
   4  -9  -1 291.587 190.826   5
   4  -9   0 14083.3 339.275   0
   4  -9   0 12925.2 225.998   5
   4  -9   1 1719.28 295.722   0
   4  -9   1 1561.15 184.957   5
   4  -9   2 110.172 318.059   0
   4  -9   3 437.923 335.740   0
   4  -9   4-86.8126 306.566   0
   4  -9   5-39.2735 310.243   0
   4  -9   6 1599.34 296.292   0
   4  -9   7 3661.53 302.675   0
   4  -9   8 1759.01 284.170   0
   4  -9   9 2597.33 319.433   0
   4  -9   9 2743.78 277.112   3
   4  -9  10 967.352 233.824   3
   4  -9  11 2175.22 289.807   3
   4  -9  12 2557.47 287.101   3
   4  -8  -9 1408.43 228.340   5
   4  -8  -8 3341.49 229.432   5
   4  -8  -7 2065.78 233.962   5
   4  -8  -6 6591.98 232.099   5
   4  -8  -5 316.872 208.031   0
   4  -8  -5 145.042 192.648   5
   4  -8  -4 4295.44 252.950   0
   4  -8  -4 3769.81 202.430   5
   4  -8  -3 7302.00 253.020   0
   4  -8  -3 6973.38 207.286   5
   4  -8  -2 950.693 233.429   0
   4  -8  -2 1297.93 181.754   5
   4  -8  -1 25008.6 335.361   0
   4  -8  -1 25659.5 263.938   5
   4  -8   0 6024.84 287.341   0
   4  -8   0 5562.17 188.148   5
   4  -8   1 727.546 249.342   0
   4  -8   1 838.376 145.694   5
   4  -8   2 18504.5 323.671   0
   4  -8   2 17646.2 210.568   5
   4  -8   3 24287.9 361.542   0
   4  -8   4 29257.5 391.827   0
   4  -8   5 2528.49 278.408   0
   4  -8   6 805.624 247.518   0
   4  -8   7 838.154 248.116   0
   4  -8   7 996.901 207.107   3
   4  -8   8 8682.18 235.771   3
   4  -8   8 8472.09 311.504   0
   4  -8   9 387.198 247.215   0
   4  -8   9 209.346 214.806   3
   4  -8  10 947.678 259.740   3
   4  -8  11 2574.63 280.536   3
   4  -8  12 211.377 281.920   3
   4  -8  13 193.072 239.129   3
   4  -7 -11 311.304 221.582   5
   4  -7 -10 2309.41 264.910   5
   4  -7  -9 1565.82 233.761   5
   4  -7  -8 3757.74 213.560   5
   4  -7  -7 4918.47 204.390   5
   4  -7  -6 43.5801 173.687   5
   4  -7  -5 258.755 169.941   0
   4  -7  -5 304.193 163.604   5
   4  -7  -4 11387.4 230.914   0
   4  -7  -4 9806.22 188.986   5
   4  -7  -3 6305.70 206.171   0
   4  -7  -3 5579.10 162.870   5
   4  -7  -2 1710.89 202.277   0
   4  -7  -2 1769.30 144.319   5
   4  -7  -1 6553.09 226.518   0
   4  -7  -1 6814.39 164.982   5
   4  -7   0 2460.79 232.662   0
   4  -7   0 2642.85 153.895   5
   4  -7   1 22626.8 308.886   0
   4  -7   1 19348.2 198.679   5
   4  -7   2 36800.9 358.282   0
   4  -7   2 34405.7 232.814   5
   4  -7   3 24721.1 315.828   0
   4  -7   4 241.066 219.488   0
   4  -7   5 85.9549 216.485   0
   4  -7   6 1324.34 188.631   3
   4  -7   6 1073.30 230.282   0
   4  -7   7 19693.0 252.641   3
   4  -7   7 20071.8 316.039   0
   4  -7   8 458.322 221.860   0
   4  -7   8 480.446 200.610   3
   4  -7   9 536.397 262.815   0
   4  -7   9 946.151 211.078   3
   4  -7  10 3169.60 201.404   3
   4  -7  11 2143.17 230.547   3
   4  -7  12 4049.30 265.839   3
   4  -7  13 1894.68 284.766   3
   4  -7  14 68.5731 311.055   3
   4  -6 -12 243.580 251.082   5
   4  -6 -11 3557.81 242.469   5
   4  -6 -10 1058.59 201.914   5
   4  -6  -9 999.061 208.804   5
   4  -6  -8 2477.89 203.313   5
   4  -6  -7 1989.94 188.196   5
   4  -6  -6 250.866 178.567   5
   4  -6  -5 27429.6 233.812   0
   4  -6  -5 25957.2 249.866   5
   4  -6  -4 20.8037 150.805   5
   4  -6  -4 39.7759 148.979   0
   4  -6  -3 7198.62 178.931   0
   4  -6  -3 7374.80 158.586   5
   4  -6  -2 29125.1 250.372   0
   4  -6  -2 27391.5 204.275   5
   4  -6  -1 359.390 172.027   0
   4  -6  -1 423.185 119.146   5
   4  -6   0 23613.8 256.681   0
   4  -6   0 24539.0 186.780   5
   4  -6   1 36718.2 300.959   0
   4  -6   1 36228.9 208.512   5
   4  -6   2 2521.56 198.052   0
   4  -6   2 2572.29 107.668   2
   4  -6   2 2374.24 106.897   5
   4  -6   3 41983.3 336.736   0
   4  -6   3 39830.1 222.117   2
   4  -6   4 10798.9 248.509   0
   4  -6   4 9075.32 152.755   2
   4  -6   5 2336.51 145.377   3
   4  -6   5 2455.49 208.773   0
   4  -6   5 2020.03 148.416   2
   4  -6   6 22045.6 228.814   3
   4  -6   6 19860.9 282.753   0
   4  -6   7 139.842 222.556   0
   4  -6   7 82.7603 162.010   3
   4  -6   8 4043.69 171.300   3
   4  -6   8 5022.44 245.888   0
   4  -6   9 14852.1 252.882   3
   4  -6   9 15212.2 283.779   0
   4  -6  10 3967.89 211.035   3
   4  -6  11 3546.78 220.625   3
   4  -6  12 2294.39 274.517   3
   4  -6  14 286.172 300.597   3
   4  -5 -13 33.8980 217.358   5
   4  -5 -12 6560.99 229.470   5
   4  -5 -11 879.070 193.846   5
   4  -5 -10 1388.09 192.189   5
   4  -5  -9 9771.42 206.414   5
   4  -5  -8 96.1289 162.283   5
   4  -5  -7 10834.8 220.086   5
   4  -5  -6 15342.4 174.807   0
   4  -5  -6 16890.4 220.309   5
   4  -5  -5 2610.92 130.404   0
   4  -5  -5 2612.27 155.739   5
   4  -5  -4 4152.23 144.399   0
   4  -5  -4 4447.58 156.571   5
   4  -5  -3 24425.4 219.613   0
   4  -5  -3 22853.8 208.163   5
   4  -5  -2 8893.21 178.102   0
   4  -5  -2 9580.55 149.413   5
   4  -5  -1 19817.6 131.747   2
   4  -5  -1 19372.3 168.512   5
   4  -5   0 2732.20 164.768   0
   4  -5   0 2284.47 88.7583   2
   4  -5   0 2352.62 106.871   5
   4  -5   1 216.104 152.399   0
   4  -5   1 196.151 87.6492   2
   4  -5   1 116.177 89.4752   5
   4  -5   2 49868.1 226.612   2
   4  -5   2 48311.0 203.123   5
   4  -5   3 48236.9 324.036   0
   4  -5   3 49933.7 245.791   2
   4  -5   4 1409.24 119.424   3
   4  -5   4 1625.00 199.880   0
   4  -5   4 1322.08 130.823   2
   4  -5   5 17743.5 182.749   3
   4  -5   5 19000.9 211.730   2
   4  -5   6 6322.15 147.954   3
   4  -5   6 4502.75 221.748   0
   4  -5   7 3568.40 166.812   3
   4  -5   7 3461.16 191.539   0
   4  -5   8 10276.5 203.256   3
   4  -5   8 11038.5 235.318   0
   4  -5   9 62.8802 185.185   3
   4  -5   9 78.6975 192.813   0
   4  -5  10 1475.99 210.889   3
   4  -5  11 2602.07 204.368   3
   4  -5  12 1358.38 256.372   3
   4  -5  13 2364.55 259.462   3
   4  -5  14 1728.24 295.413   3
  -4   4  14 275.403 283.901   3
   4  -4 -14-50.5250 195.046   5
   4  -4 -13 1609.42 197.450   5
   4  -4 -12 3775.86 228.144   5
   4  -4 -11 200.825 222.086   5
   4  -4 -10 10877.3 258.110   5
   4  -4  -9 10231.2 217.487   5
   4  -4  -8 7377.83 210.470   5
   4  -4  -7 352.441 159.870   5
   4  -4  -6 2188.25 118.492   0
   4  -4  -6 3207.83 163.524   5
   4  -4  -5 7227.73 158.218   5
   4  -4  -5 6636.97 146.189   0
   4  -4  -4 395.778 123.599   0
   4  -4  -4 11612.7 156.711   5
   4  -4  -3 7940.58 128.822   5
   4  -4  -3 379.191 119.827   0
   4  -4  -2 6587.38 157.641   0
   4  -4  -2 7131.01 132.979   5
   4  -4  -1 33353.0 160.363   2
   4  -4  -1 32389.7 237.014   0
   4  -4   0 31083.4 164.343   5
   4  -4   0 31798.7 168.350   2
   4  -4   1 68164.1 242.130   2
   4  -4   1 70140.2 224.143   5
   4  -4   2 83868.0 291.753   2
   4  -4   2 83400.3 233.837   5
   4  -4   3 11005.0 125.513   3
   4  -4   3 11465.7 150.850   2
   4  -4   3 12042.1 200.836   0
   4  -4   4 24323.7 232.651   0
   4  -4   4 24803.8 203.508   2
   4  -4   5 12961.2 219.896   0
   4  -4   5 12276.2 183.691   2
   4  -4   6 1164.27 121.359   3
   4  -4   6 1338.97 173.531   0
   4  -4   6 1367.22 175.428   2
   4  -4   7 11498.6 169.382   3
   4  -4   7 13537.8 229.302   0
   4  -4   8 2378.92 155.677   3
   4  -4   8 2523.60 172.594   0
   4  -4   9 5561.69 195.449   3
   4  -4  10 23663.5 258.116   3
   4  -4  11 5279.65 229.306   3
   4  -4  12 2639.47 220.028   3
   4  -4  13 3036.45 261.132   3
   4  -4  14-28.5181 238.990   3
   4  -4  15 369.443 265.509   3
  -4   3  15 223.854 225.088   3
   4  -3 -15 14.3782 210.080   5
   4  -3 -14 1187.43 219.434   5
  -4   3  14 930.027 258.350   3
  -4   3  13 4472.43 210.060   3
   4  -3 -13 5221.39 238.238   5
   4  -3 -12 660.317 183.453   5
   4  -3 -11 740.539 207.007   5
   4  -3 -10 29070.5 271.110   5
   4  -3  -9 8259.67 206.194   5
   4  -3  -8 38228.3 297.792   5
   4  -3  -7 35.3622 163.928   5
   4  -3  -6 17745.2 212.494   5
   4  -3  -6 17106.2 150.547   0
   4  -3  -5 66827.5 316.811   5
   4  -3  -5 69341.8 271.763   0
   4  -3  -4 7013.74 133.089   0
   4  -3  -4 7393.14 156.449   5
   4  -3  -3 14495.5 171.332   5
   4  -3  -3 13973.5 160.675   0
   4  -3  -2 52158.1 242.617   5
   4  -3  -2 51051.6 252.887   0
   4  -3  -1 1087.75 85.7510   2
   4  -3  -1 1155.94 121.720   0
   4  -3  -1 1310.57 97.8424   5
   4  -3   0 34135.6 172.099   5
   4  -3   0 35851.9 241.206   0
   4  -3   1 2775.96 103.205   2
   4  -3   1 3164.52 149.691   0
   4  -3   1 3067.63 79.8345   5
   4  -3   2 13216.2 103.286   3
   4  -3   2 14431.4 104.507   5
   4  -3   2 13970.3 149.700   2
   4  -3   3 9968.03 158.770   2
   4  -3   3 10231.7 176.313   0
   4  -3   4 62013.3 292.758   2
   4  -3   4 60695.7 301.643   0
   4  -3   5 377.136 92.1920   3
   4  -3   5 324.684 142.226   2
   4  -3   5 480.790 140.964   0
   4  -3   6 20992.2 177.800   3
   4  -3   6 22442.3 239.499   2
   4  -3   6 21711.7 222.247   0
   4  -3   7 8587.79 155.153   3
   4  -3   7 9525.08 234.720   2
   4  -3   8 2919.31 150.752   3
   4  -3   8 2848.49 220.766   2
   4  -3   8 2668.56 163.357   0
   4  -3   9 7496.40 198.375   3
   4  -3  10 163.723 183.000   3
   4  -3  11 2401.99 217.817   3
   4  -3  12 3568.97 217.144   3
   4  -3  13 268.008 223.928   3
   4  -3  14 1769.57 236.205   3
   4  -3  15 576.519 314.207   3
  -4   2  16-32.1895 291.464   3
  -4   2  15 268.216 266.301   3
   4  -2 -15 54.2092 199.523   5
  -4   2  14 2117.53 242.036   3
   4  -2 -14 2966.99 244.128   5
  -4   2  13 334.040 214.256   3
   4  -2 -13 308.422 181.683   5
  -4   2  12 143.033 171.702   3
   4  -2 -12 234.444 202.979   5
  -4   2  11 9984.63 208.899   3
   4  -2 -11 11623.6 234.668   5
   4  -2 -10 366.235 180.003   5
  -4   2  10 94.3567 161.643   3
   4  -2  -9 45885.8 294.522   5
   4  -2  -8 635.418 152.725   5
   4  -2  -7 3446.59 157.477   5
   4  -2  -6 16645.7 189.683   5
   4  -2  -6 16875.5 145.480   0
   4  -2  -5 91.8484 95.8097   0
   4  -2  -5 133.103 112.823   5
   4  -2  -4 36098.9 210.741   5
   4  -2  -4 39830.7 201.740   0
   4  -2  -3 6817.89 121.527   0
   4  -2  -3 7277.19 125.450   5
   4  -2  -2 11289.7 153.613   0
   4  -2  -2 11135.1 131.970   5
   4  -2  -1 3688.31 106.178   2
   4  -2  -1 3778.48 125.571   0
   4  -2  -1 3889.93 98.8868   5
   4  -2   0 92016.7 289.227   2
   4  -2   0 94410.7 260.941   5
   4  -2   0 95025.1 340.617   0
   4  -2   1 354.826 124.684   0
   4  -2   1 253.280 58.5606   5
   4  -2   1 166.689 103.639   2
   4  -2   2 28914.2 117.698   3
   4  -2   2 31481.1 195.543   2
   4  -2   2 30484.2 120.871   1
   4  -2   2 30365.4 125.105   5
   4  -2   2 32555.3 225.726   0
   4  -2   3 22918.2 125.008   3
   4  -2   3 24629.4 198.507   2
   4  -2   3 23996.7 132.298   1
   4  -2   4 615.519 144.740   0
   4  -2   4 635.775 78.6818   3
   4  -2   4 746.906 139.571   2
   4  -2   4 686.173 87.5338   1
   4  -2   5 41185.5 275.080   2
   4  -2   5 40267.0 208.962   1
   4  -2   5 40470.3 264.162   0
   4  -2   6 32443.1 266.255   2
   4  -2   6 33102.6 213.630   1
   4  -2   6 32577.7 247.609   0
   4  -2   7 50.6050 113.327   3
   4  -2   7 97.1165 138.574   1
   4  -2   7-8.00122 151.239   0
   4  -2   7-22.4712 178.921   2
   4  -2   8 17378.6 222.444   0
   4  -2   8 16504.4 196.577   3
   4  -2   8 17606.6 261.703   2
   4  -2   8 17585.8 209.334   1
   4  -2   9 3124.67 164.229   3
   4  -2   9 3361.31 233.805   2
   4  -2   9 3528.92 183.823   1
   4  -2  10 3942.93 206.417   3
   4  -2  10 4465.18 281.937   2
   4  -2  11 16995.4 348.104   2
   4  -2  11 14373.6 264.616   3
   4  -2  12 2520.66 251.699   3
   4  -2  12 3001.97 347.128   2
   4  -2  13 1093.10 369.614   2
   4  -2  14 1529.76 349.134   2
  -4   1  16 1038.97 247.305   3
   4  -1 -16 1064.98 250.006   5
  -4   1  15 817.915 225.396   3
   4  -1 -15 856.686 223.375   5
  -4   1  14-70.4598 188.335   3
   4  -1 -14 131.236 183.614   5
  -4   1  13 2643.06 222.338   3
   4  -1 -13 2560.80 192.328   5
  -4   1  12 2160.80 188.148   3
   4  -1 -12 2215.37 180.900   5
  -4   1  11 2073.07 166.938   3
   4  -1 -11 2391.31 188.513   5
  -4   1  10 26439.8 230.974   3
   4  -1 -10 31603.6 280.458   5
  -4   1   9 8869.35 161.813   3
   4  -1  -9 9685.76 208.571   5
  -4   1   8 597.346 116.083   3
   4  -1  -8 694.443 166.745   5
  -4   1   7 49286.3 219.358   3
   4  -1  -7 54495.9 296.983   5
   4  -1  -6 13288.9 145.019   4
   4  -1  -6 12252.9 180.389   5
   4  -1  -5 40051.1 230.592   0
  -4   1   5 41780.5 165.996   3
   4  -1  -5 47575.9 253.856   5
   4  -1  -5 50214.4 230.613   4
   4  -1  -4 38957.3 222.123   0
   4  -1  -4 38134.9 165.840   1
   4  -1  -4 37679.5 226.780   5
   4  -1  -4 37367.3 212.524   4
   4  -1  -3 21149.2 115.791   1
   4  -1  -3 21697.3 172.413   5
   4  -1  -3 21283.1 172.297   4
   4  -1  -2 6855.06 134.922   0
   4  -1  -2 6975.73 76.2448   1
   4  -1  -2 6702.23 116.974   5
   4  -1  -2 7177.34 133.236   4
   4  -1  -1 59158.8 166.105   1
   4  -1  -1 61829.7 253.768   2
   4  -1  -1 60594.1 222.648   5
   4  -1  -1 61012.7 275.783   4
   4  -1   0 3565.70 66.0088   1
   4  -1   0 3694.44 138.737   0
   4  -1   0 3746.32 125.534   2
   4  -1   0 3616.04 84.0607   5
   4  -1   0 4072.92 137.291   4
   4  -1   1 18102.8 194.725   0
   4  -1   1 16515.0 157.948   2
   4  -1   1 17137.4 120.878   5
   4  -1   1 18034.8 188.979   4
   4  -1   1 17166.0 109.885   1
   4  -1   2 52184.8 278.198   0
   4  -1   2 50743.7 167.782   5
   4  -1   2 53252.6 255.890   2
   4  -1   2 51941.1 192.382   1
   4  -1   2 49905.7 266.975   4
   4  -1   3 2344.55 145.783   0
   4  -1   3 1954.21 126.498   2
   4  -1   3 2061.55 93.0055   1
   4  -1   3 1923.37 120.301   4
   4  -1   4 47535.1 271.345   2
   4  -1   4 46747.3 214.717   1
   4  -1   5 4452.64 165.955   0
   4  -1   5 4061.02 94.2604   1
   4  -1   6 5060.54 183.068   2
   4  -1   6 4259.82 142.321   1
   4  -1   6 4694.34 150.256   4
   4  -1   7 4370.84 202.244   2
   4  -1   7 3911.24 143.776   4
   4  -1   8-2.17941 282.259   0
   4  -1   8 521.675 176.317   1
   4  -1   8 529.000 202.344   2
   4  -1   9 83.8825 192.961   1
   4  -1   9-58.0618 203.926   2
   4  -1  10 7125.04 248.666   2
   4  -1  10 7808.46 225.367   1
   4  -1  11 1328.91 227.074   1
   4  -1  11 1063.07 276.596   2
   4  -1  12 3313.41 312.255   2
   4  -1  12 3703.61 271.498   1
   4  -1  13 3874.66 345.201   2
   4  -1  14 197.925 377.243   2
   4   0 -16-52.5570 196.033   5
   4   0 -15 326.199 182.585   5
   4   0 -14 3137.72 192.272   5
   4   0 -13 381.167 200.612   5
   4   0 -12-33.3050 180.876   5
   4   0 -11-18.7881 198.557   5
   4   0 -10 991.805 189.102   5
   4   0  -9 416.927 170.174   5
   4   0  -8 16901.9 208.382   5
   4   0  -7 9803.27 178.693   5
   4   0  -7 12217.4 152.837   4
   4   0  -6 3650.44 153.351   5
   4   0  -6 4215.08 121.833   4
   4   0  -5 14043.1 148.294   1
   4   0  -5 14181.7 162.007   4
   4   0  -5 13085.7 172.157   5
   4   0  -4 4681.46 108.904   1
   4   0  -4 4455.78 135.765   4
   4   0  -3 46907.0 191.798   1
   4   0  -3 45424.3 225.644   5
   4   0  -3 48009.3 251.402   4
   4   0  -2 25695.8 152.847   1
   4   0  -2 24643.8 178.590   5
   4   0  -2 25123.3 208.432   4
   4   0  -1 9564.02 107.048   1
   4   0  -1 9351.25 149.516   2
   4   0  -1 9503.00 127.732   5
   4   0  -1 9442.14 154.765   4
   4   0   0 15240.1 127.503   1
   4   0   0 14435.6 153.748   2
   4   0   0 15560.9 136.494   5
   4   0   0 15647.7 185.049   4
   4   0   1 87516.5 597.627   0
   4   0   1 89690.1 314.725   2
   4   0   1 88097.1 349.978   4
   4   0   1 88662.4 263.127   1
   4   0   2 6408.26 149.223   2
   4   0   2 6346.78 162.620   4
   4   0   2 6434.72 113.867   1
   4   0   3 27708.9 217.240   2
   4   0   3 27753.8 235.556   4
   4   0   3 28165.4 186.340   1
   4   0   4 2007.57 151.719   2
   4   0   4 2082.56 124.858   1
   4   0   4 1799.85 137.303   4
   4   0   5 4945.34 171.534   2
   4   0   5 5015.75 148.873   1
   4   0   5 4427.92 149.275   4
   4   0   6 37931.2 256.156   1
   4   0   6 36264.6 264.239   4
   4   0   7 30917.6 292.789   2
   4   0   7 26133.6 243.154   4
   4   0   8 920.649 177.321   1
   4   0   8 1226.63 208.103   2
   4   0   9 8805.76 264.442   2
   4   0   9 8563.49 250.727   1
   4   0  10 4734.59 255.793   1
   4   0  10 4858.34 282.659   2
   4   0  11 2697.53 264.343   2
   4   0  11 2987.11 264.916   1
   4   0  12 3820.83 332.155   2
   4   0  12 4044.85 254.778   1
   4   0  13 1451.59 301.532   1
   4   0  13 1440.62 358.341   2
   4   0  14 350.506 377.031   2
   4   1 -16-0.25979 201.775   5
   4   1 -15 1757.45 203.921   5
   4   1 -14-116.498 223.311   5
   4   1 -13-73.3432 178.259   5
   4   1 -12 357.202 180.177   5
   4   1 -11 25499.9 266.572   5
   4   1 -10 312.884 186.181   5
   4   1  -9 22617.4 245.652   5
   4   1  -8 20922.0 228.205   5
   4   1  -7 1894.82 158.709   5
   4   1  -7 407.720 118.523   4
   4   1  -6 17961.0 188.407   1
   4   1  -6 18864.6 186.614   4
   4   1  -5 33788.9 226.639   1
   4   1  -5 32745.8 227.379   4
   4   1  -4 31860.3 227.787   4
   4   1  -4 31916.9 199.078   1
   4   1  -4 31459.0 228.357   5
   4   1  -3 19290.7 167.938   1
   4   1  -3 18977.4 187.010   5
   4   1  -3 19839.5 201.255   4
   4   1  -2 10981.0 146.818   5
   4   1  -2 11544.9 178.729   4
   4   1  -1 736.065 108.673   5
   4   1  -1 653.524 109.191   1
   4   1  -1 734.825 144.379   4
   4   1   0 67572.0 265.839   1
   4   1   0 64973.9 282.803   2
   4   1   0 67635.6 332.737   4
   4   1   1 2201.46 118.997   1
   4   1   1 1857.16 122.947   2
   4   1   1 1980.33 160.152   4
   4   1   2 23260.5 205.897   2
   4   1   2 22294.2 240.360   4
   4   1   3 16199.8 197.761   2
   4   1   3 15531.2 182.016   1
   4   1   4 1945.95 161.738   2
   4   1   4 2063.06 147.811   1
   4   1   4 1941.22 175.757   4
   4   1   5 37199.9 264.765   2
   4   1   5 38710.2 275.866   1
   4   1   6 621.599 179.425   1
   4   1   6 886.797 173.453   2
   4   1   6 444.332 156.131   4
   4   1   7 13650.3 236.845   2
   4   1   7 13084.9 241.552   1
   4   1   8 526.497 207.764   1
   4   1   8 788.225 210.984   2
   4   1   9 5318.20 253.769   2
   4   1   9 4313.43 213.734   1
   4   1  10 2811.12 268.171   2
   4   1  10 2899.41 249.317   1
   4   1  11 5431.40 302.427   2
   4   1  11 5791.92 299.453   1
   4   1  12 440.952 277.843   1
   4   2 -16 538.485 217.764   5
   4   2 -15 1236.41 253.036   5
   4   2 -14-1.93087 200.852   5
   4   2 -13 2246.54 201.868   5
   4   2 -12 5177.72 225.287   5
   4   2 -11 4782.38 234.509   5
   4   2 -10 169.543 207.571   5
   4   2  -9 421.782 201.185   5
   4   2  -8 2252.77 195.072   1
   4   2  -8 2790.97 187.823   5
   4   2  -7 19686.4 229.633   1
   4   2  -7 17842.6 233.374   5
   4   2  -6 3557.97 172.223   5
   4   2  -6 4176.78 174.364   1
   4   2  -5 7211.92 166.705   1
   4   2  -5 6296.59 173.311   5
   4   2  -4 14154.0 183.102   1
   4   2  -4 14115.8 196.293   5
   4   2  -3 5202.86 154.052   1
   4   2  -3 5022.75 158.804   5
   4   2  -2 8514.84 171.650   1
   4   2  -1 31635.1 228.503   1
   4   2   0 3383.34 148.526   1
   4   2   0 3278.45 152.413   2
   4   2   1 8314.43 174.253   1
   4   2   1 7942.54 167.025   2
   4   2   2 23362.6 193.590   2
   4   2   2 27926.4 235.127   1
   4   2   3 2587.94 156.851   2
   4   2   3 2068.72 164.400   1
   4   2   4 16137.9 199.907   2
   4   2   4 20591.1 249.956   1
   4   2   5 18672.5 220.720   2
   4   2   5 17924.7 261.347   4
   4   2   6 1291.47 211.288   1
   4   2   6 1097.91 181.930   2
   4   2   6 991.241 173.805   4
   4   2   7 6055.39 202.541   2
   4   2   7 6707.97 224.409   1
   4   2   8 10167.4 231.807   2
   4   2   8 10530.9 273.664   1
   4   2   9 732.405 253.809   1
   4   2  10 933.172 254.493   1
   4   2  11 427.612 255.617   1
   4   3 -16 906.718 229.762   5
   4   3 -15 11.0059 238.171   5
   4   3 -14 359.468 244.108   5
   4   3 -13 1416.22 208.924   5
   4   3 -12 694.330 236.185   5
   4   3 -11 4077.06 217.209   5
   4   3 -10 13615.7 290.322   1
   4   3 -10 9669.96 234.350   5
   4   3  -9 281.966 215.386   5
   4   3  -9 147.953 200.665   1
   4   3  -8 12334.7 245.347   1
   4   3  -8 10968.6 238.457   5
   4   3  -7 12441.6 241.868   1
   4   3  -7 10419.7 228.166   5
   4   3  -6 5202.01 188.478   1
   4   3  -6 4967.11 199.455   5
   4   3  -5 8637.98 201.476   1
   4   3  -5 8737.29 199.263   5
   4   3  -4 7223.08 202.883   1
   4   3  -3 2256.12 186.417   1
   4   3  -2 17295.7 230.827   1
   4   3  -1 4363.87 177.869   1
   4   3   0 2094.32 187.462   1
   4   3   1 32082.7 277.390   1
   4   3   1 31700.0 248.594   2
   4   3   2 228.159 179.128   1
   4   3   2 211.213 147.540   2
   4   3   3 8419.83 176.118   2
   4   3   3 9689.70 229.204   1
   4   3   4 9113.13 177.265   2
   4   3   4 9473.14 225.591   1
   4   3   5 346.626 217.823   1
   4   3   5 495.030 161.179   2
   4   3   6 7016.09 262.446   1
   4   3   7 334.240 260.604   1
   4   3   8 761.558 248.232   1
   4   3   9 7183.14 298.442   1
   4   3  10 2106.05 285.195   1
   4   4 -16-114.790 255.176   5
   4   4 -15 650.577 240.858   5
   4   4 -14 118.670 256.307   5
   4   4 -13-34.9755 251.403   5
   4   4 -13-129.924 418.012   1
   4   4 -12 1336.17 250.907   5
   4   4 -12 1299.12 277.946   1
   4   4 -11 2470.94 239.051   1
   4   4 -11 2567.15 252.686   5
   4   4 -10 197.106 246.176   5
   4   4 -10 167.837 248.220   1
   4   4  -9 8168.69 263.939   1
   4   4  -9 7153.36 234.244   5
   4   4  -8 1334.66 229.212   1
   4   4  -8 1220.64 202.220   5
   4   4  -7 10222.5 247.800   1
   4   4  -6 33100.3 309.747   1
   4   4  -5 769.830 203.005   1
   4   4  -4 4303.98 230.265   1
   4   4  -3 5345.54 237.541   1
   4   4  -2 7132.75 223.393   1
   4   4  -1 1841.85 213.862   1
   4   4   0 10151.5 238.211   1
   4   4   1 2269.20 230.318   1
   4   4   2 2035.32 236.732   1
   4   4   3 11398.8 287.737   1
   4   4   4 3211.50 230.819   1
   4   4   5 9111.56 308.622   1
   4   4   6 5550.39 301.154   1
   4   4   7-70.9365 301.516   1
   4   4   8 2173.83 323.417   1
   4   4   9 1665.88 263.245   1
   4   5 -15 164.722 283.726   5
   4   5 -14 553.650 308.458   1
   4   5 -14 739.167 283.892   5
   4   5 -13 33.7563 258.002   1
   4   5 -12 3378.31 297.946   1
   4   5 -11 1025.74 313.601   1
   4   5 -10 7767.15 320.063   1
   4   5  -9 1053.98 271.676   1
   4   5  -8 426.224 232.383   1
   4   5  -7 1975.75 246.857   1
   4   5  -6 5550.93 250.976   1
   4   5  -5-18.6434 259.116   1
   4   5  -4 25.6245 240.724   1
   4   5  -3 7760.51 279.536   1
   4   5  -2 1851.50 256.625   1
   4   5  -1 10540.8 298.727   1
   4   5   0 1225.82 263.983   1
   4   5   1 1320.62 258.659   1
   4   5   2 9108.01 284.142   1
   4   5   3 281.426 284.126   1
   4   5   4 4404.66 297.987   1
   4   5   5 3412.70 313.079   1
   4   5   6-9.99949 293.436   1
   4   5   7 2781.82 348.912   1
   4   6 -13 70.5934 348.798   1
   4   6 -12 334.289 348.110   1
   4   6 -11 1708.61 291.545   1
   4   6 -10 1294.28 315.160   1
   4   6  -9 548.233 303.632   1
   4   6  -8 2146.61 282.622   1
   4   6  -7 14062.5 356.263   1
   4   6  -6 13183.2 341.823   1
   4   6  -5 6710.44 315.327   1
   4   6  -4 504.492 313.239   1
   4   6  -3 421.951 293.065   1
   4   6  -2 7582.18 296.279   1
   4   6  -1 380.756 303.252   1
   4   6   0 68.0545 253.447   1
   4   6   1 3043.05 310.351   1
   4   6   2 1437.73 313.192   1
   4   6   3 1231.59 308.040   1
   4   6   4 2233.91 304.033   1
   4   6   5 124.822 347.188   1
   4   7 -11 254.119 325.885   1
   4   7 -10 284.481 335.978   1
   4   7  -9 507.874 334.450   1
   4   7  -8 6204.06 373.493   1
   4   7  -7-165.590 349.720   1
   4   7  -6 3334.68 343.576   1
   4   7  -5 337.784 305.512   1
   4   7  -4 49.4749 325.657   1
   4   7  -3 2608.01 336.901   1
   4   7  -2 134.232 323.532   1
   4   7  -1 163.570 304.501   1
   4   7   0 519.666 296.299   1
   4   7   1 2020.30 300.481   1
   4   7   2 499.467 323.144   1
   4   7   3 1986.69 357.382   1
   4   8  -7 2788.66 399.271   1
   4   8  -6 353.374 326.261   1
   4   8  -5 244.942 390.241   1
   4   8  -4 722.396 316.492   1
   4   8  -3 880.747 384.913   1
   4   8  -2 185.052 399.471   1
   5 -11  -3 92.8286 353.724   0
   5 -11  -2 1925.69 337.337   0
   5 -11  -2 1289.62 265.130   5
   5 -11  -1 245.359 306.336   0
   5 -11  -1 33.9571 228.829   5
   5 -11   0 1067.04 349.674   0
   5 -11   1 2571.38 408.113   0
   5 -11   2 2415.67 333.664   0
   5 -11   3 119.523 409.326   0
   5 -11   4 610.730 397.984   0
   5 -11   5 976.514 382.400   0
   5 -11   6 8.28900 333.832   0
   5 -11   7 633.011 429.874   0
   5 -10  -5 249.545 207.126   5
   5 -10  -4 958.160 266.065   0
   5 -10  -4 971.037 245.568   5
   5 -10  -3 358.289 307.744   0
   5 -10  -3 303.793 227.053   5
   5 -10  -2 1064.07 311.128   0
   5 -10  -2 944.318 213.061   5
   5 -10  -1 1737.67 309.947   0
   5 -10  -1 1450.73 221.218   5
   5 -10   0 267.382 334.325   0
   5 -10   0 435.074 222.402   5
   5 -10   1 2777.95 336.150   0
   5 -10   2 118.274 368.065   0
   5 -10   3 247.629 331.961   0
   5 -10   4 6662.71 373.362   0
   5 -10   5 141.901 364.365   0
   5 -10   6 928.997 320.272   0
   5 -10   7 1792.26 388.743   0
   5 -10   8 412.310 383.124   0
   5 -10   9 4853.38 382.842   0
   5  -9  -7-41.1554 213.687   5
   5  -9  -6 1360.70 249.492   5
   5  -9  -5 914.655 250.335   5
   5  -9  -4 2079.08 226.379   0
   5  -9  -4 1799.39 212.558   5
   5  -9  -3 7120.59 283.094   0
   5  -9  -3 6439.22 232.633   5
   5  -9  -2 1006.39 239.535   0
   5  -9  -2 1105.10 185.383   5
   5  -9  -1 941.872 249.868   0
   5  -9  -1 1132.57 196.448   5
   5  -9   0 5575.03 301.363   0
   5  -9   0 4998.19 205.328   5
   5  -9   1 13.0491 254.116   0
   5  -9   2 2477.04 311.583   0
   5  -9   3 2175.88 320.372   0
   5  -9   4 71.1958 315.697   0
   5  -9   5 3674.52 309.701   0
   5  -9   6 4193.38 352.454   0
   5  -9   7 502.025 323.714   0
   5  -9   8 3870.03 350.639   0
   5  -9   9 1237.87 369.722   0
   5  -9   9 445.926 249.833   3
   5  -9  10 381.197 277.412   3
   5  -9  11 123.666 258.788   3
   5  -8  -9 91.9110 260.536   5
   5  -8  -8 43.6793 240.714   5
   5  -8  -7 1370.37 211.052   5
   5  -8  -6 3399.86 254.367   5
   5  -8  -5 1590.25 235.662   5
   5  -8  -5 1652.22 221.068   0
   5  -8  -4 7662.47 251.961   0
   5  -8  -4 6717.21 221.954   5
   5  -8  -3 2917.33 218.528   0
   5  -8  -3 3199.30 206.361   5
   5  -8  -2 7577.04 240.152   0
   5  -8  -2 7042.91 208.073   5
   5  -8  -1 5707.46 241.229   0
   5  -8  -1 5541.63 180.803   5
   5  -8   0 267.511 147.157   5
   5  -8   0 272.261 243.982   0
   5  -8   1 416.692 239.550   0
   5  -8   2 4050.72 287.548   0
   5  -8   3 1416.52 290.611   0
   5  -8   4 642.059 265.874   0
   5  -8   5 13175.8 339.563   0
   5  -8   6 1329.61 271.192   0
   5  -8   7 3603.99 298.942   0
   5  -8   8 2570.89 236.962   3
   5  -8   8 2203.03 229.378   2
   5  -8   9 44.6172 234.033   3
   5  -8  10 4440.35 267.105   3
   5  -8  11 601.196 242.383   3
   5  -8  12 2356.28 296.034   3
   5  -7 -10 4494.54 226.570   5
   5  -7  -9 571.702 218.150   5
   5  -7  -8 5794.94 259.164   5
   5  -7  -7 933.491 206.846   5
   5  -7  -6 763.659 218.402   5
   5  -7  -5 4302.89 198.419   0
   5  -7  -5 3934.57 211.035   5
   5  -7  -4 8283.30 229.386   0
   5  -7  -4 7365.48 228.370   5
   5  -7  -3 8901.37 222.411   0
   5  -7  -3 8589.39 214.758   5
   5  -7  -2 13332.1 257.028   0
   5  -7  -2 12364.9 207.666   5
   5  -7  -1 5092.74 226.827   0
   5  -7  -1 4746.16 171.065   5
   5  -7   0 2114.79 228.238   0
   5  -7   0 1956.80 159.070   5
   5  -7   1 24298.2 302.011   0
   5  -7   2 1345.17 228.664   0
   5  -7   3 6096.02 257.713   0
   5  -7   4 314.127 248.429   0
   5  -7   5 1174.40 285.743   0
   5  -7   5 1214.50 177.302   2
   5  -7   6 19268.9 248.572   2
   5  -7   6 18422.4 236.937   3
   5  -7   7 5530.21 317.155   0
   5  -7   7 5913.51 220.915   2
   5  -7   8 219.737 204.388   3
   5  -7   9 3072.84 224.193   3
   5  -7   9 2198.94 288.425   0
   5  -7   9 2426.64 239.224   2
   5  -7  10 1808.54 202.534   3
   5  -7  11 402.386 200.366   3
   5  -7  12 1663.26 262.039   3
   5  -7  13 172.513 242.598   3
   5  -6 -12 214.582 287.972   5
   5  -6 -11 3616.45 248.579   5
   5  -6 -10 1377.66 233.060   5
   5  -6  -9 4630.72 259.636   5
   5  -6  -8 2614.61 201.562   5
   5  -6  -7-78.7756 196.125   5
   5  -6  -6 3225.44 178.074   5
   5  -6  -5 5928.80 230.041   0
   5  -6  -5 10047.4 208.599   5
   5  -6  -4 566.775 202.889   0
   5  -6  -4 420.723 159.798   5
   5  -6  -3 4036.24 197.914   0
   5  -6  -3 4413.98 170.170   5
   5  -6  -2 5868.30 210.830   0
   5  -6  -2 6152.62 183.825   5
   5  -6  -1 1935.53 201.991   0
   5  -6  -1 1805.70 147.789   5
   5  -6   0 38526.5 346.486   0
   5  -6   0 39319.8 251.696   5
   5  -6   1 3706.94 246.380   0
   5  -6   2 11060.0 277.782   0
   5  -6   2 14789.5 170.539   2
   5  -6   3 106.203 226.312   0
   5  -6   3 469.077 133.122   2
   5  -6   4 4791.77 268.825   0
   5  -6   4 5528.43 173.056   2
   5  -6   5 5989.50 268.200   0
   5  -6   5 6719.93 187.518   2
   5  -6   5 6095.22 162.281   3
   5  -6   6 10125.6 183.529   3
   5  -6   6 10397.3 273.096   0
   5  -6   6 11039.3 222.754   2
   5  -6   7 27.7130 149.251   3
   5  -6   7-100.139 252.425   0
   5  -6   7-73.6613 187.642   2
   5  -6   8 317.417 174.700   3
   5  -6   8 340.557 261.186   0
   5  -6   8 321.862 236.590   2
   5  -6   9 6973.32 206.289   3
   5  -6   9 7993.03 281.630   2
   5  -6  10 731.317 238.363   3
   5  -6  10 342.641 256.686   2
   5  -6  11 3191.89 267.147   3
   5  -6  11 2556.40 320.099   2
   5  -6  12 83.6495 217.527   3
   5  -5 -13 16.9551 228.044   5
   5  -5 -12 3722.88 255.293   5
   5  -5 -11 49.7683 265.576   5
   5  -5 -10 132.252 214.410   5
   5  -5  -9 5537.16 257.425   5
   5  -5  -8 774.142 218.305   5
   5  -5  -7 5693.23 212.883   5
   5  -5  -6 2042.90 183.570   5
   5  -5  -5 197.687 140.959   0
   5  -5  -5 353.930 177.890   5
   5  -5  -4 5969.60 175.012   0
   5  -5  -4 7328.12 191.232   5
   5  -5  -3 34084.7 278.253   0
   5  -5  -3 34047.4 255.187   5
   5  -5  -2 13966.5 222.985   0
   5  -5  -2 14007.8 186.687   5
   5  -5  -1 37774.5 211.260   2
   5  -5  -1 39189.7 305.200   0
   5  -5   0 3673.03 131.946   2
   5  -5   0 4133.02 140.045   5
   5  -5   1 32379.6 214.851   2
   5  -5   1 30988.0 306.693   0
   5  -5   2 21619.8 187.393   2
   5  -5   2 24206.3 287.895   0
   5  -5   3 573.312 217.255   0
   5  -5   3 736.960 132.943   2
   5  -5   4 2524.87 163.296   2
   5  -5   4 2541.32 216.703   0
   5  -5   4 2167.32 120.414   3
   5  -5   5 8520.90 207.605   2
   5  -5   5 8600.41 251.949   0
   5  -5   6 1022.88 129.886   3
   5  -5   6 1219.92 242.120   0
   5  -5   6 1043.74 200.573   2
   5  -5   7 14301.4 257.992   2
   5  -5   7 14749.6 270.558   0
   5  -5   8 17637.8 284.402   2
   5  -5   8 17439.0 278.195   0
   5  -5   9 203.165 224.997   0
   5  -5  10 5230.04 328.871   2
   5  -5  11 622.625 294.121   2
   5  -5  12-73.4420 378.706   2
   5  -5  13 2046.71 408.013   2
   5  -4 -13 3033.28 233.758   5
   5  -4 -12-101.025 244.133   5
   5  -4 -11 1627.50 203.540   5
   5  -4 -10 2646.16 220.138   5
   5  -4  -9 653.958 207.730   5
   5  -4  -8 13287.7 243.343   5
   5  -4  -7 4970.25 202.080   5
   5  -4  -6 2949.16 196.993   5
   5  -4  -6 2665.71 132.688   0
   5  -4  -5 22735.6 244.641   5
   5  -4  -5 24276.1 225.635   0
   5  -4  -4 15089.9 216.026   0
   5  -4  -4 14282.5 203.381   5
   5  -4  -3 10841.0 197.140   0
   5  -4  -3 11720.7 187.609   5
   5  -4  -2 5142.07 175.005   0
   5  -4  -2 3156.61 144.690   5
   5  -4  -1 3553.35 129.265   2
   5  -4  -1 3468.30 178.930   0
   5  -4  -1 3621.42 133.349   5
   5  -4   0 6556.97 143.998   2
   5  -4   0 6941.14 135.516   5
   5  -4   0 7033.17 210.709   0
   5  -4   1 93750.6 331.743   2
   5  -4   1 100161. 470.164   0
   5  -4   2 2412.07 138.821   2
   5  -4   2 3350.74 213.053   0
   5  -4   3 1024.81 150.412   2
   5  -4   3 1152.56 192.417   0
   5  -4   4 7866.12 199.470   2
   5  -4   4 8565.74 219.229   0
   5  -4   5 586.169 176.269   2
   5  -4   5 786.366 191.285   0
   5  -4   6 12470.8 238.930   0
   5  -4   6 12939.9 244.212   2
   5  -4   7 4252.25 237.630   2
   5  -4   7 4470.24 225.647   0
   5  -4   8 310.274 208.654   0
   5  -4   8 89.9936 210.699   2
   5  -4   9 2012.87 265.211   2
   5  -4  10 4089.07 298.114   2
   5  -4  11-13.1591 277.113   2
   5  -4  12 4114.53 351.423   2
   5  -4  13 125.129 380.739   2
   5  -3 -14 1006.58 249.404   5
   5  -3 -13 904.580 253.918   5
   5  -3 -12 881.748 227.380   5
   5  -3 -11 2449.98 214.093   5
   5  -3 -10 46.5717 196.485   5
   5  -3  -9 5070.37 219.011   5
   5  -3  -8 23.6272 169.924   5
   5  -3  -7 3357.28 187.729   5
   5  -3  -6 11106.2 204.188   5
   5  -3  -6 11779.9 164.885   0
   5  -3  -5 4045.05 157.038   5
   5  -3  -5 3962.16 146.057   0
   5  -3  -4 210.562 135.699   0
   5  -3  -4-17.3138 141.046   5
   5  -3  -3 10483.9 167.894   5
   5  -3  -3 10672.5 176.845   0
   5  -3  -2 26359.8 208.282   5
   5  -3  -2 26210.7 228.605   0
   5  -3  -1 1542.09 125.471   2
   5  -3  -1 1702.00 117.860   5
   5  -3  -1 1668.99 152.164   0
   5  -3   0 66985.3 284.463   2
   5  -3   0 69205.3 261.399   5
   5  -3   0 68360.0 340.487   0
   5  -3   1 122.935 172.749   0
   5  -3   1 100.741 123.058   2
   5  -3   2 27702.1 225.500   2
   5  -3   2 32389.1 293.079   0
   5  -3   3 43566.2 269.848   2
   5  -3   3 45420.4 311.350   0
   5  -3   4 14781.5 211.316   2
   5  -3   4 15290.8 228.996   0
   5  -3   5 22892.0 256.527   2
   5  -3   5 23288.5 277.479   0
   5  -3   6 6068.16 216.605   2
   5  -3   6 5362.03 222.185   0
   5  -3   7 95.5919 210.200   2
   5  -3   8 9330.37 253.011   0
   5  -3   8 12422.0 292.742   2
   5  -3   9 13886.8 313.134   2
   5  -3  10-152.575 281.380   2
   5  -3  11 4200.68 318.475   2
   5  -3  12 594.135 334.355   2
   5  -3  13 178.256 342.565   2
   5  -2 -15 1114.55 236.017   5
   5  -2 -14 240.425 244.919   5
   5  -2 -13 3683.24 252.468   5
   5  -2 -12 9691.37 263.163   5
   5  -2 -11 3881.03 212.106   5
   5  -2 -10 18281.3 286.416   5
   5  -2  -9 791.365 184.695   5
   5  -2  -8-10.3404 178.223   5
   5  -2  -7 11729.3 218.590   5
   5  -2  -6 16154.0 181.853   0
   5  -2  -6 15498.4 218.579   5
   5  -2  -5 1298.84 136.869   0
   5  -2  -5 1292.23 152.813   5
   5  -2  -4 3435.20 149.781   0
   5  -2  -4 2894.32 135.743   5
   5  -2  -3 30440.8 230.804   0
   5  -2  -3 31472.7 225.662   5
   5  -2  -2 1298.87 150.888   0
   5  -2  -2 1245.20 117.689   5
   5  -2  -1 20898.2 200.374   2
   5  -2  -1 20321.7 167.016   5
   5  -2  -1 19649.8 210.510   0
   5  -2   0 9206.65 151.016   2
   5  -2   0 9875.37 131.958   5
   5  -2   0 10484.6 194.749   4
   5  -2   0 9958.58 188.775   0
   5  -2   1 3332.19 176.253   0
   5  -2   1 3261.94 150.267   2
   5  -2   1 3341.20 166.521   4
   5  -2   2 20212.6 242.408   0
   5  -2   2 19866.2 213.946   2
   5  -2   2 20223.3 232.082   4
   5  -2   3 3116.99 194.314   0
   5  -2   3 2843.85 175.768   2
   5  -2   4 2457.36 191.079   0
   5  -2   4 2503.14 173.127   2
   5  -2   5 842.816 176.941   2
   5  -2   5 199.841 191.716   0
   5  -2   6 369.298 209.263   2
   5  -2   6 295.333 190.248   0
   5  -2   7 5954.26 220.222   0
   5  -2   7 6050.31 248.710   2
   5  -2   8 8891.16 228.536   0
   5  -2   8 10940.7 278.576   2
   5  -2   9 81.4770 267.708   2
   5  -2  10 3948.15 316.058   2
   5  -2  11 3463.78 316.108   2
   5  -2  12 607.737 365.941   2
   5  -2  13 1648.12 381.077   2
   5  -1 -15 356.686 197.355   5
   5  -1 -14 323.643 202.377   5
   5  -1 -13 89.0892 236.500   5
   5  -1 -12 4603.03 250.260   5
   5  -1 -11 4061.99 236.989   5
   5  -1 -10 3462.32 208.203   5
   5  -1  -9 3686.62 207.189   5
   5  -1  -8 421.216 193.112   5
   5  -1  -7 20470.5 248.799   5
   5  -1  -6 6841.18 192.232   5
   5  -1  -6 7035.28 164.630   4
   5  -1  -5 1683.66 143.881   5
   5  -1  -5 1732.06 135.574   4
   5  -1  -4 21533.8 206.856   5
   5  -1  -4 21901.1 214.856   4
   5  -1  -3 512.676 117.363   5
   5  -1  -3 684.034 132.991   4
   5  -1  -2 32845.2 206.852   5
   5  -1  -2 34238.6 254.553   4
   5  -1  -1 4190.31 162.812   2
   5  -1  -1 3856.95 127.056   5
   5  -1  -1 3667.57 175.810   4
   5  -1   0 5197.82 188.032   0
   5  -1   0 4916.26 149.711   2
   5  -1   0 5643.34 121.515   5
   5  -1   0 5698.04 185.668   4
   5  -1   1 9496.77 209.451   0
   5  -1   1 10275.1 183.241   2
   5  -1   2 6652.23 174.394   2
   5  -1   2 6266.66 180.337   4
   5  -1   3 6933.67 187.241   2
   5  -1   3 6745.20 184.280   4
   5  -1   4 68062.4 348.446   2
   5  -1   4 63054.1 344.666   4
   5  -1   5 24041.6 264.049   2
   5  -1   5 21152.2 237.561   4
   5  -1   6 10360.9 228.458   2
   5  -1   6 8978.45 188.664   4
   5  -1   7 10804.0 250.611   2
   5  -1   7 8758.75 202.812   4
   5  -1   8 117.587 242.681   2
   5  -1   9 4005.08 255.868   2
   5  -1  10 5781.63 279.324   2
   5  -1  11 134.039 309.768   2
   5  -1  12 2419.90 296.719   2
   5   0 -15-65.8535 257.851   5
   5   0 -14 2200.56 236.691   5
   5   0 -13 1699.89 236.095   5
   5   0 -12 2697.11 207.951   5
   5   0 -11 24646.9 284.373   5
   5   0 -10 281.067 201.608   5
   5   0  -9 1316.55 193.629   5
   5   0  -8 18259.4 249.897   5
   5   0  -7 1279.62 176.011   5
   5   0  -7 1495.86 157.908   4
   5   0  -6 11871.9 212.560   5
   5   0  -6 12718.4 194.292   4
   5   0  -5 2141.95 158.915   5
   5   0  -5 2064.33 157.148   4
   5   0  -4 603.084 144.135   5
   5   0  -4 608.604 144.589   4
   5   0  -3 16935.6 199.782   5
   5   0  -3 15851.0 211.914   4
   5   0  -2 9286.76 162.772   5
   5   0  -2 9377.14 205.244   4
   5   0  -1 222.630 154.605   2
   5   0  -1 194.973 112.765   5
   5   0  -1 301.767 165.348   4
   5   0   0 29820.6 201.725   5
   5   0   0 30033.0 279.948   4
   5   0   1 3486.70 156.313   2
   5   0   1 3813.51 192.280   4
   5   0   2 6934.99 188.538   2
   5   0   2 6661.90 209.262   4
   5   0   2 7009.21 144.525   1
   5   0   3 6365.45 191.048   2
   5   0   3 6335.67 154.113   1
   5   0   3 6286.15 203.777   4
   5   0   4 396.210 146.364   1
   5   0   4 357.711 181.061   2
   5   0   4 344.629 183.547   4
   5   0   5 2423.86 203.576   2
   5   0   5 2355.34 167.373   1
   5   0   5 2150.30 193.209   4
   5   0   6 503.567 169.770   1
   5   0   6 725.769 185.057   2
   5   0   6 556.238 177.652   4
   5   0   7-14.7729 184.546   1
   5   0   7 90.5612 198.268   2
   5   0   7 124.811 162.485   4
   5   0   8 5258.62 260.613   2
   5   0   8 4496.18 201.926   1
   5   0   9 8216.94 266.923   2
   5   0   9 8139.25 252.643   1
   5   0  10 61.1389 231.638   1
   5   0  10 259.893 253.551   2
   5   0  11 2876.87 340.933   2
   5   0  11 2298.21 258.163   1
   5   0  12 1231.40 315.913   1
   5   0  12 1049.99 314.841   2
   5   1 -15 985.447 231.923   5
   5   1 -14 921.229 227.256   5
   5   1 -13 1280.44 239.056   5
   5   1 -12 360.306 225.591   5
   5   1 -11 627.480 190.976   5
   5   1 -10 3249.13 223.799   5
   5   1  -9 886.187 203.258   5
   5   1  -8-80.8280 207.471   5
   5   1  -8 4.87703 180.071   1
   5   1  -7 14905.4 230.130   1
   5   1  -7 13873.3 205.893   4
   5   1  -6 6970.46 177.278   1
   5   1  -6 6962.21 205.799   5
   5   1  -6 7554.17 199.525   4
   5   1  -5 87.6418 169.474   5
   5   1  -5-124.938 141.933   1
   5   1  -5 55.5805 159.364   4
   5   1  -4 12929.2 187.205   1
   5   1  -4 12557.8 207.003   5
   5   1  -4 13425.8 225.283   4
   5   1  -3 7320.48 161.193   1
   5   1  -3 7226.74 183.744   5
   5   1  -3 8149.07 221.694   4
   5   1  -2 1629.02 142.937   1
   5   1  -2 1689.35 150.289   5
   5   1  -2 1605.27 188.429   4
   5   1  -1 32693.8 235.927   1
   5   1  -1 33989.8 311.703   4
   5   1   0 10822.6 177.503   1
   5   1   0 10990.0 205.464   2
   5   1   1 7881.81 187.276   2
   5   1   1 8472.89 238.094   4
   5   1   1 7780.44 171.547   1
   5   1   2 5959.01 170.931   2
   5   1   2 6601.28 220.596   4
   5   1   2 6743.87 173.346   1
   5   1   3 9079.25 208.113   2
   5   1   3 8687.58 242.923   4
   5   1   3 9055.43 197.458   1
   5   1   4 5880.36 208.867   2
   5   1   4 6055.45 194.853   1
   5   1   4 5947.72 226.483   4
   5   1   5 20459.3 264.942   2
   5   1   5 20745.2 257.604   1
   5   1   6 4715.76 207.536   1
   5   1   6 4150.27 221.203   4
   5   1   7 273.271 206.940   1
   5   1   7 79.4586 231.095   2
   5   1   7 494.774 204.309   4
   5   1   8 4739.30 246.287   2
   5   1   8 4297.58 248.952   1
   5   1   9 549.304 226.520   1
   5   1   9 968.674 271.620   2
   5   1  10 2743.64 300.624   2
   5   1  10 2484.84 286.157   1
   5   1  11 2075.25 319.525   1
   5   1  11 1839.53 296.522   2
   5   2 -15 99.1656 233.352   5
   5   2 -14 233.445 226.894   5
   5   2 -13 1966.96 226.657   5
   5   2 -12 3300.93 266.399   5
   5   2 -11 7677.21 288.212   1
   5   2 -11 5562.39 241.785   5
   5   2 -10 4105.69 250.452   1
   5   2 -10 3519.60 251.860   5
   5   2  -9 14384.4 269.434   1
   5   2  -9 12294.3 252.814   5
   5   2  -8 4101.49 227.157   1
   5   2  -8 3477.11 235.460   5
   5   2  -8 4180.59 196.767   4
   5   2  -7 15292.2 238.667   1
   5   2  -7 15022.3 263.371   5
   5   2  -7 16410.9 231.536   4
   5   2  -6 330.725 202.930   5
   5   2  -6 335.486 172.289   1
   5   2  -5 6283.58 204.926   1
   5   2  -5 5758.83 204.631   5
   5   2  -4 2808.26 187.685   1
   5   2  -4 2878.26 197.874   5
   5   2  -3 1477.39 175.270   1
   5   2  -2 17873.7 229.334   1
   5   2  -1 13097.8 220.593   1
   5   2   0 9239.15 198.840   1
   5   2   0 10262.8 256.065   4
   5   2   1 5091.68 198.294   1
   5   2   1 4572.00 192.331   2
   5   2   1 4950.09 229.696   4
   5   2   2 942.844 189.301   1
   5   2   2 878.033 183.594   2
   5   2   2 809.475 218.925   4
   5   2   3 1535.74 167.675   2
   5   2   3 1825.37 198.441   1
   5   2   3 1672.10 240.583   4
   5   2   4 6278.23 213.098   2
   5   2   4 6912.31 236.084   1
   5   2   4 6022.41 253.278   4
   5   2   5 332.033 230.418   1
   5   2   5 203.667 209.264   2
   5   2   5 284.635 246.833   4
   5   2   6 664.850 240.141   1
   5   2   6 557.333 215.245   2
   5   2   6 271.463 237.164   4
   5   2   7 6450.37 266.818   2
   5   2   7 5991.30 275.255   1
   5   2   8 341.409 285.613   1
   5   2   8-38.8816 238.806   2
   5   2   9 6021.89 273.173   1
   5   2  10 907.321 284.828   1
   5   3 -14 348.956 245.443   5
   5   3 -14 53.7804 386.132   1
   5   3 -13-27.9412 284.991   5
   5   3 -13 362.361 293.932   1
   5   3 -12 808.714 228.863   5
   5   3 -12 800.180 267.960   1
   5   3 -11 384.374 256.724   5
   5   3 -11 525.147 274.460   1
   5   3 -10 124.649 240.947   5
   5   3 -10 254.135 266.369   1
   5   3  -9 4945.16 266.536   1
   5   3  -9 4039.74 244.787   5
   5   3  -8 1965.54 244.329   1
   5   3  -8 2147.03 228.420   5
   5   3  -7 1708.99 219.709   1
   5   3  -7 1487.15 212.742   5
   5   3  -6 1443.61 218.152   5
   5   3  -6 1546.35 228.089   1
   5   3  -5 9205.24 256.008   1
   5   3  -4-11.4958 224.971   1
   5   3  -3 3511.37 211.130   1
   5   3  -2 6051.55 227.039   1
   5   3  -1 318.752 212.009   1
   5   3   0 8384.79 238.231   1
   5   3   1 11543.7 246.039   1
   5   3   2 7.51794 209.643   1
   5   3   2 245.700 192.258   2
   5   3   3 14278.0 239.265   2
   5   3   3 15583.4 283.985   1
   5   3   4 1264.49 253.187   1
   5   3   4 1027.07 202.131   2
   5   3   4 982.258 235.729   4
   5   3   5 2274.70 184.767   2
   5   3   5 2566.25 279.218   1
   5   3   5 2441.25 257.495   4
   5   3   6 1003.57 300.662   1
   5   3   6 1116.46 248.785   4
   5   3   7 2224.16 325.215   1
   5   3   8 200.670 273.169   1
   5   3   9 547.348 333.806   1
   5   4 -14 569.428 279.224   1
   5   4 -13 368.707 305.142   5
   5   4 -13 161.797 302.585   1
   5   4 -12 1149.72 303.643   5
   5   4 -12 1037.15 282.948   1
   5   4 -11-62.9691 286.969   5
   5   4 -11-120.609 318.683   1
   5   4 -10-57.2848 276.843   5
   5   4 -10-37.8077 283.152   1
   5   4  -9 1873.42 278.365   1
   5   4  -8 2740.96 266.248   1
   5   4  -7-69.5010 247.069   1
   5   4  -6 11720.4 312.078   1
   5   4  -5-137.052 239.147   1
   5   4  -4 2241.00 272.901   1
   5   4  -3 3741.56 268.768   1
   5   4  -2 1200.35 255.208   1
   5   4  -1 11448.3 302.549   1
   5   4   0 1936.02 257.650   1
   5   4   1 2311.41 241.718   1
   5   4   2 4123.16 289.647   1
   5   4   3 1092.39 247.523   1
   5   4   4 3463.91 292.973   1
   5   4   5 2273.66 319.299   1
   5   4   6 151.177 319.707   1
   5   4   6 128.045 273.778   4
   5   4   7 618.641 282.227   1
   5   5 -13 1025.25 347.733   1
   5   5 -12 26.1092 274.232   1
   5   5 -11 820.640 327.558   1
   5   5 -10 2198.48 306.477   1
   5   5  -9 332.109 299.244   1
   5   5  -8 2819.62 316.665   1
   5   5  -7 1253.06 317.057   1
   5   5  -6 1014.78 296.512   1
   5   5  -5 239.408 297.998   1
   5   5  -4 1591.17 310.479   1
   5   5  -3 243.596 257.345   1
   5   5  -2 4578.80 324.259   1
   5   5  -1 1557.38 273.930   1
   5   5   0 194.108 301.597   1
   5   5   1 2066.36 318.203   1
   5   5   2 5691.09 316.328   1
   5   5   3 336.180 276.522   1
   5   5   4 1099.44 293.675   1
   5   5   5-39.1864 328.688   1
   5   6 -11 488.236 303.656   1
   5   6 -10 573.021 339.523   1
   5   6  -9 492.134 358.399   1
   5   6  -8 2527.34 334.409   1
   5   6  -7 148.976 339.655   1
   5   6  -6 512.189 334.498   1
   5   6  -5 769.006 363.353   1
   5   6  -4 1394.30 352.690   1
   5   6  -3 1359.92 348.674   1
   5   6  -2 1096.05 360.285   1
   5   6  -1 181.749 337.881   1
   5   6   0 1417.81 348.972   1
   5   6   1 1950.95 365.210   1
   5   6   2 645.505 374.025   1
   5   6   3 2267.49 385.348   1
   5   7  -8 85.4678 374.890   1
   5   7  -7 422.934 327.691   1
   5   7  -6-141.141 395.319   1
   5   7  -5 464.046 370.954   1
   5   7  -4 1200.25 394.322   1
   5   7  -3 408.757 339.327   1
   5   7  -2 114.941 350.810   1
   6 -10  -4-89.7036 293.932   0
   6 -10  -4-124.054 286.155   5
   6 -10  -3 327.408 250.349   5
   6 -10  -3 390.583 254.173   0
   6 -10  -2 1699.06 238.416   5
   6 -10  -2 1695.34 323.477   0
   6 -10  -1 77.5835 337.131   0
   6 -10   0 4108.58 350.495   0
   6 -10   1 258.138 301.316   0
   6 -10   2 283.863 348.433   0
   6 -10   3 1753.13 373.373   0
   6 -10   4 356.088 358.230   0
   6 -10   5 1750.19 402.366   0
   6 -10   6 882.735 406.432   0
   6 -10   7 1031.32 448.908   0
   6 -10   8 487.305 350.610   0
   6  -9  -6 1973.38 244.207   5
   6  -9  -5-138.062 273.053   5
   6  -9  -4 1158.56 233.737   0
   6  -9  -4 1288.11 273.620   5
   6  -9  -3 1956.63 274.044   0
   6  -9  -3 1906.57 258.862   5
   6  -9  -2 311.273 234.941   0
   6  -9  -2 132.604 246.474   5
   6  -9  -1 1355.61 239.274   0
   6  -9   0 3090.02 291.451   0
   6  -9   1 198.146 313.001   0
   6  -9   2 9786.53 355.835   0
   6  -9   3 4019.88 317.392   0
   6  -9   4 857.111 340.904   0
   6  -9   5 996.286 409.396   0
   6  -9   6 1176.66 364.430   0
   6  -9   7 1614.91 411.543   0
   6  -9   8 1985.94 389.060   0
   6  -9   9 875.182 370.812   0
   6  -8  -8-21.4334 235.487   5
   6  -8  -7 909.462 244.607   5
   6  -8  -6 63.3644 232.878   5
   6  -8  -5 59.1864 217.173   0
   6  -8  -5 812.640 244.313   5
   6  -8  -4 763.499 275.640   0
   6  -8  -4 2770.96 247.483   5
   6  -8  -3 341.089 283.368   0
   6  -8  -3 177.883 227.369   5
   6  -8  -2 786.583 281.169   0
   6  -8  -2 1029.50 190.674   5
   6  -8  -1 2713.02 302.197   0
   6  -8   0 678.231 321.565   0
   6  -8   1 2375.35 294.183   0
   6  -8   2 567.942 302.108   0
   6  -8   3 1218.35 331.801   0
   6  -8   4 3436.90 337.679   0
   6  -8   5 1787.04 316.953   0
   6  -8   6 1486.37 362.789   0
   6  -8   7 2620.59 349.151   0
   6  -8   8 1.03381 345.032   0
   6  -8   8-54.9663 226.662   2
   6  -8   9 124.560 375.425   0
   6  -8   9 390.029 294.290   2
   6  -8  10 2616.99 279.758   2
   6  -7  -9 84.0029 286.715   5
   6  -7  -8 2333.19 244.862   5
   6  -7  -7 1733.68 219.603   5
   6  -7  -6 1311.62 211.435   5
   6  -7  -5 7042.21 250.255   0
   6  -7  -5 8731.43 232.946   5
   6  -7  -4-39.6876 235.610   0
   6  -7  -4 97.6266 202.954   5
   6  -7  -3 2016.77 241.307   0
   6  -7  -3 4884.35 205.661   5
   6  -7  -2 4548.76 284.854   0
   6  -7  -2 6546.90 206.596   5
   6  -7  -1 1047.86 273.472   0
   6  -7   0 1985.11 262.417   0
   6  -7   1 841.436 281.185   0
   6  -7   2 297.437 257.167   0
   6  -7   3 10443.6 320.831   0
   6  -7   4 7839.03 311.547   0
   6  -7   5 359.952 311.766   0
   6  -7   5 727.546 201.497   2
   6  -7   6 3872.87 229.789   2
   6  -7   6 4075.22 324.392   0
   6  -7   7 392.194 296.065   0
   6  -7   7 440.227 241.261   2
   6  -7   8 1685.92 334.540   0
   6  -7   8 1294.86 280.207   2
   6  -7   9 2120.94 271.332   2
   6  -7   9 2008.75 291.457   0
   6  -7  10-84.3901 315.550   2
   6  -7  11 920.469 316.589   2
   6  -6 -11 1126.43 292.372   5
   6  -6 -10 819.812 270.253   5
   6  -6  -9 524.377 228.618   5
   6  -6  -8 652.288 224.630   5
   6  -6  -7 296.966 219.678   5
   6  -6  -6 9283.19 259.145   5
   6  -6  -5 894.348 210.016   0
   6  -6  -5 829.358 224.893   5
   6  -6  -4 16556.2 273.737   0
   6  -6  -4 15625.7 258.849   5
   6  -6  -3 302.424 199.612   0
   6  -6  -3 320.032 181.127   5
   6  -6  -2 2551.24 233.942   0
   6  -6  -2 2615.53 196.523   5
   6  -6  -1 12925.3 279.961   0
   6  -6   0 315.247 222.763   0
   6  -6   1 2111.80 261.951   0
   6  -6   2 1318.58 149.348   2
   6  -6   2 1573.11 264.743   0
   6  -6   3 5696.04 187.809   2
   6  -6   3 6379.90 302.366   0
   6  -6   4 2693.59 197.429   2
   6  -6   4 2732.40 306.128   0
   6  -6   5 11461.2 241.916   2
   6  -6   5 14040.6 354.548   0
   6  -6   6 2709.13 241.674   2
   6  -6   6 3035.91 297.555   0
   6  -6   7 792.039 227.087   2
   6  -6   7 759.737 283.394   0
   6  -6   8 5426.70 291.793   2
   6  -6   8 4929.78 297.511   0
   6  -6   9 540.909 297.606   0
   6  -6   9 111.592 263.656   2
   6  -6  10 2976.57 317.338   2
   6  -6  11 1836.02 294.450   2
   6  -5 -12 1486.87 289.321   5
   6  -5 -11 2161.21 273.473   5
   6  -5 -10 442.865 248.127   5
   6  -5  -9 3678.68 253.978   5
   6  -5  -8 4307.39 254.975   5
   6  -5  -7 2967.48 206.175   5
   6  -5  -6 666.177 221.728   5
   6  -5  -5 2629.63 207.561   5
   6  -5  -5 2594.41 176.591   0
   6  -5  -4 4218.65 206.854   5
   6  -5  -4 3932.25 185.055   0
   6  -5  -3 6222.37 188.745   5
   6  -5  -3 6685.54 232.654   0
   6  -5  -2 8975.70 198.204   5
   6  -5  -2 8445.17 237.457   0
   6  -5  -1 32079.2 237.540   2
   6  -5  -1 32921.8 329.101   0
   6  -5   0 229.245 130.572   2
   6  -5   0 118.528 224.708   0
   6  -5   1 69.3640 143.052   2
   6  -5   1 316.758 221.428   0
   6  -5   2-57.5586 157.720   2
   6  -5   2 414.282 246.356   0
   6  -5   3 201.140 157.295   2
   6  -5   3 293.220 243.755   0
   6  -5   4 15147.0 238.449   2
   6  -5   4 15971.1 298.400   0
   6  -5   5 2789.14 211.531   2
   6  -5   5 2746.02 242.913   0
   6  -5   6 233.171 256.947   0
   6  -5   6 299.894 233.501   2
   6  -5   7 5066.59 276.649   2
   6  -5   7 6165.66 303.387   0
   6  -5   8 1486.91 259.900   2
   6  -5   8 1891.51 272.749   0
   6  -5   9 2951.65 314.806   2
   6  -5   9 2413.03 289.273   0
   6  -5  10 1448.23 340.864   2
   6  -4 -12 631.516 250.961   5
   6  -4 -11 317.625 232.693   5
   6  -4 -10 3409.95 214.564   5
   6  -4  -9 2862.19 229.998   5
   6  -4  -8 556.535 188.069   5
   6  -4  -7 916.780 205.151   5
   6  -4  -6 855.992 151.966   0
   6  -4  -6 722.724 195.123   5
   6  -4  -5 29710.8 267.574   5
   6  -4  -5 30417.8 253.883   0
   6  -4  -4 238.918 183.210   0
   6  -4  -4 107.271 175.951   5
   6  -4  -3 13854.5 214.124   5
   6  -4  -3 13716.5 228.115   0
   6  -4  -2 7495.75 185.561   5
   6  -4  -2 8646.69 224.056   0
   6  -4  -1 5579.35 169.179   2
   6  -4  -1 5833.25 216.100   0
   6  -4   0 36804.9 235.781   2
   6  -4   0 44765.1 344.394   0
   6  -4   1 2065.21 165.575   2
   6  -4   1 2683.38 221.885   0
   6  -4   2 1365.94 180.501   2
   6  -4   2 2379.81 246.009   0
   6  -4   3 7963.45 217.037   2
   6  -4   3 9795.22 279.915   0
   6  -4   4 7350.07 202.730   2
   6  -4   4 8468.08 268.683   0
   6  -4   5 2469.98 201.668   2
   6  -4   5 2976.10 235.235   0
   6  -4   6 8261.09 273.030   2
   6  -4   6 7071.46 284.285   0
   6  -4   7 5444.58 281.759   2
   6  -4   7 4513.20 260.384   0
   6  -4   8 2505.17 283.138   2
   6  -4   8 2108.06 247.020   0
   6  -4   9 3135.26 311.644   2
   6  -4  10 33.8918 328.420   2
   6  -4  11 681.272 354.136   2
   6  -3 -13-45.1174 275.874   5
   6  -3 -12 1625.86 276.634   5
   6  -3 -11 1215.58 232.000   5
   6  -3 -10 848.369 248.266   5
   6  -3  -9 2419.63 212.996   5
   6  -3  -8 435.605 196.602   5
   6  -3  -7 393.439 192.317   5
   6  -3  -6 22739.5 240.668   0
   6  -3  -6 24004.0 281.584   5
   6  -3  -5 31.1046 166.903   0
   6  -3  -5 35.7916 189.246   5
   6  -3  -4 1102.11 159.639   0
   6  -3  -4 1249.72 176.426   5
   6  -3  -3 5597.76 180.660   5
   6  -3  -3 5317.99 184.841   0
   6  -3  -2 13626.5 196.326   5
   6  -3  -2 14034.7 242.340   0
   6  -3  -1 28085.4 236.746   2
   6  -3  -1 28302.7 281.104   0
   6  -3   0 7834.77 177.099   2
   6  -3   0 8492.71 226.395   0
   6  -3   1-16.0103 224.189   0
   6  -3   1-6.64044 163.833   2
   6  -3   2 4251.50 180.285   2
   6  -3   2 4674.01 228.083   0
   6  -3   3 2719.57 200.588   2
   6  -3   3 2739.22 226.840   0
   6  -3   4 2777.71 234.385   0
   6  -3   4 2126.06 197.015   2
   6  -3   5 9660.53 263.416   0
   6  -3   5 9695.66 237.418   2
   6  -3   6 1874.53 224.998   2
   6  -3   6 1526.63 259.148   0
   6  -3   7 302.379 240.376   2
   6  -3   7-57.9651 230.603   0
   6  -3   8 7252.66 289.499   0
   6  -3   8 7341.27 298.580   2
   6  -3   9 897.940 272.406   2
   6  -3  10 1889.27 299.419   2
   6  -3  11 2137.50 328.505   2
   6  -2 -13 1006.87 281.405   5
   6  -2 -12 53.7818 248.176   5
   6  -2 -11 315.014 254.262   5
   6  -2 -10 676.618 225.106   5
   6  -2  -9 1030.54 223.564   5
   6  -2  -8-96.9709 223.341   5
   6  -2  -7 15551.3 253.898   5
   6  -2  -6-54.4892 180.258   5
   6  -2  -6-54.0787 204.550   0
   6  -2  -5 2181.82 172.756   0
   6  -2  -5 2957.33 198.015   5
   6  -2  -4 7447.60 201.868   0
   6  -2  -4 6751.13 191.018   5
   6  -2  -3 2786.81 200.918   0
   6  -2  -3 2493.12 156.656   5
   6  -2  -2 11414.0 229.062   0
   6  -2  -2 10726.8 181.756   5
   6  -2  -1 10669.5 197.004   2
   6  -2  -1 10634.3 163.040   5
   6  -2  -1 11406.7 234.847   4
   6  -2   0 697.500 212.582   0
   6  -2   0 703.928 178.359   2
   6  -2   0 853.797 194.175   4
   6  -2   1 21137.7 231.352   2
   6  -2   1 23448.1 282.629   4
   6  -2   2 38701.4 300.444   2
   6  -2   2 40636.1 337.431   4
   6  -2   3 4016.44 260.954   0
   6  -2   3 3523.37 207.892   2
   6  -2   4 11491.8 296.037   0
   6  -2   4 14405.9 265.082   2
   6  -2   5 590.439 230.264   0
   6  -2   5 629.687 203.635   2
   6  -2   6 107.036 233.224   2
   6  -2   6 38.7724 279.763   0
   6  -2   7 1054.51 241.693   0
   6  -2   7 7269.31 277.316   2
   6  -2   8 1419.81 242.483   2
   6  -2   8 290.873 418.229   0
   6  -2   9 1761.84 288.016   2
   6  -2  10 2034.90 323.711   2
   6  -2  11 119.431 300.720   2
   6  -1 -14 3068.74 273.085   5
   6  -1 -13 1347.56 253.954   5
   6  -1 -12 850.330 261.162   5
   6  -1 -11 3534.34 255.470   5
   6  -1 -10 286.360 237.474   5
   6  -1  -9 632.185 193.677   5
   6  -1  -8 1837.36 219.654   5
   6  -1  -7 183.098 200.625   5
   6  -1  -7-52.3727 179.476   4
   6  -1  -6-16.1900 168.283   5
   6  -1  -6 5.33037 169.831   4
   6  -1  -5 3064.39 177.453   5
   6  -1  -5 3419.45 195.774   4
   6  -1  -4 9671.90 194.752   5
   6  -1  -4 9752.98 210.958   4
   6  -1  -3 5786.82 176.146   5
   6  -1  -3 5624.50 194.662   4
   6  -1  -2 6556.47 171.569   5
   6  -1  -2 6463.96 217.732   4
   6  -1  -1 537.551 179.819   2
   6  -1  -1 804.329 145.829   5
   6  -1  -1 682.711 185.459   4
   6  -1   0 11791.7 231.494   2
   6  -1   0 10502.3 231.485   4
   6  -1   1 2398.74 180.928   2
   6  -1   1 2609.22 199.680   4
   6  -1   2 377.275 182.972   2
   6  -1   2 218.504 391.201   0
   6  -1   2 583.282 207.123   4
   6  -1   3 418.431 423.807   0
   6  -1   3-14.3952 204.875   2
   6  -1   3 91.4861 204.897   4
   6  -1   4 214.668 214.580   2
   6  -1   4 664.954 491.214   0
   6  -1   4 285.168 212.511   4
   6  -1   5 118.004 209.764   2
   6  -1   5 449.247 202.354   4
   6  -1   6 10462.3 276.748   2
   6  -1   6 8589.13 220.559   4
   6  -1   7 1159.00 234.720   2
   6  -1   7 1389.61 203.319   4
   6  -1   8 512.498 275.406   2
   6  -1   9 3435.02 268.742   2
   6  -1  10 743.438 282.494   2
   6   0 -14 1804.81 280.288   5
   6   0 -12 2471.54 275.318   5
   6   0 -11 253.544 246.613   5
   6   0 -10 344.121 205.181   5
   6   0  -9 353.269 203.172   5
   6   0  -8 3318.44 205.412   5
   6   0  -7 2500.38 208.255   5
   6   0  -7 2520.44 179.978   4
   6   0  -6 4553.92 205.728   5
   6   0  -6 5035.34 215.985   4
   6   0  -5 4083.19 211.338   5
   6   0  -5 4178.70 218.854   4
   6   0  -4 7282.04 202.276   5
   6   0  -4 7974.67 239.494   4
   6   0  -3 9715.36 213.329   5
   6   0  -3 9303.45 230.006   4
   6   0  -2 997.911 162.582   5
   6   0  -2 1042.99 216.393   4
   6   0  -1 5314.18 168.843   5
   6   0  -1 5750.77 235.283   4
   6   0   0 10249.1 224.626   2
   6   0   0 10924.3 263.407   4
   6   0   1-17.7014 200.697   2
   6   0   1 45.7408 210.194   4
   6   0   2 6948.44 191.109   2
   6   0   2 8177.17 264.692   4
   6   0   3 16715.4 255.762   2
   6   0   3 16778.2 307.329   4
   6   0   4-47.7275 197.275   2
   6   0   4 91.6747 246.454   4
   6   0   5 4554.89 248.784   2
   6   0   5 4349.22 229.424   4
   6   0   6 1621.52 260.387   2
   6   0   6 1697.72 236.386   4
   6   0   7 60.1437 274.781   2
   6   0   7 75.4848 228.340   4
   6   0   8 3698.97 261.011   2
   6   0   9 464.917 284.415   2
   6   0  10 1145.33 299.536   2
   6   1 -13 3419.69 307.657   5
   6   1 -12 2357.67 295.396   5
   6   1 -11 1609.14 237.905   5
   6   1 -10 2541.16 260.948   5
   6   1  -9 2425.92 245.390   5
   6   1  -8 3834.27 229.305   5
   6   1  -7 1038.81 227.486   5
   6   1  -7 980.212 200.250   4
   6   1  -6 570.287 207.832   5
   6   1  -6 503.194 204.263   4
   6   1  -5 233.189 205.818   5
   6   1  -5 249.285 195.060   4
   6   1  -4 7889.13 226.507   5
   6   1  -4 8650.63 253.846   4
   6   1  -3-26.8521 191.227   5
   6   1  -3 171.605 218.670   4
   6   1  -2 3192.36 249.803   4
   6   1  -1 1432.85 248.423   4
   6   1   0 367.849 224.322   4
   6   1   1 1009.96 202.776   2
   6   1   1 1262.02 258.981   4
   6   1   2 4685.75 232.444   2
   6   1   2 4886.29 273.303   4
   6   1   3 96.8693 195.853   2
   6   1   3-70.5934 261.064   4
   6   1   4 4574.97 218.722   2
   6   1   4 4621.62 269.910   4
   6   1   5 889.647 250.180   2
   6   1   5 909.583 224.533   4
   6   1   6 518.238 257.075   2
   6   1   6 369.428 240.789   4
   6   1   7 3425.87 280.135   2
   6   1   7 3219.61 265.701   4
   6   1   8 347.762 274.536   2
   6   1   9 32.6036 256.434   2
   6   2 -13 2284.59 309.778   5
   6   2 -12 462.374 287.459   5
   6   2 -11 704.339 289.980   5
   6   2 -10 47.9247 278.212   5
   6   2  -9 131.731 267.146   5
   6   2  -8 3762.13 251.365   5
   6   2  -8 4285.51 226.027   4
   6   2  -7 96.5071 214.109   5
   6   2  -7 261.607 231.101   4
   6   2  -6 126.944 238.081   5
   6   2  -6 121.403 255.656   4
   6   2  -5 2471.19 213.112   5
   6   2  -5 3495.23 275.871   4
   6   2  -4 2486.90 247.954   4
   6   2  -3 671.348 262.902   4
   6   2  -2 19464.7 349.080   4
   6   2  -1 1488.13 257.688   4
   6   2   0 5951.86 318.591   4
   6   2   1 6837.46 300.177   4
   6   2   2 282.826 222.456   2
   6   2   2 77.4852 254.101   4
   6   2   3 3086.13 245.235   2
   6   2   3 3111.21 290.463   4
   6   2   4 380.635 200.262   2
   6   2   4 534.675 299.111   4
   6   2   5 296.588 212.209   2
   6   2   5 462.401 261.772   4
   6   2   6 921.892 239.425   2
   6   2   6 699.915 247.664   4
   6   2   7 2385.34 258.950   2
   6   3 -12 357.458 274.183   5
   6   3 -11 647.479 288.485   5
   6   3 -10 138.409 268.569   5
   6   3  -9 8599.69 316.387   5
   6   3  -8 236.721 232.972   5
   6   3  -8 258.538 218.303   4
   6   3  -7 769.853 221.211   5
   6   3  -7 905.828 250.864   4
   6   3  -6 1964.95 255.985   4
   6   3  -5 3322.96 269.910   4
   6   3  -4 2071.97 265.842   4
   6   3  -3 7052.23 309.758   4
   6   3  -2 531.104 267.914   4
   6   3  -1 4556.04 305.182   4
   6   3   0 248.436 298.008   4
   6   3   1 222.346 320.874   4
   6   3   2 3394.12 335.315   4
   6   3   3 1331.39 215.686   2
   6   3   3 1911.14 308.271   4
   6   3   4-102.220 252.489   2
   6   3   4 257.092 344.347   4
   6   3   5 885.681 271.757   4
   6   3   6 1849.59 305.296   4
   6   4 -11 12.2554 275.266   5
   6   4  -6 166.079 329.675   1
   6   4  -5 310.514 316.749   1
   6   4  -4 166.438 262.410   1
   6   4  -3 2429.79 304.108   1
   6   4  -2 846.748 284.099   1
   6   4  -1 4146.47 306.343   1
   6   4   0 441.093 302.370   1
   6   4   1 615.736 273.144   1
   6   4   2 1608.11 270.750   1
   6   4   2 2500.65 310.232   4
   6   4   3 117.683 284.120   1
   6   4   3 434.582 376.122   4
   6   4   4-64.4664 301.938   1
   6   4   4 187.348 334.933   4
   6   4   5 944.961 328.036   1
   6   4   5 1670.50 404.302   4
   6   5 -10 180.471 326.568   1
   6   5  -9 26.6967 338.047   1
   6   5  -8 2187.17 380.278   1
   6   5  -7 644.682 356.349   1
   6   5  -6 393.122 379.495   1
   6   5  -5 525.160 348.769   1
   6   5  -4 2158.99 342.704   1
   6   5  -3 374.117 350.790   1
   6   5  -2 1962.40 349.761   1
   6   5  -1 216.738 355.751   1
   6   5   0 252.192 352.755   1
   6   5   1 2817.52 373.673   1
   6   6  -8-113.721 368.799   1
   6   6  -7-30.7508 369.419   1
   6   6  -6 150.024 419.444   1
   6   6  -5 242.353 328.910   1
   6   6  -4-31.6457 404.752   1
   6   6  -3 1295.14 415.329   1
   6   6  -2 46.2265 350.054   1
   7 -10  -3-104.655 304.792   0
   7 -10  -2 162.933 341.953   0
   7 -10  -1 570.541 381.857   0
   7 -10   0 291.071 379.278   0
   7 -10   1 12.8104 312.627   0
   7  -9  -5 115.077 256.163   5
   7  -9  -4 624.671 310.421   0
   7  -9  -4 984.370 291.728   5
   7  -9  -2 1355.12 347.275   0
   7  -9  -1 464.135 351.211   0
   7  -9   0-175.243 369.433   0
   7  -9   1-64.0853 318.923   0
   7  -9   2 1588.50 389.165   0
   7  -9   3-171.877 351.694   0
   7  -9   4 313.684 322.050   0
   7  -9   5 574.904 367.845   0
   7  -9   6 105.463 437.235   0
   7  -9   7 2001.56 367.275   0
   7  -8  -7 1095.66 313.328   5
   7  -8  -6 135.758 246.887   5
   7  -8  -5 5769.02 300.907   5
   7  -8  -4 3338.32 263.262   0
   7  -8  -4 3838.33 257.300   5
   7  -8  -3-80.4093 274.688   0
   7  -8  -2 1489.42 250.203   0
   7  -8  -1 2255.51 266.431   0
   7  -8   0 3269.25 280.625   0
   7  -8   1 4558.59 345.496   0
   7  -8   3 155.882 337.854   0
   7  -8   4 2107.76 365.434   0
   7  -8   5 49.5715 333.090   0
   7  -8   6 5392.24 424.234   0
   7  -8   7 218.880 356.321   0
   7  -8   8 63.0674 397.315   0
   7  -8   9 699.596 327.017   2
   7  -8   9 1191.10 394.611   0
   7  -7  -8 2258.59 243.248   5
   7  -7  -7 487.700 282.695   5
   7  -7  -6 682.937 283.721   5
   7  -7  -5 444.182 252.150   0
   7  -7  -5 645.698 271.887   5
   7  -7  -4 111.056 249.131   0
[truncated: 1,677,843 more chars]
