# Supplementary material for: The crystal structures of salts of N-(4-fluoro­phen­yl)piperazine with four aromatic carb­oxy­lic acids and with picric acid
Source: Acta Crystallogr E Crystallogr Commun. 2020 Jul 3;76(Pt 8):1179–86. doi: 10.1107/S2056989020008749 (PMC7405574; doi:10.1107/S2056989020008749)
Supplement: Supplementary file 2 [file e-76-01179-Isup2.hkl]

data_I                                                                          
_shelx_title ' hc8cg'                                                           
_shelx_refln_list_code          4                                               
_shelx_F_calc_maximum      153.04                                               
_exptl_crystal_F_000       356.00                                               
_reflns_d_resolution_high  0.7951                                               
                                                                                
loop_                                                                           
 _space_group_symop_operation_xyz                                               
 'x, y, z'                                                                      
 '-x, -y, -z'                                                                   
                                                                                
_cell_length_a     6.5873                                                       
_cell_length_b     7.6616                                                       
_cell_length_c    17.3399                                                       
_cell_angle_alpha  97.842                                                       
_cell_angle_beta   90.378                                                       
_cell_angle_gamma  95.540                                                       
                                                                                
_shelx_F_squared_multiplier     1.000                                           
                                                                                
loop_                                                                           
 _refln_index_h                                                                 
 _refln_index_k                                                                 
 _refln_index_l                                                                 
 _refln_F_squared_calc                                                          
 _refln_F_squared_meas                                                          
 _refln_F_squared_sigma                                                         
 _refln_observed_status                                                         
   1   0   0        828.60        808.17         2.46 o                         
   2   0   0         47.70         42.61         1.55 o                         
   3   0   0        320.02        344.52         3.12 o                         
   4   0   0         10.15         11.65         0.51 o                         
   5   0   0          9.88          7.89         0.84 o                         
   6   0   0         20.86         21.49         1.58 o                         
   7   0   0          6.71          5.33         1.00 o                         
   8   0   0          0.34          0.64         1.44 o                         
  -8   1   0          5.90          6.77         1.46 o                         
  -7   1   0         10.68         10.23         1.52 o                         
  -6   1   0          0.03          0.29         0.81 o                         
  -5   1   0          1.39          1.70         0.67 o                         
  -4   1   0          3.65          2.79         0.42 o                         
  -3   1   0          4.03          4.54         0.29 o                         
  -2   1   0        292.38        287.61         2.65 o                         
  -1   1   0       4391.53       4154.19        25.55 o                         
   1   1   0       6406.44       6388.86        85.54 o                         
   2   1   0         16.36         16.71         0.62 o                         
   3   1   0        107.72         95.09         1.27 o                         
   4   1   0         41.55         36.32         0.97 o                         
   5   1   0          5.76          4.56         0.76 o                         
   6   1   0          0.96          0.67         0.85 o                         
   7   1   0         13.31         14.37         1.71 o                         
   8   1   0          3.75          3.98         1.66 o                         
  -8   2   0          0.85          0.51         1.39 o                         
  -7   2   0          0.49         -1.14         1.33 o                         
  -6   2   0          4.96          4.08         1.44 o                         
  -5   2   0        122.44        124.14         2.62 o                         
  -4   2   0        301.25        307.21         1.72 o                         
  -3   2   0        293.86        304.57         1.74 o                         
  -2   2   0        680.59        688.81         3.76 o                         
  -1   2   0        758.00        690.99         9.13 o                         
   0   2   0      23420.45      22247.23        69.88 o                         
   1   2   0         36.81         23.25         1.92 o                         
   2   2   0          9.45         17.70         0.69 o                         
   3   2   0         12.50         10.18         0.43 o                         
   4   2   0        132.88        125.92         1.14 o                         
   5   2   0        134.90        127.47         2.76 o                         
   6   2   0          8.79          9.80         1.52 o                         
   7   2   0         10.42         11.71         1.81 o                         
  -8   3   0          0.45         -1.46         1.46 o                         
  -7   3   0          5.21          4.51         1.62 o                         
  -6   3   0          8.63          7.31         1.49 o                         
  -5   3   0          2.29          2.41         0.85 o                         
  -4   3   0         14.86         15.00         0.86 o                         
  -3   3   0         73.78         75.36         1.14 o                         
  -2   3   0        313.19        310.93         4.15 o                         
  -1   3   0        271.57        297.30         5.65 o                         
   0   3   0         64.17         82.63         1.33 o                         
   1   3   0        973.25       1032.65         5.19 o                         
   2   3   0         56.53         50.27         0.93 o                         
   3   3   0         11.35         14.03         0.67 o                         
   4   3   0        154.26        149.69         1.98 o                         
   5   3   0          0.08          1.60         1.39 o                         
   6   3   0          0.21          0.62         1.44 o                         
   7   3   0          3.30          3.20         1.72 o                         
  -7   4   0          1.18         -1.44         1.50 o                         
  -6   4   0          0.00         -0.70         1.49 o                         
  -5   4   0         57.41         58.43         3.19 o                         
  -4   4   0          0.04         -0.52         0.55 o                         
  -3   4   0         22.24         21.35         1.01 o                         
  -2   4   0        481.18        468.18         5.82 o                         
  -1   4   0        708.70        702.08         9.94 o                         
   0   4   0         34.44         46.65         1.19 o                         
   1   4   0        228.23        216.80         1.75 o                         
   2   4   0         25.33         27.18         0.86 o                         
   3   4   0         12.19         13.57         0.78 o                         
   4   4   0          0.03         -0.02         0.75 o                         
   5   4   0         11.69         10.55         1.52 o                         
   6   4   0          0.21         -0.41         1.52 o                         
   7   4   0          2.96          3.32         1.74 o                         
  -7   5   0          2.01          1.96         1.58 o                         
  -6   5   0          7.81          7.40         1.08 o                         
  -5   5   0          0.30         -0.07         0.95 o                         
  -4   5   0         18.30         17.04         0.82 o                         
  -3   5   0         56.86         52.13         1.85 o                         
  -2   5   0         92.83        100.91         1.42 o                         
  -1   5   0         10.89         10.48         0.68 o                         
   0   5   0        116.90        117.89         2.26 o                         
   1   5   0         31.99         31.36         1.06 o                         
   2   5   0          0.87          0.63         0.70 o                         
   3   5   0          3.42          4.07         0.79 o                         
   4   5   0         42.83         37.95         1.26 o                         
   5   5   0          2.29          0.66         1.52 o                         
   6   5   0          0.16         -0.12         1.65 o                         
  -6   6   0          1.00         -0.23         1.03 o                         
  -5   6   0          1.16          0.54         0.99 o                         
  -4   6   0         39.08         39.20         1.08 o                         
  -3   6   0         40.81         39.90         2.59 o                         
  -2   6   0         78.70         72.32         2.07 o                         
  -1   6   0         37.33         38.35         1.74 o                         
   0   6   0         18.65         19.67         1.38 o                         
   1   6   0          3.76          3.84         1.11 o                         
   2   6   0          0.58          1.36         0.72 o                         
   3   6   0          0.00         -0.07         0.81 o                         
   4   6   0         15.69         17.57         1.10 o                         
   5   6   0          0.22          0.85         1.53 o                         
  -6   7   0          1.90          3.82         1.14 o                         
  -5   7   0          0.01          1.90         1.42 o                         
  -4   7   0          3.04          2.46         0.97 o                         
  -3   7   0          1.08         -0.33         1.12 o                         
  -2   7   0         34.08         34.50         1.80 o                         
  -1   7   0         25.53         29.36         1.73 o                         
   0   7   0         22.62         22.62         1.63 o                         
   1   7   0          5.98          6.17         1.26 o                         
   2   7   0          9.80         11.57         1.43 o                         
   3   7   0         10.14         10.61         1.45 o                         
   4   7   0          4.04          1.46         1.01 o                         
   5   7   0          3.39          4.98         1.69 o                         
  -5   8   0          0.01          0.58         1.71 o                         
  -4   8   0          1.31         -0.28         1.61 o                         
  -3   8   0          0.80          0.48         1.03 o                         
  -2   8   0          3.12          3.61         1.36 o                         
  -1   8   0          3.78          4.49         1.51 o                         
   0   8   0          0.48          0.35         1.41 o                         
   1   8   0          0.18          0.07         1.26 o                         
   2   8   0          1.63          0.51         1.25 o                         
   3   8   0          0.47          2.33         1.37 o                         
  -3   9   0          0.52          0.73         1.06 o                         
  -2   9   0          5.15          3.10         1.54 o                         
  -1   9   0          5.20          4.76         1.56 o                         
   0   9   0          3.80          3.48         1.44 o                         
   1   9   0          1.02          0.97         1.39 o                         
  -2  -9   1          0.15         -0.23         1.33 o                         
  -1  -9   1          1.78          1.47         1.31 o                         
   0  -9   1          3.43          5.12         1.56 o                         
   1  -9   1          0.63          1.08         1.41 o                         
   2  -9   1          8.39          9.33         1.65 o                         
   3  -9   1          0.85          0.15         1.06 o                         
  -3  -8   1          4.51          3.77         1.44 o                         
  -2  -8   1          0.15          0.38         1.32 o                         
  -1  -8   1          0.50         -0.25         1.27 o                         
   0  -8   1          1.94          1.59         1.34 o                         
   1  -8   1         42.74         44.78         2.16 o                         
   2  -8   1          1.21          2.36         1.35 o                         
   3  -8   1          2.33          1.21         1.34 o                         
   4  -8   1          0.92          0.37         0.99 o                         
   5  -8   1          0.38          0.07         1.67 o                         
  -5  -7   1          0.80         -0.94         1.60 o                         
  -4  -7   1         13.77         15.35         1.16 o                         
  -3  -7   1          5.38          5.96         1.43 o                         
  -2  -7   1         20.21         18.50         1.60 o                         
  -1  -7   1          2.23          1.40         1.17 o                         
   0  -7   1          0.22          0.03         1.23 o                         
   1  -7   1          7.07          7.58         1.44 o                         
   2  -7   1         65.87         65.82         2.23 o                         
   3  -7   1          0.44         -0.25         1.22 o                         
   4  -7   1          0.00         -0.11         0.90 o                         
   5  -7   1          2.93          3.17         1.10 o                         
   6  -7   1          2.69          0.93         1.12 o                         
  -5  -6   1          7.07          4.88         1.64 o                         
  -4  -6   1          6.01          6.68         1.13 o                         
  -3  -6   1         35.90         41.52         1.27 o                         
  -2  -6   1          0.09         -0.27         0.71 o                         
  -1  -6   1         52.88         46.94         1.83 o                         
   0  -6   1         30.43         28.45         1.54 o                         
   1  -6   1        112.48        102.70         2.47 o                         
   2  -6   1         33.05         31.56         1.07 o                         
   3  -6   1         20.56         24.98         1.36 o                         
   4  -6   1          3.22          3.69         0.95 o                         
   5  -6   1          3.09          3.20         1.04 o                         
   6  -6   1          0.00         -1.03         1.03 o                         
  -6  -5   1          0.12         -0.54         1.61 o                         
  -5  -5   1          2.27          2.66         1.57 o                         
  -4  -5   1         47.93         58.74         2.52 o                         
  -3  -5   1         53.81         48.97         1.61 o                         
  -2  -5   1        137.97        123.14         3.21 o                         
  -1  -5   1         62.50         55.38         1.08 o                         
   0  -5   1         98.16        100.63         2.14 o                         
   1  -5   1         30.93         27.53         0.84 o                         
   2  -5   1         30.67         35.12         1.03 o                         
   3  -5   1         95.14         95.39         1.87 o                         
   4  -5   1          1.33          0.76         0.76 o                         
   5  -5   1          3.47          2.15         0.92 o                         
   6  -5   1          8.28          9.89         1.39 o                         
   7  -5   1          2.57          0.45         1.57 o                         
  -7  -4   1          3.43          1.63         1.76 o                         
  -6  -4   1          0.07         -0.63         1.56 o                         
  -5  -4   1         27.16         30.72         1.93 o                         
  -4  -4   1         21.89         25.02         1.70 o                         
  -3  -4   1          4.43          5.85         0.91 o                         
  -2  -4   1        231.08        222.65         1.89 o                         
  -1  -4   1       2400.55       2293.14        18.31 o                         
   0  -4   1          3.11          2.40         0.32 o                         
   1  -4   1         66.56         68.91         1.08 o                         
   2  -4   1        809.97        822.84         8.35 o                         
   3  -4   1        326.85        341.73         2.45 o                         
   4  -4   1          6.03          6.13         0.76 o                         
   5  -4   1          0.67          0.56         0.86 o                         
   6  -4   1          7.19          6.37         1.59 o                         
   7  -4   1          2.47          2.21         1.60 o                         
  -7  -3   1          7.77          7.78         1.81 o                         
  -6  -3   1          0.46         -1.47         1.47 o                         
  -5  -3   1         85.79         93.29         2.61 o                         
  -4  -3   1         16.46         12.84         0.75 o                         
  -3  -3   1         41.59         44.03         0.70 o                         
  -2  -3   1        123.55        115.95         1.28 o                         
  -1  -3   1       1024.63        987.39         3.12 o                         
   0  -3   1         54.01         54.37         0.66 o                         
   1  -3   1          8.23         11.33         0.54 o                         
   2  -3   1         16.52         17.04         1.03 o                         
   3  -3   1        483.03        515.13         4.11 o                         
   4  -3   1         21.00         19.39         1.39 o                         
   5  -3   1         52.75         56.96         3.67 o                         
   6  -3   1          6.03          5.63         1.55 o                         
   7  -3   1         25.61         23.21         1.90 o                         
   8  -3   1          0.47          0.95         1.54 o                         
  -7  -2   1          4.86          5.42         1.72 o                         
  -6  -2   1         27.33         29.37         1.89 o                         
  -5  -2   1         10.81         11.92         1.82 o                         
  -4  -2   1         23.46         26.05         0.63 o                         
  -3  -2   1         69.51         70.72         0.77 o                         
  -2  -2   1       1866.16       1864.52         4.06 o                         
  -1  -2   1      14296.62      13537.79        39.00 o                         
   0  -2   1        144.82        154.24         2.90 o                         
   1  -2   1        173.33        164.39         1.55 o                         
   2  -2   1        902.20        964.42         5.00 o                         
   3  -2   1        137.75        140.79         1.27 o                         
   4  -2   1        274.10        291.37         6.33 o                         
   5  -2   1         17.14         16.17         0.88 o                         
   6  -2   1         59.30         55.93         2.24 o                         
   7  -2   1          3.06          3.52         1.48 o                         
   8  -2   1          0.11         -0.09         1.24 o                         
  -8  -1   1          2.48          0.97         1.51 o                         
  -7  -1   1          7.88          7.88         1.05 o                         
  -6  -1   1          1.80          3.14         0.90 o                         
  -5  -1   1         72.81         74.35         1.10 o                         
  -4  -1   1         11.98         11.71         1.08 o                         
  -3  -1   1         25.29         30.22         0.51 o                         
  -2  -1   1         29.33         24.99         0.49 o                         
  -1  -1   1       5240.39       5074.70        18.52 o                         
   1  -1   1         69.47         75.73         0.99 o                         
   2  -1   1         18.73         20.79         0.51 o                         
   3  -1   1        732.14        750.65         2.13 o                         
   4  -1   1         16.31         15.80         0.55 o                         
   5  -1   1          6.60          7.28         0.78 o                         
   6  -1   1          3.85          2.64         0.88 o                         
   7  -1   1         15.80         18.63         1.81 o                         
   8  -1   1          0.19         -1.18         1.18 o                         
  -8   0   1          1.24         -1.27         1.70 o                         
  -7   0   1          0.14         -0.43         0.94 o                         
  -6   0   1         78.01         84.34         3.86 o                         
  -5   0   1         52.33         51.04         1.23 o                         
  -4   0   1        186.03        190.38         2.97 o                         
  -3   0   1         39.64         41.88         0.48 o                         
  -2   0   1          8.00          5.03         0.23 o                         
  -1   0   1       1889.95       1811.49         3.50 o                         
   1   0   1        351.83        341.74         3.39 o                         
   2   0   1        242.67        248.98         4.01 o                         
   3   0   1        102.58        111.19         0.76 o                         
   4   0   1        117.70        128.56         1.50 o                         
   5   0   1         43.59         40.29         1.13 o                         
   6   0   1         30.17         27.18         1.73 o                         
   7   0   1          2.17          2.02         0.99 o                         
   8   0   1          4.16          6.38         1.63 o                         
  -8   1   1          1.33         -1.20         1.20 o                         
  -7   1   1          3.71          7.38         1.45 o                         
  -6   1   1          1.14          0.48         1.52 o                         
  -5   1   1         14.21         14.31         1.26 o                         
  -4   1   1         38.21         34.50         0.52 o                         
  -3   1   1        247.91        243.64         1.41 o                         
  -2   1   1         17.76         19.52         0.49 o                         
  -1   1   1       5742.73       5563.34        45.32 o                         
   0   1   1         87.63        102.88         0.89 o                         
   1   1   1        595.37        602.12         1.73 o                         
   2   1   1         41.96         40.16         0.53 o                         
   3   1   1        328.47        360.63         3.21 o                         
   4   1   1        153.83        150.41         7.05 o                         
   5   1   1         65.44         59.74         1.28 o                         
   6   1   1          0.28         -0.25         0.81 o                         
   7   1   1          1.23          0.14         1.47 o                         
   8   1   1          0.30          3.34         1.65 o                         
  -8   2   1          0.10          0.77         1.38 o                         
  -7   2   1          0.49         -1.29         1.33 o                         
  -6   2   1          2.11          2.23         1.32 o                         
  -5   2   1         83.45         78.08         1.37 o                         
  -4   2   1         25.30         27.86         0.66 o                         
  -3   2   1          0.00          0.19         0.23 o                         
  -2   2   1        611.69        590.41         3.30 o                         
  -1   2   1       2238.17       2288.62         9.19 o                         
   0   2   1        761.75        738.13         2.35 o                         
   1   2   1         68.29         77.18         0.82 o                         
   2   2   1        119.00        127.38         1.08 o                         
   3   2   1          7.22          4.17         0.37 o                         
   4   2   1        163.25        152.93         1.98 o                         
   5   2   1          5.23          3.03         1.31 o                         
   6   2   1          0.05          0.17         1.44 o                         
   7   2   1          4.65          4.68         1.82 o                         
  -8   3   1          1.54          3.43         1.56 o                         
  -7   3   1          2.88          3.30         1.60 o                         
  -6   3   1          2.32         -0.21         1.39 o                         
  -5   3   1         64.54         63.96         1.40 o                         
  -4   3   1         13.43         11.98         0.86 o                         
  -3   3   1         68.02         58.99         1.88 o                         
  -2   3   1         45.74         45.44         1.90 o                         
  -1   3   1       1738.12       1697.38        10.52 o                         
   0   3   1         53.72         45.15         0.47 o                         
   1   3   1         60.48         55.27         1.06 o                         
   2   3   1          6.29          4.52         0.28 o                         
   3   3   1          5.03          4.35         0.57 o                         
   4   3   1          2.15          2.33         0.62 o                         
   5   3   1         55.75         56.45         2.27 o                         
   6   3   1          0.11          1.05         1.47 o                         
   7   3   1          0.15         -1.39         1.73 o                         
  -7   4   1          0.63          1.11         1.59 o                         
  -6   4   1          6.20          4.54         1.58 o                         
  -5   4   1        130.74        135.07         2.04 o                         
  -4   4   1         20.93         22.14         1.29 o                         
  -3   4   1         29.75         31.78         0.80 o                         
  -2   4   1          3.32          1.76         0.57 o                         
  -1   4   1        121.70        109.49         1.20 o                         
   0   4   1         51.46         44.34         0.53 o                         
   1   4   1          4.48          2.29         0.59 o                         
   2   4   1          0.86          0.67         0.61 o                         
   3   4   1          5.80          5.43         0.72 o                         
   4   4   1        183.42        187.20         4.88 o                         
   5   4   1          0.19         -0.16         1.38 o                         
   6   4   1          7.66          7.54         1.65 o                         
   7   4   1          0.11         -0.93         1.69 o                         
  -7   5   1          7.34          6.48         1.72 o                         
  -6   5   1          1.16         -0.23         0.92 o                         
  -5   5   1         22.33         18.57         1.20 o                         
  -4   5   1          4.45          2.59         1.00 o                         
  -3   5   1         10.82          8.38         0.71 o                         
  -2   5   1          0.44          0.38         0.59 o                         
  -1   5   1        173.55        161.51         2.57 o                         
   0   5   1         12.41         12.38         1.22 o                         
   1   5   1         13.07         13.46         0.74 o                         
   2   5   1         16.55         16.94         0.88 o                         
   3   5   1         10.76         12.85         0.91 o                         
   4   5   1         34.02         34.63         1.24 o                         
   5   5   1         17.09         13.68         1.83 o                         
   6   5   1          0.58          0.38         1.58 o                         
  -6   6   1          1.14          1.87         1.37 o                         
  -5   6   1          1.52         -0.25         0.99 o                         
  -4   6   1         27.32         30.27         2.34 o                         
  -3   6   1          7.31          4.11         0.73 o                         
  -2   6   1         73.00         68.55         2.03 o                         
  -1   6   1          0.54          0.93         1.11 o                         
   0   6   1         44.51         44.17         1.79 o                         
   1   6   1          5.12          6.42         1.22 o                         
   2   6   1          4.44          3.98         1.36 o                         
   3   6   1         38.63         44.19         1.35 o                         
   4   6   1         14.29         10.64         1.05 o                         
   5   6   1          0.25         -0.16         1.45 o                         
  -6   7   1          0.03          0.82         1.07 o                         
  -5   7   1          0.91          0.29         1.05 o                         
  -4   7   1          1.77         -0.35         1.51 o                         
  -3   7   1          1.98          0.95         0.97 o                         
  -2   7   1         10.69         12.39         1.47 o                         
  -1   7   1          5.28          7.11         1.43 o                         
   0   7   1          0.00         -0.15         1.17 o                         
   1   7   1          0.24          0.69         1.14 o                         
   2   7   1         12.31         16.07         1.55 o                         
   3   7   1          0.02         -0.31         1.28 o                         
   4   7   1          8.66          9.30         1.10 o                         
  -5   8   1          4.46          4.00         1.83 o                         
  -4   8   1          2.20          2.45         1.71 o                         
  -3   8   1          0.00         -0.49         1.41 o                         
  -2   8   1         10.22         10.40         1.18 o                         
  -1   8   1          5.21          5.03         1.42 o                         
   0   8   1          0.01         -0.23         1.37 o                         
   1   8   1          5.97          6.85         1.45 o                         
   2   8   1          1.61          0.82         1.28 o                         
   3   8   1         27.27         32.12         2.00 o                         
  -3   9   1          0.07         -0.18         1.02 o                         
  -2   9   1          5.02          4.92         1.10 o                         
  -1   9   1          0.13         -1.04         1.04 o                         
   0   9   1          1.73          2.11         1.39 o                         
   1   9   1          0.81         -1.15         1.28 o                         
  -2  -9   2          1.13          0.74         1.32 o                         
  -1  -9   2          0.28         -0.31         1.32 o                         
   0  -9   2         18.77         18.23         1.79 o                         
   1  -9   2          5.07          5.65         1.63 o                         
   2  -9   2          0.90         -0.48         1.42 o                         
   3  -9   2          0.71          0.99         1.39 o                         
  -3  -8   2          0.59          0.57         1.29 o                         
  -2  -8   2          0.37         -1.24         1.34 o                         
  -1  -8   2          0.11         -0.78         1.31 o                         
   0  -8   2         18.70         17.68         1.65 o                         
   1  -8   2         33.74         33.97         2.06 o                         
   2  -8   2          1.53          1.45         1.42 o                         
   3  -8   2          4.87          3.20         1.42 o                         
   4  -8   2          0.16          0.94         1.33 o                         
   5  -8   2          0.69         -0.13         1.71 o                         
  -5  -7   2          0.05         -1.31         1.56 o                         
  -4  -7   2         13.32         12.56         1.70 o                         
  -3  -7   2          3.16          4.28         1.26 o                         
  -2  -7   2          9.62         10.97         1.40 o                         
  -1  -7   2          3.54          1.56         1.18 o                         
   0  -7   2         35.76         27.00         1.72 o                         
   1  -7   2          0.90          1.39         1.30 o                         
   2  -7   2         38.95         37.86         1.96 o                         
   3  -7   2          1.42          0.86         1.18 o                         
   4  -7   2          0.03          0.59         0.90 o                         
   5  -7   2          0.07          1.26         1.09 o                         
   6  -7   2          7.57          4.98         1.23 o                         
  -5  -6   2         10.84          8.05         1.70 o                         
  -4  -6   2         25.43         28.21         1.22 o                         
  -3  -6   2         10.77          6.81         0.90 o                         
  -2  -6   2         33.15         29.95         1.04 o                         
  -1  -6   2          0.34          1.32         1.05 o                         
   0  -6   2         53.25         46.22         1.84 o                         
   1  -6   2        234.28        237.31         3.48 o                         
   2  -6   2         23.05         23.60         1.20 o                         
   3  -6   2          0.91          0.51         0.78 o                         
   4  -6   2          0.03          0.06         0.80 o                         
   5  -6   2          0.78          0.69         1.04 o                         
   6  -6   2          3.07          4.62         1.13 o                         
  -6  -5   2          0.03         -0.82         1.57 o                         
  -5  -5   2          1.83          1.04         1.53 o                         
  -4  -5   2         30.76         32.55         2.36 o                         
  -3  -5   2         23.93         32.67         3.73 o                         
  -2  -5   2        154.63        159.79         1.78 o                         
  -1  -5   2        122.77        111.33         1.39 o                         
   0  -5   2          8.12          9.44         0.58 o                         
   1  -5   2         12.34         12.83         0.73 o                         
   2  -5   2        195.57        200.49         1.98 o                         
   3  -5   2         20.19         19.25         0.95 o                         
   4  -5   2          1.09          1.15         0.74 o                         
   5  -5   2          6.38          5.80         1.00 o                         
   6  -5   2         27.61         24.54         2.00 o                         
   7  -5   2          2.88          2.50         1.67 o                         
  -7  -4   2          0.62         -0.72         1.69 o                         
  -6  -4   2          0.32         -0.11         1.53 o                         
  -5  -4   2        150.20        163.14         3.35 o                         
  -4  -4   2         85.46         92.68         2.51 o                         
  -3  -4   2        108.42        110.03         1.51 o                         
  -2  -4   2        405.25        379.31         2.40 o                         
  -1  -4   2          2.84          3.22         0.41 o                         
   0  -4   2        181.59        184.89         2.03 o                         
   1  -4   2        176.53        180.11         1.65 o                         
   2  -4   2          5.64          4.64         0.70 o                         
   3  -4   2         71.89         82.37         2.00 o                         
   4  -4   2         19.25         22.51         1.60 o                         
   5  -4   2          4.98          1.49         0.87 o                         
   6  -4   2         17.77         18.73         1.89 o                         
   7  -4   2          0.42          0.38         1.65 o                         
  -7  -3   2          2.25         -0.18         1.56 o                         
  -6  -3   2         18.12         17.43         1.13 o                         
  -5  -3   2          1.86          1.23         1.49 o                         
  -4  -3   2         16.43         13.96         1.39 o                         
  -3  -3   2          0.18          0.49         0.54 o                         
  -2  -3   2        379.33        384.24         3.22 o                         
  -1  -3   2        171.00        174.37         3.86 o                         
   0  -3   2         94.27         78.62         0.66 o                         
   1  -3   2          5.67          7.96         0.80 o                         
   2  -3   2       1241.57       1215.55         5.41 o                         
   3  -3   2        103.83        111.28         2.25 o                         
   4  -3   2         87.16         80.48         2.14 o                         
   5  -3   2          6.74          6.37         0.87 o                         
   6  -3   2          9.87          8.47         1.57 o                         
   7  -3   2         20.94         24.71         1.99 o                         
  -7  -2   2          1.56         -1.03         1.60 o                         
  -6  -2   2          3.98          3.45         1.46 o                         
  -5  -2   2        435.46        461.04         2.90 o                         
  -4  -2   2          2.54          2.02         0.64 o                         
  -3  -2   2          9.42          4.67         0.45 o                         
  -2  -2   2         66.35         71.77         0.90 o                         
  -1  -2   2        316.88        302.10         4.70 o                         
   0  -2   2         39.88         36.09         1.12 o                         
   1  -2   2        327.98        331.64         2.25 o                         
   2  -2   2        328.49        342.60         1.51 o                         
   3  -2   2        101.89        114.78         2.56 o                         
   4  -2   2        129.92        138.63         5.82 o                         
   5  -2   2          7.27          4.80         0.76 o                         
   6  -2   2         47.60         48.65         2.13 o                         
   7  -2   2         16.99         18.33         1.71 o                         
   8  -2   2          0.71          3.96         1.42 o                         
  -8  -1   2          0.23         -0.18         1.41 o                         
  -7  -1   2          1.81          0.71         1.42 o                         
  -6  -1   2        147.50        152.68         2.15 o                         
  -5  -1   2         26.17         25.49         0.80 o                         
  -4  -1   2         12.95         10.53         0.55 o                         
  -3  -1   2        157.96        152.60         2.32 o                         
  -2  -1   2        730.22        704.02        10.45 o                         
  -1  -1   2       2534.26       2335.13       232.84 o                         
   0  -1   2         24.16         48.64         0.46 o                         
   1  -1   2         46.24         39.63         0.84 o                         
   2  -1   2       2178.80       2104.27         3.88 o                         
   3  -1   2        765.53        767.63         3.73 o                         
   4  -1   2        223.02        216.66         4.09 o                         
   5  -1   2          0.01         -0.20         0.68 o                         
   6  -1   2          0.96          0.71         0.85 o                         
   7  -1   2          6.33          3.90         1.37 o                         
   8  -1   2          0.27          3.59         1.33 o                         
  -8   0   2          2.48          5.64         1.35 o                         
  -7   0   2          2.53          2.23         0.95 o                         
  -6   0   2         67.83         66.79         1.60 o                         
  -5   0   2        220.52        223.73         2.23 o                         
  -4   0   2         20.32         24.03         0.53 o                         
  -3   0   2        272.94        266.54         1.49 o                         
  -2   0   2        144.53        125.39         0.65 o                         
  -1   0   2          9.51          5.78         0.23 o                         
   1   0   2        665.56        639.26         4.46 o                         
   2   0   2         62.18         67.13         3.27 o                         
   3   0   2        377.41        385.67         5.13 o                         
   4   0   2         42.88         50.70         1.07 o                         
   5   0   2          1.98          1.01         0.71 o                         
   6   0   2         17.71         18.32         1.12 o                         
   7   0   2         18.74         21.06         1.19 o                         
   8   0   2          0.05         -1.45         1.45 o                         
  -8   1   2          0.23          0.39         1.16 o                         
  -7   1   2          4.04          1.91         1.36 o                         
  -6   1   2         98.59        102.01         4.60 o                         
  -5   1   2         10.54          8.74         0.81 o                         
  -4   1   2         33.11         34.53         0.54 o                         
  -3   1   2        120.67        125.82         0.78 o                         
  -2   1   2         92.13         82.75         1.10 o                         
  -1   1   2       5560.76       5192.12        20.01 o                         
   0   1   2         27.78         39.18         0.50 o                         
   1   1   2         23.03         25.01         0.48 o                         
   2   1   2        158.02        163.37         2.95 o                         
   3   1   2         21.67         21.47         0.53 o                         
   4   1   2          0.00         -0.15         0.61 o                         
   5   1   2          0.83          0.12         0.74 o                         
   6   1   2          4.08          3.88         0.87 o                         
   7   1   2          3.25          1.97         1.58 o                         
  -8   2   2          1.31          0.38         1.32 o                         
  -7   2   2          1.99          4.07         1.50 o                         
  -6   2   2         27.71         31.09         1.82 o                         
  -5   2   2         68.18         69.10         1.33 o                         
  -4   2   2          2.01          2.10         0.45 o                         
  -3   2   2          6.75          7.09         0.26 o                         
  -2   2   2         68.27         69.44         1.15 o                         
  -1   2   2       2640.34       2670.72         3.38 o                         
   0   2   2        784.83        786.55         3.65 o                         
   1   2   2          3.16          1.58         0.26 o                         
   2   2   2         12.39         11.77         0.38 o                         
   3   2   2        150.62        163.71         1.24 o                         
   4   2   2         12.88         14.84         0.76 o                         
   5   2   2          2.91          0.88         1.32 o                         
   6   2   2          5.43          4.97         1.50 o                         
   7   2   2          2.61          1.83         1.79 o                         
  -7   3   2          5.48          3.83         1.55 o                         
  -6   3   2          4.67          3.16         1.38 o                         
  -5   3   2         57.66         54.62         1.33 o                         
  -4   3   2          1.42          0.41         0.75 o                         
  -3   3   2         31.10         33.51         0.58 o                         
  -2   3   2         18.51         16.52         0.54 o                         
  -1   3   2        569.74        534.50         2.68 o                         
   0   3   2        170.70        177.35         2.98 o                         
   1   3   2        199.95        191.83         1.49 o                         
   2   3   2        106.91        116.09         1.24 o                         
   3   3   2         34.80         33.01         0.91 o                         
   4   3   2         65.78         59.22         1.21 o                         
   5   3   2          1.33         -0.36         1.39 o                         
   6   3   2          0.20          0.88         1.52 o                         
   7   3   2          0.75          1.22         1.75 o                         
  -7   4   2          7.55          7.34         1.78 o                         
  -6   4   2          8.72          6.15         0.94 o                         
  -5   4   2         11.17          9.40         1.04 o                         
  -4   4   2         14.16         14.59         1.14 o                         
  -3   4   2         91.24         90.78         1.25 o                         
  -2   4   2          0.01          0.00         0.47 o                         
  -1   4   2        578.27        578.33         4.02 o                         
   0   4   2         40.59         46.44         1.35 o                         
   1   4   2        100.94        102.23         1.54 o                         
   2   4   2         90.00         94.92         2.33 o                         
   3   4   2         13.32         15.84         0.84 o                         
   4   4   2         42.85         42.13         2.20 o                         
   5   4   2          0.45          2.57         1.45 o                         
   6   4   2         11.72         10.01         1.77 o                         
  -7   5   2          3.56          4.46         1.67 o                         
  -6   5   2          5.02          7.90         1.06 o                         
  -5   5   2         14.72         17.52         1.20 o                         
  -4   5   2         15.63         14.08         1.49 o                         
  -3   5   2        164.30        161.43         2.71 o                         
  -2   5   2         31.93         30.27         0.89 o                         
  -1   5   2          6.03          4.94         0.96 o                         
   0   5   2         60.99         74.37         1.88 o                         
   1   5   2         19.05         21.52         0.85 o                         
   2   5   2         62.36         59.31         1.29 o                         
   3   5   2         16.32         20.01         1.00 o                         
   4   5   2          7.61          6.61         0.91 o                         
   5   5   2          1.99          1.37         1.63 o                         
   6   5   2          1.01          4.26         1.73 o                         
  -6   6   2         10.99         12.80         1.22 o                         
  -5   6   2          4.27          5.17         1.07 o                         
  -4   6   2         15.36         15.45         1.21 o                         
  -3   6   2          4.13          2.67         0.88 o                         
  -2   6   2         78.69         86.82         3.84 o                         
  -1   6   2          0.21         -0.22         1.12 o                         
   0   6   2          3.65          2.57         1.17 o                         
   1   6   2         85.02         90.54         2.28 o                         
   2   6   2         19.95         16.71         1.49 o                         
   3   6   2          5.45          8.22         0.94 o                         
   4   6   2         11.65          8.93         1.20 o                         
   5   6   2          0.65          4.75         1.57 o                         
  -6   7   2          9.88         13.04         1.22 o                         
  -5   7   2          3.68          4.95         1.71 o                         
  -4   7   2          1.19          1.27         1.57 o                         
  -3   7   2         45.97         42.01         2.42 o                         
  -2   7   2          0.62          0.62         0.93 o                         
  -1   7   2          7.88         11.43         1.09 o                         
   0   7   2          6.83          8.19         0.98 o                         
   1   7   2          0.03         -0.36         1.22 o                         
   2   7   2         17.56         18.77         1.61 o                         
   3   7   2         23.53         25.61         1.70 o                         
   4   7   2          1.47         -0.66         1.25 o                         
  -4   8   2          1.74          1.04         1.74 o                         
  -3   8   2          3.08          3.76         1.00 o                         
  -2   8   2         24.60         28.73         1.43 o                         
  -1   8   2         13.35         14.96         1.17 o                         
   0   8   2          0.10          1.95         0.93 o                         
   1   8   2         29.70         29.63         1.88 o                         
   2   8   2          0.30          0.71         1.30 o                         
   3   8   2          0.16         -0.72         1.37 o                         
  -3   9   2          2.03          2.03         1.31 o                         
  -2   9   2          0.09          1.66         0.98 o                         
  -1   9   2          1.36          2.07         2.20 o                         
   0   9   2          6.53          7.43         1.53 o                         
   1   9   2          0.06         -0.17         1.36 o                         
  -2  -9   3          0.38         -0.94         1.39 o                         
  -1  -9   3          2.85          1.19         1.47 o                         
   0  -9   3          0.67         -1.06         1.42 o                         
   1  -9   3          6.90          6.76         1.67 o                         
   2  -9   3          0.36          2.34         1.50 o                         
   3  -9   3          0.47          0.83         1.35 o                         
  -3  -8   3          5.82          3.31         1.36 o                         
  -2  -8   3          4.67          3.78         1.31 o                         
  -1  -8   3          0.23         -0.52         1.24 o                         
   0  -8   3         21.70         19.94         1.75 o                         
   1  -8   3          1.08          1.59         1.36 o                         
   2  -8   3          4.03          1.68         1.37 o                         
   3  -8   3          0.23         -0.43         1.44 o                         
   4  -8   3         12.16         12.26         1.66 o                         
  -5  -7   3          0.81          1.06         1.55 o                         
  -4  -7   3          0.19         -1.39         1.39 o                         
  -3  -7   3          0.67          0.32         1.25 o                         
  -2  -7   3          0.90          3.44         1.17 o                         
  -1  -7   3          0.02          0.93         1.14 o                         
   0  -7   3         17.06         15.66         1.54 o                         
   1  -7   3         51.88         48.34         2.00 o                         
   2  -7   3          2.10          3.70         1.32 o                         
   3  -7   3          0.11         -1.06         1.22 o                         
   4  -7   3         10.15         10.21         1.04 o                         
   5  -7   3          2.27          2.29         1.47 o                         
   6  -7   3          2.12          2.38         2.16 o                         
  -5  -6   3          2.37          1.36         1.48 o                         
  -4  -6   3          1.82          0.77         1.31 o                         
  -3  -6   3         45.51         45.74         2.20 o                         
  -2  -6   3          9.36          7.28         1.02 o                         
  -1  -6   3         13.39          8.36         1.17 o                         
   0  -6   3         20.22         13.82         1.34 o                         
   1  -6   3         27.56         32.34         1.73 o                         
   2  -6   3        141.83        140.63         3.07 o                         
   3  -6   3          6.25          7.04         0.89 o                         
   4  -6   3          4.67          5.83         0.89 o                         
   5  -6   3          8.60          6.99         1.54 o                         
   6  -6   3          5.40          9.05         1.43 o                         
  -6  -5   3          0.70         -0.06         1.18 o                         
  -5  -5   3          3.45          3.87         1.46 o                         
  -4  -5   3         23.71         19.60         1.83 o                         
  -3  -5   3          4.46          3.86         0.81 o                         
  -2  -5   3         11.34          9.37         0.79 o                         
  -1  -5   3          3.36          1.72         0.63 o                         
   0  -5   3         93.77         93.87         1.23 o                         
   1  -5   3        335.42        348.75         4.83 o                         
   2  -5   3         60.35         59.83         1.25 o                         
   3  -5   3          7.00          7.61         0.86 o                         
   4  -5   3          8.24          8.92         0.86 o                         
   5  -5   3         17.85         19.55         1.82 o                         
   6  -5   3          5.59          4.75         1.74 o                         
   7  -5   3          0.05          2.92         1.72 o                         
  -7  -4   3          1.33          0.17         1.65 o                         
  -6  -4   3         10.42         14.51         1.21 o                         
  -5  -4   3          0.04          0.68         1.44 o                         
  -4  -4   3          5.06          3.96         1.47 o                         
  -3  -4   3         16.41         16.49         0.80 o                         
  -2  -4   3          1.17          1.91         0.63 o                         
  -1  -4   3        183.79        173.95         1.84 o                         
   0  -4   3         15.78         16.12         0.61 o                         
   1  -4   3        536.95        552.06         2.74 o                         
   2  -4   3        591.08        629.61         4.32 o                         
   3  -4   3          8.20          7.71         1.11 o                         
   4  -4   3         43.72         50.68         1.96 o                         
   5  -4   3         22.18         13.59         1.57 o                         
   6  -4   3          1.20         -0.48         1.53 o                         
   7  -4   3         15.91         17.03         1.95 o                         
  -7  -3   3          9.71         11.89         1.69 o                         
  -6  -3   3         12.11         12.09         1.11 o                         
  -5  -3   3         35.33         38.61         1.92 o                         
  -4  -3   3         70.74         62.64         1.24 o                         
  -3  -3   3        115.12        114.61         1.34 o                         
  -2  -3   3       1156.24       1093.64         8.43 o                         
  -1  -3   3        698.90        699.95         6.68 o                         
   0  -3   3        212.53        200.86         3.53 o                         
   1  -3   3       1139.92       1123.66         4.66 o                         
   2  -3   3        360.80        334.29         6.12 o                         
   3  -3   3        287.14        320.09         1.82 o                         
   4  -3   3         13.68         19.02         1.36 o                         
   5  -3   3          4.82          3.69         1.40 o                         
   6  -3   3          0.10         -1.23         1.52 o                         
   7  -3   3          0.91         -1.58         1.58 o                         
   8  -3   3          0.42         -1.68         1.68 o                         
  -7  -2   3          0.73         -0.71         1.53 o                         
  -6  -2   3          8.11          6.82         0.97 o                         
  -5  -2   3          7.17          7.96         0.89 o                         
  -4  -2   3         12.47         12.10         0.62 o                         
  -3  -2   3         10.65         11.91         0.55 o                         
  -2  -2   3         28.36         27.84         0.79 o                         
  -1  -2   3        326.07        328.51         2.98 o                         
   0  -2   3         51.70         57.16         0.94 o                         
   1  -2   3        382.74        365.14         1.38 o                         
   2  -2   3        154.31        181.93         3.72 o                         
   3  -2   3         15.68         12.08         0.59 o                         
   4  -2   3        329.20        346.17         2.30 o                         
   5  -2   3         25.44         24.86         2.30 o                         
   6  -2   3         11.81         10.48         1.51 o                         
   7  -2   3          3.96          5.05         1.52 o                         
   8  -2   3          1.77         -1.42         1.42 o                         
  -8  -1   3          0.72         -1.42         1.42 o                         
  -7  -1   3          1.19         -0.83         0.95 o                         
  -6  -1   3        159.54        165.92         2.24 o                         
  -5  -1   3         37.96         34.04         0.92 o                         
  -4  -1   3          1.55          1.26         0.46 o                         
  -3  -1   3        237.89        220.93         1.89 o                         
  -2  -1   3       1753.19       1670.69         8.59 o                         
  -1  -1   3        911.61        859.81         2.30 o                         
   0  -1   3        192.13        156.21         1.28 o                         
   1  -1   3          7.59          6.81         0.65 o                         
   2  -1   3         41.35         42.92         0.71 o                         
   3  -1   3       1513.94       1666.51        10.04 o                         
   4  -1   3         23.07         24.05         1.17 o                         
   5  -1   3         18.57         18.05         1.07 o                         
   6  -1   3          5.87          5.23         0.90 o                         
   7  -1   3         11.92         11.23         1.52 o                         
   8  -1   3          0.00         -0.79         1.17 o                         
  -8   0   3          1.08         -1.30         1.30 o                         
  -7   0   3          8.58          6.13         1.02 o                         
  -6   0   3         36.47         36.72         1.39 o                         
  -5   0   3         46.61         43.91         1.62 o                         
  -4   0   3         39.59         43.27         0.94 o                         
  -3   0   3          5.56          4.53         0.46 o                         
  -2   0   3       1589.20       1537.92         2.60 o                         
  -1   0   3        694.87        682.46         2.29 o                         
   0   0   3          6.70         10.36         0.31 o                         
   1   0   3        108.53         97.69         0.74 o                         
   2   0   3          0.13          0.57         0.37 o                         
   3   0   3         29.46         33.34         0.80 o                         
   4   0   3        196.63        222.34         1.94 o                         
   5   0   3          1.62          1.15         0.72 o                         
   6   0   3          0.03         -0.33         0.89 o                         
   7   0   3         11.64         13.87         1.13 o                         
   8   0   3          7.30          6.27         1.72 o                         
  -8   1   3          0.55          2.08         1.22 o                         
  -7   1   3          1.83          3.90         1.56 o                         
  -6   1   3        171.41        164.89         6.38 o                         
  -5   1   3         31.05         29.83         1.26 o                         
  -4   1   3         90.00        101.94         1.58 o                         
  -3   1   3          1.40          2.33         0.29 o                         
  -2   1   3         70.21         82.47         1.26 o                         
  -1   1   3        318.89        321.70         1.01 o                         
   0   1   3        734.65        675.88         2.17 o                         
   1   1   3       1579.19       1610.95         3.22 o                         
   2   1   3         41.31         46.45         0.85 o                         
   3   1   3        767.71        842.12         6.84 o                         
   4   1   3         10.61         10.10         0.70 o                         
   5   1   3          0.01         -0.35         0.69 o                         
   6   1   3          2.39          3.15         1.44 o                         
   7   1   3         26.25         29.75         2.08 o                         
  -8   2   3          0.09          2.46         1.49 o                         
  -7   2   3         21.24         18.47         1.84 o                         
  -6   2   3         11.22         11.69         1.58 o                         
  -5   2   3         27.06         29.46         1.01 o                         
  -4   2   3        123.76        130.12         1.35 o                         
  -3   2   3         35.18         29.54         0.44 o                         
  -2   2   3        129.89        122.44         0.79 o                         
  -1   2   3       2127.15       2061.17         4.95 o                         
   0   2   3        567.13        532.74         5.87 o                         
   1   2   3          0.88          1.42         0.27 o                         
   2   2   3        181.27        181.60         1.90 o                         
   3   2   3        172.43        163.08         1.15 o                         
   4   2   3          0.37         -0.42         0.56 o                         
   5   2   3          5.86          7.36         1.50 o                         
   6   2   3          0.01          0.38         1.52 o                         
   7   2   3          9.72         12.87         1.86 o                         
  -7   3   3          1.35          3.36         1.59 o                         
  -6   3   3          4.64          5.96         1.62 o                         
  -5   3   3         23.29         22.46         1.10 o                         
  -4   3   3        147.03        142.40         1.77 o                         
  -3   3   3          3.71          4.16         0.35 o                         
  -2   3   3        241.37        250.36         3.92 o                         
  -1   3   3        398.27        384.76         2.75 o                         
   0   3   3        405.01        422.34         1.86 o                         
   1   3   3        561.22        551.22         2.27 o                         
   2   3   3        424.83        458.76         1.76 o                         
   3   3   3         10.13         11.90         0.72 o                         
   4   3   3          2.18          0.81         0.64 o                         
   5   3   3         21.97         21.96         0.97 o                         
   6   3   3          8.38          8.87         1.66 o                         
   7   3   3          5.84          6.45         1.85 o                         
  -7   4   3          2.07          0.00         1.54 o                         
  -6   4   3         14.69         16.01         1.13 o                         
  -5   4   3          0.57          0.24         0.88 o                         
  -4   4   3         20.29         22.45         1.15 o                         
  -3   4   3        164.01        146.55         4.69 o                         
  -2   4   3        386.90        359.25         4.96 o                         
  -1   4   3        378.08        369.01         3.50 o                         
   0   4   3        424.42        421.93         2.67 o                         
   1   4   3          0.36          1.28         0.41 o                         
   2   4   3         49.73         52.46         2.05 o                         
   3   4   3          2.00          1.00         0.68 o                         
   4   4   3         14.45         14.09         0.92 o                         
   5   4   3          0.99          0.35         0.74 o                         
   6   4   3          1.40          1.25         1.57 o                         
  -7   5   3          3.20          3.91         1.72 o                         
  -6   5   3          5.94          5.48         1.00 o                         
  -5   5   3          0.03          0.00         0.97 o                         
  -4   5   3         32.36         28.85         1.26 o                         
  -3   5   3         57.98         55.89         1.32 o                         
  -2   5   3          1.54          2.45         0.56 o                         
  -1   5   3         14.31         13.30         0.98 o                         
   0   5   3        107.20        120.14         1.60 o                         
   1   5   3         41.12         42.83         0.86 o                         
   2   5   3         98.47         94.26         1.51 o                         
   3   5   3          0.81          0.21         0.75 o                         
   4   5   3          0.00          0.03         0.83 o                         
   5   5   3          9.20          8.27         0.98 o                         
   6   5   3          0.20         -1.61         1.61 o                         
  -6   6   3         16.33         19.67         1.31 o                         
  -5   6   3          4.40          5.28         1.28 o                         
  -4   6   3          0.00          0.77         1.01 o                         
  -3   6   3         53.28         57.87         2.11 o                         
  -2   6   3        212.90        201.64        10.30 o                         
  -1   6   3         35.43         26.50         1.50 o                         
   0   6   3         60.94         58.46         2.23 o                         
   1   6   3         17.04         15.77         0.93 o                         
   2   6   3          5.59          8.88         1.34 o                         
   3   6   3         24.30         28.98         1.23 o                         
   4   6   3          2.02          1.13         0.96 o                         
   5   6   3          0.04          1.02         1.93 o                         
  -5   7   3          1.17          1.43         1.67 o                         
  -4   7   3          0.33          0.78         1.54 o                         
  -3   7   3         27.58         27.16         1.32 o                         
  -2   7   3          0.00          1.01         0.91 o                         
  -1   7   3         13.82         14.99         2.44 o                         
   0   7   3         13.74         11.88         1.01 o                         
   1   7   3          3.08          2.86         1.24 o                         
   2   7   3          0.29          1.73         1.30 o                         
   3   7   3          8.68          9.91         1.46 o                         
   4   7   3          0.36          0.71         1.35 o                         
  -4   8   3          0.01         -0.46         1.77 o                         
  -3   8   3          0.84          1.61         1.00 o                         
  -2   8   3         28.11         29.67         1.36 o                         
  -1   8   3          5.05          5.37         0.99 o                         
   0   8   3          2.65          3.14         1.11 o                         
   1   8   3         15.19         15.42         1.66 o                         
   2   8   3          4.36          7.66         1.48 o                         
   3   8   3          8.22         10.20         1.56 o                         
  -2   9   3          3.24          6.18         3.83 o                         
  -1   9   3          6.43          6.87         1.83 o                         
   0   9   3          2.99          2.68         1.43 o                         
  -2  -9   4          0.21         -0.74         1.38 o                         
  -1  -9   4          2.70          2.58         1.41 o                         
   0  -9   4          5.39          5.56         1.54 o                         
   1  -9   4          7.00          7.26         1.60 o                         
   2  -9   4          1.54          2.31         1.56 o                         
   3  -9   4          4.39          5.73         1.57 o                         
  -3  -8   4          0.16         -0.03         1.28 o                         
  -2  -8   4          3.06          1.94         1.34 o                         
  -1  -8   4          4.20          4.44         1.37 o                         
   0  -8   4         23.88         23.70         1.80 o                         
   1  -8   4         17.70         16.00         1.72 o                         
   2  -8   4          0.02          0.03         1.52 o                         
   3  -8   4          2.95          1.73         1.40 o                         
   4  -8   4         13.89         18.51         1.87 o                         
   5  -8   4          0.89         -0.52         1.51 o                         
  -5  -7   4          0.69          1.33         1.58 o                         
  -4  -7   4          0.73         -0.11         1.39 o                         
  -3  -7   4          4.04          1.53         1.22 o                         
  -2  -7   4          0.10          0.49         1.09 o                         
  -1  -7   4          1.81          1.87         1.22 o                         
   0  -7   4         32.59         35.04         1.85 o                         
   1  -7   4         15.36         14.25         1.57 o                         
   2  -7   4          1.29          0.10         1.33 o                         
   3  -7   4          1.74          2.03         0.86 o                         
   4  -7   4          2.14          2.87         0.91 o                         
   5  -7   4          3.42          4.42         1.61 o                         
   6  -7   4          0.81          0.22         1.36 o                         
  -5  -6   4          0.12         -0.07         1.50 o                         
  -4  -6   4          0.25         -0.50         1.25 o                         
  -3  -6   4          9.22         12.90         0.94 o                         
  -2  -6   4          5.31          3.60         0.76 o                         
  -1  -6   4          3.20          2.90         1.14 o                         
   0  -6   4        138.05        137.18         2.82 o                         
   1  -6   4         52.70         53.60         1.24 o                         
   2  -6   4         59.92         58.30         2.28 o                         
   3  -6   4          9.65         11.31         0.98 o                         
   4  -6   4          1.78          4.23         0.90 o                         
   5  -6   4          7.78          7.02         1.56 o                         
   6  -6   4         13.39         16.10         1.32 o                         
  -6  -5   4          3.27          4.65         1.93 o                         
  -5  -5   4          0.21         -0.28         1.31 o                         
  -4  -5   4         22.36         23.86         1.71 o                         
  -3  -5   4        118.77        114.01         4.16 o                         
  -2  -5   4         25.07         18.37         0.88 o                         
  -1  -5   4         13.31         13.31         0.75 o                         
   0  -5   4         60.81         69.68         1.13 o                         
   1  -5   4         14.19         15.88         1.44 o                         
   2  -5   4          7.24          8.70         0.79 o                         
   3  -5   4         20.00         22.22         1.49 o                         
   4  -5   4          1.04          1.16         1.22 o                         
   5  -5   4          0.54          1.58         1.56 o                         
   6  -5   4         10.49          7.39         1.77 o                         
   7  -5   4          0.50          0.74         1.65 o                         
  -7  -4   4          7.18          6.72         1.77 o                         
  -6  -4   4          2.76          3.63         1.05 o                         
  -5  -4   4          6.32          6.90         1.24 o                         
  -4  -4   4         13.99         11.10         1.51 o                         
  -3  -4   4         10.58         13.46         0.74 o                         
  -2  -4   4          1.78          3.52         0.64 o                         
  -1  -4   4         14.68         11.97         0.49 o                         
   0  -4   4          7.00          6.85         0.54 o                         
   1  -4   4          1.59          0.24         0.63 o                         
   2  -4   4        482.24        456.23         8.50 o                         
   3  -4   4         19.94         18.39         1.34 o                         
   4  -4   4         20.74         19.82         1.60 o                         
   5  -4   4         16.46         12.75         1.66 o                         
   6  -4   4          5.64          5.56         1.69 o                         
   7  -4   4          5.93          6.81         1.78 o                         
  -7  -3   4         11.70         12.07         1.78 o                         
  -6  -3   4          1.28          0.53         0.93 o                         
  -5  -3   4         10.93          8.81         0.97 o                         
  -4  -3   4         53.82         56.93         2.23 o                         
  -3  -3   4        227.05        232.33        10.52 o                         
  -2  -3   4         35.59         29.19         1.14 o                         
  -1  -3   4        347.83        342.70         1.83 o                         
   0  -3   4        146.40        130.86         1.58 o                         
   1  -3   4        150.03        145.78         2.79 o                         
   2  -3   4        197.61        212.40         3.71 o                         
   3  -3   4        233.12        233.88         1.65 o                         
   4  -3   4          2.44          4.52         1.27 o                         
   5  -3   4          3.40          2.59         1.52 o                         
   6  -3   4         45.58         42.17         2.21 o                         
   7  -3   4         12.51         12.93         1.84 o                         
  -7  -2   4          5.54          3.65         1.53 o                         
  -6  -2   4          0.39          0.79         0.70 o                         
  -5  -2   4         85.47         87.13         1.28 o                         
  -4  -2   4          0.76          0.94         0.51 o                         
  -3  -2   4        143.39        124.74         2.01 o                         
  -2  -2   4        113.51        120.95         1.07 o                         
  -1  -2   4          1.33          0.63         0.38 o                         
   0  -2   4       1049.16       1046.95         5.53 o                         
   1  -2   4         17.09         16.64         0.58 o                         
   2  -2   4        236.64        223.11         1.43 o                         
   3  -2   4         76.28         80.81         2.40 o                         
   4  -2   4          2.36          3.70         0.91 o                         
   5  -2   4          7.15          8.12         0.81 o                         
   6  -2   4        151.91        145.72         3.24 o                         
   7  -2   4          9.07          6.82         1.61 o                         
   8  -2   4          0.35         -0.07         1.31 o                         
  -8  -1   4          0.74          3.21         1.56 o                         
  -7  -1   4          1.01          1.08         0.89 o                         
  -6  -1   4         11.66         11.72         1.79 o                         
  -5  -1   4         18.66         16.21         0.73 o                         
  -4  -1   4          5.14          6.34         0.53 o                         
  -3  -1   4          2.96          2.42         0.22 o                         
  -2  -1   4         50.98         58.06         0.87 o                         
  -1  -1   4        430.52        422.29         2.50 o                         
   0  -1   4       1044.35       1004.67         2.60 o                         
   1  -1   4         14.64         16.79         0.52 o                         
   2  -1   4         71.41         67.63         0.60 o                         
   3  -1   4        253.87        269.45         1.88 o                         
   4  -1   4        119.62        134.56         2.46 o                         
   5  -1   4         37.00         36.82         1.13 o                         
   6  -1   4         62.34         63.65         1.55 o                         
   7  -1   4         45.23         39.89         1.42 o                         
   8  -1   4          2.62          1.01         1.29 o                         
  -8   0   4          0.94          5.12         1.58 o                         
  -7   0   4          0.06          0.24         1.05 o                         
  -6   0   4         22.09         23.52         1.26 o                         
  -5   0   4        111.90        107.41         2.07 o                         
  -4   0   4         14.69         13.12         0.45 o                         
  -3   0   4        147.55        137.84         0.99 o                         
  -2   0   4          3.30          5.08         0.40 o                         
  -1   0   4         68.07         79.05         1.12 o                         
   0   0   4        375.19        393.96         1.47 o                         
   1   0   4       2012.52       1908.16         3.35 o                         
   2   0   4          0.00          0.20         0.42 o                         
   3   0   4        473.59        500.32         2.50 o                         
   4   0   4         31.78         35.49         0.99 o                         
   5   0   4          3.10          3.56         0.76 o                         
   6   0   4         68.33         63.49         1.62 o                         
   7   0   4          0.49         -0.18         1.43 o                         
   8   0   4          4.08          1.81         1.55 o                         
  -8   1   4          0.00          0.42         1.27 o                         
  -7   1   4         30.34         29.80         1.87 o                         
  -6   1   4          4.17          5.62         1.43 o                         
  -5   1   4         81.92         82.68         1.10 o                         
  -4   1   4         10.70         10.79         0.44 o                         
  -3   1   4          8.00         11.78         0.38 o                         
  -2   1   4         81.69         80.09         1.49 o                         
  -1   1   4         13.01         11.09         0.30 o                         
   0   1   4         75.35         75.89         0.60 o                         
   1   1   4        522.33        566.49         1.87 o                         
   2   1   4         65.17         69.22         0.70 o                         
   3   1   4        171.46        183.39         3.23 o                         
   4   1   4        148.72        162.86         1.71 o                         
   5   1   4          5.04          4.17         0.76 o                         
   6   1   4         10.10          7.12         1.51 o                         
   7   1   4         46.11         46.44         2.35 o                         
  -8   2   4          0.05         -0.35         1.43 o                         
  -7   2   4          1.73          0.71         1.47 o                         
  -6   2   4         10.48         14.99         1.66 o                         
  -5   2   4         26.00         26.29         1.16 o                         
  -4   2   4        474.05        448.80         5.21 o                         
  -3   2   4         76.26         70.14         0.71 o                         
  -2   2   4        126.31        119.54         0.76 o                         
  -1   2   4        183.11        204.39         1.10 o                         
   0   2   4        141.47        134.97         1.70 o                         
   1   2   4       1380.16       1344.72         2.62 o                         
   2   2   4        474.10        498.43         3.47 o                         
   3   2   4        113.84        123.04         1.05 o                         
   4   2   4         13.43         10.53         0.74 o                         
   5   2   4         12.78         11.02         1.57 o                         
   6   2   4          0.02          0.28         1.48 o                         
   7   2   4          8.62          9.51         1.84 o                         
  -7   3   4         34.93         33.92         2.18 o                         
  -6   3   4         10.09         14.45         1.67 o                         
  -5   3   4        147.77        138.72         1.94 o                         
  -4   3   4         30.81         33.98         1.13 o                         
  -3   3   4          0.40          0.02         0.33 o                         
  -2   3   4        483.55        486.43         6.80 o                         
  -1   3   4          8.49          6.76         0.37 o                         
   0   3   4          4.00          2.83         0.26 o                         
   1   3   4         14.42         15.77         0.54 o                         
   2   3   4          0.40          0.50         0.37 o                         
   3   3   4         39.75         43.71         1.06 o                         
   4   3   4         16.92         17.04         0.88 o                         
   5   3   4         16.77         16.49         0.92 o                         
   6   3   4          1.60          2.93         1.66 o                         
   7   3   4         17.64         18.50         2.13 o                         
  -7   4   4          5.24          7.10         1.66 o                         
  -6   4   4          2.98          5.14         0.96 o                         
  -5   4   4          0.27          1.11         0.96 o                         
  -4   4   4        520.16        505.75         3.43 o                         
  -3   4   4         53.08         47.60         0.88 o                         
  -2   4   4          0.84          0.26         0.46 o                         
  -1   4   4         12.72         11.90         0.58 o                         
   0   4   4          5.98          6.93         0.47 o                         
   1   4   4        155.66        164.03         1.29 o                         
   2   4   4        438.07        451.89         6.40 o                         
   3   4   4          0.68          0.45         0.71 o                         
   4   4   4          7.02          6.60         0.87 o                         
   5   4   4          0.73          0.26         0.80 o                         
   6   4   4          0.01         -1.51         1.51 o                         
  -7   5   4         10.71         10.72         1.85 o                         
  -6   5   4          9.13          9.73         1.08 o                         
  -5   5   4         60.97         67.71         1.65 o                         
  -4   5   4          8.67         12.68         1.09 o                         
  -3   5   4         88.55         84.36         1.90 o                         
  -2   5   4         67.86         69.89         2.57 o                         
  -1   5   4          1.81          0.87         0.68 o                         
   0   5   4          0.05         -0.02         0.63 o                         
   1   5   4        105.08        115.15         1.25 o                         
   2   5   4         35.41         38.87         1.15 o                         
   3   5   4          4.93          4.46         0.82 o                         
   4   5   4          0.01         -0.38         0.82 o                         
   5   5   4          8.97          7.93         1.02 o                         
   6   5   4          0.02          2.02         1.67 o                         
  -6   6   4          1.83          2.42         1.47 o                         
  -5   6   4          0.13          0.50         1.00 o                         
  -4   6   4        135.72        132.88         4.05 o                         
  -3   6   4          0.00          1.04         0.83 o                         
  -2   6   4          9.67         11.07         0.99 o                         
  -1   6   4          7.01          6.64         0.87 o                         
   0   6   4         16.98         15.17         0.93 o                         
   1   6   4         17.97         20.05         1.46 o                         
   2   6   4         43.71         45.06         1.91 o                         
   3   6   4          0.87          0.82         0.88 o                         
   4   6   4          1.55          0.44         1.04 o                         
   5   6   4          1.18          2.86         1.56 o                         
  -5   7   4          9.38         11.05         1.74 o                         
  -4   7   4          0.37          0.61         1.56 o                         
  -3   7   4        113.74        115.12         9.39 o                         
  -2   7   4          0.80         -0.62         0.89 o                         
  -1   7   4          0.69          0.52         1.06 o                         
   0   7   4          0.52         -0.03         0.79 o                         
   1   7   4         14.85         15.43         1.53 o                         
   2   7   4          0.49          0.68         1.25 o                         
   3   7   4          0.24          0.94         1.26 o                         
   4   7   4          0.06          1.79         1.28 o                         
  -4   8   4         10.69          6.21         1.91 o                         
  -3   8   4          4.09          3.91         1.18 o                         
  -2   8   4          3.57          7.91         1.08 o                         
  -1   8   4          3.31          3.05         0.96 o                         
   0   8   4          5.69          6.97         1.39 o                         
   1   8   4          1.75          0.24         1.29 o                         
   2   8   4          0.02         -0.70         1.27 o                         
   3   8   4          0.19          0.78         1.48 o                         
  -2   9   4          1.37          2.05         1.03 o                         
  -1   9   4          0.61          1.15         2.88 o                         
   0   9   4          0.41         -0.31         1.32 o                         
  -2  -9   5          0.50          0.18         1.42 o                         
  -1  -9   5          0.63          0.19         1.33 o                         
   0  -9   5          0.04         -0.64         1.36 o                         
   1  -9   5          1.84          4.30         1.66 o                         
   2  -9   5          0.18         -1.44         1.52 o                         
   3  -9   5          1.61          0.63         1.54 o                         
  -3  -8   5          4.71          2.14         1.27 o                         
  -2  -8   5          3.04          4.04         1.35 o                         
  -1  -8   5          4.56          7.49         1.48 o                         
   0  -8   5          0.39          1.58         1.34 o                         
   1  -8   5          7.07          8.80         1.64 o                         
   2  -8   5          4.25          4.98         1.53 o                         
   3  -8   5          7.47          8.52         1.73 o                         
   4  -8   5          7.29          4.46         1.61 o                         
   5  -8   5          0.14          1.46         1.51 o                         
  -5  -7   5          3.90          6.43         1.67 o                         
  -4  -7   5         15.60         13.66         1.63 o                         
  -3  -7   5          2.89          2.43         1.11 o                         
  -2  -7   5          0.00         -0.09         1.13 o                         
  -1  -7   5          0.62          1.12         1.27 o                         
   0  -7   5          1.47          0.75         1.31 o                         
   1  -7   5          0.02          0.01         1.40 o                         
   2  -7   5         10.36         13.90         1.55 o                         
   3  -7   5          0.11          0.63         0.86 o                         
   4  -7   5          6.12          4.29         0.98 o                         
   5  -7   5          5.30          5.87         1.08 o                         
   6  -7   5          5.50          6.76         1.81 o                         
  -5  -6   5          0.03         -0.09         1.01 o                         
  -4  -6   5          0.92         -0.02         1.25 o                         
  -3  -6   5          9.75          8.72         0.90 o                         
  -2  -6   5          0.00         -0.32         0.73 o                         
  -1  -6   5          2.04          1.13         1.12 o                         
   0  -6   5          8.83         10.53         1.46 o                         
   1  -6   5          4.67          4.71         0.81 o                         
   2  -6   5          0.10          0.59         0.81 o                         
   3  -6   5         63.10         65.53         1.95 o                         
   4  -6   5          0.22          0.89         0.87 o                         
   5  -6   5         14.60         13.28         1.15 o                         
   6  -6   5          1.47          0.90         1.76 o                         
  -6  -5   5          0.00          0.01         1.72 o                         
  -5  -5   5          3.80          6.81         1.09 o                         
  -4  -5   5         55.26         58.04         2.24 o                         
  -3  -5   5          7.16          6.91         1.00 o                         
  -2  -5   5         11.86         12.38         0.83 o                         
  -1  -5   5         21.51         21.00         0.76 o                         
   0  -5   5          0.28          0.48         0.54 o                         
   1  -5   5         51.12         53.72         3.03 o                         
   2  -5   5         15.96         17.46         1.20 o                         
   3  -5   5         14.99         16.19         1.35 o                         
   4  -5   5          4.42          3.57         1.39 o                         
   5  -5   5         10.15         10.31         1.81 o                         
   6  -5   5          5.67          5.74         1.67 o                         
   7  -5   5          0.76         -0.37         1.70 o                         
  -6  -4   5          4.32          7.01         1.09 o                         
  -5  -4   5         11.30          9.22         1.07 o                         
  -4  -4   5         13.44         11.24         1.05 o                         
  -3  -4   5         62.32         58.26         1.17 o                         
  -2  -4   5         44.90         42.93         1.85 o                         
  -1  -4   5          8.85          7.04         0.55 o                         
   0  -4   5         60.15         54.77         0.97 o                         
   1  -4   5        182.86        174.06         1.45 o                         
   2  -4   5         44.14         47.57         1.54 o                         
   3  -4   5          7.83          9.32         1.25 o                         
   4  -4   5         76.90         79.01         2.23 o                         
   5  -4   5         78.45         67.89         2.49 o                         
   6  -4   5          2.71          3.34         1.63 o                         
   7  -4   5          0.19         -1.47         1.58 o                         
  -7  -3   5          0.98          0.77         1.64 o                         
  -6  -3   5          3.16          2.29         0.97 o                         
  -5  -3   5         18.90         17.61         0.88 o                         
  -4  -3   5          4.48          4.72         0.89 o                         
  -3  -3   5          2.40          1.38         0.48 o                         
  -2  -3   5        418.69        453.96         2.03 o                         
  -1  -3   5         26.67         27.45         0.77 o                         
   0  -3   5         32.01         26.21         0.63 o                         
   1  -3   5         21.61         22.96         0.60 o                         
   2  -3   5         56.35         53.98         1.32 o                         
   3  -3   5         84.84         93.32         1.17 o                         
   4  -3   5          0.11         -0.28         1.23 o                         
   5  -3   5          2.32          2.10         1.51 o                         
   6  -3   5          4.15          2.20         1.61 o                         
   7  -3   5         11.23         13.98         1.79 o                         
  -7  -2   5          0.30          2.29         1.58 o                         
  -6  -2   5          0.66          0.63         0.69 o                         
  -5  -2   5          1.24          0.86         0.68 o                         
  -4  -2   5          5.53          4.31         0.76 o                         
  -3  -2   5        410.13        431.61         7.52 o                         
  -2  -2   5         16.55         14.92         0.70 o                         
  -1  -2   5        313.93        308.97         2.55 o                         
   0  -2   5       1684.17       1609.41         3.59 o                         
   1  -2   5        490.36        450.04         1.81 o                         
   2  -2   5         66.74         55.40         1.17 o                         
   3  -2   5         88.27         95.24         1.21 o                         
   4  -2   5         13.95         15.21         0.79 o                         
   5  -2   5          1.73          0.50         0.78 o                         
   6  -2   5         77.19         78.03         2.52 o                         
   7  -2   5          1.85          2.66         1.44 o                         
   8  -2   5          0.01          3.14         1.46 o                         
  -7  -1   5          1.26          0.14         0.88 o                         
  -6  -1   5         72.23         71.79         1.71 o                         
  -5  -1   5         70.81         69.56         1.59 o                         
  -4  -1   5          3.09          2.91         0.64 o                         
  -3  -1   5         28.61         32.75         0.89 o                         
  -2  -1   5       1217.72       1235.05         6.07 o                         
  -1  -1   5         17.06         13.51         0.72 o                         
   0  -1   5        221.01        208.21         1.98 o                         
   1  -1   5        319.15        280.09         2.56 o                         
   2  -1   5        294.69        314.37         1.95 o                         
   3  -1   5          1.65          2.37         0.57 o                         
   4  -1   5         31.87         28.17         0.94 o                         
   5  -1   5          5.00          2.15         0.81 o                         
   6  -1   5          4.40          4.50         0.99 o                         
   7  -1   5         13.10         15.63         1.50 o                         
   8  -1   5          1.24          1.91         1.20 o                         
  -8   0   5          0.39         -0.26         1.37 o                         
  -7   0   5         12.69         11.05         2.21 o                         
  -6   0   5         42.62         49.14         1.50 o                         
  -5   0   5        301.20        293.20         3.92 o                         
  -4   0   5         13.19         10.44         0.46 o                         
  -3   0   5        462.16        457.59         2.83 o                         
  -2   0   5        345.61        422.06         1.95 o                         
  -1   0   5       1431.23       1450.35         4.70 o                         
   0   0   5        830.62        817.81         2.33 o                         
   1   0   5        901.46        914.31         2.58 o                         
   2   0   5          1.84          0.74         0.45 o                         
   3   0   5         89.72         90.15         2.27 o                         
   4   0   5        133.62        130.91         1.75 o                         
   5   0   5         40.54         47.55         1.29 o                         
   6   0   5        100.59         99.31         3.57 o                         
   7   0   5          0.84          0.66         1.47 o                         
  -8   1   5          0.55          2.31         1.42 o                         
  -7   1   5          0.09          1.72         1.56 o                         
  -6   1   5        197.12        207.24         2.64 o                         
  -5   1   5         55.91         54.90         1.06 o                         
  -4   1   5         21.43         18.68         0.79 o                         
  -3   1   5        269.75        265.79         2.05 o                         
  -2   1   5         67.09         75.43         0.69 o                         
  -1   1   5        138.52        139.45         0.82 o                         
   0   1   5        209.64        196.99         0.98 o                         
   1   1   5        340.46        301.80         2.24 o                         
   2   1   5         83.14         70.36         1.04 o                         
   3   1   5         54.63         52.22         0.98 o                         
   4   1   5         88.56         91.14         1.37 o                         
   5   1   5         23.93         17.78         1.58 o                         
   6   1   5          2.84          3.80         1.44 o                         
   7   1   5          3.78          5.85         1.73 o                         
  -7   2   5         17.76         15.71         1.80 o                         
  -6   2   5         88.86         93.79         2.78 o                         
  -5   2   5        562.06        556.94         3.45 o                         
  -4   2   5         19.11         17.78         0.64 o                         
  -3   2   5          8.14          7.31         0.49 o                         
  -2   2   5        460.38        495.52         1.82 o                         
  -1   2   5         11.50         12.10         0.42 o                         
   0   2   5         18.84         17.55         0.45 o                         
   1   2   5       1095.64       1054.25         2.55 o                         
   2   2   5         16.65         14.52         0.31 o                         
   3   2   5         50.28         46.26         1.01 o                         
   4   2   5          5.37          2.55         0.68 o                         
   5   2   5          1.84          1.01         1.40 o                         
   6   2   5         10.37         11.36         1.58 o                         
   7   2   5          0.00         -1.04         1.68 o                         
  -7   3   5          3.33          4.07         1.62 o                         
  -6   3   5         92.58        105.43         2.61 o                         
  -5   3   5         91.75         83.20         1.61 o                         
  -4   3   5        203.81        196.68         2.09 o                         
  -3   3   5         10.36         13.54         0.59 o                         
  -2   3   5        107.05        109.60         0.88 o                         
  -1   3   5        315.01        336.93         2.19 o                         
   0   3   5        577.48        574.48         1.61 o                         
   1   3   5         38.01         30.97         0.87 o                         
   2   3   5          8.93         12.47         0.71 o                         
   3   3   5          0.20         -0.89         0.89 o                         
   4   3   5          6.16          4.95         0.78 o                         
   5   3   5          1.01          0.35         0.69 o                         
   6   3   5          0.23         -0.84         1.55 o                         
   7   3   5          1.33         -0.02         1.82 o                         
  -7   4   5          1.66          1.00         1.52 o                         
  -6   4   5         25.16         26.66         3.74 o                         
  -5   4   5        131.58        129.84         2.01 o                         
  -4   4   5         70.40         74.66         1.57 o                         
  -3   4   5         21.66         20.40         0.72 o                         
  -2   4   5         65.81         65.05         1.63 o                         
  -1   4   5        139.13        134.11         1.84 o                         
   0   4   5         27.57         28.56         0.64 o                         
   1   4   5          4.99          4.59         0.48 o                         
   2   4   5        116.99        111.57         2.53 o                         
   3   4   5          7.14          5.65         0.79 o                         
   4   4   5         28.09         28.51         1.16 o                         
   5   4   5         17.99         17.68         1.07 o                         
   6   4   5          0.00         -0.43         1.60 o                         
  -7   5   5          1.62          1.89         1.65 o                         
  -6   5   5          7.10          7.67         1.07 o                         
  -5   5   5         60.76         56.59         2.66 o                         
  -4   5   5        114.39        113.53         1.98 o                         
  -3   5   5         21.69         17.22         1.05 o                         
  -2   5   5         18.79         15.37         0.87 o                         
  -1   5   5         38.13         38.14         1.10 o                         
   0   5   5         63.41         62.61         1.25 o                         
   1   5   5         32.49         33.97         0.80 o                         
   2   5   5          1.53          2.16         0.74 o                         
   3   5   5         10.37          9.87         0.93 o                         
   4   5   5          3.25          5.26         0.91 o                         
   5   5   5          0.24          0.16         0.91 o                         
   6   5   5          0.19         -0.51         1.64 o                         
  -6   6   5          0.06         -0.24         1.01 o                         
  -5   6   5          0.25         -0.03         0.87 o                         
  -4   6   5         31.87         36.12         2.10 o                         
  -3   6   5          2.34          2.70         1.48 o                         
  -2   6   5          6.68          6.46         0.88 o                         
  -1   6   5         18.93         19.21         1.00 o                         
   0   6   5          0.09          0.44         0.75 o                         
   1   6   5         10.24         12.99         1.38 o                         
   2   6   5          9.59         11.97         1.39 o                         
   3   6   5          0.01         -0.01         1.03 o                         
   4   6   5          7.50          6.83         1.04 o                         
   5   6   5          1.47          1.15         0.99 o                         
  -5   7   5          8.72          6.00         1.49 o                         
  -4   7   5          0.39          0.39         1.48 o                         
  -3   7   5          1.10          1.07         1.60 o                         
  -2   7   5          0.66          0.20         0.82 o                         
  -1   7   5          0.13          0.88         0.84 o                         
   0   7   5          1.50          1.75         0.83 o                         
   1   7   5          2.96          3.57         1.25 o                         
   2   7   5          0.21          0.21         1.22 o                         
   3   7   5          1.23          0.36         1.25 o                         
   4   7   5          1.41          1.24         1.33 o                         
  -4   8   5          3.69          3.52         1.63 o                         
  -3   8   5          4.36          5.28         1.76 o                         
  -2   8   5          6.09          4.34         0.99 o                         
  -1   8   5          0.01          0.48         0.89 o                         
   0   8   5          1.08          1.57         1.30 o                         
   1   8   5          2.35          4.28         1.41 o                         
   2   8   5          4.40          4.82         1.43 o                         
  -1  -9   6          1.33          3.21         1.49 o                         
   0  -9   6          1.23          0.70         1.45 o                         
   1  -9   6          0.18          1.41         1.59 o                         
   2  -9   6          5.37          5.38         1.74 o                         
   3  -9   6          0.07         -0.76         1.60 o                         
  -3  -8   6          0.36         -1.02         1.22 o                         
  -2  -8   6          3.64          3.83         1.38 o                         
  -1  -8   6          7.04          5.16         1.37 o                         
   0  -8   6          0.20          0.38         1.38 o                         
   1  -8   6          7.15          5.57         1.58 o                         
   2  -8   6          3.07          3.67         1.64 o                         
   3  -8   6          1.55          2.35         1.47 o                         
   4  -8   6          0.20          0.38         0.99 o                         
   5  -8   6          0.01          1.47         2.23 o                         
  -4  -7   6          7.92          6.49         1.13 o                         
  -3  -7   6          1.35          1.24         1.09 o                         
  -2  -7   6          2.71          0.29         1.13 o                         
  -1  -7   6          0.25          0.16         1.19 o                         
   0  -7   6         30.94         30.88         1.82 o                         
   1  -7   6          0.02         -0.39         1.41 o                         
   2  -7   6         35.68         38.64         1.75 o                         
   3  -7   6         12.23         11.58         1.07 o                         
   4  -7   6          3.75          3.95         1.00 o                         
   5  -7   6         10.46         11.53         1.51 o                         
   6  -7   6          0.35          1.52         1.73 o                         
  -5  -6   6          0.51         -0.38         1.05 o                         
  -4  -6   6         12.95         13.81         1.17 o                         
  -3  -6   6          4.20          3.67         0.79 o                         
  -2  -6   6          2.74          1.79         1.09 o                         
  -1  -6   6         82.23         89.13         2.34 o                         
   0  -6   6          9.91         10.67         0.77 o                         
   1  -6   6         37.35         37.09         1.16 o                         
   2  -6   6         10.37         11.08         0.95 o                         
   3  -6   6         27.84         27.26         1.18 o                         
   4  -6   6          0.77          1.11         1.31 o                         
   5  -6   6          2.72          6.11         1.58 o                         
   6  -6   6          6.98          6.00         1.82 o                         
  -6  -5   6          3.54          5.27         1.30 o                         
  -5  -5   6          0.01         -1.02         1.02 o                         
  -4  -5   6         75.11         76.04         3.18 o                         
  -3  -5   6         55.14         61.40         1.14 o                         
  -2  -5   6          2.99          1.84         0.90 o                         
  -1  -5   6          5.39          3.54         0.73 o                         
   0  -5   6         29.63         33.35         0.77 o                         
   1  -5   6         67.00         63.85         0.95 o                         
   2  -5   6         75.11         79.20         1.96 o                         
   3  -5   6         44.67         43.16         1.81 o                         
   4  -5   6         27.20         28.19         1.81 o                         
   5  -5   6         26.38         29.77         2.09 o                         
   6  -5   6          5.60          5.46         1.67 o                         
   7  -5   6          0.94          0.49         1.69 o                         
  -6  -4   6          2.94          2.12         0.98 o                         
  -5  -4   6          5.96          5.42         1.06 o                         
  -4  -4   6         79.72         81.10         1.81 o                         
  -3  -4   6        115.08        115.78         2.98 o                         
  -2  -4   6          6.41          5.26         0.67 o                         
  -1  -4   6        341.55        339.53         2.14 o                         
   0  -4   6          4.90          4.66         0.68 o                         
   1  -4   6         47.28         44.69         0.87 o                         
   2  -4   6         60.15         60.96         1.69 o                         
   3  -4   6          5.49          4.22         1.15 o                         
   4  -4   6          8.59          8.28         1.40 o                         
   5  -4   6         14.56         15.63         1.70 o                         
   6  -4   6         19.84         18.88         1.91 o                         
   7  -4   6          0.49          0.69         1.56 o                         
  -7  -3   6         11.99         10.88         1.82 o                         
  -6  -3   6         14.44         15.35         1.16 o                         
  -5  -3   6          2.46          1.24         0.69 o                         
  -4  -3   6         55.50         53.58         1.57 o                         
  -3  -3   6         28.94         30.57         1.31 o                         
  -2  -3   6        115.82        129.63         3.99 o                         
  -1  -3   6         55.51         57.36         0.78 o                         
   0  -3   6        111.91        110.28         1.72 o                         
   1  -3   6        717.28        710.65         2.63 o                         
   2  -3   6         56.99         57.51         1.03 o                         
   3  -3   6         68.56         61.78         1.37 o                         
   4  -3   6         40.92         41.99         1.80 o                         
   5  -3   6          0.24         -0.14         1.40 o                         
   6  -3   6          0.07         -0.25         1.48 o                         
   7  -3   6          0.24         -0.53         1.47 o                         
  -7  -2   6         12.02         14.59         1.21 o                         
  -6  -2   6         40.15         40.52         1.09 o                         
  -5  -2   6          3.42          1.89         0.70 o                         
  -4  -2   6         59.81         59.43         3.04 o                         
  -3  -2   6        903.28        998.63         3.98 o                         
  -2  -2   6         20.66         24.16         0.66 o                         
  -1  -2   6          0.15         -0.20         0.63 o                         
   0  -2   6        817.72        809.76         3.63 o                         
   1  -2   6        106.27        114.06         3.52 o                         
   2  -2   6         50.42         43.70         0.68 o                         
   3  -2   6        299.82        293.72         2.49 o                         
   4  -2   6         14.66         12.13         0.86 o                         
   5  -2   6          3.25          1.67         0.81 o                         
   6  -2   6          0.95         -0.98         1.39 o                         
   7  -2   6          0.36         -1.01         1.41 o                         
  -7  -1   6          9.05          9.26         1.03 o                         
  -6  -1   6         15.60         16.16         1.18 o                         
  -5  -1   6          1.11          0.72         0.64 o                         
  -4  -1   6          6.87          6.81         0.70 o                         
  -3  -1   6        140.00        147.73         2.13 o                         
  -2  -1   6       1645.19       1650.09         6.03 o                         
  -1  -1   6          1.63          0.35         0.58 o                         
   0  -1   6        185.59        169.68         1.24 o                         
   1  -1   6        221.16        227.35         1.39 o                         
   2  -1   6        170.95        180.97         4.32 o                         
   3  -1   6        124.00        112.24         1.37 o                         
   4  -1   6          6.47          6.88         0.74 o                         
   5  -1   6         16.80         15.74         1.02 o                         
   6  -1   6          5.74          5.25         1.00 o                         
   7  -1   6          1.82          0.35         0.90 o                         
  -7   0   6         20.01         21.96         1.29 o                         
  -6   0   6         23.18         23.21         1.21 o                         
  -5   0   6         70.56         65.84         1.51 o                         
  -4   0   6          0.64          0.18         0.59 o                         
  -3   0   6       1317.03       1439.76         5.89 o                         
  -2   0   6        337.61        356.79         2.80 o                         
  -1   0   6        776.50        725.49         3.66 o                         
   0   0   6        672.09        658.26         2.33 o                         
   1   0   6       1183.61       1305.64         3.84 o                         
   2   0   6        193.13        202.25         1.31 o                         
   3   0   6         22.85         28.33         0.85 o                         
   4   0   6         98.48         90.21         1.65 o                         
   5   0   6         26.59         23.03         1.08 o                         
   6   0   6         13.60         14.05         1.26 o                         
   7   0   6          3.18          4.78         1.63 o                         
  -7   1   6          1.01          2.34         1.41 o                         
  -6   1   6         40.82         41.53         2.13 o                         
  -5   1   6          2.56          2.27         1.32 o                         
  -4   1   6          3.08          1.79         0.48 o                         
  -3   1   6        159.70        177.87         1.53 o                         
  -2   1   6       1684.33       1705.21         4.49 o                         
  -1   1   6        514.31        515.42         1.64 o                         
   0   1   6          0.94          1.59         0.30 o                         
   1   1   6         70.19         67.30         0.78 o                         
   2   1   6        596.08        587.51         3.10 o                         
   3   1   6         18.97         20.22         0.75 o                         
   4   1   6          1.93          3.18         0.69 o                         
   5   1   6          0.21         -1.37         1.37 o                         
   6   1   6          0.56          1.16         1.50 o                         
   7   1   6          7.29          2.02         1.66 o                         
  -7   2   6          3.85          1.77         1.46 o                         
  -6   2   6          2.04          4.98         1.54 o                         
  -5   2   6        150.35        148.73         2.49 o                         
  -4   2   6          3.95          3.76         0.54 o                         
  -3   2   6         97.78        109.09         1.82 o                         
  -2   2   6        211.83        223.23         1.24 o                         
  -1   2   6         23.35         27.60         0.97 o                         
   0   2   6         83.77         79.55         1.11 o                         
   1   2   6       1083.83       1078.30         5.68 o                         
   2   2   6        110.36        100.47         0.87 o                         
   3   2   6        487.52        504.37        11.24 o                         
   4   2   6        105.37        112.43         2.52 o                         
   5   2   6         24.30         22.89         1.91 o                         
   6   2   6         10.51         14.28         1.77 o                         
   7   2   6          0.08          0.10         1.67 o                         
  -7   3   6          7.40          6.60         1.73 o                         
  -6   3   6         23.32         23.79         2.56 o                         
  -5   3   6          8.03          9.47         0.99 o                         
  -4   3   6         13.06         11.27         1.60 o                         
  -3   3   6          3.80          5.29         0.53 o                         
  -2   3   6         37.01         39.87         0.62 o                         
  -1   3   6        210.96        216.89         1.43 o                         
   0   3   6          5.22          5.44         0.44 o                         
   1   3   6          4.02          3.52         0.41 o                         
   2   3   6        145.17        135.84         1.62 o                         
   3   3   6          0.21          0.02         0.73 o                         
   4   3   6          0.12         -0.34         0.74 o                         
   5   3   6          6.39          6.05         0.85 o                         
   6   3   6          0.35          0.67         1.57 o                         
  -7   4   6          2.10          0.64         1.61 o                         
  -6   4   6         15.95         18.34         1.21 o                         
  -5   4   6         21.31         21.13         1.24 o                         
  -4   4   6         23.26         23.73         1.98 o                         
  -3   4   6          2.90          1.47         0.54 o                         
  -2   4   6          0.01          0.05         0.38 o                         
  -1   4   6         58.14         54.91         1.26 o                         
   0   4   6         24.18         23.23         0.93 o                         
   1   4   6         11.32         10.24         0.53 o                         
   2   4   6          3.14          1.23         0.70 o                         
   3   4   6        106.08        101.24         2.18 o                         
   4   4   6          0.48          0.55         0.79 o                         
   5   4   6          0.00         -0.09         0.97 o                         
   6   4   6          1.93          1.09         1.62 o                         
  -6   5   6          0.00         -1.71         1.82 o                         
  -5   5   6          1.55          1.00         0.94 o                         
  -4   5   6          1.47          1.26         0.97 o                         
  -3   5   6          2.03          0.88         0.86 o                         
  -2   5   6         37.28         35.99         1.99 o                         
  -1   5   6          7.70          9.91         0.80 o                         
   0   5   6          9.08          8.23         0.73 o                         
   1   5   6          9.77          9.40         0.60 o                         
   2   5   6          8.35          6.59         1.26 o                         
   3   5   6          1.02         -0.08         0.88 o                         
   4   5   6         12.87         15.67         1.23 o                         
   5   5   6          0.04         -0.71         0.90 o                         
  -6   6   6          2.87          0.58         0.97 o                         
  -5   6   6          0.42          0.07         0.94 o                         
  -4   6   6          0.04          0.39         1.40 o                         
  -3   6   6          0.05          0.22         1.45 o                         
  -2   6   6          8.61          9.52         0.91 o                         
  -1   6   6         25.48         27.82         1.45 o                         
   0   6   6          6.62          6.12         0.83 o                         
   1   6   6         50.58         49.82         1.95 o                         
   2   6   6          1.47          0.93         1.19 o                         
   3   6   6          5.40          5.32         1.00 o                         
   4   6   6          6.45          8.76         1.02 o                         
   5   6   6          1.28          2.21         0.99 o                         
  -5   7   6          3.54          5.88         1.62 o                         
  -4   7   6          0.10          0.29         1.44 o                         
  -3   7   6          9.17          9.83         1.63 o                         
  -2   7   6         13.91         11.31         1.01 o                         
  -1   7   6          0.51          0.42         0.82 o                         
   0   7   6         29.79         30.02         1.23 o                         
   1   7   6          5.24          4.29         1.31 o                         
   2   7   6          0.14         -0.29         1.28 o                         
   3   7   6          0.62          1.07         1.30 o                         
   4   7   6          5.23          6.92         1.50 o                         
  -3   8   6          0.20          0.33         1.54 o                         
  -2   8   6          0.27         -0.18         0.88 o                         
  -1   8   6          2.04          0.97         1.15 o                         
   0   8   6          4.14          4.24         1.41 o                         
   1   8   6         14.94         14.49         1.67 o                         
   2   8   6          2.52          4.03         1.51 o                         
  -1  -9   7          3.63          3.97         1.08 o                         
   0  -9   7          0.01          0.32         1.56 o                         
   1  -9   7          6.47          6.76         1.77 o                         
   2  -9   7          1.70          2.53         1.73 o                         
   3  -9   7         11.00         13.27         2.15 o                         
  -3  -8   7          1.86          5.03         1.62 o                         
  -2  -8   7          2.99          2.59         1.33 o                         
  -1  -8   7          0.02          0.35         0.96 o                         
   0  -8   7          2.17          1.72         1.36 o                         
   1  -8   7          4.53          4.43         1.61 o                         
   2  -8   7          0.00         -0.92         1.53 o                         
   3  -8   7          8.95          8.34         1.70 o                         
   4  -8   7         11.38         10.87         1.09 o                         
  -4  -7   7          1.83          2.35         1.54 o                         
  -3  -7   7          1.98          4.08         1.43 o                         
  -2  -7   7          5.40          6.99         0.95 o                         
  -1  -7   7          5.82          6.32         0.98 o                         
   0  -7   7          3.91          6.27         0.96 o                         
   1  -7   7          0.40          1.69         1.38 o                         
   2  -7   7          0.00         -0.34         1.02 o                         
   3  -7   7         46.27         50.10         1.57 o                         
   4  -7   7          0.15         -0.09         0.98 o                         
   5  -7   7          8.21          6.68         2.24 o                         
  -5  -6   7          1.15          1.97         1.06 o                         
  -4  -6   7          9.25         10.05         1.14 o                         
  -3  -6   7          1.27          2.36         1.41 o                         
  -2  -6   7          5.39          5.84         0.86 o                         
  -1  -6   7          0.41          0.28         0.83 o                         
   0  -6   7          0.65          0.75         0.55 o                         
   1  -6   7         31.60         31.77         2.14 o                         
   2  -6   7         46.97         48.72         1.38 o                         
   3  -6   7         27.44         25.20         1.58 o                         
   4  -6   7         28.35         29.50         1.91 o                         
   5  -6   7          0.54          1.18         1.57 o                         
   6  -6   7          0.30          2.31         1.72 o                         
  -6  -5   7          0.00          0.85         1.47 o                         
  -5  -5   7          4.64          3.85         1.05 o                         
  -4  -5   7          3.60          1.64         0.96 o                         
  -3  -5   7         26.21         26.74         1.79 o                         
  -2  -5   7         10.27         10.65         0.87 o                         
  -1  -5   7         28.87         29.10         0.94 o                         
   0  -5   7          1.32          0.79         0.50 o                         
   1  -5   7          6.22          6.12         0.61 o                         
   2  -5   7          2.25          2.49         1.10 o                         
   3  -5   7         31.49         31.27         1.61 o                         
   4  -5   7         45.75         43.86         2.00 o                         
   5  -5   7         46.79         49.80         2.28 o                         
   6  -5   7          2.66          2.54         1.67 o                         
   7  -5   7          3.60          2.47         1.73 o                         
  -6  -4   7          1.23          0.80         1.01 o                         
  -5  -4   7          0.64          1.11         1.48 o                         
  -4  -4   7         66.49         68.11         1.64 o                         
  -3  -4   7         24.03         26.83         1.64 o                         
  -2  -4   7         47.49         48.77         2.58 o                         
  -1  -4   7         31.88         31.73         0.72 o                         
   0  -4   7          0.18          0.77         0.52 o                         
   1  -4   7        204.68        218.33         1.72 o                         
   2  -4   7        268.44        266.52         3.22 o                         
   3  -4   7         57.54         58.44         1.90 o                         
   4  -4   7         32.43         31.08         1.84 o                         
   5  -4   7         11.78         11.05         1.75 o                         
   6  -4   7          0.42          1.34         1.45 o                         
   7  -4   7          0.13         -0.97         1.64 o                         
  -7  -3   7          0.04          0.04         1.51 o                         
  -6  -3   7         11.06         10.08         1.08 o                         
  -5  -3   7          7.42          9.93         1.02 o                         
  -4  -3   7         87.43         92.81         2.10 o                         
  -3  -3   7        131.28        140.93         2.53 o                         
  -2  -3   7          0.22         -0.23         0.52 o                         
  -1  -3   7          8.34          9.27         0.60 o                         
   0  -3   7        505.75        494.29         2.52 o                         
   1  -3   7         26.67         26.55         0.68 o                         
   2  -3   7         43.12         44.85         0.76 o                         
   3  -3   7          5.43          6.34         0.61 o                         
   4  -3   7         69.47         68.16         1.79 o                         
   5  -3   7         14.33         15.33         1.66 o                         
   6  -3   7          3.57          3.59         1.54 o                         
   7  -3   7          0.01          0.94         1.48 o                         
  -7  -2   7          1.03          2.74         1.85 o                         
  -6  -2   7         19.23         21.91         1.56 o                         
  -5  -2   7          1.84          2.22         0.82 o                         
  -4  -2   7         88.52         97.24         2.04 o                         
  -3  -2   7        146.49        135.86         2.36 o                         
  -2  -2   7        266.24        256.34         2.01 o                         
  -1  -2   7          0.95          1.25         0.65 o                         
   0  -2   7        129.51        132.78         1.25 o                         
   1  -2   7       1668.57       1828.35         6.56 o                         
   2  -2   7          4.60          6.79         0.46 o                         
   3  -2   7        283.27        276.71         2.09 o                         
   4  -2   7         44.56         43.74         1.10 o                         
   5  -2   7         36.00         37.52         3.60 o                         
   6  -2   7          0.03         -0.82         1.43 o                         
   7  -2   7          0.20          1.73         1.43 o                         
  -7  -1   7          2.87          2.95         2.67 o                         
  -6  -1   7          2.84          2.06         1.01 o                         
  -5  -1   7          0.05         -0.65         0.65 o                         
  -4  -1   7         70.99         76.41         1.79 o                         
  -3  -1   7        187.97        181.95         2.42 o                         
  -2  -1   7        320.36        339.01         2.96 o                         
  -1  -1   7         37.87         35.26         1.06 o                         
   0  -1   7       2127.66       2130.74         4.52 o                         
   1  -1   7         12.40         11.08         0.56 o                         
   2  -1   7        257.11        275.52         1.74 o                         
   3  -1   7          6.20          5.17         0.66 o                         
   4  -1   7         11.83          9.95         0.79 o                         
   5  -1   7         41.70         40.79         2.60 o                         
   6  -1   7          9.51         11.78         1.07 o                         
   7  -1   7          2.15          2.88         1.04 o                         
  -7   0   7          0.13          1.64         1.46 o                         
  -6   0   7         33.61         34.68         2.07 o                         
  -5   0   7          0.95          0.76         1.01 o                         
  -4   0   7          0.06          0.52         0.75 o                         
  -3   0   7         65.08         66.28         1.60 o                         
  -2   0   7         61.82         76.20         1.57 o                         
  -1   0   7        303.32        298.85         2.58 o                         
   0   0   7       1050.30       1104.56         3.26 o                         
   1   0   7       2305.01       2573.80         6.11 o                         
   2   0   7        466.17        516.29         2.34 o                         
   3   0   7        157.82        161.52         1.64 o                         
   4   0   7          3.97          3.18         0.70 o                         
   5   0   7          8.75          8.55         1.18 o                         
   6   0   7          9.15          7.20         1.60 o                         
   7   0   7          2.64          5.11         1.50 o                         
  -7   1   7          2.36          3.60         1.55 o                         
  -6   1   7         10.92         10.30         1.75 o                         
  -5   1   7         22.24         18.21         1.04 o                         
  -4   1   7          7.30          9.76         0.65 o                         
  -3   1   7          0.49          0.92         0.56 o                         
  -2   1   7        387.20        387.89         3.73 o                         
  -1   1   7         42.15         50.99         0.62 o                         
   0   1   7        253.24        294.36         2.88 o                         
   1   1   7         72.97         75.17         1.02 o                         
   2   1   7        327.48        376.37         2.11 o                         
   3   1   7         32.34         28.80         1.21 o                         
   4   1   7         34.98         33.05         1.02 o                         
   5   1   7         62.12         62.98         2.32 o                         
   6   1   7          8.64         15.74         1.76 o                         
   7   1   7          0.01          1.93         1.68 o                         
  -7   2   7          4.59          3.87         1.42 o                         
  -6   2   7          0.54          0.78         1.41 o                         
  -5   2   7          1.86          1.37         0.86 o                         
  -4   2   7         26.37         26.85         0.78 o                         
  -3   2   7          3.92          3.91         0.53 o                         
  -2   2   7          0.04          0.40         0.32 o                         
  -1   2   7          6.19          8.76         0.42 o                         
   0   2   7         89.53         95.11         0.97 o                         
   1   2   7        251.57        269.97         1.28 o                         
   2   2   7         40.83         40.55         0.99 o                         
   3   2   7         33.68         31.90         1.36 o                         
   4   2   7         17.74         19.59         1.60 o                         
   5   2   7          0.31         -0.04         1.41 o                         
   6   2   7         11.53          9.18         1.80 o                         
   7   2   7          3.02          3.42         1.86 o                         
  -7   3   7          0.99         -0.53         1.59 o                         
  -6   3   7          9.43          9.24         1.23 o                         
  -5   3   7          3.38          2.98         0.91 o                         
  -4   3   7         21.01         21.75         1.35 o                         
  -3   3   7         23.46         27.84         0.90 o                         
  -2   3   7         51.38         50.86         0.69 o                         
  -1   3   7        111.58        113.99         1.41 o                         
   0   3   7         16.07         13.72         0.49 o                         
   1   3   7         33.52         29.63         0.64 o                         
   2   3   7        140.39        145.21         1.68 o                         
   3   3   7        112.44        110.04         1.82 o                         
   4   3   7          3.11          3.61         0.79 o                         
   5   3   7          2.71          1.80         1.49 o                         
   6   3   7          0.42          2.15         1.78 o                         
  -7   4   7         10.25         13.70         1.94 o                         
  -6   4   7          3.57          2.85         0.98 o                         
  -5   4   7         11.04          9.40         0.99 o                         
  -4   4   7          0.93          1.00         0.88 o                         
  -3   4   7         13.37         12.35         0.70 o                         
  -2   4   7         16.33         16.71         0.53 o                         
  -1   4   7         96.82        100.33         1.58 o                         
   0   4   7          9.48          7.54         0.89 o                         
   1   4   7          3.56          4.60         0.50 o                         
   2   4   7          0.03         -0.27         0.72 o                         
   3   4   7         62.27         57.10         1.38 o                         
   4   4   7          9.69          8.95         0.96 o                         
   5   4   7          0.64          0.05         0.88 o                         
   6   4   7          1.13         -1.02         1.54 o                         
  -6   5   7          0.81          0.69         0.95 o                         
  -5   5   7          2.14          2.54         0.95 o                         
  -4   5   7         14.59         16.66         1.15 o                         
  -3   5   7          4.48          4.06         1.48 o                         
  -2   5   7          5.98          5.39         0.75 o                         
  -1   5   7          9.48         11.41         0.81 o                         
   0   5   7          5.71          6.39         0.92 o                         
   1   5   7          0.62          1.54         0.70 o                         
   2   5   7         29.01         28.14         1.12 o                         
   3   5   7         39.83         37.47         1.32 o                         
   4   5   7          0.03          0.37         0.86 o                         
   5   5   7          0.44         -0.05         0.94 o                         
  -6   6   7          0.65          1.11         1.01 o                         
  -5   6   7          7.02          6.71         1.59 o                         
  -4   6   7          5.21          4.41         1.49 o                         
  -3   6   7          0.67          0.25         1.44 o                         
  -2   6   7         19.86         21.34         1.04 o                         
  -1   6   7         19.38         18.77         1.39 o                         
   0   6   7          0.95          0.38         0.74 o                         
   1   6   7          2.79          5.03         1.19 o                         
   2   6   7          1.81          2.43         1.20 o                         
   3   6   7          6.07          4.70         0.94 o                         
   4   6   7          0.97          0.57         0.97 o                         
  -5   7   7          2.33          1.16         1.60 o                         
  -4   7   7          0.07          1.98         1.41 o                         
  -3   7   7          0.18         -0.64         1.40 o                         
  -2   7   7          2.50          0.82         0.93 o                         
  -1   7   7          0.96          0.00         0.82 o                         
   0   7   7          7.44          6.75         1.26 o                         
   1   7   7          0.33          0.78         1.24 o                         
   2   7   7          1.50          0.49         1.27 o                         
   3   7   7          1.51          1.33         1.33 o                         
  -3   8   7          0.02         -1.44         1.49 o                         
  -2   8   7          5.04          3.95         1.24 o                         
  -1   8   7          1.65          0.96         0.92 o                         
   0   8   7          2.85          2.26         1.22 o                         
   1   8   7          1.00          5.30         1.47 o                         
  -1  -9   8          0.13          0.29         1.39 o                         
   0  -9   8          3.66          3.51         1.59 o                         
   1  -9   8          0.70          1.29         1.56 o                         
   2  -9   8          1.84          2.77         1.84 o                         
  -3  -8   8          1.51         -0.67         1.58 o                         
  -2  -8   8          0.01          0.86         1.01 o                         
  -1  -8   8         12.92         11.25         1.11 o                         
   0  -8   8         10.19         10.03         1.65 o                         
   1  -8   8          8.49         10.97         1.84 o                         
   2  -8   8         13.19         12.99         1.87 o                         
   3  -8   8          0.05          0.35         1.58 o                         
   4  -8   8          1.15          1.97         1.06 o                         
  -4  -7   8          5.88          4.83         1.59 o                         
  -3  -7   8         16.83         21.14         1.88 o                         
  -2  -7   8          6.89          6.02         0.96 o                         
  -1  -7   8          0.01         -0.79         0.86 o                         
   0  -7   8         10.44          9.59         0.98 o                         
   1  -7   8          1.44          1.67         1.46 o                         
   2  -7   8          5.08          5.14         0.97 o                         
   3  -7   8         35.71         38.52         1.46 o                         
   4  -7   8          0.04         -0.41         0.95 o                         
   5  -7   8          3.91          5.49         1.98 o                         
  -5  -6   8         10.18          9.13         1.75 o                         
  -4  -6   8         17.23         22.30         2.00 o                         
  -3  -6   8          1.59          1.56         1.32 o                         
  -2  -6   8          5.16          3.73         0.81 o                         
  -1  -6   8         34.30         35.10         1.25 o                         
   0  -6   8         17.28         21.65         0.80 o                         
   1  -6   8         28.58         27.66         1.87 o                         
   2  -6   8          7.19          7.52         1.19 o                         
   3  -6   8          6.69          5.83         1.33 o                         
   4  -6   8          3.44          2.65         1.42 o                         
   5  -6   8         20.50         25.49         1.99 o                         
   6  -6   8          6.61          5.52         1.74 o                         
  -6  -5   8          0.56          0.99         2.60 o                         
  -5  -5   8          6.60          7.04         1.28 o                         
  -4  -5   8         29.94         27.68         2.00 o                         
  -3  -5   8         22.83         22.06         1.63 o                         
  -2  -5   8         36.34         35.59         1.13 o                         
  -1  -5   8         38.41         34.94         1.06 o                         
   0  -5   8         29.30         28.29         0.78 o                         
   1  -5   8          0.02          0.13         0.57 o                         
   2  -5   8         84.61         85.03         2.15 o                         
   3  -5   8         22.65         21.18         1.60 o                         
   4  -5   8         48.43         49.91         2.23 o                         
   5  -5   8         10.44         13.65         1.76 o                         
   6  -5   8          2.77          2.46         1.65 o                         
  -6  -4   8          0.83          0.29         1.01 o                         
  -5  -4   8         24.13         25.49         1.70 o                         
  -4  -4   8         47.50         50.54         2.15 o                         
  -3  -4   8         21.48         15.97         1.50 o                         
  -2  -4   8          0.03          0.17         0.65 o                         
  -1  -4   8         12.79         13.91         0.61 o                         
   0  -4   8         14.24         13.41         0.68 o                         
   1  -4   8          1.40          1.55         0.52 o                         
   2  -4   8         56.60         59.47         1.74 o                         
   3  -4   8          2.27          0.63         1.17 o                         
   4  -4   8         25.84         26.02         1.69 o                         
   5  -4   8         21.57         25.07         1.92 o                         
   6  -4   8         15.37         16.19         1.83 o                         
   7  -4   8          2.19          3.33         1.68 o                         
  -7  -3   8          1.91          2.58         1.62 o                         
  -6  -3   8          1.67          1.96         0.81 o                         
  -5  -3   8          0.79         -0.06         0.87 o                         
  -4  -3   8         51.41         43.45         1.85 o                         
  -3  -3   8          0.00         -0.19         1.12 o                         
  -2  -3   8         79.10         77.88         1.19 o                         
  -1  -3   8         49.95         45.80         0.94 o                         
   0  -3   8        308.35        319.74         2.16 o                         
   1  -3   8          5.72         10.33         0.83 o                         
   2  -3   8         40.47         43.29         0.81 o                         
   3  -3   8         16.26         13.32         0.71 o                         
   4  -3   8        265.08        271.63         2.73 o                         
   5  -3   8          2.78          5.41         1.65 o                         
   6  -3   8          6.67          9.24         1.61 o                         
   7  -3   8          0.55          0.73         1.41 o                         
  -7  -2   8          3.30          2.93         1.26 o                         
  -6  -2   8          0.14          0.22         1.44 o                         
  -5  -2   8          3.05          2.55         1.15 o                         
  -4  -2   8         37.87         38.14         1.62 o                         
  -3  -2   8         34.67         38.37         1.48 o                         
  -2  -2   8        228.01        253.32         2.81 o                         
  -1  -2   8         31.36         27.18         1.11 o                         
   0  -2   8          7.20          4.61         0.52 o                         
   1  -2   8        159.65        182.73         1.51 o                         
   2  -2   8         54.53         58.51         1.74 o                         
   3  -2   8          7.27          7.07         0.67 o                         
   4  -2   8         45.27         46.71         2.71 o                         
   5  -2   8         15.72         15.89         1.20 o                         
   6  -2   8          2.47          1.94         1.39 o                         
   7  -2   8          2.44          1.93         1.23 o                         
  -7  -1   8         16.95         17.97         1.86 o                         
  -6  -1   8         13.12         11.85         1.64 o                         
  -5  -1   8          0.06          0.27         0.99 o                         
  -4  -1   8         19.83         20.04         1.28 o                         
  -3  -1   8         41.70         43.77         1.42 o                         
  -2  -1   8        141.99        147.79         2.13 o                         
  -1  -1   8         30.71         29.22         1.07 o                         
   0  -1   8        996.75       1027.46         3.37 o                         
   1  -1   8         55.78         67.70         0.96 o                         
   2  -1   8        105.30        112.23         1.51 o                         
   3  -1   8          0.23         -0.13         0.61 o                         
   4  -1   8         82.38         86.17         1.46 o                         
   5  -1   8         83.28         90.69         2.78 o                         
   6  -1   8         10.31         11.80         1.76 o                         
   7  -1   8          6.59          6.86         1.06 o                         
  -7   0   8          0.01          1.26         1.55 o                         
  -6   0   8          0.02         -1.20         1.41 o                         
  -5   0   8          5.48          3.74         1.09 o                         
  -4   0   8          1.96          0.65         0.87 o                         
  -3   0   8        182.87        200.95         2.56 o                         
  -2   0   8        194.99        210.66         2.53 o                         
  -1   0   8          1.20          1.78         0.76 o                         
   0   0   8        137.29        132.51         1.30 o                         
   1   0   8         60.43         67.00         1.09 o                         
   2   0   8        277.85        294.63         1.99 o                         
   3   0   8          1.61          2.71         0.62 o                         
   4   0   8         14.14         11.70         0.86 o                         
   5   0   8          0.49          0.85         0.95 o                         
   6   0   8         45.18         41.35         2.07 o                         
   7   0   8          0.08         -1.04         1.61 o                         
  -7   1   8          6.99          8.71         1.78 o                         
  -6   1   8          0.10         -1.00         1.48 o                         
  -5   1   8          1.57         -0.87         0.88 o                         
  -4   1   8          1.95          1.27         0.59 o                         
  -3   1   8        100.04        104.82         1.39 o                         
  -2   1   8        481.97        497.79         8.73 o                         
  -1   1   8         10.50         10.91         0.62 o                         
   0   1   8        220.06        221.55         2.52 o                         
   1   1   8        236.30        256.97         1.75 o                         
   2   1   8        679.38        673.79         5.77 o                         
   3   1   8         89.85         86.47         1.27 o                         
   4   1   8         40.07         35.63         1.76 o                         
   5   1   8         54.61         58.57         2.34 o                         
   6   1   8         18.16         22.93         1.91 o                         
   7   1   8          3.77          8.58         1.92 o                         
  -7   2   8          0.34         -0.57         1.48 o                         
  -6   2   8          5.64          6.50         1.70 o                         
  -5   2   8          1.44          1.46         0.84 o                         
  -4   2   8         22.05         21.50         0.77 o                         
  -3   2   8        209.27        209.21         1.91 o                         
  -2   2   8          2.74          3.52         0.37 o                         
  -1   2   8         63.71         67.06         0.82 o                         
   0   2   8        134.08        126.99         1.08 o                         
   1   2   8         10.49         10.43         0.55 o                         
   2   2   8        326.79        334.06         2.40 o                         
   3   2   8          0.97          0.67         0.72 o                         
   4   2   8          0.90          1.15         1.33 o                         
   5   2   8         11.61         10.38         1.73 o                         
   6   2   8         21.73         16.97         1.88 o                         
   7   2   8          1.26          0.83         1.75 o                         
  -7   3   8          0.11          0.55         1.52 o                         
  -6   3   8          4.10          3.63         0.96 o                         
  -5   3   8          0.72          0.40         0.91 o                         
  -4   3   8          0.00          0.03         0.79 o                         
  -3   3   8          7.94          8.36         0.61 o                         
  -2   3   8         30.94         34.64         0.62 o                         
  -1   3   8         44.23         38.98         0.76 o                         
   0   3   8          0.02         -0.03         0.45 o                         
   1   3   8         29.76         30.97         0.92 o                         
   2   3   8        218.74        209.55         4.46 o                         
   3   3   8          0.30          0.50         0.74 o                         
   4   3   8         39.32         41.61         1.26 o                         
   5   3   8          6.98          6.52         1.58 o                         
   6   3   8          0.21         -1.42         1.68 o                         
  -7   4   8          0.00          0.33         1.74 o                         
  -6   4   8          1.00          0.06         0.95 o                         
  -5   4   8          5.48          5.28         0.97 o                         
  -4   4   8         14.41         15.02         1.17 o                         
  -3   4   8         47.33         46.01         0.99 o                         
  -2   4   8         16.87         16.39         0.57 o                         
  -1   4   8          2.98          2.91         0.53 o                         
   0   4   8         39.84         39.44         0.99 o                         
   1   4   8          9.54          8.27         0.56 o                         
   2   4   8         43.14         41.47         1.18 o                         
   3   4   8          4.76          6.27         0.91 o                         
   4   4   8         16.42         16.60         1.08 o                         
   5   4   8          9.88          8.09         1.01 o                         
   6   4   8          2.71          2.12         1.65 o                         
  -6   5   8          0.95         -0.31         0.98 o                         
  -5   5   8         12.36          9.17         1.06 o                         
  -4   5   8          0.02         -0.96         0.96 o                         
  -3   5   8          0.04          0.36         1.31 o                         
  -2   5   8          1.54          2.05         0.70 o                         
  -1   5   8          8.01          9.03         0.78 o                         
   0   5   8          3.25          2.71         0.67 o                         
   1   5   8          0.00         -0.32         1.03 o                         
   2   5   8          0.96          0.53         0.80 o                         
   3   5   8         65.37         67.72         1.59 o                         
   4   5   8          2.91          2.75         0.91 o                         
   5   5   8          0.11          0.71         1.84 o                         
  -5   6   8          7.95          9.01         1.63 o                         
  -4   6   8          1.62          1.90         1.36 o                         
  -3   6   8          3.20          0.43         1.41 o                         
  -2   6   8         16.67         16.35         1.00 o                         
  -1   6   8          0.13         -0.03         0.77 o                         
   0   6   8          5.76          7.09         1.19 o                         
   1   6   8          0.48          0.24         1.10 o                         
   2   6   8          3.69          2.71         1.29 o                         
   3   6   8          2.29          1.52         0.92 o                         
   4   6   8         10.19         10.98         1.14 o                         
  -4   7   8          0.09          1.33         1.54 o                         
  -3   7   8          2.07          6.15         1.67 o                         
  -2   7   8          0.08          0.43         0.85 o                         
  -1   7   8          0.01         -0.25         1.33 o                         
   0   7   8          6.51          7.42         1.32 o                         
   1   7   8          1.07          1.92         1.18 o                         
   2   7   8          1.00          1.67         1.35 o                         
   3   7   8         16.56         16.10         1.75 o                         
  -3   8   8          0.02         -0.15         1.68 o                         
  -2   8   8          6.92          7.85         1.07 o                         
  -1   8   8          0.70          0.56         1.16 o                         
   0   8   8          0.02          0.34         1.31 o                         
   1   8   8          0.36          1.56         1.28 o                         
  -1  -9   9          0.00          1.79         1.54 o                         
   0  -9   9          7.68          4.74         1.68 o                         
   1  -9   9         16.87         18.65         2.05 o                         
   2  -9   9          0.08         -0.20         1.78 o                         
  -3  -8   9         13.31         18.62         2.02 o                         
  -2  -8   9          1.43          0.54         0.90 o                         
  -1  -8   9         19.86         18.97         1.24 o                         
   0  -8   9          1.10         -1.05         1.58 o                         
   1  -8   9          0.05         -1.09         1.55 o                         
   2  -8   9          4.84          4.36         1.76 o                         
   3  -8   9          0.52          1.55         1.03 o                         
   4  -8   9          0.00          0.90         1.21 o                         
  -4  -7   9          0.04          0.20         1.53 o                         
  -3  -7   9          4.56          5.74         1.66 o                         
  -2  -7   9          7.27          8.71         1.03 o                         
  -1  -7   9          1.43          1.13         1.01 o                         
   0  -7   9         41.13         39.82         1.39 o                         
   1  -7   9         30.04         29.28         1.72 o                         
   2  -7   9          0.18         -0.48         0.95 o                         
   3  -7   9          4.89          4.45         1.08 o                         
   4  -7   9          1.48          1.41         1.51 o                         
   5  -7   9          1.48          4.43         1.49 o                         
  -5  -6   9          4.05          5.18         1.74 o                         
  -4  -6   9          2.76          1.50         1.54 o                         
  -3  -6   9          7.89          8.84         1.57 o                         
  -2  -6   9          0.01         -0.13         0.84 o                         
  -1  -6   9         66.32         64.79         2.07 o                         
   0  -6   9          6.07          5.22         0.65 o                         
   1  -6   9         23.75         25.29         1.12 o                         
   2  -6   9          0.01         -0.41         1.13 o                         
   3  -6   9          5.05          3.38         1.38 o                         
   4  -6   9         17.97         17.93         1.79 o                         
   5  -6   9          0.00          0.80         1.43 o                         
   6  -6   9          0.76          2.71         1.62 o                         
  -5  -5   9          1.22          2.38         1.43 o                         
  -4  -5   9          0.04          0.51         1.39 o                         
  -3  -5   9          5.05          4.54         1.35 o                         
  -2  -5   9          1.10          0.72         0.72 o                         
  -1  -5   9         37.08         39.61         0.94 o                         
   0  -5   9         71.74         71.96         1.29 o                         
   1  -5   9          0.37          0.16         0.56 o                         
   2  -5   9         10.07         10.56         1.29 o                         
   3  -5   9         52.53         52.15         2.09 o                         
   4  -5   9         31.56         30.34         2.05 o                         
   5  -5   9         11.74         11.07         1.66 o                         
   6  -5   9          0.03         -0.25         1.58 o                         
  -6  -4   9          0.19          0.29         1.34 o                         
  -5  -4   9         10.29          8.65         1.55 o                         
  -4  -4   9          9.12         10.23         1.52 o                         
  -3  -4   9         30.48         27.81         1.67 o                         
  -2  -4   9         13.20         13.86         0.81 o                         
  -1  -4   9         37.15         36.44         1.23 o                         
   0  -4   9         40.42         37.95         0.97 o                         
   1  -4   9         18.11         16.42         0.74 o                         
   2  -4   9          2.58          2.48         1.10 o                         
   3  -4   9         20.14         16.97         1.53 o                         
   4  -4   9         25.54         30.43         1.94 o                         
   5  -4   9         68.74         72.92         2.53 o                         
   6  -4   9          0.10          0.16         1.52 o                         
   7  -4   9          1.50          3.25         1.65 o                         
  -6  -3   9          0.38          1.62         1.74 o                         
  -5  -3   9          7.34          8.95         1.46 o                         
  -4  -3   9         17.10         13.22         1.50 o                         
  -3  -3   9         41.85         42.15         1.75 o                         
  -2  -3   9          0.20          0.59         0.55 o                         
  -1  -3   9        150.16        144.75         1.60 o                         
   0  -3   9         11.93         15.18         0.70 o                         
   1  -3   9         21.17         21.51         0.74 o                         
   2  -3   9          5.94          7.68         0.55 o                         
   3  -3   9         30.20         31.50         1.56 o                         
   4  -3   9        322.83        325.34         2.99 o                         
   5  -3   9         60.61         61.90         2.27 o                         
   6  -3   9          8.34         11.45         1.61 o                         
   7  -3   9          1.45          4.89         1.64 o                         
  -7  -2   9          0.00          1.66         1.20 o                         
  -6  -2   9          5.14          5.02         1.00 o                         
  -5  -2   9          3.77          2.35         1.15 o                         
  -4  -2   9          0.16          0.52         1.10 o                         
  -3  -2   9         60.57         64.45         1.79 o                         
  -2  -2   9          3.18          5.35         1.00 o                         
  -1  -2   9          3.94          4.15         0.82 o                         
   0  -2   9         16.66         21.07         0.74 o                         
   1  -2   9        459.40        541.60         4.01 o                         
   2  -2   9         15.13         15.94         0.65 o                         
   3  -2   9          0.77          1.40         0.68 o                         
   4  -2   9          3.95          3.50         1.65 o                         
   5  -2   9        337.27        336.11         7.89 o                         
   6  -2   9          1.76         -0.03         1.31 o                         
   7  -2   9          0.61          4.77         1.25 o                         
  -7  -1   9          1.63          2.63         1.42 o                         
  -6  -1   9          4.43          5.04         0.94 o                         
  -5  -1   9          7.00          7.36         1.18 o                         
  -4  -1   9         23.30         23.50         1.34 o                         
  -3  -1   9         52.84         45.18         1.57 o                         
  -2  -1   9        114.26        111.63         1.99 o                         
  -1  -1   9         19.89         16.32         0.99 o                         
   0  -1   9        846.59        927.39         3.44 o                         
   1  -1   9        514.56        508.51         2.59 o                         
   2  -1   9        180.52        181.34         2.33 o                         
   3  -1   9         65.33         61.58         0.97 o                         
   4  -1   9        283.89        295.48         3.40 o                         
   5  -1   9          1.32          3.22         1.00 o                         
   6  -1   9          0.70          2.34         1.50 o                         
   7  -1   9          2.93          3.05         1.39 o                         
  -7   0   9          5.16          5.01         1.62 o                         
  -6   0   9          0.75         -0.35         1.46 o                         
  -5   0   9          9.98          8.48         0.91 o                         
  -4   0   9          9.64         11.64         1.14 o                         
  -3   0   9          0.12          0.31         0.87 o                         
  -2   0   9        169.91        167.18         2.38 o                         
  -1   0   9         14.83         12.91         0.99 o                         
   0   0   9          0.12          1.26         0.58 o                         
   1   0   9       1330.83       1494.79         4.38 o                         
   2   0   9          0.04         -0.15         0.52 o                         
   3   0   9         53.39         53.47         1.14 o                         
   4   0   9         23.31         20.08         1.30 o                         
   5   0   9        200.61        201.18         2.35 o                         
   6   0   9          0.14         -0.16         1.36 o                         
   7   0   9          4.31          2.25         1.56 o                         
  -7   1   9          3.80          6.57         1.71 o                         
  -6   1   9          1.67          2.20         1.44 o                         
  -5   1   9          0.94          0.37         0.64 o                         
  -4   1   9          3.47          2.83         0.66 o                         
  -3   1   9         45.71         49.92         1.09 o                         
  -2   1   9        224.40        207.98         1.85 o                         
  -1   1   9         57.41         56.07         2.44 o                         
   0   1   9        425.52        448.54         3.70 o                         
   1   1   9        111.25        101.71         1.25 o                         
   2   1   9          1.73          2.07         0.48 o                         
   3   1   9        101.09        107.51         1.56 o                         
   4   1   9         47.61         55.30         2.10 o                         
   5   1   9         89.93         81.62         2.72 o                         
   6   1   9         13.11         13.52         1.76 o                         
   7   1   9          1.95         -0.66         1.79 o                         
  -7   2   9         11.98         10.57         1.82 o                         
  -6   2   9          0.22          0.59         1.74 o                         
  -5   2   9          6.35          4.02         0.91 o                         
  -4   2   9          0.59          0.54         0.60 o                         
  -3   2   9          9.87         10.07         1.60 o                         
  -2   2   9         29.97         29.71         0.63 o                         
  -1   2   9         32.57         34.38         0.85 o                         
   0   2   9          4.03          4.37         0.45 o                         
   1   2   9        195.75        207.36         2.79 o                         
   2   2   9         84.96         71.60         1.88 o                         
   3   2   9         42.44         45.38         1.92 o                         
   4   2   9          8.21          8.36         1.55 o                         
   5   2   9         30.39         31.64         2.09 o                         
   6   2   9          0.80          0.65         1.61 o                         
  -7   3   9          0.00          1.91         1.61 o                         
  -6   3   9          0.02          0.08         0.89 o                         
  -5   3   9          0.78          1.45         0.95 o                         
  -4   3   9          1.23          1.76         0.64 o                         
  -3   3   9         71.82         77.38         1.16 o                         
  -2   3   9         13.28         15.16         0.58 o                         
  -1   3   9          5.64          3.90         0.48 o                         
   0   3   9         13.87         15.99         0.61 o                         
   1   3   9         47.96         49.20         0.81 o                         
   2   3   9        150.32        156.40         1.86 o                         
   3   3   9         24.56         22.27         1.03 o                         
   4   3   9         12.50         12.21         0.97 o                         
   5   3   9         57.10         49.86         2.36 o                         
   6   3   9          4.39          4.33         1.73 o                         
  -6   4   9          1.23          3.24         0.95 o                         
  -5   4   9          1.66          0.59         1.28 o                         
  -4   4   9          0.33         -0.18         0.88 o                         
  -3   4   9         26.35         24.98         1.13 o                         
  -2   4   9          2.94          2.08         0.53 o                         
  -1   4   9         20.18         24.44         1.03 o                         
   0   4   9          0.51          0.33         0.48 o                         
   1   4   9          7.28          6.79         0.58 o                         
   2   4   9         69.26         67.29         1.44 o                         
   3   4   9          4.95          5.10         0.94 o                         
   4   4   9          1.48          0.23         0.86 o                         
   5   4   9          1.89          1.52         1.65 o                         
  -6   5   9          0.06          0.07         0.99 o                         
  -5   5   9          1.52          1.37         0.93 o                         
  -4   5   9          6.96          4.60         1.49 o                         
  -3   5   9          5.64          5.23         1.06 o                         
  -2   5   9          3.65          2.59         0.67 o                         
  -1   5   9          1.06          0.99         0.69 o                         
   0   5   9          1.26          1.25         0.73 o                         
   1   5   9         19.60         19.57         1.44 o                         
   2   5   9         21.99         21.14         1.37 o                         
   3   5   9         21.42         18.02         1.16 o                         
   4   5   9          2.17          1.26         0.92 o                         
   5   5   9          5.11          2.05         2.18 o                         
  -5   6   9          1.20          0.56         1.41 o                         
  -4   6   9          1.00          0.71         1.42 o                         
  -3   6   9          8.58         12.87         1.66 o                         
  -2   6   9          5.59          5.93         0.86 o                         
  -1   6   9          0.99          3.02         0.79 o                         
   0   6   9          0.07         -0.82         0.82 o                         
   1   6   9          1.20         -0.08         1.25 o                         
   2   6   9         15.14         14.64         1.59 o                         
   3   6   9          0.44          0.76         1.23 o                         
   4   6   9          1.58          1.63         2.01 o                         
  -4   7   9          5.87          7.65         1.59 o                         
  -3   7   9          0.55         -0.53         1.55 o                         
  -2   7   9          0.00          0.60         1.34 o                         
  -1   7   9          0.40          1.25         0.85 o                         
   0   7   9          0.31          0.37         1.10 o                         
   1   7   9          0.00         -0.51         1.27 o                         
   2   7   9          0.05         -1.35         1.35 o                         
  -2   8   9          1.95          4.22         1.56 o                         
  -1   8   9          0.44          1.60         0.89 o                         
   0   8   9          0.22          0.19         1.31 o                         
   0  -9  10          0.00          0.97         1.58 o                         
   1  -9  10          0.06         -0.22         1.85 o                         
  -2  -8  10          1.42          1.93         1.01 o                         
  -1  -8  10          9.54          7.08         1.12 o                         
   0  -8  10          1.66          1.63         1.60 o                         
   1  -8  10          5.05          7.29         1.75 o                         
   2  -8  10          7.62          3.63         1.73 o                         
   3  -8  10          3.04          3.09         1.24 o                         
   4  -8  10          0.33         -0.29         1.09 o                         
  -4  -7  10          0.00         -0.67         1.46 o                         
  -3  -7  10          3.00          1.08         1.53 o                         
  -2  -7  10          0.37         -0.56         0.88 o                         
  -1  -7  10          4.35          2.60         0.97 o                         
   0  -7  10          1.45          3.32         1.49 o                         
   1  -7  10          4.23          5.45         1.02 o                         
   2  -7  10         22.72         20.71         1.28 o                         
   3  -7  10         28.57         25.63         1.84 o                         
   4  -7  10          0.44          1.25         1.38 o                         
   5  -7  10          2.46          1.67         1.54 o                         
  -5  -6  10          0.07          1.26         1.58 o                         
  -4  -6  10         13.07         13.58         1.79 o                         
  -3  -6  10          0.01         -0.67         1.42 o                         
  -2  -6  10          2.20          2.11         1.08 o                         
  -1  -6  10         49.34         44.80         1.07 o                         
   0  -6  10         24.21         22.98         0.89 o                         
   1  -6  10          0.79          0.72         1.08 o                         
   2  -6  10          7.80          5.65         1.38 o                         
   3  -6  10         26.80         21.80         1.81 o                         
   4  -6  10         35.33         30.73         2.01 o                         
   5  -6  10          0.20          2.59         1.47 o                         
   6  -6  10          3.74          4.06         1.72 o                         
  -5  -5  10          0.16         -1.01         1.42 o                         
  -4  -5  10         11.12         10.97         1.64 o                         
  -3  -5  10          4.20          4.43         1.35 o                         
  -2  -5  10          3.34          3.11         0.78 o                         
  -1  -5  10         76.53         72.51         1.33 o                         
   0  -5  10         10.94         11.28         0.85 o                         
   1  -5  10          3.51          3.87         0.65 o                         
   2  -5  10         73.80         71.36         2.18 o                         
   3  -5  10        167.08        161.81         3.20 o                         
   4  -5  10         54.74         57.01         2.26 o                         
   5  -5  10         27.14         28.63         1.91 o                         
   6  -5  10         11.52         12.49         1.78 o                         
  -6  -4  10          1.34          0.91         1.41 o                         
  -5  -4  10         14.61         15.40         1.73 o                         
  -4  -4  10          9.61          7.83         1.52 o                         
  -3  -4  10         40.30         42.21         1.86 o                         
  -2  -4  10         16.96         18.73         0.98 o                         
  -1  -4  10         39.00         35.88         1.05 o                         
   0  -4  10        247.48        245.62         2.14 o                         
   1  -4  10         60.15         61.75         1.13 o                         
   2  -4  10         19.83         20.87         1.50 o                         
   3  -4  10        570.03        549.50         5.29 o                         
   4  -4  10        210.38        200.27         3.47 o                         
   5  -4  10         16.89         21.08         1.84 o                         
   6  -4  10          0.45          3.60         1.52 o                         
  -6  -3  10          2.29          0.08         0.91 o                         
  -5  -3  10          0.81          0.50         1.31 o                         
  -4  -3  10         18.26         15.97         1.47 o                         
  -3  -3  10         12.60         12.42         1.35 o                         
  -2  -3  10          6.45          6.55         1.15 o                         
  -1  -3  10        195.58        183.92         2.64 o                         
   0  -3  10        327.71        324.81         2.97 o                         
   1  -3  10         91.70         91.58         1.28 o                         
   2  -3  10          0.94          1.01         0.51 o                         
   3  -3  10        195.63        191.60         3.13 o                         
   4  -3  10        576.73        574.85        12.76 o                         
   5  -3  10         20.95         26.18         1.82 o                         
   6  -3  10          1.34          1.89         1.43 o                         
   7  -3  10          0.71         -0.39         1.32 o                         
  -6  -2  10         12.10          9.67         1.05 o                         
  -5  -2  10         57.52         60.92         2.11 o                         
  -4  -2  10          2.16          1.75         1.09 o                         
  -3  -2  10        170.63        168.34         2.77 o                         
  -2  -2  10          3.55          2.42         0.95 o                         
  -1  -2  10          0.00         -0.17         0.81 o                         
   0  -2  10        208.78        213.35         1.85 o                         
   1  -2  10          2.97          4.39         0.56 o                         
   2  -2  10         61.47         61.45         2.12 o                         
   3  -2  10        947.52        901.56         4.11 o                         
   4  -2  10        175.30        169.97         2.66 o                         
   5  -2  10         55.34         52.05         1.98 o                         
   6  -2  10          0.72          0.99         0.91 o                         
   7  -2  10          0.61         -1.20         1.20 o                         
  -7  -1  10          1.63          1.62         1.33 o                         
  -6  -1  10          3.59          3.56         0.92 o                         
  -5  -1  10         16.96         18.87         1.45 o                         
  -4  -1  10          0.89          2.97         1.05 o                         
  -3  -1  10         34.23         35.06         1.47 o                         
  -2  -1  10          0.22          0.50         0.97 o                         
  -1  -1  10          0.77          0.98         0.81 o                         
   0  -1  10         93.23         88.50         1.25 o                         
   1  -1  10         84.70         92.69         1.27 o                         
   2  -1  10        232.16        238.34         1.95 o                         
   3  -1  10        100.19        101.65         1.45 o                         
   4  -1  10       1047.07       1032.76         4.80 o                         
   5  -1  10          1.91          0.74         0.87 o                         
   6  -1  10          0.24          0.92         1.06 o                         
   7  -1  10          0.03         -0.19         1.47 o                         
  -7   0  10          3.27          3.32         1.65 o                         
  -6   0  10          6.06          6.70         1.60 o                         
  -5   0  10         39.11         40.85         1.69 o                         
  -4   0  10          2.29          1.32         0.95 o                         
  -3   0  10         29.64         33.05         1.46 o                         
  -2   0  10        216.94        226.90         2.84 o                         
  -1   0  10          1.77          1.28         0.90 o                         
   0   0  10         65.27         71.52         1.34 o                         
   1   0  10        152.56        135.42         1.48 o                         
   2   0  10         21.41         22.43         0.81 o                         
   3   0  10        180.33        178.89         1.93 o                         
   4   0  10         16.40         16.15         1.23 o                         
   5   0  10          8.06          5.02         1.54 o                         
   6   0  10          1.09          1.70         1.41 o                         
   7   0  10          5.75          4.96         1.61 o                         
  -7   1  10          0.60          0.97         1.50 o                         
  -6   1  10          0.22         -1.37         1.37 o                         
  -5   1  10          4.78          7.58         1.23 o                         
  -4   1  10          3.01          2.20         0.96 o                         
  -3   1  10          0.02          0.38         0.64 o                         
  -2   1  10          5.07          8.75         1.05 o                         
  -1   1  10        195.28        189.89         2.68 o                         
   0   1  10         35.27         37.48         1.42 o                         
   1   1  10          0.39          0.17         0.52 o                         
   2   1  10        216.94        211.32         1.59 o                         
   3   1  10         81.70         82.11         2.26 o                         
   4   1  10        254.20        265.28         3.89 o                         
   5   1  10          0.00         -0.22         1.52 o                         
   6   1  10          0.85          0.46         1.48 o                         
   7   1  10          1.05         -0.87         1.66 o                         
  -7   2  10         14.74         16.94         1.94 o                         
  -6   2  10          0.70          1.08         0.93 o                         
  -5   2  10          2.68          3.15         0.92 o                         
  -4   2  10         23.60         24.12         0.85 o                         
  -3   2  10          6.89          4.81         0.75 o                         
  -2   2  10         88.53         90.70         1.43 o                         
  -1   2  10          0.40          0.93         0.45 o                         
   0   2  10        126.34        131.12         2.15 o                         
   1   2  10         60.94         60.08         1.37 o                         
   2   2  10        120.59        122.41         2.48 o                         
   3   2  10          3.66          3.10         1.38 o                         
   4   2  10          1.49          1.30         1.45 o                         
   5   2  10          1.04          1.39         1.58 o                         
   6   2  10          0.45         -1.57         1.57 o                         
  -6   3  10          1.75          3.71         1.49 o                         
  -5   3  10          3.20          3.78         1.42 o                         
  -4   3  10          0.47          0.18         0.65 o                         
  -3   3  10          6.35          4.44         0.66 o                         
  -2   3  10         20.90         19.31         1.00 o                         
  -1   3  10         60.68         58.86         0.98 o                         
   0   3  10          1.50          0.93         0.48 o                         
   1   3  10         14.34         13.84         0.86 o                         
   2   3  10        116.49        121.83         2.60 o                         
   3   3  10          9.62          8.72         0.94 o                         
   4   3  10          2.23          0.21         1.44 o                         
   5   3  10          5.92          8.19         1.77 o                         
   6   3  10          2.45          4.74         1.87 o                         
  -6   4  10          0.10         -0.26         0.94 o                         
  -5   4  10          2.85          5.00         1.51 o                         
  -4   4  10          4.54          4.05         0.95 o                         
  -3   4  10         34.82         30.79         0.96 o                         
  -2   4  10          0.27          0.10         0.82 o                         
  -1   4  10          6.01          3.98         0.62 o                         
   0   4  10          7.44          7.05         0.58 o                         
   1   4  10          5.01          3.82         0.94 o                         
   2   4  10         13.71         15.40         1.01 o                         
   3   4  10          3.89          4.06         0.93 o                         
   4   4  10          4.59          5.48         0.96 o                         
   5   4  10          0.53          0.93         1.58 o                         
  -6   5  10          3.29          5.27         1.89 o                         
  -5   5  10          2.69          4.29         0.98 o                         
  -4   5  10          2.18          3.25         1.51 o                         
  -3   5  10          0.32         -0.72         0.90 o                         
  -2   5  10         18.69         17.77         1.61 o                         
  -1   5  10          3.13          3.92         0.84 o                         
   0   5  10          4.22          3.42         0.77 o                         
   1   5  10         24.72         24.40         1.57 o                         
   2   5  10         25.23         31.59         1.27 o                         
   3   5  10          4.38          7.84         1.10 o                         
   4   5  10          0.21          0.44         0.97 o                         
  -5   6  10          1.87          2.34         1.52 o                         
  -4   6  10          0.02         -0.59         1.42 o                         
  -3   6  10         15.91         18.77         1.91 o                         
  -2   6  10          0.77         -0.43         1.34 o                         
  -1   6  10         19.92         18.09         1.04 o                         
   0   6  10          0.29         -0.23         0.82 o                         
   1   6  10          0.88         -1.21         1.21 o                         
   2   6  10          0.12          0.63         1.28 o                         
   3   6  10          2.67          3.38         1.42 o                         
   4   6  10          3.12          2.69         1.06 o                         
  -3   7  10          0.06         -0.66         1.59 o                         
  -2   7  10         10.78         15.34         1.64 o                         
  -1   7  10          0.01          0.44         0.85 o                         
   0   7  10          0.42          0.28         1.17 o                         
   1   7  10          1.63         -0.30         1.28 o                         
   2   7  10          0.51          1.21         1.37 o                         
  -2  -8  11          4.05          5.86         1.67 o                         
  -1  -8  11          0.38          1.36         1.08 o                         
   0  -8  11         21.16         24.15         2.10 o                         
   1  -8  11          1.29          2.23         1.73 o                         
   2  -8  11         21.36         19.35         1.33 o                         
   3  -8  11          1.75          1.62         1.05 o                         
  -3  -7  11          2.75          4.66         1.56 o                         
  -2  -7  11          0.65          3.63         1.36 o                         
  -1  -7  11          3.59          2.23         0.94 o                         
   0  -7  11          1.73          1.26         0.90 o                         
   1  -7  11         41.77         43.17         1.99 o                         
   2  -7  11          0.80          0.58         0.99 o                         
   3  -7  11         33.82         34.81         2.03 o                         
   4  -7  11          5.05          3.65         1.52 o                         
   5  -7  11          4.28          3.97         1.48 o                         
  -4  -6  11         16.44         15.72         1.92 o                         
  -3  -6  11          0.80          0.53         1.45 o                         
  -2  -6  11          0.38         -0.42         1.21 o                         
  -1  -6  11          2.35          1.57         0.67 o                         
   0  -6  11         45.67         44.99         1.08 o                         
   1  -6  11         33.94         42.98         1.88 o                         
   2  -6  11        212.77        223.10         3.70 o                         
   3  -6  11          7.62          8.68         1.52 o                         
   4  -6  11          2.51          2.39         1.44 o                         
   5  -6  11         16.52         20.01         1.92 o                         
  -5  -5  11          0.66          2.84         1.50 o                         
  -4  -5  11          5.68          3.81         1.47 o                         
  -3  -5  11          5.46          6.03         1.37 o                         
  -2  -5  11          0.00          0.40         1.14 o                         
  -1  -5  11         23.93         26.62         0.90 o                         
   0  -5  11         81.74         80.17         2.29 o                         
   1  -5  11          0.47          0.41         1.02 o                         
   2  -5  11          2.29          1.66         1.36 o                         
   3  -5  11        156.13        153.03         3.26 o                         
   4  -5  11         12.74         13.54         1.67 o                         
   5  -5  11          1.60          2.09         1.44 o                         
   6  -5  11          9.54         10.86         1.81 o                         
  -6  -4  11         10.01         10.81         1.74 o                         
  -5  -4  11          0.13          1.71         1.41 o                         
  -4  -4  11         31.33         29.61         1.88 o                         
  -3  -4  11         17.93         17.26         1.50 o                         
  -2  -4  11         21.57         24.26         1.52 o                         
  -1  -4  11         19.21         18.75         1.44 o                         
   0  -4  11          6.98          6.04         0.73 o                         
   1  -4  11         29.50         30.82         0.97 o                         
   2  -4  11        291.33        283.80         3.88 o                         
   3  -4  11          0.44          1.27         1.47 o                         
   4  -4  11          8.30          9.34         1.56 o                         
   5  -4  11          3.55          2.96         1.42 o                         
   6  -4  11          0.36          1.50         1.45 o                         
  -6  -3  11          0.86          1.81         1.38 o                         
  -5  -3  11          3.70          2.21         1.39 o                         
  -4  -3  11          0.32         -0.08         1.29 o                         
  -3  -3  11          0.26         -0.40         1.18 o                         
  -2  -3  11         10.27          8.40         1.34 o                         
  -1  -3  11         21.13         21.23         1.35 o                         
   0  -3  11         74.05         70.08         1.27 o                         
   1  -3  11         88.35         84.10         1.32 o                         
   2  -3  11         13.29         12.47         1.33 o                         
   3  -3  11        248.44        241.13         3.61 o                         
   4  -3  11          0.23          0.77         0.92 o                         
   5  -3  11         16.38         15.96         1.54 o                         
   6  -3  11          0.64          0.16         1.27 o                         
  -6  -2  11          2.51          2.75         1.08 o                         
  -5  -2  11         13.70          8.66         1.42 o                         
  -4  -2  11          0.01         -0.48         1.12 o                         
  -3  -2  11         61.69         60.79         1.93 o                         
  -2  -2  11          1.70          1.37         1.02 o                         
  -1  -2  11         21.95         18.79         1.26 o                         
   0  -2  11          3.55          3.76         0.67 o                         
   1  -2  11        121.93        137.98         1.58 o                         
   2  -2  11         30.92         28.57         0.88 o                         
   3  -2  11         68.49         65.31         2.06 o                         
   4  -2  11        153.59        156.71         3.71 o                         
   5  -2  11          4.50          5.56         0.94 o                         
   6  -2  11          0.29         -0.79         1.25 o                         
   7  -2  11          0.35         -1.07         1.27 o                         
  -7  -1  11          1.74         -1.38         1.38 o                         
  -6  -1  11          5.70          4.44         1.73 o                         
  -5  -1  11          5.78          2.73         1.22 o                         
  -4  -1  11          5.65          6.14         1.16 o                         
  -3  -1  11          1.11          1.62         1.10 o                         
  -2  -1  11          9.61         10.54         1.24 o                         
  -1  -1  11         24.67         26.64         1.28 o                         
   0  -1  11         25.88         26.63         0.89 o                         
   1  -1  11         50.20         51.33         1.54 o                         
   2  -1  11          0.57          0.75         0.60 o                         
   3  -1  11          9.76          9.37         0.92 o                         
   4  -1  11          0.16          0.06         0.96 o                         
   5  -1  11          9.26          8.36         0.97 o                         
   6  -1  11          1.23          0.02         0.82 o                         
   7  -1  11          1.61          0.85         1.39 o                         
  -7   0  11          0.08          2.03         1.49 o                         
  -6   0  11          2.06          2.38         1.52 o                         
  -5   0  11         18.71         19.90         1.51 o                         
  -4   0  11          0.06         -0.02         1.09 o                         
  -3   0  11         25.09         27.13         1.41 o                         
  -2   0  11         40.84         36.90         1.52 o                         
  -1   0  11         36.63         38.40         1.46 o                         
   0   0  11        122.62        117.69         2.13 o                         
   1   0  11        376.21        388.11         2.54 o                         
   2   0  11          2.15          1.43         0.56 o                         
   3   0  11        130.85        132.17         1.79 o                         
   4   0  11        145.84        152.28         5.13 o                         
   5   0  11          0.10         -1.41         1.41 o                         
   6   0  11          1.89          1.68         1.45 o                         
   7   0  11          0.08          2.70         1.57 o                         
  -7   1  11          5.58          5.52         1.63 o                         
  -6   1  11          6.40          7.94         1.66 o                         
  -5   1  11          6.78          4.16         0.94 o                         
  -4   1  11         40.09         38.05         1.64 o                         
  -3   1  11          3.57          2.41         0.98 o                         
  -2   1  11          0.47          1.20         1.12 o                         
  -1   1  11        169.65        166.02         2.69 o                         
   0   1  11         20.66         25.89         1.44 o                         
   1   1  11         23.43         21.86         0.82 o                         
   2   1  11         54.04         53.25         1.07 o                         
   3   1  11         31.84         30.70         1.91 o                         
   4   1  11         12.29         13.62         1.72 o                         
   5   1  11          4.01          3.83         1.58 o                         
   6   1  11          0.06          2.24         1.62 o                         
  -6   2  11         11.86         15.90         1.26 o                         
  -5   2  11          0.00          0.15         0.91 o                         
  -4   2  11         55.59         52.60         1.32 o                         
  -3   2  11          8.23          8.01         0.84 o                         
  -2   2  11          8.49          9.25         0.84 o                         
  -1   2  11        138.34        149.46         1.36 o                         
   0   2  11         57.28         63.97         4.82 o                         
   1   2  11          8.07          8.80         1.37 o                         
   2   2  11         50.52         47.19         2.00 o                         
   3   2  11         77.33         75.35         2.43 o                         
   4   2  11          8.46          9.06         1.63 o                         
   5   2  11          2.60          1.22         1.60 o                         
   6   2  11          1.80          0.22         1.73 o                         
  -6   3  11          2.03          3.84         1.47 o                         
  -5   3  11         12.38         12.02         1.08 o                         
  -4   3  11         29.81         28.70         0.97 o                         
  -3   3  11         15.15         14.33         1.00 o                         
  -2   3  11          1.55          0.37         0.78 o                         
  -1   3  11         63.39         65.31         1.03 o                         
   0   3  11          0.03          0.09         0.54 o                         
   1   3  11         16.25         20.14         0.72 o                         
   2   3  11        167.40        178.62         5.63 o                         
   3   3  11          3.46          3.58         0.88 o                         
   4   3  11          0.00          0.36         1.44 o                         
   5   3  11          4.16          5.74         1.72 o                         
  -6   4  11          3.79          2.22         1.03 o                         
  -5   4  11          1.30          2.93         0.97 o                         
  -4   4  11         26.36         29.96         1.27 o                         
  -3   4  11         48.44         46.26         1.10 o                         
  -2   4  11         15.77         13.65         1.03 o                         
  -1   4  11         36.98         36.16         0.96 o                         
   0   4  11          0.03         -0.05         0.55 o                         
   1   4  11         23.91         20.79         1.02 o                         
   2   4  11         15.35         15.46         1.01 o                         
   3   4  11         17.61         14.03         1.08 o                         
   4   4  11          1.01          1.06         0.93 o                         
   5   4  11          0.06          0.54         1.68 o                         
  -5   5  11          3.41          1.05         1.43 o                         
  -4   5  11          6.95          6.06         1.48 o                         
  -3   5  11          8.69          9.10         1.08 o                         
  -2   5  11         14.29         16.12         1.65 o                         
  -1   5  11          0.19         -0.99         1.01 o                         
   0   5  11          1.48          1.67         0.83 o                         
   1   5  11          0.16          0.81         1.17 o                         
   2   5  11         67.71         71.47         1.66 o                         
   3   5  11          0.61          0.21         0.93 o                         
   4   5  11          4.02          4.01         1.79 o                         
  -4   6  11          0.27          1.90         1.52 o                         
  -3   6  11         31.38         33.77         2.13 o                         
  -2   6  11         11.57         14.98         1.71 o                         
  -1   6  11          0.07          0.79         0.81 o                         
   0   6  11          0.63          0.01         1.19 o                         
   1   6  11          3.00          2.13         1.28 o                         
   2   6  11          1.56          1.96         1.32 o                         
   3   6  11          2.19          0.91         1.42 o                         
  -3   7  11          0.91         -1.65         1.65 o                         
  -2   7  11         11.16         10.96         1.79 o                         
  -1   7  11          6.73          7.83         1.02 o                         
   0   7  11          0.46         -0.33         1.21 o                         
   1   7  11          0.00         -1.32         1.32 o                         
  -2  -8  12          2.09          0.64         1.54 o                         
  -1  -8  12          1.25          0.47         1.00 o                         
   0  -8  12         13.75         15.43         1.93 o                         
   1  -8  12          4.83          4.03         1.81 o                         
   2  -8  12          0.21         -0.19         1.06 o                         
   3  -8  12          1.59          1.67         1.64 o                         
  -3  -7  12          0.36          1.19         1.48 o                         
  -2  -7  12          8.25          4.43         1.52 o                         
  -1  -7  12         10.60          9.82         2.08 o                         
   0  -7  12         21.02         25.32         1.30 o                         
   1  -7  12          0.09          0.12         1.03 o                         
   2  -7  12          3.87          2.37         1.34 o                         
   3  -7  12          3.56          3.34         1.47 o                         
   4  -7  12          2.00          0.92         1.49 o                         
  -4  -6  12          0.48          0.45         1.46 o                         
  -3  -6  12          0.12         -0.25         1.31 o                         
  -2  -6  12         15.96         15.63         1.61 o                         
  -1  -6  12          0.54          1.28         1.04 o                         
   0  -6  12         33.61         38.74         1.07 o                         
   1  -6  12         11.80         13.93         1.47 o                         
   2  -6  12          0.02          1.19         1.28 o                         
   3  -6  12         19.45         19.90         1.74 o                         
   4  -6  12          0.16         -1.38         1.38 o                         
   5  -6  12          0.83          4.21         1.60 o                         
  -5  -5  12          1.40          2.42         1.57 o                         
  -4  -5  12          4.90          5.06         1.61 o                         
  -3  -5  12          3.59          3.53         1.38 o                         
  -2  -5  12         49.15         54.07         2.12 o                         
  -1  -5  12        122.51        126.41         2.58 o                         
   0  -5  12         21.29         20.44         0.99 o                         
   1  -5  12          0.89          0.53         1.08 o                         
   2  -5  12         39.17         44.56         1.99 o                         
   3  -5  12         10.31          8.36         1.60 o                         
   4  -5  12          7.57          7.85         1.56 o                         
   5  -5  12          2.36          1.52         1.44 o                         
   6  -5  12         10.87         10.30         1.78 o                         
  -6  -4  12          6.03         11.39         1.77 o                         
  -5  -4  12         13.66         12.06         1.66 o                         
  -4  -4  12          0.57         -0.80         1.44 o                         
  -3  -4  12          9.86          7.25         1.44 o                         
  -2  -4  12         90.10         88.58         2.39 o                         
  -1  -4  12         40.38         38.08         1.68 o                         
   0  -4  12          0.14          0.63         0.68 o                         
   1  -4  12          2.93          2.09         0.68 o                         
   2  -4  12          0.41         -0.09         1.40 o                         
   3  -4  12         44.83         41.08         2.04 o                         
   4  -4  12         19.90         20.70         1.76 o                         
   5  -4  12          0.29         -0.18         1.31 o                         
   6  -4  12          5.42          5.63         1.58 o                         
  -6  -3  12          0.69         -1.38         1.38 o                         
  -5  -3  12          0.29          0.04         1.32 o                         
  -4  -3  12          7.52          6.69         1.48 o                         
  -3  -3  12          7.24          5.08         1.33 o                         
  -2  -3  12         89.43         84.25         2.26 o                         
  -1  -3  12        504.49        494.64         4.39 o                         
   0  -3  12          7.90          8.12         0.76 o                         
   1  -3  12          0.37          1.00         0.62 o                         
   2  -3  12         24.86         22.99         1.54 o                         
   3  -3  12         43.10         39.58         1.89 o                         
   4  -3  12          5.41          5.21         0.90 o                         
   5  -3  12          0.32         -0.62         1.23 o                         
   6  -3  12          2.03          5.48         1.40 o                         
  -6  -2  12          0.09          1.11         1.34 o                         
  -5  -2  12         18.79         18.21         1.60 o                         
  -4  -2  12          0.11          0.56         1.21 o                         
  -3  -2  12         39.32         40.91         1.85 o                         
  -2  -2  12        240.51        239.37         3.29 o                         
  -1  -2  12        159.12        147.71         2.51 o                         
   0  -2  12         56.79         50.18         2.01 o                         
   1  -2  12          0.83          0.49         0.58 o                         
   2  -2  12          0.09         -0.03         0.57 o                         
   3  -2  12          0.03          0.13         1.26 o                         
   4  -2  12          3.94          5.16         1.25 o                         
   5  -2  12          0.56          0.17         0.82 o                         
   6  -2  12          2.33          4.14         0.88 o                         
  -6  -1  12          1.86          2.78         1.18 o                         
  -5  -1  12         23.43         21.28         1.62 o                         
  -4  -1  12          2.60          1.56         1.15 o                         
  -3  -1  12          1.11          1.28         1.11 o                         
  -2  -1  12         93.41         95.58         2.25 o                         
  -1  -1  12        234.13        223.64         3.07 o                         
   0  -1  12          4.56          3.11         0.63 o                         
   1  -1  12         64.74         66.67         1.23 o                         
   2  -1  12          3.30          1.91         0.62 o                         
   3  -1  12         27.11         23.93         1.11 o                         
   4  -1  12        121.72        132.85         2.89 o                         
   5  -1  12          0.01          0.84         0.86 o                         
   6  -1  12          2.51          2.79         1.36 o                         
  -6   0  12         15.66         16.98         1.83 o                         
  -5   0  12          0.51         -0.19         1.13 o                         
  -4   0  12          5.07          0.87         1.14 o                         
  -3   0  12         13.90         12.22         1.38 o                         
  -2   0  12        151.23        158.57         2.81 o                         
  -1   0  12          6.20          8.81         1.16 o                         
   0   0  12          4.72          5.23         1.12 o                         
   1   0  12          4.90          5.58         0.88 o                         
   2   0  12          3.70          1.85         0.65 o                         
   3   0  12         52.02         52.34         1.07 o                         
   4   0  12          0.27          1.16         1.51 o                         
   5   0  12          3.87          2.72         1.42 o                         
   6   0  12          0.16          0.06         1.59 o                         
  -6   1  12          0.00          1.39         1.58 o                         
  -5   1  12         28.81         27.72         1.24 o                         
  -4   1  12          7.45          8.01         1.27 o                         
  -3   1  12         25.44         22.30         1.51 o                         
  -2   1  12          3.89          5.24         1.20 o                         
  -1   1  12          0.00          0.78         1.19 o                         
   0   1  12        122.83        125.12         2.49 o                         
   1   1  12        316.86        297.52         4.89 o                         
   2   1  12          4.10          4.28         0.60 o                         
   3   1  12         60.03         54.43         2.25 o                         
   4   1  12         61.28         62.28         2.41 o                         
   5   1  12          0.34         -0.65         1.56 o                         
   6   1  12          5.84          6.05         1.69 o                         
  -6   2  12         13.93         15.48         1.84 o                         
  -5   2  12          2.01          2.63         0.97 o                         
  -4   2  12         66.87         59.84         1.45 o                         
  -3   2  12          5.68          5.67         0.87 o                         
  -2   2  12          2.20          2.28         0.83 o                         
  -1   2  12         76.76         76.19         2.14 o                         
   0   2  12         38.37         28.52         1.73 o                         
   1   2  12         21.06         23.24         1.74 o                         
   2   2  12          3.76          4.14         1.48 o                         
   3   2  12         23.32         26.41         1.94 o                         
   4   2  12          9.98         12.36         1.79 o                         
   5   2  12         13.66         15.33         1.90 o                         
   6   2  12          0.10         -0.33         1.64 o                         
  -6   3  12          0.88          1.68         1.81 o                         
  -5   3  12          7.85          8.62         1.85 o                         
  -4   3  12          8.47          8.97         0.80 o                         
  -3   3  12         58.86         53.71         1.47 o                         
  -2   3  12         44.58         44.39         2.05 o                         
  -1   3  12          7.11          8.17         0.66 o                         
   0   3  12         45.09         46.17         1.31 o                         
   1   3  12        169.42        160.90         2.01 o                         
   2   3  12          0.05          1.76         1.03 o                         
   3   3  12         43.15         47.76         2.18 o                         
   4   3  12          3.34          3.28         1.46 o                         
   5   3  12          1.83          3.80         1.71 o                         
  -5   4  12          6.29          5.20         1.06 o                         
  -4   4  12         38.33         38.00         1.40 o                         
  -3   4  12          4.89          3.24         0.99 o                         
  -2   4  12         13.06         13.37         1.47 o                         
  -1   4  12         31.72         33.39         0.94 o                         
   0   4  12          0.18          0.78         0.60 o                         
   1   4  12         80.04         88.54         1.64 o                         
   2   4  12          0.07         -0.49         0.91 o                         
   3   4  12          7.16          7.89         1.00 o                         
   4   4  12         13.53         15.84         1.85 o                         
   5   4  12          6.24          6.69         1.91 o                         
  -5   5  12          0.12         -0.49         1.45 o                         
  -4   5  12          3.61          2.90         1.44 o                         
  -3   5  12         23.39         21.61         1.26 o                         
  -2   5  12         40.37         36.38         2.87 o                         
  -1   5  12          2.04          1.05         0.77 o                         
   0   5  12          1.99         -0.68         0.76 o                         
   1   5  12         18.33         18.79         1.53 o                         
   2   5  12          0.08          0.09         0.89 o                         
   3   5  12          1.38          0.11         0.93 o                         
   4   5  12          0.73          0.62         0.98 o                         
  -3   6  12          0.09         -0.62         1.54 o                         
  -2   6  12         14.88         12.80         1.63 o                         
  -1   6  12          2.52          2.03         0.82 o                         
   0   6  12          1.92          0.81         1.15 o                         
   1   6  12         18.64         18.92         1.62 o                         
   2   6  12          0.04          2.31         1.40 o                         
  -2   7  12          4.64          4.73         1.72 o                         
  -1   7  12          4.50          3.01         0.97 o                         
   0   7  12          0.26          0.15         1.19 o                         
   1   7  12          0.18          0.54         1.31 o                         
  -1  -8  13          1.18          3.25         1.69 o                         
   0  -8  13         12.54         12.14         1.99 o                         
   1  -8  13          0.69         -0.28         1.74 o                         
   2  -8  13          0.16          1.19         1.92 o                         
  -3  -7  13          0.13          0.54         1.60 o                         
  -2  -7  13         10.73         16.57         1.79 o                         
  -1  -7  13          0.39          1.38         0.99 o                         
   0  -7  13          0.37          1.14         1.16 o                         
   1  -7  13         26.76         29.34         3.65 o                         
   2  -7  13         23.42         23.04         1.84 o                         
   3  -7  13          0.37          0.83         1.50 o                         
   4  -7  13          4.27          6.16         1.66 o                         
  -4  -6  13          0.08          0.31         1.49 o                         
  -3  -6  13          8.21         10.67         1.65 o                         
  -2  -6  13          2.83          3.59         1.35 o                         
  -1  -6  13         18.18         18.57         1.12 o                         
   0  -6  13         24.20         27.32         1.18 o                         
   1  -6  13          1.14          1.55         1.26 o                         
   2  -6  13          0.00         -0.27         1.33 o                         
   3  -6  13          0.81          0.14         1.38 o                         
   4  -6  13          9.05          9.47         1.57 o                         
   5  -6  13         15.19         11.85         1.83 o                         
  -5  -5  13          0.09         -0.54         1.61 o                         
  -4  -5  13          0.96         -1.35         1.61 o                         
  -3  -5  13          4.40          2.55         1.42 o                         
  -2  -5  13         21.84         25.71         1.74 o                         
  -1  -5  13          3.92          3.65         1.31 o                         
   0  -5  13          1.09          1.14         0.78 o                         
   1  -5  13         39.11         42.02         1.93 o                         
   2  -5  13         69.37         64.88         2.29 o                         
   3  -5  13          3.61          2.74         1.39 o                         
   4  -5  13          0.56          0.15         1.35 o                         
   5  -5  13          1.07          1.79         1.54 o                         
  -5  -4  13          1.37          3.48         1.61 o                         
  -4  -4  13          0.03          0.05         1.41 o                         
  -3  -4  13         24.40         25.32         1.87 o                         
  -2  -4  13         31.82         26.77         1.73 o                         
  -1  -4  13        128.92        121.73         2.61 o                         
   0  -4  13          7.92          6.38         0.83 o                         
   1  -4  13          4.11          3.62         0.93 o                         
   2  -4  13          3.99          5.21         1.26 o                         
   3  -4  13          0.34         -0.66         1.46 o                         
   4  -4  13          0.78         -0.63         1.40 o                         
   5  -4  13          3.45          3.10         1.35 o                         
   6  -4  13          2.52          1.58         1.45 o                         
  -6  -3  13          0.28          1.97         1.51 o                         
  -5  -3  13          0.56         -0.30         1.28 o                         
  -4  -3  13          0.59          0.52         1.39 o                         
  -3  -3  13         29.11         28.11         1.79 o                         
  -2  -3  13          5.25          7.93         1.41 o                         
  -1  -3  13         51.04         57.16         1.98 o                         
   0  -3  13          9.37         10.28         0.84 o                         
   1  -3  13          0.75          0.48         0.71 o                         
   2  -3  13         33.19         27.62         1.55 o                         
   3  -3  13          3.34          1.07         1.23 o                         
   4  -3  13          1.52          1.19         0.84 o                         
   5  -3  13          5.49          6.68         1.38 o                         
   6  -3  13          1.71         -1.28         1.28 o                         
  -6  -2  13          0.02         -1.30         1.30 o                         
  -5  -2  13          3.17          2.37         1.36 o                         
  -4  -2  13          0.03         -0.96         1.19 o                         
  -3  -2  13         17.00         14.85         1.53 o                         
  -2  -2  13        251.24        257.35         3.57 o                         
  -1  -2  13         33.09         27.81         1.56 o                         
   0  -2  13          6.09          8.07         0.79 o                         
   1  -2  13         10.14         10.90         1.15 o                         
   2  -2  13          0.43          0.42         0.66 o                         
   4  -2  13          3.72          2.02         0.89 o                         
   5  -2  13          2.80          2.79         0.93 o                         
   6  -2  13          3.47          3.39         0.89 o                         
  -6  -1  13          0.78         -0.29         1.30 o                         
  -5  -1  13          1.92          0.48         1.23 o                         
  -4  -1  13          0.00         -0.60         1.14 o                         
  -3  -1  13         52.08         53.79         1.98 o                         
  -2  -1  13         74.77         84.57         2.26 o                         
  -1  -1  13        288.13        307.85         3.66 o                         
   0  -1  13        196.55        190.49         2.04 o                         
   1  -1  13         11.52          9.90         0.80 o                         
   2  -1  13         22.04         23.54         0.96 o                         
   3  -1  13         39.55         37.80         1.33 o                         
   4  -1  13         11.40         10.47         1.06 o                         
   5  -1  13          0.05         -0.15         0.82 o                         
   6  -1  13          0.30          0.37         1.40 o                         
  -6   0  13          0.36         -1.42         1.42 o                         
  -5   0  13          0.30         -0.61         1.22 o                         
  -4   0  13          0.37          1.15         1.26 o                         
  -3   0  13          0.29          0.11         1.28 o                         
  -2   0  13        272.89        284.13         3.75 o                         
  -1   0  13         21.22         22.22         1.59 o                         
   0   0  13        118.35        123.34         2.56 o                         
   1   0  13          6.85          7.04         0.74 o                         
   2   0  13          9.62          7.86         0.76 o                         
   3   0  13        116.00        114.90         1.47 o                         
   4   0  13          0.04          0.14         1.42 o                         
   5   0  13          4.82          6.46         1.56 o                         
   6   0  13          5.41          4.32         1.60 o                         
  -6   1  13          2.85          4.22         1.63 o                         
  -5   1  13          5.94          5.17         1.30 o                         
  -4   1  13          1.87          1.37         1.23 o                         
  -3   1  13         47.63         46.35         1.96 o                         
  -2   1  13         18.05         18.77         1.62 o                         
  -1   1  13         70.91         75.78         2.28 o                         
   0   1  13        331.23        317.76         3.98 o                         
   1   1  13          3.80          3.80         0.70 o                         
   2   1  13          0.05         -0.29         1.21 o                         
   3   1  13         92.44         96.48         2.83 o                         
   4   1  13         18.59         16.72         1.87 o                         
   5   1  13          3.04          0.91         1.53 o                         
   6   1  13          0.28          1.15         1.72 o                         
  -6   2  13          1.03          2.09         1.53 o                         
  -5   2  13          1.08         -1.29         1.29 o                         
  -4   2  13          0.01          0.13         1.19 o                         
  -3   2  13         13.51         11.25         1.43 o                         
  -2   2  13         12.96         15.40         1.51 o                         
  -1   2  13          3.31          4.60         1.46 o                         
   0   2  13        206.01        201.28         3.50 o                         
   1   2  13        115.22        122.25         2.86 o                         
   2   2  13          0.78          2.58         1.37 o                         
   3   2  13        118.67        124.76         3.05 o                         
   4   2  13          0.56          1.72         1.63 o                         
   5   2  13          1.61          2.55         1.74 o                         
  -6   3  13          1.32          1.21         1.01 o                         
  -5   3  13          0.39         -0.77         1.15 o                         
  -4   3  13          4.28          4.12         0.78 o                         
  -3   3  13         18.34         19.76         1.62 o                         
  -2   3  13          2.20          3.42         0.92 o                         
  -1   3  13          1.88          3.70         0.63 o                         
   0   3  13        118.16        110.04         6.52 o                         
   1   3  13         16.69         15.28         0.90 o                         
   2   3  13         35.88         37.98         2.06 o                         
   3   3  13         15.35         15.21         1.73 o                         
   4   3  13          9.28          8.26         1.70 o                         
   5   3  13          4.07          5.37         1.76 o                         
  -5   4  13          2.33          2.62         0.96 o                         
  -4   4  13          0.60          0.91         1.04 o                         
  -3   4  13         26.46         23.85         2.16 o                         
  -2   4  13          9.65          7.33         1.06 o                         
  -1   4  13          0.23          0.98         0.64 o                         
   0   4  13         35.78         35.51         1.19 o                         
   1   4  13         84.25         83.79         1.67 o                         
   2   4  13         17.22         20.35         1.20 o                         
   3   4  13         15.78         13.33         1.13 o                         
   4   4  13          1.80          1.84         1.55 o                         
  -4   5  13          1.06         -1.47         1.47 o                         
  -3   5  13          0.23          0.40         1.04 o                         
  -2   5  13          7.41          7.15         2.46 o                         
  -1   5  13          7.77          7.86         0.87 o                         
   0   5  13          9.76         12.01         1.27 o                         
   1   5  13          3.96          5.56         1.28 o                         
   2   5  13         40.04         37.84         1.37 o                         
   3   5  13          0.58          0.15         0.99 o                         
  -3   6  13         11.05         11.04         1.72 o                         
  -2   6  13          9.94         10.64         1.59 o                         
  -1   6  13          0.19          0.24         0.80 o                         
   0   6  13          0.84          1.81         1.09 o                         
   1   6  13         11.25         12.65         1.56 o                         
   2   6  13          2.91          4.07         1.42 o                         
   0  -8  14          0.48          0.65         1.67 o                         
   1  -8  14          1.74          1.49         2.25 o                         
  -2  -7  14          0.09          1.57         1.50 o                         
  -1  -7  14          0.82          0.62         1.58 o                         
   0  -7  14          5.79          8.53         1.16 o                         
   1  -7  14         16.01         15.28         1.68 o                         
   2  -7  14          0.45          2.19         1.46 o                         
   3  -7  14          0.65          0.21         1.31 o                         
  -3  -6  14          5.18          3.78         1.63 o                         
  -2  -6  14          3.46          5.65         1.49 o                         
  -1  -6  14          1.51          1.45         0.95 o                         
   0  -6  14          2.79          3.85         0.93 o                         
   1  -6  14         11.60         11.05         1.57 o                         
   2  -6  14          0.54          1.62         1.26 o                         
   3  -6  14         11.20          8.93         1.54 o                         
   4  -6  14          0.52          0.15         1.49 o                         
  -4  -5  14          5.00          7.07         1.75 o                         
  -3  -5  14          3.04          4.13         1.61 o                         
  -2  -5  14          5.56          9.05         1.49 o                         
  -1  -5  14         28.55         27.86         1.64 o                         
   0  -5  14          1.72          1.86         0.81 o                         
   1  -5  14         13.97         13.35         1.52 o                         
   2  -5  14          1.20          0.19         1.26 o                         
   3  -5  14          8.49          8.34         1.54 o                         
   4  -5  14          0.44          0.68         1.37 o                         
   5  -5  14          0.01         -1.46         1.46 o                         
  -5  -4  14          0.74         -0.82         1.61 o                         
  -4  -4  14          0.59         -1.40         1.40 o                         
  -3  -4  14         12.51         11.04         1.62 o                         
  -2  -4  14         19.60         18.55         1.65 o                         
  -1  -4  14          9.87          9.84         1.35 o                         
   0  -4  14          3.91          5.99         0.86 o                         
   1  -4  14         19.67         18.74         0.99 o                         
   2  -4  14          1.53          2.15         1.22 o                         
   3  -4  14         18.08         16.64         1.77 o                         
   4  -4  14          8.89          8.75         1.53 o                         
   5  -4  14          1.79         -0.24         1.40 o                         
  -5  -3  14          0.91          2.18         1.45 o                         
  -4  -3  14          1.77          1.56         1.39 o                         
  -3  -3  14         18.97         20.52         1.72 o                         
  -2  -3  14          6.25          6.03         1.43 o                         
  -1  -3  14        167.68        172.62         2.99 o                         
   0  -3  14          6.32          3.91         0.80 o                         
   1  -3  14         37.12         40.67         1.19 o                         
   2  -3  14          7.49          6.01         1.32 o                         
   3  -3  14         13.13         13.68         1.48 o                         
   4  -3  14          9.14         10.65         1.00 o                         
   5  -3  14          0.01         -1.24         1.24 o                         
   6  -3  14          5.95          8.96         1.49 o                         
  -6  -2  14          0.17          2.07         1.47 o                         
  -5  -2  14          0.13          1.93         1.37 o                         
  -4  -2  14          1.16          3.20         1.37 o                         
  -3  -2  14          0.56          0.27         1.31 o                         
  -2  -2  14         94.25         96.62         2.50 o                         
  -1  -2  14        107.47        107.75         2.52 o                         
   0  -2  14         10.51         10.09         0.85 o                         
   1  -2  14          5.98          7.15         0.80 o                         
   2  -2  14         15.94         14.10         1.16 o                         
   3  -2  14         28.85         24.48         1.70 o                         
   4  -2  14          0.05         -0.72         0.85 o                         
   5  -2  14          2.87          1.60         0.89 o                         
   6  -2  14          1.90         -0.70         0.86 o                         
  -6  -1  14          0.70          1.89         1.29 o                         
  -5  -1  14          0.00          1.30         1.35 o                         
  -4  -1  14          1.53          1.80         1.32 o                         
  -3  -1  14         11.61          9.76         1.64 o                         
  -2  -1  14          1.21          1.28         1.61 o                         
  -1  -1  14        305.81        307.84         3.92 o                         
   0  -1  14          5.89          5.85         1.25 o                         
   1  -1  14         33.10         36.88         1.17 o                         
   2  -1  14          5.57          6.12         0.76 o                         
   3  -1  14          5.12          4.78         0.89 o                         
   4  -1  14          2.16          2.68         0.85 o                         
   5  -1  14         12.68         11.10         1.63 o                         
   6  -1  14          5.85          7.26         1.65 o                         
  -6   0  14          2.96          1.97         1.43 o                         
  -5   0  14          0.09          1.09         1.30 o                         
  -4   0  14         20.05         16.62         1.62 o                         
  -3   0  14         38.38         40.37         1.93 o                         
  -2   0  14         22.05         25.65         1.94 o                         
  -1   0  14        518.11        541.42         5.18 o                         
   0   0  14        228.34        237.67         3.49 o                         
   1   0  14          3.30          4.00         0.76 o                         
   2   0  14         12.53         13.55         0.91 o                         
   3   0  14         99.53         85.80         1.40 o                         
   4   0  14          9.32          8.50         1.67 o                         
   5   0  14          0.37          1.90         1.56 o                         
   6   0  14          1.58          4.57         1.69 o                         
  -6   1  14          0.00          1.23         1.52 o                         
  -5   1  14          3.41          1.45         1.35 o                         
  -4   1  14          0.84          1.80         1.37 o                         
  -3   1  14          6.66          6.17         1.45 o                         
  -2   1  14          4.04          3.79         1.51 o                         
  -1   1  14        179.13        175.12         3.22 o                         
   0   1  14         41.54         45.25         2.04 o                         
   1   1  14          2.70          3.10         1.34 o                         
   2   1  14          0.03         -1.09         1.32 o                         
   3   1  14          0.20          0.55         1.59 o                         
   4   1  14          0.21          3.09         1.57 o                         
   5   1  14         33.27         37.47         2.22 o                         
  -6   2  14          0.70         -0.86         1.57 o                         
  -5   2  14          0.00          0.45         1.40 o                         
  -4   2  14         38.61         32.88         1.86 o                         
  -3   2  14         60.75         72.66         2.37 o                         
  -2   2  14          3.63          4.27         1.39 o                         
  -1   2  14        310.52        323.23         4.36 o                         
   0   2  14        215.59        215.56         3.68 o                         
   1   2  14          2.03          1.39         1.48 o                         
   2   2  14         22.16         21.81         1.85 o                         
   3   2  14          8.34          6.34         1.62 o                         
   4   2  14          5.20          5.67         1.73 o                         
   5   2  14          0.88          2.62         1.70 o                         
  -5   3  14          4.24          3.00         1.00 o                         
  -4   3  14          0.71          0.66         0.78 o                         
  -3   3  14          5.74          7.82         1.19 o                         
  -2   3  14          1.07          1.98         0.93 o                         
  -1   3  14         21.52         22.08         1.87 o                         
   0   3  14         78.43         81.19         2.71 o                         
   1   3  14         14.69         17.90         3.85 o                         
   2   3  14          0.31          0.73         1.40 o                         
   3   3  14          0.01         -1.51         1.51 o                         
   4   3  14          0.02          0.49         1.55 o                         
  -5   4  14          0.45          2.81         1.09 o                         
  -4   4  14         12.21         10.69         1.63 o                         
  -3   4  14         22.86         26.72         2.20 o                         
  -2   4  14          9.40          6.70         1.26 o                         
  -1   4  14         25.60         26.79         1.29 o                         
   0   4  14         25.15         25.23         1.03 o                         
   1   4  14          9.61         10.12         0.99 o                         
   2   4  14         27.52         27.89         1.27 o                         
   3   4  14          2.01          2.25         1.56 o                         
   4   4  14          2.04          1.47         1.57 o                         
  -4   5  14          4.19          6.74         1.51 o                         
  -3   5  14          0.89          2.99         1.31 o                         
  -2   5  14          0.92         -0.01         1.22 o                         
  -1   5  14          0.26          0.44         1.26 o                         
   0   5  14         32.73         29.73         1.65 o                         
   1   5  14          0.51          0.14         1.19 o                         
   2   5  14          3.00          2.46         1.01 o                         
   3   5  14          0.15         -0.80         0.98 o                         
  -2   6  14          2.42          0.56         1.38 o                         
  -1   6  14          0.69         -0.62         1.29 o                         
   0   6  14          0.67          0.59         1.24 o                         
   1   6  14         12.90         13.26         1.54 o                         
  -2  -7  15          4.61          6.08         1.73 o                         
  -1  -7  15          4.72          5.10         1.57 o                         
   0  -7  15          0.12         -0.70         1.50 o                         
   1  -7  15          7.44          6.64         1.56 o                         
   2  -7  15          0.38          0.10         1.38 o                         
   3  -7  15          0.25          0.50         1.40 o                         
  -3  -6  15          2.94          3.98         1.76 o                         
  -2  -6  15          0.12          1.68         1.49 o                         
  -1  -6  15          0.22         -0.05         0.94 o                         
   0  -6  15         45.91         44.84         2.14 o                         
   1  -6  15          9.75         11.05         1.59 o                         
   2  -6  15          2.60          1.56         1.38 o                         
   3  -6  15          0.01         -1.35         1.35 o                         
   4  -6  15          6.36          6.44         1.63 o                         
  -4  -5  15          3.11          1.47         1.61 o                         
  -2  -5  15          1.89          1.68         1.42 o                         
  -1  -5  15          2.89          2.12         1.34 o                         
   0  -5  15          0.44          0.87         0.87 o                         
   1  -5  15         19.11         20.42         1.69 o                         
   2  -5  15          1.01         -0.62         1.31 o                         
   3  -5  15          0.10         -0.69         1.32 o                         
   4  -5  15          0.62          0.23         1.47 o                         
   5  -5  15          0.00          0.55         1.47 o                         
  -5  -4  15          1.07          1.17         1.65 o                         
  -4  -4  15          0.59          0.83         1.54 o                         
  -3  -4  15          2.31          2.40         1.45 o                         
  -2  -4  15         52.19         49.14         2.05 o                         
  -1  -4  15          0.70          0.64         1.20 o                         
   0  -4  15         22.99         18.56         1.03 o                         
   1  -4  15          1.92          2.93         0.83 o                         
   2  -4  15        124.53        128.06         3.11 o                         
   3  -4  15         10.03         10.95         1.44 o                         
   4  -4  15          0.39         -0.74         1.40 o                         
   5  -4  15          1.13          3.53         1.55 o                         
  -5  -3  15          1.70          1.93         1.43 o                         
  -4  -3  15          3.17          3.31         1.46 o                         
  -3  -3  15         18.70         16.08         1.70 o                         
  -2  -3  15          4.33          6.31         1.41 o                         
  -1  -3  15         14.33         10.41         1.38 o                         
   0  -3  15          2.77          2.20         0.83 o                         
   1  -3  15         17.12         17.39         0.98 o                         
   2  -3  15          2.07          2.07         1.35 o                         
   3  -3  15         12.50         11.77         1.40 o                         
   4  -3  15         10.56         10.71         1.05 o                         
   5  -3  15          2.94          6.16         1.38 o                         
  -5  -2  15          5.38          3.22         1.46 o                         
  -4  -2  15          0.42         -0.15         1.39 o                         
  -3  -2  15          7.43          9.91         1.57 o                         
  -2  -2  15        526.45        535.72         5.28 o                         
  -1  -2  15          6.37          7.96         1.44 o                         
   0  -2  15          0.25          0.44         0.78 o                         
   1  -2  15         14.36         18.42         1.03 o                         
   2  -2  15        182.42        158.84         2.08 o                         
   3  -2  15         20.03         18.41         1.61 o                         
   4  -2  15          5.70          3.71         0.90 o                         
   5  -2  15          0.83          0.88         1.13 o                         
  -6  -1  15          0.91         -0.67         1.40 o                         
  -5  -1  15          3.17          2.43         1.39 o                         
  -4  -1  15          0.06         -0.32         1.30 o                         
  -3  -1  15         72.86         70.86         2.41 o                         
  -2  -1  15         20.30         20.98         1.86 o                         
  -1  -1  15        212.45        198.67         3.42 o                         
   0  -1  15          0.01          0.42         1.23 o                         
   1  -1  15          1.66          1.55         0.78 o                         
   2  -1  15         29.01         22.18         1.09 o                         
   3  -1  15         18.23         12.18         1.32 o                         
   4  -1  15         16.82         18.56         1.09 o                         
   5  -1  15         16.86         14.78         1.80 o                         
  -5   0  15          5.68          3.10         1.44 o                         
  -4   0  15          2.55          0.48         1.34 o                         
  -3   0  15          0.99          1.63         1.41 o                         
  -2   0  15        585.96        615.14         5.90 o                         
  -1   0  15         11.87         13.41         1.80 o                         
   0   0  15          5.42          8.69         1.43 o                         
   1   0  15          8.65          7.84         0.87 o                         
   2   0  15          0.69         -0.25         0.80 o                         
   3   0  15          2.12          2.20         0.99 o                         
   4   0  15         10.12         10.24         1.70 o                         
   5   0  15          9.95          9.95         1.81 o                         
  -5   1  15          0.38         -0.12         1.37 o                         
  -4   1  15          4.37          3.53         1.44 o                         
  -3   1  15         48.29         50.97         2.26 o                         
  -2   1  15         18.17         16.57         1.85 o                         
  -1   1  15        256.90        252.68         3.92 o                         
   0   1  15          0.87          1.58         1.35 o                         
   1   1  15          0.99          0.29         1.28 o                         
   2   1  15         48.44         44.55         2.10 o                         
   3   1  15          0.86          0.41         1.47 o                         
   4   1  15          5.18          4.45         1.67 o                         
   5   1  15         10.28         13.42         1.86 o                         
  -5   2  15          0.29         -0.23         0.98 o                         
  -4   2  15          0.58          1.68         1.45 o                         
  -3   2  15         24.28         24.07         1.87 o                         
  -2   2  15         69.30         72.25         2.47 o                         
  -1   2  15          1.49          0.60         1.59 o                         
   0   2  15          2.96          2.20         1.46 o                         
   1   2  15         16.77         15.68         1.78 o                         
   2   2  15         17.85         21.20         1.31 o                         
   3   2  15          0.04          0.36         1.58 o                         
   4   2  15          4.93          3.89         1.64 o                         
   5   2  15          5.31          7.02         1.86 o                         
  -5   3  15          0.08          0.09         1.44 o                         
  -4   3  15         10.24          8.76         1.68 o                         
  -3   3  15          4.74          3.97         1.43 o                         
  -2   3  15          6.02          6.51         1.55 o                         
  -1   3  15         43.68         37.87         2.15 o                         
   0   3  15          2.42          0.67         1.55 o                         
   1   3  15          0.65          1.10         1.00 o                         
   2   3  15         15.98         15.83         1.80 o                         
   3   3  15          1.54          1.46         1.50 o                         
   4   3  15          0.27         -1.22         1.43 o                         
  -4   4  15          0.00          0.22         1.04 o                         
  -3   4  15         13.21         13.13         1.23 o                         
  -2   4  15          0.05         -0.31         1.00 o                         
  -1   4  15          6.70          5.22         1.29 o                         
   0   4  15          0.12          0.80         0.88 o                         
   1   4  15          0.06          0.71         0.87 o                         
   2   4  15          0.73          3.28         1.44 o                         
   3   4  15          0.59          0.53         1.52 o                         
  -3   5  15          0.03          1.96         1.11 o                         
  -2   5  15          1.16          2.25         1.35 o                         
  -1   5  15          0.00          4.01         1.23 o                         
   0   5  15          8.67          9.83         1.32 o                         
   1   5  15          3.52          3.77         1.27 o                         
   2   5  15          2.23          1.75         1.35 o                         
  -1   6  15          2.45          2.90         1.38 o                         
  -1  -7  16          1.67          0.32         1.51 o                         
   0  -7  16         11.78         11.67         1.78 o                         
   1  -7  16          7.11          7.69         1.61 o                         
   2  -7  16          0.07         -0.36         1.36 o                         
  -3  -6  16         13.09         13.49         1.84 o                         
  -2  -6  16          0.69          1.46         1.50 o                         
  -1  -6  16          0.89          1.38         1.35 o                         
   0  -6  16         21.20         26.59         1.91 o                         
   1  -6  16         31.32         33.50         2.10 o                         
   2  -6  16          0.15         -0.43         1.27 o                         
   3  -6  16          0.06         -0.33         1.30 o                         
  -3  -5  16          5.82          7.41         1.69 o                         
  -2  -5  16         15.40         15.38         1.65 o                         
  -1  -5  16          0.02         -0.77         1.24 o                         
   0  -5  16          6.87          7.21         1.00 o                         
   1  -5  16         67.00         65.95         2.47 o                         
   2  -5  16          0.45          1.43         1.38 o                         
   3  -5  16          1.98          2.18         1.32 o                         
   4  -5  16          2.61          2.53         1.49 o                         
  -4  -4  16          3.66          3.27         1.68 o                         
  -3  -4  16         79.51         85.07         2.72 o                         
  -2  -4  16          0.00          0.87         1.36 o                         
  -1  -4  16         10.64         10.09         1.44 o                         
   0  -4  16         35.72         38.46         1.34 o                         
   1  -4  16         34.35         33.08         2.02 o                         
   2  -4  16         19.11         14.80         1.58 o                         
   3  -4  16          0.34          0.67         1.24 o                         
   4  -4  16          4.62          7.14         1.58 o                         
   5  -4  16          5.16          3.79         1.53 o                         
  -5  -3  16          0.15          2.28         1.59 o                         
  -4  -3  16          7.61         12.85         1.74 o                         
  -3  -3  16          7.40          6.83         1.66 o                         
  -2  -3  16         50.62         46.00         2.10 o                         
  -1  -3  16          0.47          0.44         1.24 o                         
   0  -3  16          1.90          1.51         0.86 o                         
   1  -3  16        192.69        171.24         5.59 o                         
   2  -3  16          6.77          5.07         1.36 o                         
   3  -3  16          0.08          1.37         1.16 o                         
   4  -3  16          7.37          9.46         0.99 o                         
   5  -3  16         17.30         18.77         1.71 o                         
  -5  -2  16          0.55          0.31         1.44 o                         
  -4  -2  16          0.85          0.65         1.43 o                         
  -3  -2  16         41.00         45.85         2.12 o                         
  -2  -2  16          1.95          2.12         1.43 o                         
  -1  -2  16          1.47          2.19         1.25 o                         
   0  -2  16          0.44         -0.28         1.41 o                         
   1  -2  16          0.88          2.32         0.90 o                         
   2  -2  16         44.84         36.87         1.92 o                         
   3  -2  16          1.54          1.29         1.16 o                         
   4  -2  16         26.22         26.36         3.36 o                         
   5  -2  16          1.28          0.53         0.89 o                         
  -5  -1  16          0.00         -1.39         1.39 o                         
  -4  -1  16          1.87          2.15         1.43 o                         
  -3  -1  16          2.17          2.93         1.44 o                         
  -2  -1  16         26.88         21.89         1.75 o                         
  -1  -1  16          1.10          2.42         1.40 o                         
   0  -1  16          5.47          4.90         1.37 o                         
   1  -1  16        154.55        133.59         2.02 o                         
   2  -1  16         20.31         16.48         1.07 o                         
   3  -1  16          0.04          0.32         1.02 o                         
   4  -1  16          3.14          3.64         1.34 o                         
   5  -1  16          9.10         10.07         1.82 o                         
  -5   0  16          0.09          0.23         1.40 o                         
  -4   0  16          5.22          7.67         1.58 o                         
  -3   0  16         11.54         13.32         1.67 o                         
  -2   0  16          0.14          0.90         1.51 o                         
  -1   0  16         12.48         10.84         1.60 o                         
   0   0  16         17.27         17.70         1.69 o                         
   1   0  16          5.83          8.39         1.28 o                         
   2   0  16          2.75          2.26         0.81 o                         
   3   0  16          6.91          7.50         1.61 o                         
   4   0  16          5.49          6.37         1.59 o                         
   5   0  16          0.71         -1.01         1.62 o                         
  -5   1  16          0.44          1.75         1.41 o                         
  -4   1  16          0.34          1.89         1.46 o                         
  -3   1  16          0.16          0.14         1.42 o                         
  -2   1  16          0.75          3.24         1.60 o                         
  -1   1  16          0.78          0.68         1.45 o                         
   0   1  16         21.02         20.53         1.78 o                         
   1   1  16         14.87         11.83         1.67 o                         
   2   1  16         14.39         11.34         1.65 o                         
   3   1  16          2.93          4.38         1.59 o                         
   4   1  16          0.33          1.48         1.68 o                         
   5   1  16          1.15          0.63         1.57 o                         
  -5   2  16          2.05          1.12         1.49 o                         
  -4   2  16          0.19          2.95         1.50 o                         
  -3   2  16         28.98         32.12         2.06 o                         
  -2   2  16          0.07          2.37         1.54 o                         
  -1   2  16         16.14         15.51         1.74 o                         
   0   2  16          0.06          0.00         1.47 o                         
   1   2  16          0.29         -0.32         1.44 o                         
   2   2  16         10.11         10.97         1.21 o                         
   3   2  16          6.70          5.08         1.65 o                         
   4   2  16          1.20         -1.60         1.60 o                         
  -4   3  16          0.31         -0.23         0.93 o                         
  -3   3  16          0.17         -0.60         1.43 o                         
  -2   3  16         14.21         16.94         1.84 o                         
  -1   3  16          1.58          2.10         1.59 o                         
   0   3  16          5.48          4.49         1.70 o                         
   1   3  16          1.98          0.98         1.03 o                         
   2   3  16          2.34          2.14         1.49 o                         
   3   3  16          2.55          5.16         1.63 o                         
   4   3  16          1.05          2.37         1.70 o                         
  -4   4  16          9.36          7.60         1.68 o                         
  -3   4  16          4.12          4.63         1.15 o                         
  -2   4  16          0.03          0.62         1.06 o                         
  -1   4  16          4.35          5.47         1.79 o                         
   0   4  16          0.59          1.65         1.61 o                         
   1   4  16          1.54          0.50         1.33 o                         
   2   4  16          5.38          5.66         1.53 o                         
   3   4  16          1.26          0.19         1.48 o                         
  -2   5  16          3.08          2.68         3.12 o                         
  -1   5  16          0.20          0.89         1.34 o                         
   0   5  16          1.05          2.60         1.19 o                         
   1   5  16          1.04         -0.11         1.21 o                         
  -2  -6  17          0.13          2.25         1.55 o                         
  -1  -6  17          9.08          6.02         1.53 o                         
   0  -6  17          0.11          1.12         1.46 o                         
   1  -6  17         11.22         11.37         1.64 o                         
   2  -6  17          1.17          0.45         1.40 o                         
   3  -6  17          3.51          4.50         1.51 o                         
  -3  -5  17          0.06         -0.77         1.57 o                         
  -2  -5  17          0.08         -0.33         1.46 o                         
  -1  -5  17          0.03         -0.15         1.35 o                         
   0  -5  17         38.24         37.18         1.43 o                         
   1  -5  17          2.10          3.25         1.43 o                         
   2  -5  17          1.60          0.29         1.36 o                         
   3  -5  17          0.63          1.72         1.35 o                         
   4  -5  17          5.21          3.71         1.32 o                         
  -4  -4  17          0.24         -0.45         1.69 o                         
  -3  -4  17          0.18          2.63         1.62 o                         
  -2  -4  17          4.99          5.96         1.56 o                         
  -1  -4  17          0.02          0.17         1.33 o                         
   0  -4  17         16.48         17.74         1.14 o                         
   1  -4  17         19.14         19.48         1.77 o                         
   2  -4  17          4.97          2.26         1.31 o                         
   3  -4  17         14.71         13.53         1.66 o                         
   4  -4  17         19.16         23.75         1.77 o                         
  -4  -3  17          0.00          0.48         1.60 o                         
  -3  -3  17          0.65         -0.46         1.53 o                         
  -2  -3  17          0.00         -0.22         1.34 o                         
  -1  -3  17          4.78          3.77         1.36 o                         
   0  -3  17         43.99         45.07         1.49 o                         
   1  -3  17         20.15         20.63         1.85 o                         
   2  -3  17          0.01          0.79         1.22 o                         
   3  -3  17          0.08          1.24         1.25 o                         
   4  -3  17          2.43          2.50         1.44 o                         
   5  -3  17         25.51         31.41         2.07 o                         
  -5  -2  17          0.24         -0.44         1.53 o                         
  -4  -2  17          0.43          1.56         1.47 o                         
  -3  -2  17          0.15          1.26         1.43 o                         
  -2  -2  17         12.93         16.40         1.73 o                         
  -1  -2  17          0.59          1.50         1.29 o                         
   0  -2  17         16.26         16.24         1.60 o                         
   1  -2  17          0.73          0.09         0.89 o                         
   2  -2  17         21.28         20.96         1.63 o                         
   3  -2  17          5.32          5.23         1.22 o                         
   4  -2  17         22.86         29.04         1.32 o                         
   5  -2  17          3.51          6.06         1.05 o                         
  -5  -1  17          0.35          1.88         1.55 o                         
  -4  -1  17          0.46          0.01         1.47 o                         
  -3  -1  17          8.69          5.98         1.57 o                         
  -2  -1  17          1.55          2.90         1.51 o                         
  -1  -1  17         10.77          9.83         1.59 o                         
   0  -1  17          2.89          3.60         1.36 o                         
   1  -1  17         20.39         23.36         1.19 o                         
   2  -1  17          2.44          3.84         0.88 o                         
   3  -1  17          0.09          0.19         1.05 o                         
   4  -1  17          1.27          4.79         1.63 o                         
   5  -1  17         13.60         13.95         1.98 o                         
  -5   0  17          0.19          3.78         1.57 o                         
  -4   0  17          0.75          0.08         1.47 o                         
  -3   0  17          3.90          3.53         1.54 o                         
  -2   0  17          1.27          3.73         1.55 o                         
  -1   0  17          5.25          6.25         1.61 o                         
   0   0  17          2.60          0.68         1.34 o                         
   1   0  17          6.28          3.68         1.47 o                         
   2   0  17         18.08         17.28         1.71 o                         
   3   0  17          0.21         -0.39         1.52 o                         
   4   0  17          1.84          0.44         1.56 o                         
  -5   1  17          0.04          1.54         1.48 o                         
  -4   1  17          2.13          1.69         1.46 o                         
  -3   1  17          5.73          6.23         1.59 o                         
  -2   1  17          1.92          2.12         1.50 o                         
  -1   1  17          0.31         -0.01         1.42 o                         
   0   1  17          7.11          3.92         1.57 o                         
   1   1  17          1.24          0.84         1.40 o                         
   2   1  17          0.00         -0.75         1.55 o                         
   3   1  17          0.03         -0.52         1.51 o                         
   4   1  17          0.16          0.54         1.56 o                         
  -4   2  17          2.02          1.04         1.47 o                         
  -3   2  17          3.61          4.33         1.58 o                         
  -2   2  17          0.23          1.08         1.47 o                         
  -1   2  17          1.11          1.94         1.52 o                         
   0   2  17         10.04          8.64         1.65 o                         
   1   2  17          0.26         -0.74         1.59 o                         
   2   2  17          2.56          2.42         1.08 o                         
   3   2  17          0.09          0.90         1.48 o                         
   4   2  17          0.99          0.04         1.63 o                         
  -4   3  17          0.02         -0.70         0.98 o                         
  -3   3  17          1.04          1.20         1.53 o                         
  -2   3  17          0.04          0.46         1.52 o                         
  -1   3  17          5.44          5.30         1.67 o                         
   0   3  17          5.90          3.91         1.76 o                         
   1   3  17          0.13         -0.06         1.08 o                         
   2   3  17          2.06          2.22         1.48 o                         
   3   3  17          0.18          0.24         1.65 o                         
  -3   4  17          0.21          1.80         1.70 o                         
  -2   4  17          0.27         -0.27         1.63 o                         
  -1   4  17          3.93          5.46         1.89 o                         
   0   4  17         10.68         14.04         2.11 o                         
   1   4  17          1.81          2.95         1.43 o                         
   2   4  17          0.13          3.49         1.53 o                         
  -1  -6  18          1.92          3.03         1.57 o                         
   0  -6  18         19.16         23.82         1.97 o                         
   1  -6  18          2.50          6.51         1.51 o                         
   2  -6  18          0.11          3.89         1.52 o                         
  -2  -5  18          0.26          0.22         1.55 o                         
  -1  -5  18          9.68         11.38         1.63 o                         
   0  -5  18          0.17          1.93         1.06 o                         
   1  -5  18          3.28          3.36         1.29 o                         
   2  -5  18          2.14          5.24         1.62 o                         
   3  -5  18          5.34          5.98         1.55 o                         
  -3  -4  18          3.73          2.24         1.59 o                         
  -2  -4  18          0.08         -0.28         1.42 o                         
  -1  -4  18          1.35          2.27         1.37 o                         
   0  -4  18         15.01         14.28         1.37 o                         
   1  -4  18          0.83          3.56         1.42 o                         
   2  -4  18          0.23          2.13         1.40 o                         
   3  -4  18          3.06          4.76         1.34 o                         
   4  -4  18          0.77         -1.22         1.22 o                         
  -4  -3  18         24.10         29.06         2.19 o                         
  -3  -3  18          6.58          9.54         1.61 o                         
  -2  -3  18          0.07         -0.07         1.40 o                         
  -1  -3  18          0.26          1.04         1.30 o                         
   0  -3  18          1.19          0.45         1.24 o                         
   1  -3  18         12.54          9.43         1.04 o                         
   2  -3  18          9.55          8.06         1.52 o                         
   3  -3  18          2.05          3.38         1.29 o                         
   4  -3  18          0.11          0.72         1.03 o                         
  -4  -2  18          4.15          3.94         1.61 o                         
  -3  -2  18         11.50         12.79         1.76 o                         
  -2  -2  18         10.35          8.58         1.56 o                         
  -1  -2  18          0.38          0.37         1.37 o                         
   0  -2  18          3.55          4.03         1.48 o                         
   1  -2  18          0.55          0.68         0.85 o                         
   2  -2  18          4.50          3.02         1.19 o                         
   3  -2  18          0.00         -1.02         1.09 o                         
   4  -2  18          5.29          8.72         1.97 o                         
  -4  -1  18          8.61          8.09         1.77 o                         
  -3  -1  18         13.68         15.91         1.85 o                         
  -2  -1  18          0.85          0.35         1.42 o                         
  -1  -1  18         12.06         11.23         1.72 o                         
   0  -1  18          0.64          0.69         1.33 o                         
   1  -1  18         21.63         18.13         1.81 o                         
   2  -1  18         15.34         15.35         1.36 o                         
   3  -1  18          0.46          0.65         0.87 o                         
   4  -1  18          1.97          7.02         1.74 o                         
  -4   0  18          2.45          1.07         1.51 o                         
  -3   0  18          1.69          0.48         1.63 o                         
  -2   0  18          3.21          2.74         1.48 o                         
  -1   0  18          0.00          0.27         1.48 o                         
   0   0  18          3.62          3.97         1.48 o                         
   1   0  18          0.64          1.29         1.47 o                         
   2   0  18          6.75          6.47         1.53 o                         
   3   0  18          1.14          3.11         1.60 o                         
   4   0  18          4.75          4.64         1.72 o                         
  -4   1  18          1.38          1.14         1.58 o                         
  -3   1  18          3.48          4.16         1.67 o                         
  -2   1  18          1.09          1.69         1.53 o                         
  -1   1  18         14.42         14.17         1.84 o                         
   0   1  18          3.94          3.04         1.58 o                         
   1   1  18         11.76         10.19         1.73 o                         
   2   1  18          6.88          5.16         1.73 o                         
   3   1  18          2.15          3.92         1.65 o                         
  -4   2  18          2.12         -0.06         1.37 o                         
  -3   2  18          2.27          4.69         1.69 o                         
  -2   2  18          5.36          6.53         1.70 o                         
  -1   2  18          0.47          1.63         1.55 o                         
   0   2  18          4.70          4.96         1.69 o                         
   1   2  18          0.41         -1.62         1.62 o                         
   2   2  18          0.88          0.48         1.12 o                         
   3   2  18          0.00         -0.76         1.63 o                         
  -3   3  18          0.13          0.64         1.58 o                         
  -2   3  18          0.06          0.29         1.69 o                         
  -1   3  18          7.96         10.52         1.98 o                         
   0   3  18          2.92          1.65         1.76 o                         
   1   3  18          3.77          3.19         1.20 o                         
   2   3  18          1.32          1.14         1.52 o                         
  -2   4  18          7.10          5.35         1.96 o                         
  -1   4  18          0.65          1.37         1.97 o                         
   0   4  18          1.63          0.00         1.82 o                         
   1   4  18          0.53          1.65         1.38 o                         
  -2  -5  19          0.10         -0.79         1.50 o                         
  -1  -5  19          1.12          2.00         1.49 o                         
   1  -5  19          0.76          0.03         1.42 o                         
   2  -5  19          0.24         -1.47         1.47 o                         
  -2  -4  19          0.05          0.23         1.55 o                         
  -1  -4  19          1.53          3.03         1.43 o                         
   0  -4  19          0.03         -1.40         1.40 o                         
   1  -4  19          0.01          0.36         1.38 o                         
   2  -4  19          0.24         -0.44         1.33 o                         
   3  -4  19          0.17         -1.33         1.33 o                         
  -3  -3  19          1.02          0.97         1.49 o                         
  -2  -3  19          1.58          2.95         1.53 o                         
  -1  -3  19          0.09         -0.33         1.40 o                         
   0  -3  19          0.57          1.06         1.32 o                         
   1  -3  19          3.31          3.84         1.37 o                         
   2  -3  19          0.04          0.83         1.20 o                         
   3  -3  19          0.09          0.86         1.30 o                         
  -3  -2  19          1.18         -1.59         1.59 o                         
  -2  -2  19          0.02          0.40         1.48 o                         
  -1  -2  19          0.05         -0.98         1.41 o                         
   0  -2  19          0.23          0.38         1.34 o                         
   1  -2  19          1.09          1.27         0.93 o                         
   2  -2  19          0.78          3.50         1.30 o                         
   3  -2  19          0.76          2.32         1.34 o                         
   4  -2  19         12.57         16.24         1.23 o                         
  -4  -1  19          0.00          1.61         1.67 o                         
  -3  -1  19          4.57          3.73         1.70 o                         
  -2  -1  19          2.89          2.20         1.59 o                         
  -1  -1  19          1.02          0.56         1.42 o                         
   0  -1  19          2.70          3.36         1.49 o                         
   1  -1  19          3.31          4.08         1.50 o                         
   2  -1  19          2.48          1.62         1.83 o                         
   3  -1  19          0.01          0.19         1.53 o                         
  -4   0  19          0.29          0.84         1.67 o                         
  -3   0  19          4.06          5.30         1.76 o                         
  -2   0  19          2.83          3.23         1.66 o                         
  -1   0  19          1.73          0.96         1.57 o                         
   0   0  19          1.21          0.94         1.49 o                         
   1   0  19          6.51          4.44         1.71 o                         
   2   0  19          0.30          2.55         1.67 o                         
   3   0  19          0.04          1.27         1.60 o                         
  -3   1  19          5.09          7.34         1.84 o                         
  -2   1  19          1.83          1.60         1.59 o                         
  -1   1  19          0.56          0.66         1.62 o                         
   0   1  19          0.70          1.47         1.68 o                         
   1   1  19          5.01          4.23         1.73 o                         
   2   1  19          3.85          4.57         1.22 o                         
   3   1  19          0.42         -1.66         1.66 o                         
  -3   2  19          4.32         10.50         2.04 o                         
  -2   2  19          1.99          1.97         1.69 o                         
  -1   2  19          2.60          3.64         1.77 o                         
   0   2  19          8.34          8.06         1.90 o                         
   1   2  19          4.75          1.10         1.81 o                         
   2   2  19          0.15         -0.46         1.20 o                         
  -2   3  19          0.50         -0.43         1.74 o                         
  -1   3  19          7.39         10.17         2.02 o                         
   0   3  19          0.81         -0.29         1.96 o                         
   1   3  19          3.99          4.32         3.03 o                         
  -2  -4  20          1.32          0.37         1.69 o                         
  -1  -4  20          9.21         11.59         1.74 o                         
   0  -4  20          0.32          1.85         1.48 o                         
   1  -4  20          0.00         -0.40         1.38 o                         
   2  -4  20          1.62          1.26         1.44 o                         
  -2  -3  20          5.89          6.25         1.72 o                         
  -1  -3  20          5.02          7.59         1.66 o                         
   0  -3  20          0.55          0.88         1.44 o                         
   1  -3  20          6.05          8.06         1.65 o                         
   2  -3  20          1.95          3.07         1.37 o                         
   3  -3  20          0.43          1.50         1.25 o                         
  -3  -2  20          6.06          4.58         1.72 o                         
  -2  -2  20          0.35          2.16         1.60 o                         
  -1  -2  20          1.71          3.55         1.51 o                         
   0  -2  20          0.07         -0.87         1.45 o                         
   1  -2  20          0.02         -0.93         0.93 o                         
   2  -2  20          0.57         -0.01         1.13 o                         
   3  -2  20          0.97          0.73         1.33 o                         
  -3  -1  20          9.35          8.83         1.87 o                         
  -2  -1  20          0.04          1.13         1.58 o                         
  -1  -1  20          1.14         -0.16         1.52 o                         
   0  -1  20          3.75          5.43         1.64 o                         
   1  -1  20          4.43          4.29         1.63 o                         
   2  -1  20          4.82          6.43         1.31 o                         
   3  -1  20          0.73          2.22         1.67 o                         
  -3   0  20          4.76          2.70         1.84 o                         
  -2   0  20          0.85         -0.11         1.68 o                         
  -1   0  20          2.72          1.50         1.86 o                         
   0   0  20          2.08          5.26         1.77 o                         
   1   0  20          0.87          1.33         1.60 o                         
   2   0  20          2.01          3.79         1.64 o                         
  -2   1  20          8.27          8.36         1.81 o                         
  -1   1  20          0.41          1.67         1.71 o                         
   0   1  20          3.75          7.84         1.91 o                         
   1   1  20          5.02          5.36         1.89 o                         
   2   1  20          0.41          1.94         1.19 o                         
  -1   2  20          3.26          3.14         1.87 o                         
   0   2  20          2.44          4.73         1.93 o                         
   1   2  20          0.15         -0.27         1.99 o                         
  -1  -3  21          0.93          0.60         1.73 o                         
   0  -3  21          2.73          6.43         1.60 o                         
   1  -3  21          3.54          5.54         1.52 o                         
  -2  -2  21          8.27          8.91         1.88 o                         
  -1  -2  21          9.39         13.81         1.95 o                         
   0  -2  21          3.49          6.03         1.61 o                         
   2  -2  21          0.08          1.10         1.25 o                         
  -2  -1  21          1.26          1.74         1.74 o                         
  -1  -1  21          0.21         -0.58         1.75 o                         
   0  -1  21         10.13         11.28         1.93 o                         
   1  -1  21          5.07          4.34         1.73 o                         
  -1   0  21         13.91         16.65         2.08 o                         
   0   0  21          9.88         11.97         2.05 o                         
   1   0  21         11.67         13.73         1.94 o                         
   0   1  21         15.83         18.17         2.22 o                         
                                                                                
