# Supplementary material for: The crystal structures of salts of N-(4-fluoro­phen­yl)piperazine with four aromatic carb­oxy­lic acids and with picric acid
Source: Acta Crystallogr E Crystallogr Commun. 2020 Jul 3;76(Pt 8):1179–86. doi: 10.1107/S2056989020008749 (PMC7405574; doi:10.1107/S2056989020008749)
Supplement: Supplementary file 3 [file e-76-01179-IIsup3.hkl]

data_II                                                                         
_shelx_title ' hc5cgq'                                                          
_shelx_refln_list_code          4                                               
_shelx_F_calc_maximum      162.58                                               
_exptl_crystal_F_000       395.02                                               
_reflns_d_resolution_high  0.7687                                               
                                                                                
loop_                                                                           
 _space_group_symop_operation_xyz                                               
 'x, y, z'                                                                      
 '-x, -y, -z'                                                                   
                                                                                
_cell_length_a     7.2584                                                       
_cell_length_b     9.3470                                                       
_cell_length_c    13.7670                                                       
_cell_angle_alpha 101.140                                                       
_cell_angle_beta   95.980                                                       
_cell_angle_gamma 109.440                                                       
                                                                                
_shelx_F_squared_multiplier     1.000                                           
                                                                                
loop_                                                                           
 _refln_index_h                                                                 
 _refln_index_k                                                                 
 _refln_index_l                                                                 
 _refln_F_squared_calc                                                          
 _refln_F_squared_meas                                                          
 _refln_F_squared_sigma                                                         
 _refln_observed_status                                                         
   1   0   0        337.30        343.59         7.42 o                         
   2   0   0          4.18          5.49         0.62 o                         
   3   0   0         31.37         41.64         1.86 o                         
   4   0   0        334.52        306.35         4.53 o                         
   5   0   0        612.05        601.42         3.29 o                         
   6   0   0        241.70        212.13         6.79 o                         
   7   0   0         12.87         10.36         5.76 o                         
   8   0   0          0.59         -0.89         5.30 o                         
  -8   1   0         87.86         78.15         6.27 o                         
  -7   1   0        163.04        146.05         3.41 o                         
  -6   1   0        238.80        225.01        12.97 o                         
  -5   1   0        111.29        108.78         3.56 o                         
  -4   1   0         69.60         73.80         1.33 o                         
  -3   1   0        414.93        450.57         9.33 o                         
  -2   1   0       6540.12       6340.48       171.32 o                         
  -1   1   0       2850.50       2926.69        15.57 o                         
   1   1   0       3180.47       3318.40        38.17 o                         
   2   1   0        134.92        179.27         9.78 o                         
   3   1   0       2183.40       2136.75        32.75 o                         
   4   1   0       1337.44       1341.94        16.75 o                         
   5   1   0        213.66        219.19         2.70 o                         
   6   1   0          5.44          7.40         4.51 o                         
   7   1   0          6.33          8.71         5.20 o                         
   8   1   0         13.80         14.59         6.56 o                         
  -8   2   0         18.58         17.87         4.86 o                         
  -7   2   0         41.62         35.90        10.77 o                         
  -6   2   0         12.20         15.26         2.25 o                         
  -5   2   0        201.75        197.65         4.25 o                         
  -4   2   0       1769.49       1886.46        17.32 o                         
  -3   2   0       4485.72       4668.15        56.05 o                         
  -2   2   0       1593.15       1495.41        19.92 o                         
  -1   2   0          0.50          5.07         0.84 o                         
   0   2   0       2415.36       2385.33         4.00 o                         
   1   2   0       3509.29       3502.52         5.97 o                         
   2   2   0       1157.74       1226.18        13.04 o                         
   3   2   0        604.74        625.69         5.47 o                         
   4   2   0         68.67         67.06         2.14 o                         
   5   2   0        189.65        194.14        10.30 o                         
   6   2   0         97.94        119.74         6.41 o                         
   7   2   0         41.42         50.77         6.72 o                         
  -8   3   0         22.03         15.33         5.75 o                         
  -7   3   0          6.66          4.23         3.18 o                         
  -6   3   0        166.70        162.90         6.62 o                         
  -5   3   0       1407.37       1372.98        11.08 o                         
  -4   3   0        635.08        698.79        17.26 o                         
  -3   3   0        460.66        512.69         8.29 o                         
  -2   3   0         38.96         33.47         1.46 o                         
  -1   3   0        981.22        903.83         2.64 o                         
   0   3   0       1540.41       1588.74         4.22 o                         
   1   3   0        709.94        710.50         3.49 o                         
   2   3   0        234.35        225.95         2.99 o                         
   3   3   0        153.07        187.84         3.29 o                         
   4   3   0         44.52         42.13         3.77 o                         
   5   3   0        151.64        168.69         4.79 o                         
   6   3   0          2.07          5.00         6.00 o                         
   7   3   0          9.35          6.30         6.86 o                         
  -9   4   0          7.24          6.50         6.16 o                         
  -8   4   0         14.44         15.04         3.59 o                         
  -7   4   0         15.49         13.59         3.35 o                         
  -6   4   0        878.81        798.62        80.07 o                         
  -5   4   0        119.02        137.12         2.85 o                         
  -4   4   0        627.13        632.46         7.20 o                         
  -3   4   0        486.17        471.79         3.76 o                         
  -2   4   0        467.95        405.08         7.35 o                         
  -1   4   0       1783.28       1769.67         4.46 o                         
   0   4   0         46.00         44.94         1.72 o                         
   1   4   0         10.45         12.19         2.17 o                         
   2   4   0        166.35        152.76         3.27 o                         
   3   4   0        274.18        456.98         5.18 o                         
   4   4   0        212.73        204.23         4.79 o                         
   5   4   0         48.04         38.95         5.18 o                         
   6   4   0         17.13          8.87         6.08 o                         
  -8   5   0         98.28         96.37         3.76 o                         
  -7   5   0         40.70         45.10         5.83 o                         
  -6   5   0          0.89          3.79         2.27 o                         
  -5   5   0         59.29         78.52         4.63 o                         
  -4   5   0         41.12         47.95         2.27 o                         
  -3   5   0       1046.95        977.98        11.40 o                         
  -2   5   0        398.44        353.20         1.98 o                         
  -1   5   0        601.65        603.44         3.36 o                         
   0   5   0        427.39        457.62         3.66 o                         
   1   5   0        331.19        341.75         3.92 o                         
   2   5   0        665.37        727.79         5.61 o                         
   3   5   0        140.42        138.57         4.65 o                         
   4   5   0         30.52         24.66         5.31 o                         
   5   5   0          4.20          3.91         6.07 o                         
   6   5   0          3.86          5.07         7.10 o                         
  -8   6   0          1.94          9.75         5.75 o                         
  -7   6   0         19.39         38.77         5.55 o                         
  -6   6   0          5.74          6.34         4.48 o                         
  -5   6   0        742.13        785.62         7.98 o                         
  -4   6   0        506.38        487.41         9.31 o                         
  -3   6   0          1.64          4.31         3.68 o                         
  -2   6   0         38.96         48.02         1.64 o                         
  -1   6   0        247.50        224.08         2.96 o                         
   0   6   0        229.40        239.77         3.50 o                         
   1   6   0        167.63        176.71         4.21 o                         
   2   6   0        187.27        193.26         4.97 o                         
   3   6   0         26.25         21.83         4.91 o                         
   4   6   0          2.34          1.37         5.10 o                         
   5   6   0         23.72         28.52         7.02 o                         
  -8   7   0          0.27          2.06         6.14 o                         
  -7   7   0         59.69         75.39         6.67 o                         
  -6   7   0         60.04         39.94         5.28 o                         
  -5   7   0         38.90         40.46         2.63 o                         
  -4   7   0         59.42         52.11         2.58 o                         
  -3   7   0         88.20         80.11         4.26 o                         
  -2   7   0        248.63        266.19        37.41 o                         
  -1   7   0       1291.59       1333.02         6.07 o                         
   0   7   0        357.32        387.13         4.78 o                         
   1   7   0        147.62         96.54         4.61 o                         
   2   7   0          2.67          2.40         5.05 o                         
   3   7   0         66.69         65.52         5.53 o                         
   4   7   0          8.98         10.46         5.96 o                         
  -8   8   0         12.46         11.89         5.79 o                         
  -7   8   0         71.42         65.77         5.65 o                         
  -6   8   0         15.61         13.65         6.47 o                         
  -5   8   0          5.42          5.42         2.54 o                         
  -4   8   0        111.42        114.86         4.65 o                         
  -3   8   0        378.64        354.63         6.09 o                         
  -2   8   0        203.09        176.54         2.98 o                         
  -1   8   0          5.62          5.79         3.50 o                         
   0   8   0          0.55         -2.57         4.33 o                         
   1   8   0         71.97         70.68         5.04 o                         
   2   8   0        205.48        217.20         6.48 o                         
   3   8   0          7.17         10.19         5.75 o                         
  -7   9   0          3.18         -3.53         7.43 o                         
  -6   9   0         58.38         62.17         5.86 o                         
  -5   9   0         97.98        104.52         5.80 o                         
  -4   9   0        295.72        267.63        11.65 o                         
  -3   9   0         59.56         60.44         5.49 o                         
  -2   9   0         10.67          4.24         5.68 o                         
  -1   9   0          6.23          3.61         3.59 o                         
   0   9   0         63.13         53.20         5.00 o                         
   1   9   0        195.29        188.45         6.47 o                         
   2   9   0          8.78         12.01         6.08 o                         
  -7  10   0         17.31          5.86         7.63 o                         
  -6  10   0         69.19         82.66         7.05 o                         
  -5  10   0          7.93          7.41         3.73 o                         
  -4  10   0         60.21         52.76         3.59 o                         
  -3  10   0         52.82         50.57         5.89 o                         
  -2  10   0         40.43         25.87         5.52 o                         
  -1  10   0         52.45         49.81         4.34 o                         
   0  10   0         56.30         50.70         5.05 o                         
   1  10   0         19.44         22.99         5.66 o                         
  -5  11   0         11.87         21.47         7.03 o                         
  -4  11   0         56.39         67.16         8.47 o                         
  -3  11   0        115.07        110.45         7.14 o                         
  -2  11   0         13.65          0.67         6.71 o                         
   0  11   0          1.80         -0.04         5.16 o                         
   4 -12   1          0.54          1.84         4.85 o                         
   0 -11   1         12.39         11.77         4.97 o                         
   2 -11   1         12.93          7.77         7.31 o                         
   3 -11   1         17.11         24.23         7.62 o                         
   4 -11   1         19.37         23.19         4.15 o                         
   5 -11   1         47.34         51.73         8.21 o                         
  -1 -10   1         34.01         40.10         5.82 o                         
   0 -10   1         13.15         15.35         5.16 o                         
   1 -10   1         13.17          9.82         4.62 o                         
   2 -10   1         58.48         44.14         6.57 o                         
   3 -10   1          2.92          8.18         6.36 o                         
   4 -10   1        145.52        160.44        12.96 o                         
   5 -10   1         44.28         55.89         6.76 o                         
   6 -10   1          8.28          5.19         6.06 o                         
   7 -10   1          0.24          0.26         6.29 o                         
  -2  -9   1         14.13         17.20         6.00 o                         
  -1  -9   1         17.09         10.71         5.05 o                         
   0  -9   1          3.97          0.25         5.00 o                         
   1  -9   1         18.40         19.52         3.81 o                         
   2  -9   1        261.01        217.67         6.25 o                         
   3  -9   1        450.38        469.40         7.71 o                         
   4  -9   1         29.71         32.37         3.15 o                         
   5  -9   1          2.21          0.26         5.11 o                         
   6  -9   1          0.17          3.99         6.30 o                         
   7  -9   1          3.81         -1.29         6.42 o                         
  -3  -8   1         29.55         31.22         5.72 o                         
  -2  -8   1          1.30         -1.22         5.70 o                         
  -1  -8   1         12.54          9.06         4.38 o                         
   0  -8   1        227.28        245.83         4.81 o                         
   1  -8   1        393.23        395.71         4.62 o                         
   2  -8   1        148.74        128.82         6.64 o                         
   3  -8   1          4.74          4.02         4.60 o                         
   4  -8   1         13.29         16.35         2.53 o                         
   5  -8   1         11.10          8.38         4.82 o                         
   6  -8   1         51.56         47.79         5.92 o                         
   7  -8   1         70.85         91.71         6.95 o                         
   8  -8   1         20.66         35.42         7.11 o                         
  -4  -7   1          0.26          3.29         6.13 o                         
  -3  -7   1          0.63          4.10         6.08 o                         
  -2  -7   1          1.66          3.11         4.98 o                         
  -1  -7   1        297.56        314.74         5.08 o                         
   0  -7   1        871.38        853.66         5.75 o                         
   1  -7   1         36.24         47.70         2.90 o                         
   2  -7   1          0.36          2.05         3.39 o                         
   3  -7   1         52.83         49.52         4.48 o                         
   4  -7   1        439.48        410.77        32.98 o                         
   5  -7   1        496.30        488.85         6.08 o                         
   6  -7   1         16.19         16.93         5.66 o                         
   7  -7   1          0.62          4.12         6.03 o                         
   8  -7   1          1.32          8.92         6.86 o                         
  -5  -6   1          6.79          3.66         6.80 o                         
  -4  -6   1          4.02          7.66         6.10 o                         
  -3  -6   1        163.21        175.62         5.25 o                         
  -2  -6   1       1483.17       1527.21         8.18 o                         
  -1  -6   1        329.03        310.64         4.63 o                         
   0  -6   1         37.52         63.20         3.11 o                         
   1  -6   1         80.73         95.80         2.53 o                         
   2  -6   1         63.03         70.23         5.23 o                         
   3  -6   1        285.84        291.53         4.80 o                         
   4  -6   1        746.18        732.10         4.92 o                         
   5  -6   1         61.50         74.58         4.96 o                         
   6  -6   1         39.73         42.49         5.27 o                         
   7  -6   1         13.90         18.69         4.96 o                         
   8  -6   1         34.07         45.54         6.65 o                         
  -6  -5   1          0.22          4.36         7.16 o                         
  -5  -5   1         27.71         31.33         5.51 o                         
  -4  -5   1        134.37        212.07         6.01 o                         
  -3  -5   1        232.69        252.33         5.09 o                         
  -2  -5   1        104.54        123.34         4.02 o                         
  -1  -5   1        165.61        217.53         3.61 o                         
   0  -5   1         96.57        113.69         2.76 o                         
   1  -5   1       2651.46       2906.63         6.53 o                         
   2  -5   1        871.68        870.40         3.28 o                         
   3  -5   1       1054.77       1087.71         8.39 o                         
   4  -5   1          2.03          3.42         1.17 o                         
   5  -5   1        603.41        642.49        14.00 o                         
   6  -5   1          6.17          3.35         2.49 o                         
   7  -5   1        163.17        153.95        23.39 o                         
   8  -5   1         12.66         12.76         3.31 o                         
   9  -5   1          0.28          4.96         4.69 o                         
  -6  -4   1         91.11         83.42         6.16 o                         
  -5  -4   1        255.18        230.32         6.09 o                         
  -4  -4   1         42.56         37.06         4.30 o                         
  -3  -4   1         21.52         23.41         3.36 o                         
  -2  -4   1         12.99         12.48         2.95 o                         
  -1  -4   1       1947.33       2316.71         6.91 o                         
   0  -4   1       1825.41       2049.41         5.49 o                         
   1  -4   1        966.19       1007.56         3.38 o                         
   2  -4   1        114.26        104.71         4.47 o                         
   3  -4   1        183.14        178.75         4.03 o                         
   4  -4   1       1422.48       1393.06        19.88 o                         
   5  -4   1       1776.42       1930.92        64.48 o                         
   6  -4   1         43.29         46.77         6.22 o                         
   7  -4   1         58.98         64.10         3.03 o                         
   8  -4   1          0.14          1.33         3.81 o                         
   9  -4   1          0.95          6.77         5.39 o                         
  -7  -3   1         35.30         46.59         8.15 o                         
  -6  -3   1         77.34         91.66         6.14 o                         
  -5  -3   1         15.64          6.41         4.27 o                         
  -4  -3   1         92.95         87.80         3.58 o                         
  -3  -3   1        450.28        477.74         4.22 o                         
  -2  -3   1       1455.82       1627.95         5.75 o                         
  -1  -3   1       3403.34       3806.52         7.33 o                         
   0  -3   1          7.67          9.00         1.04 o                         
   1  -3   1         51.13         54.38         0.94 o                         
   2  -3   1        719.59        667.17         9.00 o                         
   3  -3   1       1816.91       1762.07         3.18 o                         
   4  -3   1         61.89         60.30         2.18 o                         
   5  -3   1          2.37          2.21         2.02 o                         
   6  -3   1          2.26         -0.21         2.66 o                         
   7  -3   1         18.37         13.34         3.04 o                         
   8  -3   1        120.22         91.38        24.47 o                         
  -7  -2   1          3.55          5.31         6.30 o                         
  -6  -2   1         31.85         29.94         5.18 o                         
  -5  -2   1        248.20        263.51         4.44 o                         
  -4  -2   1        667.22        636.46         4.60 o                         
  -3  -2   1        532.29        523.36         3.70 o                         
  -2  -2   1         42.13         49.86         1.84 o                         
  -1  -2   1        710.33        780.25         2.87 o                         
   0  -2   1       3391.21       3407.91        18.01 o                         
   1  -2   1       5436.74       5183.28        47.60 o                         
   2  -2   1       4308.76       3957.34        17.84 o                         
   3  -2   1       1256.61       1243.69         9.27 o                         
   4  -2   1          5.36          5.09         0.95 o                         
   5  -2   1         61.47         66.55         1.90 o                         
   6  -2   1        489.34        445.08        23.24 o                         
   7  -2   1         28.78         36.36        10.80 o                         
   8  -2   1         14.46         17.34         4.94 o                         
  -8  -1   1          3.52          2.66         7.37 o                         
  -7  -1   1          6.46          4.44         5.66 o                         
  -6  -1   1         22.03         28.83         5.00 o                         
  -5  -1   1        676.39        667.49        13.04 o                         
  -4  -1   1         16.97         14.21         1.37 o                         
  -3  -1   1        303.27        409.31        12.27 o                         
  -2  -1   1        140.71        113.04         3.00 o                         
  -1  -1   1      11375.19       9958.81        22.15 o                         
   1  -1   1         45.43         55.86         0.78 o                         
   2  -1   1        279.03        359.88         2.98 o                         
   3  -1   1          3.45          4.41         0.40 o                         
   4  -1   1        347.12        347.36         5.20 o                         
   5  -1   1        231.77        200.23         7.83 o                         
   6  -1   1         60.61         50.26         2.70 o                         
   7  -1   1         16.12         12.14         3.52 o                         
   8  -1   1          2.72          6.66         4.00 o                         
  -8   0   1          8.75          2.40         5.95 o                         
  -7   0   1         96.31         88.67         6.20 o                         
  -6   0   1        125.00        110.06         4.39 o                         
  -5   0   1          5.26          4.70         1.61 o                         
  -4   0   1        207.37        190.86         1.31 o                         
  -3   0   1       1006.28       1086.80        11.39 o                         
  -2   0   1        280.43        308.56         5.30 o                         
  -1   0   1        268.26        307.35         1.29 o                         
   1   0   1       1746.06       1677.40         8.44 o                         
   2   0   1       2061.50       1950.17         6.97 o                         
   3   0   1        761.67        718.66         6.57 o                         
   4   0   1       1781.87       1785.33         8.40 o                         
   5   0   1         88.58         72.91         3.29 o                         
   6   0   1          2.06          0.27         2.92 o                         
   7   0   1         20.45         26.53         3.49 o                         
   8   0   1         11.28          2.75         6.81 o                         
  -8   1   1          1.65         -2.66         5.89 o                         
  -7   1   1         11.72         11.11         4.45 o                         
  -6   1   1         16.70         14.32         1.94 o                         
  -5   1   1         74.90         78.78         2.76 o                         
  -4   1   1       1259.58       1212.97        10.73 o                         
  -3   1   1       3103.16       3120.17        13.85 o                         
  -2   1   1        460.99        421.94         5.15 o                         
  -1   1   1       1282.87       1072.09         2.31 o                         
   0   1   1        906.81        931.52         2.04 o                         
   1   1   1         67.86         84.55         1.13 o                         
   2   1   1        749.36        745.85         7.49 o                         
   3   1   1        831.64        819.93         4.88 o                         
   4   1   1         46.74         40.93         1.89 o                         
   5   1   1        156.00        160.51         3.74 o                         
   6   1   1         19.35         22.52         3.21 o                         
   7   1   1         26.93         27.01         6.36 o                         
  -8   2   1         14.29          6.39        11.99 o                         
  -7   2   1         48.01         40.86         6.64 o                         
  -6   2   1        240.26        217.81         4.41 o                         
  -5   2   1        445.42        408.87         5.93 o                         
  -4   2   1         74.51         76.33         1.26 o                         
  -3   2   1        423.01        522.08         3.34 o                         
  -2   2   1        537.42        533.03         7.23 o                         
  -1   2   1         14.10         29.41         6.47 o                         
   0   2   1      15163.68      12942.88        38.41 o                         
   1   2   1       1367.64       1383.64        11.86 o                         
   2   2   1        135.77        122.12         8.92 o                         
   3   2   1         95.66        120.09         9.13 o                         
   4   2   1        152.02        163.46         3.74 o                         
   5   2   1         93.16         97.94         2.85 o                         
   6   2   1        140.92        137.56         6.04 o                         
   7   2   1         35.86         30.81         6.35 o                         
  -9   3   1          1.93         14.46        12.33 o                         
  -8   3   1         27.01         11.96         5.78 o                         
  -7   3   1        156.94        154.47         3.40 o                         
  -6   3   1        566.77        566.86         3.64 o                         
  -5   3   1         35.77         33.00         1.51 o                         
  -4   3   1         20.31         23.87         1.20 o                         
  -3   3   1         30.11         32.92         1.29 o                         
  -2   3   1       1112.01       1098.45        16.37 o                         
  -1   3   1       3196.26       2748.78         4.60 o                         
   0   3   1       1063.38       1075.62         3.63 o                         
   1   3   1        400.93        512.82         8.19 o                         
   2   3   1         19.86         11.54         1.37 o                         
   3   3   1        770.47        761.40         5.62 o                         
   4   3   1        665.84        641.22         3.85 o                         
   5   3   1        271.62        232.24         4.95 o                         
   6   3   1          0.43          4.47         6.46 o                         
   7   3   1          2.90          4.71         7.12 o                         
  -9   4   1         18.54          7.41         6.10 o                         
  -8   4   1         21.42         21.45         6.10 o                         
  -7   4   1          0.74          2.86         3.34 o                         
  -6   4   1        126.25        114.24         2.68 o                         
  -5   4   1         61.36         71.67         1.66 o                         
  -4   4   1        716.72        665.05         9.69 o                         
  -3   4   1        856.50        712.25        18.36 o                         
  -2   4   1       3923.98       3612.41        47.77 o                         
  -1   4   1         77.93         68.57         1.65 o                         
   0   4   1        205.68        196.22         2.49 o                         
   1   4   1        855.00        807.38         4.59 o                         
   2   4   1       1023.09       1081.90         5.70 o                         
   3   4   1        205.26        197.23         4.30 o                         
   4   4   1         36.84         45.65         4.63 o                         
   5   4   1         56.32         46.50         4.86 o                         
   6   4   1         15.52         12.39         5.50 o                         
  -9   5   1          3.68          0.62         5.97 o                         
  -7   5   1          7.54          7.05         2.75 o                         
  -6   5   1        609.10        651.30         8.48 o                         
  -5   5   1        768.97        769.43        14.24 o                         
  -4   5   1        412.65        395.35         4.48 o                         
  -3   5   1        112.30         98.53         4.08 o                         
  -2   5   1         52.58         50.35         2.37 o                         
  -1   5   1        624.96        553.25         3.44 o                         
   0   5   1       1094.05       1052.72         5.09 o                         
   1   5   1       1448.99       1409.25         6.52 o                         
   2   5   1        314.00        314.27         4.57 o                         
   3   5   1          9.29          3.87         4.21 o                         
   4   5   1         25.65         26.57         5.20 o                         
   5   5   1         34.05         41.57         6.40 o                         
   6   5   1         63.17         56.68         7.52 o                         
  -8   6   1          3.90         10.27         5.61 o                         
  -7   6   1          8.85         17.55         5.25 o                         
  -6   6   1        253.81        260.04         5.63 o                         
  -5   6   1         48.40         37.28         2.40 o                         
  -4   6   1          4.81          8.04         1.97 o                         
  -3   6   1        265.10        287.41         8.92 o                         
  -2   6   1        738.42        656.28         3.02 o                         
  -1   6   1       1733.85       1600.22         5.92 o                         
   0   6   1        260.38        259.02         3.63 o                         
   1   6   1          0.55          2.37         3.68 o                         
   2   6   1        356.33        340.65         5.45 o                         
   3   6   1         53.22         56.25         5.44 o                         
   4   6   1         60.03         61.22         6.24 o                         
   5   6   1         39.11         39.25         7.35 o                         
  -8   7   1         51.38         52.67         6.03 o                         
  -7   7   1        123.98        133.49         6.24 o                         
  -6   7   1         20.24         21.08         5.50 o                         
  -5   7   1         79.75         98.13         3.49 o                         
  -4   7   1        135.64        135.32         2.68 o                         
  -3   7   1        669.25        643.72         6.33 o                         
  -2   7   1        312.76        266.57         4.11 o                         
  -1   7   1         19.61         20.21         2.77 o                         
   0   7   1        456.83        468.47         5.01 o                         
   1   7   1        248.01        252.54         5.24 o                         
   2   7   1         75.74         79.05         4.98 o                         
   3   7   1        103.95        107.46         6.26 o                         
   4   7   1         45.73         40.65         6.05 o                         
  -8   8   1          0.25          1.71         5.89 o                         
  -7   8   1         36.48         45.38         5.36 o                         
  -6   8   1         52.08         54.58         6.08 o                         
  -5   8   1        106.53        112.71         2.91 o                         
  -4   8   1        520.32        511.31         6.55 o                         
  -3   8   1          2.54          0.88         4.54 o                         
  -2   8   1         27.47         23.47         2.52 o                         
  -1   8   1        133.23        112.40         3.71 o                         
   0   8   1          9.72          9.94         4.12 o                         
   1   8   1         37.70         45.83         5.28 o                         
   2   8   1        130.42        133.57         5.79 o                         
   3   8   1         22.23         14.37         5.76 o                         
  -7   9   1          9.31          9.34         7.07 o                         
  -6   9   1         26.61         27.27         4.81 o                         
  -5   9   1         27.34         21.48         3.11 o                         
  -4   9   1          4.67          5.09         3.04 o                         
  -3   9   1        246.76        230.55         5.82 o                         
  -2   9   1         87.23         66.60         5.47 o                         
  -1   9   1         30.40         31.38         3.87 o                         
   0   9   1        234.03        244.09         5.36 o                         
   1   9   1         12.45         14.64         5.73 o                         
   2   9   1         61.93         46.89         6.03 o                         
  -7  10   1         58.71         11.48         7.68 o                         
  -6  10   1          0.08          1.56         6.78 o                         
  -5  10   1         20.20         31.37         3.62 o                         
  -4  10   1         27.83         29.46         3.37 o                         
  -3  10   1          5.38          4.93         6.03 o                         
  -2  10   1         15.16          8.25         5.08 o                         
  -1  10   1         13.60         16.44         4.89 o                         
   0  10   1         13.31         15.36         5.51 o                         
   1  10   1         59.90         47.54         5.43 o                         
  -5  11   1          1.86          2.50         3.69 o                         
  -4  11   1         22.84         23.05         3.94 o                         
  -3  11   1         28.73         34.17         6.31 o                         
  -2  11   1          2.38          0.83         6.55 o                         
   0 -11   2          5.14          5.96         5.52 o                         
   1 -11   2         20.86         10.65         5.55 o                         
   2 -11   2          0.96         -2.48         6.36 o                         
   3 -11   2        164.58        171.64         7.24 o                         
   4 -11   2         11.95         24.85         7.78 o                         
   5 -11   2         46.60         48.60         6.71 o                         
  -1 -10   2          0.79         -0.78         5.83 o                         
   0 -10   2          4.16          5.62         5.47 o                         
   1 -10   2         29.43         38.25         4.76 o                         
   2 -10   2        285.41        240.52         6.89 o                         
   3 -10   2         82.16         80.84         6.52 o                         
   4 -10   2          2.78         -1.49         6.11 o                         
   5 -10   2          4.47          2.38         7.40 o                         
   6 -10   2          5.49          5.71         7.01 o                         
  -2  -9   2          7.31          7.03         6.01 o                         
  -1  -9   2          4.75          6.31         5.50 o                         
   0  -9   2        116.13        123.58         4.94 o                         
   1  -9   2         67.02         71.61         4.30 o                         
   2  -9   2         15.07         13.30         5.94 o                         
   3  -9   2         28.62         34.42         6.25 o                         
   4  -9   2          0.62          2.22         6.40 o                         
   5  -9   2         53.74         49.83         6.27 o                         
   6  -9   2        182.92        196.89         7.16 o                         
   7  -9   2         31.03         31.96         7.83 o                         
  -4  -8   2          2.18          3.72         8.04 o                         
  -3  -8   2          0.68         -2.30         5.76 o                         
  -2  -8   2         70.03         85.18         5.59 o                         
  -1  -8   2        308.87        334.94         5.75 o                         
   0  -8   2        251.87        258.17         4.78 o                         
   1  -8   2         16.85         13.23         3.48 o                         
   2  -8   2          5.49          2.24         2.37 o                         
   3  -8   2          1.83          2.66         5.20 o                         
   4  -8   2        365.16        360.33         8.63 o                         
   5  -8   2         63.27         81.50         5.79 o                         
   6  -8   2          5.07         11.43         6.08 o                         
   8  -8   2          4.41          7.87         7.24 o                         
  -5  -7   2          1.73          2.31         7.06 o                         
  -4  -7   2          2.44          2.70         6.51 o                         
  -3  -7   2        312.96        298.66         6.32 o                         
  -2  -7   2         14.62         17.17         5.10 o                         
  -1  -7   2         27.66         25.20         4.50 o                         
   0  -7   2          8.39          9.52         3.32 o                         
   1  -7   2         39.14         41.45         2.93 o                         
   2  -7   2        114.39        110.08         6.50 o                         
   3  -7   2        343.57        365.30         6.01 o                         
   4  -7   2        680.78        707.19        24.09 o                         
   5  -7   2         38.46         27.06         4.60 o                         
   6  -7   2          5.18          5.98         5.17 o                         
   7  -7   2         22.90         20.82         6.77 o                         
   8  -7   2         11.50         13.98         5.89 o                         
  -6  -6   2          0.69          0.93         7.04 o                         
  -5  -6   2         24.61         22.05         7.25 o                         
  -4  -6   2        152.78        152.54         5.96 o                         
  -3  -6   2          1.83          3.28         4.65 o                         
  -2  -6   2         34.29         38.47         4.38 o                         
  -1  -6   2         41.32         42.55         3.83 o                         
   0  -6   2        871.25        945.50         5.33 o                         
   1  -6   2        490.53        506.21         3.63 o                         
   2  -6   2       1380.29       1350.70        11.81 o                         
   3  -6   2         73.77         61.83         3.87 o                         
   4  -6   2         45.24         49.94         1.43 o                         
   5  -6   2        322.25        281.05        37.52 o                         
   6  -6   2         29.60         27.94         2.62 o                         
   7  -6   2        183.67        195.37        13.65 o                         
   8  -6   2         31.64         36.92         8.40 o                         
   9  -6   2          1.02          5.94         5.34 o                         
  -6  -5   2         45.96         39.48         7.04 o                         
  -5  -5   2         63.55         92.12         6.52 o                         
  -4  -5   2         37.64         37.25         5.16 o                         
  -3  -5   2         25.33         21.12         4.24 o                         
  -2  -5   2          4.37          4.82         3.78 o                         
  -1  -5   2        681.64        753.13         4.92 o                         
   0  -5   2       1255.27       1263.35         5.09 o                         
   1  -5   2        150.72        110.34         2.05 o                         
   2  -5   2         14.28          8.34         1.73 o                         
   3  -5   2        190.76        158.78         9.44 o                         
   4  -5   2       1060.09        986.16        15.66 o                         
   5  -5   2        458.38        451.70        26.02 o                         
   6  -5   2          2.14          2.55         4.75 o                         
   7  -5   2         21.38         29.75         5.78 o                         
   8  -5   2          2.92         -1.03         4.38 o                         
   9  -5   2         10.84          8.57         4.77 o                         
  -6  -4   2         18.42         17.04         5.72 o                         
  -5  -4   2         26.27         24.15         5.13 o                         
  -4  -4   2        148.36        143.50         4.49 o                         
  -3  -4   2        303.50        334.39         4.45 o                         
  -2  -4   2       2525.84       2696.61         8.22 o                         
  -1  -4   2       1475.59       1469.05         5.46 o                         
   0  -4   2         83.90        133.21         2.03 o                         
   1  -4   2        332.79        393.82         2.22 o                         
   2  -4   2        626.40        675.12        32.42 o                         
   3  -4   2        476.44        395.20         9.95 o                         
   4  -4   2       1564.41       1681.60         4.70 o                         
   5  -4   2         52.76         55.53         9.44 o                         
   6  -4   2         33.18         37.35        10.20 o                         
   7  -4   2         43.00         49.98         3.50 o                         
   8  -4   2         50.53         50.92         3.67 o                         
  -7  -3   2          4.80         11.32         7.36 o                         
  -6  -3   2          7.96         10.69         5.39 o                         
  -5  -3   2        123.73        121.75         4.57 o                         
  -4  -3   2        327.16        347.97         4.64 o                         
  -3  -3   2        153.37        152.15         3.37 o                         
  -2  -3   2       1010.16       1078.04         4.79 o                         
  -1  -3   2       1228.25       1391.38         4.41 o                         
   0  -3   2        400.59        471.42        13.95 o                         
   1  -3   2       5660.81       5328.90       170.61 o                         
   2  -3   2       3808.47       3783.45        20.52 o                         
   3  -3   2       2743.99       2930.65        19.29 o                         
   4  -3   2        270.12        279.01         6.25 o                         
   5  -3   2        584.32        595.90        47.15 o                         
   6  -3   2        100.07         89.00         4.25 o                         
   7  -3   2        171.56        177.72        13.75 o                         
   8  -3   2         33.82         29.23         8.32 o                         
  -7  -2   2          1.10          1.03         6.76 o                         
  -6  -2   2        348.34        391.60         7.02 o                         
  -5  -2   2        345.51        359.60         4.61 o                         
  -4  -2   2        152.81        171.31         3.45 o                         
  -3  -2   2        439.47        498.58         3.60 o                         
  -2  -2   2          5.02          6.82         1.54 o                         
  -1  -2   2      12865.02      13285.78       182.01 o                         
   0  -2   2        175.16        209.36         1.50 o                         
   1  -2   2        796.82        948.27         3.13 o                         
   2  -2   2        290.35        298.31         2.53 o                         
   3  -2   2       1056.51       1121.97        17.18 o                         
   4  -2   2        628.86        609.68        10.18 o                         
   5  -2   2        376.03        404.10         2.65 o                         
   6  -2   2        818.87        796.30        19.46 o                         
   7  -2   2         36.49         25.85         5.26 o                         
   8  -2   2         15.84         19.84         5.42 o                         
  -8  -1   2         25.53         17.86         7.72 o                         
  -7  -1   2        167.94        168.73         6.38 o                         
  -6  -1   2         54.26         64.23         5.03 o                         
  -5  -1   2         35.15         33.12         1.83 o                         
  -4  -1   2        228.93        225.63         5.67 o                         
  -3  -1   2         91.54         85.97         1.38 o                         
  -2  -1   2       2329.52       2418.34         4.54 o                         
  -1  -1   2      17524.97      14179.10        25.73 o                         
   0  -1   2        594.60        696.89         1.96 o                         
   1  -1   2        160.87        185.28        11.85 o                         
   2  -1   2         29.73         28.61         0.88 o                         
   3  -1   2        872.37        826.81         8.23 o                         
   4  -1   2       1033.56       1036.21        10.51 o                         
   5  -1   2        161.72        130.20         3.88 o                         
   6  -1   2          5.71          8.51         2.60 o                         
   7  -1   2         74.55         64.46         5.18 o                         
   8  -1   2         10.69          7.64         3.82 o                         
  -8   0   2          0.41         -3.14         5.71 o                         
  -7   0   2          5.46          5.97         5.67 o                         
  -6   0   2         25.73         20.41         2.62 o                         
  -5   0   2        193.10        187.54         2.57 o                         
  -4   0   2        517.98        507.58         5.49 o                         
  -3   0   2       1821.15       1741.23        16.65 o                         
  -2   0   2        602.64        580.22         9.89 o                         
  -1   0   2       1866.47       1988.19         3.56 o                         
   0   0   2       2058.59       2063.86         3.24 o                         
   1   0   2        732.79        715.68         6.40 o                         
   2   0   2       2174.74       2128.86        11.16 o                         
   3   0   2       2686.44       2575.98         9.90 o                         
   4   0   2        126.08        128.89         1.59 o                         
   5   0   2        142.01        139.03         2.02 o                         
   6   0   2        178.75        149.19        12.36 o                         
   7   0   2         54.87         54.89         3.82 o                         
   8   0   2          3.37          1.67         4.50 o                         
  -8   1   2          0.85          0.36         5.85 o                         
  -7   1   2         25.10         18.49         4.99 o                         
  -6   1   2        137.72        131.20         2.71 o                         
  -5   1   2        707.83        672.23        14.02 o                         
  -4   1   2        155.10        139.55         1.73 o                         
  -3   1   2        587.41        670.81         7.27 o                         
  -2   1   2       1900.71       1724.24        34.66 o                         
  -1   1   2       8260.70       7075.18        59.00 o                         
   0   1   2         21.91         33.97         0.82 o                         
   1   1   2       4582.26       4032.88        20.75 o                         
   2   1   2        949.64        928.09         9.83 o                         
   3   1   2         42.21         42.13         1.49 o                         
   4   1   2        471.00        459.94         9.72 o                         
   5   1   2        164.52        129.28         4.55 o                         
   6   1   2        115.94         96.01         3.56 o                         
   7   1   2          7.78          8.30         3.95 o                         
  -7   2   2        175.59         99.91         6.28 o                         
  -6   2   2        231.90        221.36         6.91 o                         
  -5   2   2         27.19         25.47         1.87 o                         
  -4   2   2        205.93        225.36         2.01 o                         
  -3   2   2        103.86         97.11         1.36 o                         
  -2   2   2        432.85        446.82         7.00 o                         
  -1   2   2        295.83        314.29         6.39 o                         
   0   2   2       8899.37       8062.19        33.56 o                         
   1   2   2        749.61        726.28         5.54 o                         
   2   2   2       4393.53       4204.24        24.05 o                         
   3   2   2        795.62        790.13         3.11 o                         
   4   2   2        565.81        511.12        45.91 o                         
   5   2   2         17.49         17.82         2.27 o                         
   6   2   2          0.09          3.76         3.37 o                         
   7   2   2         13.51         16.99         7.06 o                         
  -9   3   2          0.71         13.76        12.30 o                         
  -8   3   2          1.77          0.61         6.66 o                         
  -7   3   2        251.49        226.76         5.15 o                         
  -6   3   2        244.00        277.46         4.11 o                         
  -5   3   2        496.62        528.97         3.10 o                         
  -4   3   2       1015.87       1038.80        11.13 o                         
  -3   3   2       2082.13       2105.83         5.77 o                         
  -2   3   2       4210.17       3751.59        17.67 o                         
  -1   3   2         13.36         12.38         1.15 o                         
   0   3   2       1904.14       1810.87         4.81 o                         
   1   3   2       1854.90       1861.04        40.45 o                         
   2   3   2         82.66         70.00         1.65 o                         
   3   3   2        443.68        405.83        13.79 o                         
   4   3   2          4.55          4.40         2.29 o                         
   5   3   2          1.34          2.65         2.85 o                         
   6   3   2         48.78         68.29         6.75 o                         
   7   3   2         22.61         28.40         7.62 o                         
  -9   4   2         34.22         16.40         6.70 o                         
  -8   4   2          4.75          2.25         5.35 o                         
  -7   4   2         65.21         69.25         4.49 o                         
  -6   4   2        133.07        161.03        11.58 o                         
  -5   4   2         53.34         84.55        19.97 o                         
  -4   4   2        159.69        139.13         5.47 o                         
  -3   4   2        243.55        241.16         1.94 o                         
  -2   4   2        852.43        773.60         5.48 o                         
  -1   4   2       1094.87       1018.36         3.77 o                         
   0   4   2       1572.50       1610.87         5.42 o                         
   1   4   2       1679.65       1771.33         3.71 o                         
   2   4   2          1.79          2.47         1.63 o                         
   3   4   2          0.55          0.62         2.04 o                         
   4   4   2         31.04         40.95         4.76 o                         
   5   4   2         70.51         82.95         5.83 o                         
   6   4   2         43.84         42.09         8.98 o                         
  -9   5   2          6.80          8.41         6.85 o                         
  -8   5   2         44.28         43.14         5.27 o                         
  -7   5   2         56.84         73.82         5.33 o                         
  -6   5   2        160.10        176.35         5.34 o                         
  -5   5   2        296.96        281.48         2.88 o                         
  -4   5   2        153.45        187.28         6.91 o                         
  -3   5   2        467.29        434.84         2.66 o                         
  -2   5   2       1415.23       1294.76         4.64 o                         
  -1   5   2        702.96        673.57         3.70 o                         
   0   5   2        197.68        210.93         3.16 o                         
   1   5   2         55.25         45.94         3.43 o                         
   2   5   2        154.21        147.56         4.35 o                         
   3   5   2         92.70         97.36         4.87 o                         
   4   5   2        196.85        183.24         5.72 o                         
   5   5   2        110.39        114.50         6.36 o                         
  -9   6   2          5.77         -2.30         6.60 o                         
  -8   6   2         56.54         58.89         6.01 o                         
  -7   6   2          0.95          2.47         5.03 o                         
  -6   6   2         57.26         52.09         3.03 o                         
  -5   6   2        100.13        121.38         2.86 o                         
  -4   6   2        648.98        565.54        17.44 o                         
  -3   6   2        205.91        195.14         6.07 o                         
  -2   6   2        494.00        463.54        13.82 o                         
  -1   6   2          0.40         -0.93         2.48 o                         
   0   6   2         51.68         44.61         3.25 o                         
   1   6   2         34.28         35.08         3.92 o                         
   2   6   2        130.57        138.59         4.97 o                         
   3   6   2         85.66         90.06         5.35 o                         
   4   6   2         27.56         28.93         6.30 o                         
   5   6   2          5.81         12.99         7.52 o                         
  -8   7   2          0.55          3.06         6.11 o                         
  -7   7   2          9.74         14.57         5.69 o                         
  -6   7   2        117.33        120.96        20.10 o                         
  -5   7   2        250.05        256.80         9.73 o                         
  -4   7   2         39.73         35.21         2.36 o                         
  -3   7   2         51.30         49.15         2.53 o                         
  -2   7   2         65.83         60.62         2.32 o                         
  -1   7   2          2.92          2.01         2.93 o                         
   0   7   2        386.80        364.16         4.81 o                         
   1   7   2        410.42        409.18         5.74 o                         
   2   7   2         40.73         47.92         5.39 o                         
   3   7   2          0.24         -0.52         6.31 o                         
   4   7   2         13.05         10.05         6.50 o                         
  -8   8   2          0.29         -1.29         5.31 o                         
  -7   8   2         26.40         29.97         5.03 o                         
  -6   8   2         20.13         19.37         3.17 o                         
  -5   8   2        179.95        146.50         5.37 o                         
  -4   8   2         21.53         23.96         3.49 o                         
  -3   8   2        114.46        126.19         5.10 o                         
  -2   8   2         49.21         48.70         2.70 o                         
  -1   8   2        291.50        279.46         4.58 o                         
   0   8   2        336.01        357.55         5.48 o                         
   1   8   2         12.85          9.81         4.52 o                         
   2   8   2          2.11         -0.16         5.58 o                         
   3   8   2          4.10          3.47         5.63 o                         
  -7   9   2         52.62         27.26         6.99 o                         
  -6   9   2          0.67          4.51         3.42 o                         
  -5   9   2         13.87         21.53         2.95 o                         
  -4   9   2         42.68         45.54         3.31 o                         
  -3   9   2         15.73         15.02         4.69 o                         
  -2   9   2         74.78         59.11         5.50 o                         
  -1   9   2         93.81         89.41         4.26 o                         
   0   9   2         39.15         34.92         5.26 o                         
   1   9   2        108.80        109.23         5.86 o                         
   2   9   2         11.62         10.51         5.60 o                         
  -7  10   2          9.54          3.28         6.88 o                         
  -6  10   2         22.91         34.16         3.86 o                         
  -5  10   2         20.08         19.83         3.54 o                         
  -4  10   2        192.96        191.78         3.92 o                         
  -3  10   2         59.62         65.05         5.83 o                         
  -2  10   2          4.94         -3.01         5.24 o                         
  -1  10   2         25.33         22.30         4.76 o                         
   0  10   2         92.28         89.65         6.13 o                         
  -5  11   2         28.75         32.09         6.40 o                         
  -4  11   2          1.55          4.04         4.31 o                         
  -3  11   2         53.20         54.36         3.81 o                         
  -2  11   2         40.33         32.13         6.97 o                         
   0 -11   3          2.78          0.98         5.62 o                         
   1 -11   3          4.47          4.07         4.63 o                         
   2 -11   3         12.31         10.94         7.74 o                         
   3 -11   3         45.13         57.22         8.00 o                         
   4 -11   3          0.91          0.49         6.96 o                         
   5 -11   3          4.57          2.40         8.24 o                         
  -1 -10   3          3.59          1.19         5.84 o                         
   0 -10   3         13.26         13.90         5.25 o                         
   1 -10   3         51.83         43.02         4.29 o                         
   2 -10   3        104.96         87.47         6.92 o                         
   3 -10   3         61.98         63.86         7.02 o                         
   4 -10   3         44.78         27.35         6.49 o                         
   5 -10   3          9.07          4.98         6.68 o                         
   6 -10   3         23.71         35.27         7.51 o                         
  -3  -9   3          0.72         -3.14         7.13 o                         
  -2  -9   3          3.37          1.61         5.82 o                         
  -1  -9   3        197.06        201.37         6.33 o                         
   0  -9   3         90.10         79.25         4.75 o                         
   1  -9   3         92.27         85.61         4.48 o                         
   2  -9   3          1.82         -2.31         6.02 o                         
   3  -9   3        164.13        172.90         6.81 o                         
   4  -9   3         13.70          8.81         6.75 o                         
   5  -9   3         34.16         43.78         6.45 o                         
   6  -9   3         63.30         80.87         6.39 o                         
   7  -9   3          5.42         -3.46         7.08 o                         
  -4  -8   3         21.24         17.72         7.74 o                         
  -3  -8   3         28.72         27.84         5.67 o                         
  -2  -8   3        169.16        177.09         6.48 o                         
  -1  -8   3         94.63         87.48         5.33 o                         
   0  -8   3        134.28        155.23         4.47 o                         
   1  -8   3         80.53         91.18         3.61 o                         
   2  -8   3        243.14        242.33        18.26 o                         
   3  -8   3        596.98        608.42         7.62 o                         
   4  -8   3        465.78        488.64         7.27 o                         
   5  -8   3         16.78         28.50         5.85 o                         
   6  -8   3         40.94         24.51         6.68 o                         
   7  -8   3          3.42          3.14         6.80 o                         
   8  -8   3         45.13         68.56         8.20 o                         
  -5  -7   3          7.94          8.22         6.83 o                         
  -4  -7   3         42.30         52.47         6.78 o                         
  -3  -7   3        282.83        292.75         6.98 o                         
  -2  -7   3          9.28          5.26         4.98 o                         
  -1  -7   3         71.54         90.54         4.45 o                         
   0  -7   3        203.74        225.66         4.08 o                         
   1  -7   3        223.67        253.46         3.68 o                         
   2  -7   3        586.82        566.42        18.92 o                         
   3  -7   3        199.47        214.37         5.73 o                         
   4  -7   3        494.29        497.36         6.35 o                         
   5  -7   3        126.60        122.64         5.18 o                         
   6  -7   3        186.57        210.11         6.45 o                         
   7  -7   3         79.26        118.49         7.81 o                         
   8  -7   3         14.42         28.30         7.35 o                         
  -6  -6   3         21.88         26.06         8.36 o                         
  -5  -6   3         31.09         27.36         7.01 o                         
  -4  -6   3         10.47          8.49         5.90 o                         
  -3  -6   3         97.84        105.23         5.33 o                         
  -2  -6   3        767.79        849.64         6.73 o                         
  -1  -6   3        620.20        709.30         5.61 o                         
   0  -6   3       1073.63       1206.97         5.77 o                         
   1  -6   3        433.70        396.07         3.23 o                         
   2  -6   3        123.97        123.32         3.60 o                         
   3  -6   3        790.80        832.06         6.63 o                         
   4  -6   3        814.46        814.95        21.66 o                         
   5  -6   3          6.80          7.00         3.65 o                         
   6  -6   3        106.04        118.75         6.88 o                         
   7  -6   3          0.74          1.27         3.49 o                         
   8  -6   3         10.74         16.19        11.50 o                         
   9  -6   3         12.90         14.17         5.21 o                         
  -6  -5   3          8.83          7.53         7.06 o                         
  -5  -5   3         10.09          4.90         5.18 o                         
  -4  -5   3        146.85        156.13         5.62 o                         
  -3  -5   3        281.30        335.39         5.82 o                         
  -2  -5   3        458.51        508.52         5.16 o                         
  -1  -5   3        124.24        140.45         3.28 o                         
   0  -5   3         38.63         43.69         2.25 o                         
   1  -5   3        454.40        453.64         2.90 o                         
   2  -5   3        419.01        412.54         2.23 o                         
   3  -5   3        600.27        618.74        39.70 o                         
   4  -5   3       1016.67        992.41        17.07 o                         
   5  -5   3         17.37         14.01         2.28 o                         
   6  -5   3          2.21          4.77         2.66 o                         
   7  -5   3         46.19         45.68         4.27 o                         
   8  -5   3         31.45         35.30         4.16 o                         
  -6  -4   3         57.64         48.88         6.12 o                         
  -5  -4   3         81.86         75.28         5.41 o                         
  -4  -4   3         99.18        107.55         4.78 o                         
  -3  -4   3         12.19         22.00         3.56 o                         
  -2  -4   3        455.39        483.27         4.31 o                         
  -1  -4   3        942.34        939.46         4.40 o                         
   0  -4   3       3867.58       4171.87       123.93 o                         
   1  -4   3        995.95        904.92        18.68 o                         
   2  -4   3       2012.11       2035.11         4.43 o                         
   3  -4   3        393.57        477.86         9.26 o                         
   4  -4   3        236.27        228.67         5.39 o                         
   5  -4   3         22.92         21.66         2.38 o                         
   6  -4   3        154.58        175.88        18.43 o                         
   7  -4   3        147.17        135.82         9.46 o                         
   8  -4   3         15.75         16.11         4.35 o                         
  -7  -3   3         51.23         51.20         6.87 o                         
  -6  -3   3        131.58        141.88         6.23 o                         
  -5  -3   3         65.07         70.64         4.25 o                         
  -4  -3   3         40.83         45.39         3.75 o                         
  -3  -3   3         55.25         72.53         3.06 o                         
  -2  -3   3        795.14        802.59         4.19 o                         
  -1  -3   3        651.88        716.19        22.12 o                         
   0  -3   3         47.41         77.40         1.11 o                         
   1  -3   3        270.43        250.16         1.58 o                         
   2  -3   3          0.85          2.29         0.99 o                         
   3  -3   3         18.17         16.52         1.00 o                         
   4  -3   3        198.31        202.95         2.65 o                         
   5  -3   3        887.19        892.88        18.65 o                         
   6  -3   3         59.04         54.89         3.02 o                         
   7  -3   3          2.14         -0.17         3.17 o                         
   8  -3   3          0.39          1.76         3.60 o                         
  -7  -2   3          2.06          5.59         6.65 o                         
  -6  -2   3          9.22         13.51         5.29 o                         
  -5  -2   3         23.97         29.72         3.53 o                         
  -4  -2   3        116.41        102.95         2.22 o                         
  -3  -2   3        150.49        141.93         6.85 o                         
  -2  -2   3       2689.88       2788.95        20.21 o                         
  -1  -2   3        918.05        878.53         4.60 o                         
   0  -2   3          7.45          5.03         1.01 o                         
   1  -2   3        434.79        475.91        13.54 o                         
   2  -2   3         27.19         37.42         1.23 o                         
   3  -2   3        884.61        975.48        13.17 o                         
   4  -2   3        519.39        475.89         9.74 o                         
   5  -2   3         57.31         59.81         2.75 o                         
   6  -2   3         68.47         75.05         4.96 o                         
   7  -2   3         85.71         68.80        27.26 o                         
   8  -2   3         18.15         17.07         4.43 o                         
  -8  -1   3          8.95          9.75         7.02 o                         
  -7  -1   3         18.18         22.66         5.29 o                         
  -6  -1   3          1.90          1.32         2.90 o                         
  -5  -1   3        170.10        150.85         5.21 o                         
  -4  -1   3        379.26        389.26         4.36 o                         
  -3  -1   3        344.59        336.99         2.76 o                         
  -2  -1   3       2419.24       2652.67        21.83 o                         
  -1  -1   3       3289.94       3046.86       100.54 o                         
   0  -1   3        639.62        618.37        10.86 o                         
   1  -1   3       2131.06       2073.78         5.64 o                         
   2  -1   3       5293.39       4451.60       168.77 o                         
   3  -1   3       2976.89       2914.81        17.23 o                         
   4  -1   3         36.50         41.47         1.53 o                         
   5  -1   3        155.44        137.60         2.64 o                         
   6  -1   3          2.52          2.26         2.76 o                         
   7  -1   3         19.41         15.79         3.37 o                         
   8  -1   3         35.56         29.61         4.05 o                         
  -8   0   3         27.87         26.74         5.58 o                         
  -7   0   3         22.96         24.71         3.23 o                         
  -6   0   3        191.81        191.72         4.14 o                         
  -5   0   3        289.31        330.81        10.91 o                         
  -4   0   3        925.20        940.37        13.04 o                         
  -3   0   3         33.44         37.27         0.75 o                         
  -2   0   3        282.44        302.62         8.60 o                         
  -1   0   3        231.54        315.82        20.13 o                         
   0   0   3        246.46        291.65        15.49 o                         
   1   0   3       3489.46       3552.14        29.30 o                         
   2   0   3        476.10        555.87         6.47 o                         
   3   0   3        547.73        555.64         7.59 o                         
   4   0   3        607.04        561.63         2.93 o                         
   5   0   3        142.95        127.39         2.08 o                         
   6   0   3        353.63        336.81         3.96 o                         
   7   0   3         13.18         12.12         3.83 o                         
   8   0   3          0.66          4.11         5.16 o                         
  -8   1   3          1.57          0.82         5.05 o                         
  -7   1   3        269.87        268.96        12.61 o                         
  -6   1   3        119.92        114.98         2.63 o                         
  -5   1   3          9.67         12.07         1.77 o                         
  -4   1   3        425.28        428.79         2.74 o                         
  -3   1   3        237.07        216.65         2.87 o                         
  -2   1   3       2536.56       2714.85        48.55 o                         
  -1   1   3      26431.99      20018.05        96.43 o                         
   0   1   3       1318.71       1346.02        12.30 o                         
   1   1   3       1194.95       1206.96         2.53 o                         
   2   1   3        980.84        986.08         2.75 o                         
   3   1   3       1059.06       1044.97        30.30 o                         
   4   1   3        329.74        318.78         6.73 o                         
   5   1   3        188.58        180.50         2.48 o                         
   6   1   3          0.00          0.50         3.15 o                         
   7   1   3         13.47         13.68         3.65 o                         
  -7   2   3         91.77         76.26        29.40 o                         
  -6   2   3         51.65         52.55         2.95 o                         
  -5   2   3        621.50        623.22        10.38 o                         
  -4   2   3        145.96        141.79         4.62 o                         
  -3   2   3       4514.59       4795.33         6.02 o                         
  -2   2   3       1731.58       1704.72        18.65 o                         
  -1   2   3       2191.67       2248.31        21.92 o                         
   0   2   3         35.42         47.86         1.39 o                         
   1   2   3        577.11        552.86        29.24 o                         
   2   2   3        723.40        662.02         3.45 o                         
   3   2   3        533.08        551.10         2.89 o                         
   4   2   3         46.93         47.67         5.22 o                         
   5   2   3         34.27         33.59         2.27 o                         
   6   2   3         64.68         62.30         3.77 o                         
   7   2   3         27.11         31.35         4.40 o                         
  -9   3   3          3.63         13.33        12.51 o                         
  -8   3   3          1.75          0.10         5.90 o                         
  -7   3   3        170.45        170.09         3.29 o                         
  -6   3   3        125.60        109.94         2.81 o                         
  -5   3   3        195.79        212.74         2.45 o                         
  -4   3   3        299.27        286.14         5.25 o                         
  -3   3   3        530.73        558.20         3.84 o                         
  -2   3   3       2244.93       2003.01         9.00 o                         
  -1   3   3       3552.93       3409.92         6.30 o                         
   0   3   3       2214.62       1957.78        33.66 o                         
   1   3   3       1304.09       1283.72        52.21 o                         
   2   3   3        196.81        211.90        13.49 o                         
   3   3   3         12.46         10.61         1.95 o                         
   4   3   3        199.30        179.73        12.77 o                         
   5   3   3        318.18        298.72        13.13 o                         
   6   3   3         32.37         31.60         5.83 o                         
  -9   4   3         19.63          6.60         6.26 o                         
  -8   4   3         30.04         28.05         5.45 o                         
  -7   4   3        137.70        134.46         4.98 o                         
  -6   4   3        269.27        277.44         3.14 o                         
  -5   4   3        221.87        227.74         8.85 o                         
  -4   4   3        154.81        151.80        76.06 o                         
  -3   4   3        741.68        689.37        14.53 o                         
  -2   4   3       1316.00       1118.19        14.95 o                         
  -1   4   3         51.24         61.77         1.86 o                         
   0   4   3        911.31        998.54         4.60 o                         
   1   4   3         93.83         99.16         7.27 o                         
   2   4   3        519.75        501.27        19.04 o                         
   3   4   3        261.11        244.35        12.11 o                         
   4   4   3        209.93        229.33         5.79 o                         
   5   4   3         20.31         21.98         4.98 o                         
   6   4   3          0.98          5.11         4.56 o                         
  -9   5   3          0.72         -0.25         5.36 o                         
  -8   5   3          0.91         -1.89         5.38 o                         
  -7   5   3         38.15         35.22         4.49 o                         
  -6   5   3        104.78        129.05         4.66 o                         
  -5   5   3        634.87        685.33         3.78 o                         
  -4   5   3        437.36        475.28        15.81 o                         
  -3   5   3        454.76        422.61        16.68 o                         
  -2   5   3        300.92        268.97         5.92 o                         
  -1   5   3         52.65         54.33         2.48 o                         
   0   5   3        253.11        233.02         3.46 o                         
   1   5   3        746.60        720.85         5.50 o                         
   2   5   3         90.40         84.19         4.12 o                         
   3   5   3        240.53        254.42         5.57 o                         
   4   5   3          5.82          5.66         5.72 o                         
   5   5   3          5.59          6.76         5.56 o                         
  -9   6   3         21.68         13.73         6.02 o                         
  -8   6   3         20.08         17.78         4.94 o                         
  -7   6   3        162.03        177.94         4.94 o                         
  -6   6   3          3.37          6.27         2.70 o                         
  -5   6   3         86.69         85.74         3.80 o                         
  -4   6   3        166.68        146.83         2.39 o                         
  -3   6   3         45.36         40.43         2.26 o                         
  -2   6   3         25.46         23.73         2.77 o                         
  -1   6   3        562.64        512.36         4.12 o                         
   0   6   3        618.80        608.05         4.94 o                         
   1   6   3        357.87        385.83         5.25 o                         
   2   6   3         49.52         51.18         4.74 o                         
   3   6   3          1.60          1.79         5.36 o                         
   4   6   3         25.77         24.78         6.20 o                         
   5   6   3         50.04         45.62         7.75 o                         
  -8   7   3         39.18         53.89         5.73 o                         
  -7   7   3          2.13          3.87         5.62 o                         
  -6   7   3        101.56         84.96        28.85 o                         
  -5   7   3        197.13        175.89         3.14 o                         
  -4   7   3        116.51        118.29         7.31 o                         
  -3   7   3        167.20        163.43         4.37 o                         
  -2   7   3        142.10        122.55         2.39 o                         
  -1   7   3        257.03        260.77         3.94 o                         
   0   7   3         42.69         43.72         4.10 o                         
   1   7   3          4.23          4.50         4.60 o                         
   2   7   3         51.10         47.69         5.03 o                         
   3   7   3         63.85         71.19         6.95 o                         
   4   7   3         41.50         39.97         7.19 o                         
  -8   8   3         31.01         39.94         6.57 o                         
  -7   8   3          1.84         -1.62         5.53 o                         
  -6   8   3         17.07          5.04         3.57 o                         
  -5   8   3         52.57         61.82         3.02 o                         
  -4   8   3        152.00        143.02         3.31 o                         
  -3   8   3         87.33         89.58         3.05 o                         
  -2   8   3        110.09         96.75         5.04 o                         
  -1   8   3        242.71        238.00         4.72 o                         
   0   8   3         72.64         77.27         4.91 o                         
   1   8   3         50.42         44.88         5.61 o                         
   2   8   3         58.59         57.65         6.46 o                         
  -6   9   3         29.92         38.84         3.79 o                         
  -5   9   3        152.95        135.41         6.85 o                         
  -4   9   3          9.17          9.17         3.26 o                         
  -3   9   3         65.51         51.67         3.28 o                         
  -2   9   3          6.88          9.99         5.42 o                         
  -1   9   3          8.27          7.66         4.57 o                         
   0   9   3        266.09        268.83         6.24 o                         
   1   9   3          3.96          6.04         5.41 o                         
  -7  10   3          7.42         -2.11         6.13 o                         
  -6  10   3          8.34          7.22         3.59 o                         
  -5  10   3         14.28          6.58         3.68 o                         
  -4  10   3          2.72          5.04         3.46 o                         
  -3  10   3         28.15         28.83         3.66 o                         
  -2  10   3         44.40         38.14         5.98 o                         
  -1  10   3         92.41         79.34         4.60 o                         
   0  10   3         23.57         27.75         6.22 o                         
  -5  11   3          0.19          1.87         7.12 o                         
  -4  11   3         27.05         27.58         5.82 o                         
  -3  11   3          7.43          7.68         6.71 o                         
  -2  11   3         11.45          7.10         5.82 o                         
   0 -11   4         10.88          8.64         6.11 o                         
   1 -11   4         76.62         76.16         4.82 o                         
   2 -11   4         35.31         34.92         8.05 o                         
   3 -11   4          2.28          5.80         7.81 o                         
   4 -11   4          7.55          6.91         6.91 o                         
   5 -11   4         13.22         12.29         8.01 o                         
  -1 -10   4         60.38         62.74         6.54 o                         
   0 -10   4         46.75         50.20         5.03 o                         
   1 -10   4         13.22         13.35         4.93 o                         
   2 -10   4         70.88         66.94         6.89 o                         
   3 -10   4         20.84         23.33         6.94 o                         
   4 -10   4         82.91         86.69         7.09 o                         
   5 -10   4        128.89        134.05         7.51 o                         
   6 -10   4          5.17          7.16         7.21 o                         
  -3  -9   4         17.90         13.70         7.51 o                         
  -2  -9   4         36.82         41.05         6.33 o                         
  -1  -9   4          0.84          2.14         5.44 o                         
   0  -9   4         42.97         44.24         5.02 o                         
   1  -9   4         15.80         16.13         4.23 o                         
   2  -9   4          4.85          4.93         6.19 o                         
   3  -9   4        766.92        827.66         9.49 o                         
   4  -9   4          3.46         -1.75         6.17 o                         
   5  -9   4          4.83          1.43         6.35 o                         
   6  -9   4         15.09         17.24         6.86 o                         
   7  -9   4         16.34          6.31         6.48 o                         
  -4  -8   4         22.01         14.53         6.37 o                         
  -3  -8   4          5.08          5.84         5.73 o                         
  -2  -8   4          0.96          2.07         5.77 o                         
  -1  -8   4        185.82        185.96         5.33 o                         
   0  -8   4         20.92         34.37         4.07 o                         
   1  -8   4        170.70        209.90         4.03 o                         
   2  -8   4        307.30        275.84         8.84 o                         
   3  -8   4         15.74         17.93         5.72 o                         
   4  -8   4        597.64        588.62         7.88 o                         
   5  -8   4         10.83         12.92         5.35 o                         
   6  -8   4         85.69         69.15         6.79 o                         
   7  -8   4         34.21         42.41         7.35 o                         
  -5  -7   4         17.75         24.15         7.93 o                         
  -4  -7   4          0.65          1.00         6.55 o                         
  -3  -7   4         34.83         44.19         6.04 o                         
  -2  -7   4        117.73        121.96         5.11 o                         
  -1  -7   4        187.38        192.21         4.64 o                         
   0  -7   4        197.30        173.56         4.07 o                         
   1  -7   4        241.74        199.20         3.21 o                         
   2  -7   4         24.87         24.11         2.06 o                         
   3  -7   4        326.20        346.46         5.78 o                         
   4  -7   4          4.60          4.85         4.42 o                         
   5  -7   4          4.03          6.32         5.00 o                         
   6  -7   4        155.44        157.71         6.27 o                         
   7  -7   4          2.93         13.75         7.08 o                         
   8  -7   4         20.70         32.66         7.82 o                         
  -6  -6   4          1.13         -0.64         8.14 o                         
  -5  -6   4         31.18         28.05         7.10 o                         
  -4  -6   4          6.53         10.15         6.30 o                         
  -3  -6   4          5.52          3.02         5.22 o                         
  -2  -6   4        124.31        128.88         4.84 o                         
  -1  -6   4        152.34        128.39         3.73 o                         
   0  -6   4        162.68        209.41         3.39 o                         
   1  -6   4        305.81        344.78         3.17 o                         
   2  -6   4        460.46        449.39         5.75 o                         
   3  -6   4       1000.73       1017.93         7.16 o                         
   4  -6   4        191.36        193.34        17.34 o                         
   5  -6   4         91.06        107.31         7.41 o                         
   6  -6   4         51.06         54.42         3.34 o                         
   7  -6   4         35.26         39.64         5.61 o                         
   8  -6   4         45.85         53.35         7.28 o                         
  -6  -5   4         57.08         43.44         6.89 o                         
  -5  -5   4         29.04         32.01         6.25 o                         
  -4  -5   4          3.36          0.52         4.84 o                         
  -3  -5   4       1909.77       2038.77         9.28 o                         
  -1  -5   4        438.32        533.80         4.23 o                         
   0  -5   4        175.15        180.73         1.99 o                         
   1  -5   4        250.31        267.00         2.06 o                         
   2  -5   4        556.22        603.53        10.19 o                         
   3  -5   4        231.54        243.24         2.45 o                         
   4  -5   4         31.06         28.54         1.62 o                         
   5  -5   4         45.45         47.25         2.61 o                         
   6  -5   4        264.54        311.41         8.29 o                         
   7  -5   4        103.24        104.89         7.54 o                         
   8  -5   4         20.37         21.46         4.43 o                         
  -7  -4   4         15.75         17.39         7.92 o                         
  -6  -4   4          4.97          3.35         5.28 o                         
  -5  -4   4         35.91         45.09         5.49 o                         
  -4  -4   4         80.97         86.59         4.63 o                         
  -3  -4   4          4.63          4.39         3.43 o                         
  -2  -4   4       1718.63       1884.31         6.80 o                         
  -1  -4   4         94.86        136.17         6.44 o                         
   0  -4   4       1945.64       2031.16        41.49 o                         
   1  -4   4       1609.94       1599.90         5.03 o                         
   2  -4   4        395.27        468.48        17.77 o                         
   3  -4   4       1078.99       1064.85         3.37 o                         
   4  -4   4        498.39        494.88         4.83 o                         
   5  -4   4        151.39        164.93         7.04 o                         
   6  -4   4        157.65        156.78        11.25 o                         
   8  -4   4         23.91         24.51         4.14 o                         
  -7  -3   4         31.58         41.53         7.07 o                         
  -6  -3   4         27.28         41.69         5.35 o                         
  -5  -3   4          0.13         -0.23         4.53 o                         
  -4  -3   4        145.38        145.32         4.08 o                         
  -3  -3   4        382.64        409.54         4.07 o                         
  -2  -3   4       3343.22       3530.73        44.98 o                         
  -1  -3   4        924.01        894.49        98.81 o                         
   0  -3   4       1056.34       1199.01         4.27 o                         
   1  -3   4         34.07         36.28         1.09 o                         
   2  -3   4       2399.51       2421.75        19.63 o                         
   3  -3   4       1819.36       1919.82        23.81 o                         
   4  -3   4       1194.33       1234.91        13.25 o                         
   5  -3   4        299.06        302.18         5.12 o                         
   6  -3   4         61.99         49.07         6.56 o                         
   7  -3   4         26.28         27.78         5.20 o                         
   8  -3   4         24.47         27.39         4.96 o                         
  -8  -2   4         47.23         50.75         7.53 o                         
  -7  -2   4         27.79         34.37         5.96 o                         
  -6  -2   4         54.82         50.03         4.99 o                         
  -5  -2   4         64.64         57.17         2.74 o                         
  -4  -2   4        291.02        284.40         2.69 o                         
  -3  -2   4        917.74       1058.86         4.88 o                         
  -2  -2   4        466.27        499.85         4.56 o                         
  -1  -2   4        360.82        389.06         1.69 o                         
   0  -2   4       3223.63       3300.42        32.47 o                         
   1  -2   4       2037.81       1847.10        79.11 o                         
   2  -2   4       4842.42       5000.35       123.23 o                         
   3  -2   4         81.64        122.98         2.48 o                         
   4  -2   4         15.72         13.42         1.02 o                         
   5  -2   4         50.85         49.95         2.58 o                         
   6  -2   4        301.07        266.96        29.31 o                         
   7  -2   4         41.83         35.09         8.51 o                         
   8  -2   4         19.15         14.18         5.23 o                         
  -8  -1   4         13.28          8.96         6.42 o                         
  -7  -1   4        162.31        155.56         3.93 o                         
  -6  -1   4        159.36        165.86         7.66 o                         
  -5  -1   4        243.91        260.61         4.23 o                         
  -4  -1   4        608.05        639.03         2.63 o                         
  -3  -1   4         19.80         21.45         0.84 o                         
  -2  -1   4       1814.58       1836.63        25.82 o                         
  -1  -1   4       1757.57       1758.85         2.94 o                         
   0  -1   4       2445.12       2377.51        13.42 o                         
   1  -1   4       1550.78       1524.62         2.84 o                         
   2  -1   4         30.75         28.13         1.71 o                         
   3  -1   4       1131.21       1075.55         7.47 o                         
   4  -1   4       1007.36        946.66         7.92 o                         
   5  -1   4       1401.68       1320.32        50.38 o                         
   6  -1   4          5.27          6.52         2.90 o                         
   7  -1   4          7.54          6.51         3.35 o                         
   8  -1   4          2.37          2.36         3.84 o                         
  -8   0   4         30.23         19.15         6.42 o                         
  -7   0   4          8.93          8.90         3.54 o                         
  -6   0   4        150.08        152.62         6.97 o                         
  -5   0   4         15.22         12.19         2.05 o                         
  -4   0   4         91.48         92.46         2.27 o                         
  -3   0   4       3254.94       3144.25         5.70 o                         
  -2   0   4       2847.70       2863.11         3.98 o                         
  -1   0   4       2599.23       2584.43         8.91 o                         
   0   0   4         13.36         16.21         0.50 o                         
   1   0   4       1324.37       1281.97        21.28 o                         
   2   0   4       1536.47       1490.56        13.51 o                         
   3   0   4        619.29        639.11         8.20 o                         
   4   0   4         42.17         39.77         1.59 o                         
   5   0   4          6.41          7.41         1.95 o                         
   6   0   4          0.04          0.29         3.10 o                         
   7   0   4         22.59         21.33         3.52 o                         
  -8   1   4         94.67         91.90         6.06 o                         
  -7   1   4          1.49          1.57         2.96 o                         
  -6   1   4        209.96        195.34         2.88 o                         
  -5   1   4        451.69        436.82         3.69 o                         
  -4   1   4        679.29        765.50         5.94 o                         
  -3   1   4         36.62         34.95         0.95 o                         
  -2   1   4        620.81        679.89        10.01 o                         
  -1   1   4          6.78         13.78         0.84 o                         
   0   1   4       8143.37       7204.12       114.98 o                         
   1   1   4       2677.55       2581.99         5.94 o                         
   2   1   4       1422.72       1366.36        33.67 o                         
   3   1   4        309.14        295.33         3.05 o                         
   4   1   4         43.60         40.08         1.86 o                         
   5   1   4        118.41        120.06         2.43 o                         
   6   1   4         96.02         92.42         3.42 o                         
   7   1   4         26.04         26.52         4.31 o                         
  -7   2   4        183.47        157.81        73.63 o                         
  -6   2   4        138.84        142.79         7.01 o                         
  -5   2   4         58.76         63.60         5.44 o                         
  -4   2   4        724.72        767.28        37.54 o                         
  -3   2   4         22.59         23.75         3.54 o                         
  -2   2   4        604.43        597.47         1.93 o                         
  -1   2   4       2040.99       1725.20         9.13 o                         
   0   2   4       1103.91       1052.56         3.99 o                         
   1   2   4         34.43         40.52         1.09 o                         
   2   2   4         96.06        101.97        10.91 o                         
   3   2   4         41.23         42.03         1.96 o                         
   4   2   4        360.13        364.93        44.80 o                         
   5   2   4        129.30        129.40         4.95 o                         
   6   2   4         10.90          8.90         3.35 o                         
   7   2   4          9.67         10.01         4.01 o                         
  -8   3   4         16.88          7.58         5.79 o                         
  -7   3   4         27.17         28.29         3.40 o                         
  -6   3   4         22.63         23.60         2.38 o                         
  -5   3   4          0.60          1.99         2.29 o                         
  -4   3   4        125.95        144.41         3.82 o                         
  -3   3   4        825.31        749.70        29.18 o                         
  -2   3   4        236.55        180.70         1.49 o                         
  -1   3   4       2484.73       2421.60        29.94 o                         
   0   3   4          4.31          4.22         0.78 o                         
   1   3   4        204.97        205.19         7.83 o                         
   2   3   4         53.95         41.04         1.67 o                         
   3   3   4        460.74        449.90         9.40 o                         
   4   3   4        191.21        186.18         3.62 o                         
   5   3   4         22.10         21.92         2.64 o                         
   6   3   4          0.02          1.00         4.10 o                         
  -9   4   4          8.74          4.20         7.90 o                         
  -8   4   4          6.45          8.42         5.09 o                         
  -7   4   4          6.07          1.38         3.03 o                         
  -6   4   4          0.89          3.46         2.55 o                         
  -5   4   4        254.13        295.20         8.12 o                         
  -4   4   4        261.54        221.91       112.83 o                         
  -3   4   4        709.87        674.70        19.24 o                         
  -2   4   4        745.16        673.08        13.37 o                         
  -1   4   4        105.30        109.23         2.49 o                         
   0   4   4         42.45         52.09         2.52 o                         
   1   4   4        134.59        133.45         3.39 o                         
   2   4   4        672.44        681.57         5.38 o                         
   3   4   4        189.34        193.89         4.87 o                         
   4   4   4         69.74         64.61         4.64 o                         
   5   4   4         70.79         69.69         5.89 o                         
   6   4   4          1.41          1.10         4.51 o                         
  -9   5   4          9.77          6.37         6.12 o                         
  -8   5   4          0.00         -2.70         4.52 o                         
  -7   5   4         49.99         46.17         3.17 o                         
  -6   5   4         73.80         81.77         2.88 o                         
  -5   5   4        140.78        133.96        13.67 o                         
  -4   5   4        106.92         86.37         2.97 o                         
  -3   5   4         93.62         80.81         4.40 o                         
  -2   5   4          1.58          2.11         1.28 o                         
  -1   5   4        867.83        807.74         4.54 o                         
   0   5   4        864.42        889.75         5.30 o                         
   1   5   4        336.68        334.63         4.43 o                         
   2   5   4         39.20         52.57         4.05 o                         
   3   5   4          1.75         -1.66         4.35 o                         
   4   5   4         99.70         88.62         6.00 o                         
   5   5   4         26.03         22.12         5.91 o                         
  -8   6   4         30.15         43.33         5.45 o                         
  -7   6   4        166.90        189.56         3.76 o                         
  -6   6   4        330.04        323.48         9.36 o                         
  -5   6   4         12.85          9.76         2.53 o                         
  -4   6   4          1.40          0.61         2.13 o                         
  -3   6   4        129.32        144.90         4.69 o                         
  -2   6   4        362.15        366.80         2.79 o                         
  -1   6   4        492.50        458.39         4.09 o                         
   0   6   4         87.25         97.43         3.76 o                         
   1   6   4         24.88         26.65         4.06 o                         
   2   6   4         76.09         65.07         4.60 o                         
   3   6   4        137.89        132.18         5.44 o                         
   4   6   4         48.61         44.94         6.12 o                         
  -8   7   4          9.47         11.09         5.83 o                         
  -7   7   4          4.78          2.77         3.52 o                         
  -6   7   4          2.80          0.69         3.09 o                         
  -5   7   4        135.51        157.92         9.23 o                         
  -4   7   4        200.44        211.21        15.91 o                         
  -3   7   4        258.74        259.14         3.17 o                         
  -2   7   4        417.67        372.56         4.60 o                         
  -1   7   4         86.79         86.20         3.64 o                         
   0   7   4        140.12        135.30         4.50 o                         
   1   7   4        201.75        180.10         4.89 o                         
   2   7   4         45.79         41.35         5.79 o                         
   3   7   4         31.59         40.18         6.48 o                         
  -8   8   4         18.61          7.73         4.99 o                         
  -7   8   4         56.03         72.66         5.03 o                         
  -6   8   4         43.07         47.92        20.19 o                         
  -5   8   4        121.27        144.07         9.51 o                         
  -4   8   4         82.10         80.31         5.29 o                         
  -3   8   4          7.07          3.62         2.71 o                         
  -2   8   4          1.19          1.18         2.73 o                         
  -1   8   4        647.70        620.48         5.86 o                         
   0   8   4        209.65        206.04         4.91 o                         
   1   8   4          8.61         10.36         5.16 o                         
   2   8   4         54.56         54.37         6.59 o                         
  -7   9   4         15.46         16.51         4.28 o                         
  -6   9   4         22.93         24.48         3.58 o                         
  -5   9   4         46.11         39.04         3.12 o                         
  -4   9   4          8.92         10.47         3.37 o                         
  -3   9   4         35.97         37.98         3.38 o                         
  -2   9   4        127.96        104.94         4.88 o                         
  -1   9   4         63.83         59.75         4.24 o                         
   0   9   4          5.36          5.00         4.44 o                         
   1   9   4         31.64         29.70         5.27 o                         
  -6  10   4          0.56         -2.15         4.13 o                         
  -5  10   4         17.82         19.42         3.63 o                         
  -4  10   4         83.10         94.95         6.26 o                         
  -3  10   4         62.80         61.83         3.65 o                         
  -2  10   4          2.04         -0.01         5.01 o                         
  -1  10   4         20.91         18.82         5.08 o                         
   0  10   4          8.97         11.37         6.07 o                         
  -4  11   4          1.39          0.49         6.67 o                         
  -3  11   4          3.07          1.02         6.33 o                         
   0 -11   5          7.54          0.66         6.29 o                         
   1 -11   5          5.45          0.75         3.87 o                         
   2 -11   5          4.76          7.54         8.03 o                         
   3 -11   5         60.79         64.84         8.70 o                         
   4 -11   5         11.46         14.55         7.91 o                         
   5 -11   5         23.32         19.65         7.69 o                         
  -1 -10   5          0.75          0.60         6.58 o                         
   0 -10   5          6.54          1.86         4.92 o                         
   1 -10   5         15.59         16.32         4.41 o                         
   2 -10   5        217.29        205.69         7.17 o                         
   3 -10   5          7.20         10.28         6.49 o                         
   4 -10   5         25.15         18.10         7.60 o                         
   5 -10   5          1.47          2.85         7.33 o                         
   6 -10   5         30.69         35.21         8.10 o                         
  -3  -9   5         45.65         36.15         6.54 o                         
  -2  -9   5          1.11          6.12         6.70 o                         
  -1  -9   5         73.83         83.92         5.67 o                         
   0  -9   5         84.51         99.62         5.06 o                         
   1  -9   5        245.97        241.63         4.67 o                         
   2  -9   5        201.17        184.02         6.58 o                         
   3  -9   5          3.63          8.36         6.11 o                         
   4  -9   5          5.27         -0.79         6.24 o                         
   5  -9   5         59.03         73.93         6.23 o                         
   6  -9   5          5.58         20.04         8.24 o                         
   7  -9   5         12.81         11.57         7.40 o                         
  -4  -8   5          0.52          4.93         7.85 o                         
  -3  -8   5         62.44         70.98         6.67 o                         
  -2  -8   5         76.90         83.82         5.88 o                         
  -1  -8   5         72.18         80.38         5.26 o                         
   0  -8   5         87.95         91.09         4.11 o                         
   1  -8   5          1.85          0.29         3.07 o                         
   2  -8   5         46.28         49.69         2.57 o                         
   3  -8   5        226.55        240.31         6.26 o                         
   4  -8   5         49.81         50.87         5.60 o                         
   5  -8   5        246.09        265.08         6.83 o                         
   6  -8   5         35.52         35.95         6.38 o                         
   7  -8   5          1.99          1.00         6.70 o                         
  -5  -7   5         11.21          9.34         7.46 o                         
  -4  -7   5          4.10          6.80         6.15 o                         
  -3  -7   5        178.19        194.79         6.46 o                         
  -2  -7   5        119.84        140.53         5.59 o                         
  -1  -7   5         92.59         91.65         4.41 o                         
   0  -7   5          1.80         -2.11         3.09 o                         
   1  -7   5        235.76        233.05         3.49 o                         
   2  -7   5        338.36        315.81         7.75 o                         
   3  -7   5       1198.22       1246.78         8.62 o                         
   4  -7   5          1.72          1.73         4.36 o                         
   5  -7   5         14.60         24.22         3.03 o                         
   6  -7   5          7.54         12.05         3.70 o                         
   7  -7   5         80.85         87.78         7.44 o                         
   8  -7   5          3.59          5.51        10.11 o                         
  -6  -6   5          8.15          4.88         6.62 o                         
  -5  -6   5         12.20         15.47         7.31 o                         
  -4  -6   5        128.47        135.01         6.34 o                         
  -3  -6   5         85.06         81.26         5.05 o                         
  -2  -6   5          9.83          2.35         4.27 o                         
  -1  -6   5        105.83        104.00         3.82 o                         
   0  -6   5        220.54        200.73         4.83 o                         
   1  -6   5        351.59        356.42         2.78 o                         
   2  -6   5         62.96         57.76         1.70 o                         
   3  -6   5          7.89          7.00         2.24 o                         
   4  -6   5         54.56         45.27         2.47 o                         
   5  -6   5        127.06        127.03         4.50 o                         
   6  -6   5        254.09        249.43        25.95 o                         
   7  -6   5         40.47         43.42        12.38 o                         
   8  -6   5          2.35         -2.23         5.15 o                         
  -6  -5   5         10.07         10.57         7.02 o                         
  -5  -5   5          3.69          4.82         6.00 o                         
  -4  -5   5          2.64         -0.38         5.21 o                         
  -3  -5   5         17.64         15.48         4.32 o                         
  -2  -5   5        595.50        601.57         5.17 o                         
  -1  -5   5       1100.85       1160.20        22.11 o                         
   0  -5   5        758.91        759.28         6.03 o                         
   1  -5   5        963.76        983.96         7.20 o                         
   2  -5   5         18.32         25.99         1.94 o                         
   3  -5   5        318.93        317.36         2.69 o                         
   4  -5   5        395.85        368.20        12.65 o                         
   5  -5   5        167.44        172.08         3.22 o                         
   6  -5   5         46.21         55.74         3.21 o                         
   7  -5   5          1.88          5.26         6.60 o                         
   8  -5   5         36.86         33.92         4.14 o                         
  -7  -4   5         16.58         25.28         7.88 o                         
  -6  -4   5          5.68          6.25         6.37 o                         
  -5  -4   5          0.07         -2.76         4.81 o                         
  -4  -4   5         12.51         15.49         4.08 o                         
  -3  -4   5        692.49        667.91         5.37 o                         
  -2  -4   5        282.27        280.70         7.17 o                         
  -1  -4   5         17.99         12.63         1.54 o                         
   0  -4   5         77.49         90.06         2.34 o                         
   1  -4   5        254.45        242.97        18.53 o                         
   2  -4   5       2182.93       2214.22        39.24 o                         
   3  -4   5       1124.00       1054.83         5.99 o                         
   4  -4   5        250.30        252.83         6.89 o                         
   5  -4   5          7.04         13.94         2.61 o                         
   6  -4   5         58.22         54.48         5.09 o                         
   7  -4   5         32.37         32.73         4.03 o                         
   8  -4   5          8.70          3.70         4.49 o                         
  -7  -3   5          3.86          5.06         7.30 o                         
  -6  -3   5         70.41         66.85         5.43 o                         
  -5  -3   5        175.13        185.20         5.15 o                         
  -4  -3   5        149.41        174.80         2.85 o                         
  -3  -3   5       1614.12       1744.16        28.33 o                         
  -2  -3   5        220.30        270.45         1.75 o                         
  -1  -3   5        805.12        901.68        16.40 o                         
   0  -3   5       1085.23       1207.57         4.61 o                         
   1  -3   5       1634.37       1607.77        92.79 o                         
   2  -3   5        299.54        269.21        35.48 o                         
   3  -3   5         13.69         14.74         1.44 o                         
   4  -3   5          6.02          7.90         1.36 o                         
   5  -3   5        447.13        464.27         3.99 o                         
   6  -3   5        184.17        194.75         3.55 o                         
   7  -3   5         65.10         65.15         7.29 o                         
   8  -3   5         25.22         18.44         4.58 o                         
  -8  -2   5          2.29         -1.23         6.97 o                         
  -7  -2   5         19.79         17.52         5.97 o                         
  -6  -2   5         53.49         59.15        10.30 o                         
  -5  -2   5        112.47        121.36         5.28 o                         
  -4  -2   5        132.44        136.87         9.21 o                         
  -3  -2   5        130.87        129.35         4.41 o                         
  -2  -2   5       1270.58       1357.41        20.82 o                         
  -1  -2   5         86.57         65.14         1.91 o                         
   0  -2   5       2355.01       2328.70         8.41 o                         
   1  -2   5       1706.36       1682.56        22.62 o                         
   2  -2   5        723.99        779.72        27.99 o                         
   3  -2   5       1630.69       1675.26        33.18 o                         
   4  -2   5        805.72        816.19         4.82 o                         
   5  -2   5          4.92         12.20         6.47 o                         
   6  -2   5         17.29         12.30         3.07 o                         
   7  -2   5         31.02         24.19         5.40 o                         
   8  -2   5         13.02         10.59         6.42 o                         
  -8  -1   5         16.87         18.69         4.56 o                         
  -7  -1   5         62.71         59.47         3.41 o                         
  -6  -1   5          0.71          4.86         2.85 o                         
  -5  -1   5          1.19         -0.02         1.81 o                         
  -4  -1   5        622.37        669.49        10.49 o                         
  -3  -1   5       1230.26       1147.95        20.37 o                         
  -2  -1   5       1501.83       1393.79        31.64 o                         
  -1  -1   5        555.57        578.67         2.51 o                         
   0  -1   5         36.48         45.81         0.83 o                         
   1  -1   5        154.65        160.00         2.18 o                         
   2  -1   5       2556.49       2710.42        30.15 o                         
   3  -1   5        148.10        137.69         3.03 o                         
   4  -1   5        108.86         83.76         3.94 o                         
   5  -1   5        480.41        453.41        29.07 o                         
   6  -1   5          5.03          5.77         3.33 o                         
   7  -1   5         34.36         35.50         3.70 o                         
   8  -1   5         28.70         24.81         5.52 o                         
  -8   0   5         76.11         66.81         4.16 o                         
  -7   0   5          3.53         -0.11         3.51 o                         
  -6   0   5         92.46         83.09         3.06 o                         
  -5   0   5         46.42         42.32         2.25 o                         
  -4   0   5        287.05        278.21         6.22 o                         
  -3   0   5        197.28        189.07         2.81 o                         
  -2   0   5        521.74        531.96         2.12 o                         
  -1   0   5        355.96        341.35         4.26 o                         
   0   0   5       2118.12       2169.15         3.40 o                         
   1   0   5       1427.31       1326.98         3.25 o                         
   2   0   5        926.38        910.60         6.23 o                         
   3   0   5        357.75        350.89         6.48 o                         
   4   0   5        106.79         96.55         3.48 o                         
   5   0   5         49.02         46.60         2.16 o                         
   6   0   5        105.80         89.45         3.39 o                         
   7   0   5         29.35         23.15         3.44 o                         
  -8   1   5         30.78         23.99         5.61 o                         
  -7   1   5         60.21         55.15         3.28 o                         
  -6   1   5         66.46         65.07         3.57 o                         
  -5   1   5         40.30         34.40         1.99 o                         
  -4   1   5        918.95        896.26        46.34 o                         
  -3   1   5          1.80          1.69         1.08 o                         
  -2   1   5        249.02        245.90        27.60 o                         
  -1   1   5       1653.67       1626.44        28.80 o                         
   0   1   5        383.99        368.82         8.25 o                         
   1   1   5         92.46         85.47         2.12 o                         
   2   1   5        146.83        155.62         5.16 o                         
   3   1   5         54.33         52.15         1.90 o                         
   4   1   5        766.74        763.28        15.19 o                         
   5   1   5        440.08        414.59         3.72 o                         
   6   1   5         22.63         18.12         3.36 o                         
   7   1   5          3.54         -0.97         4.04 o                         
  -8   2   5         48.82         39.29         5.55 o                         
  -7   2   5          4.39          4.54         3.61 o                         
  -6   2   5         60.80         51.82         7.80 o                         
  -5   2   5         21.60         26.07         2.05 o                         
  -4   2   5          3.42          2.23         1.47 o                         
  -3   2   5       3218.73       3452.57        33.82 o                         
  -2   2   5       2348.41       2444.53        63.54 o                         
  -1   2   5        862.68        841.00        17.52 o                         
   0   2   5        281.33        253.47         4.80 o                         
   1   2   5        340.16        323.09        38.43 o                         
   2   2   5        362.92        330.43         4.41 o                         
   3   2   5        696.96        647.92        20.29 o                         
   4   2   5        409.65        369.55         7.52 o                         
   5   2   5          6.50          5.45         2.64 o                         
   6   2   5         10.64          7.46         3.32 o                         
   7   2   5          2.38          6.84         4.67 o                         
  -8   3   5          2.95          2.59         4.34 o                         
  -7   3   5         72.12         73.30         6.34 o                         
  -6   3   5          1.28          0.67         2.52 o                         
  -5   3   5         81.98         80.50         2.15 o                         
  -4   3   5       1162.69       1374.08        25.29 o                         
  -3   3   5         18.66         18.40         1.28 o                         
  -2   3   5        128.78        148.38         1.94 o                         
  -1   3   5       1724.20       1683.24        53.59 o                         
   0   3   5       1638.61       1662.12         5.89 o                         
   1   3   5       2244.59       2076.87        49.39 o                         
   2   3   5       1169.92       1148.30        59.26 o                         
   3   3   5        201.06        206.05         5.73 o                         
   4   3   5          7.48          8.71         2.61 o                         
   5   3   5         53.34         48.08         2.66 o                         
   6   3   5         14.09         17.82         5.47 o                         
  -9   4   5          3.15          5.89         5.86 o                         
  -8   4   5          3.06          6.38         5.12 o                         
  -7   4   5         25.76         27.88         3.08 o                         
  -6   4   5        611.22        605.31         7.11 o                         
  -5   4   5        457.81        474.66        15.50 o                         
  -4   4   5        154.03        139.25         5.94 o                         
  -3   4   5        191.99        164.71         6.26 o                         
  -2   4   5         46.49         32.69         1.78 o                         
  -1   4   5       3408.01       3202.53        19.54 o                         
   0   4   5       1262.18       1218.20         5.65 o                         
   1   4   5         38.73         31.52         3.39 o                         
   2   4   5         94.43         93.51         4.10 o                         
   3   4   5         43.68         40.58         4.69 o                         
   4   4   5        155.11        183.31         6.21 o                         
   5   4   5         42.07         45.74         6.42 o                         
   6   4   5         20.78         26.71         7.30 o                         
  -9   5   5          1.87          2.03         5.55 o                         
  -8   5   5         68.73         60.27         5.04 o                         
  -7   5   5        114.60        117.99         9.11 o                         
  -6   5   5         54.41         52.50         2.71 o                         
  -5   5   5          6.26          5.37         2.22 o                         
  -4   5   5         45.87         52.54         2.01 o                         
  -3   5   5        226.23        214.99        18.66 o                         
  -2   5   5       1045.00        957.93         3.65 o                         
  -1   5   5        619.47        564.03         4.21 o                         
   0   5   5         20.65         20.65         3.16 o                         
   1   5   5         24.89         26.21         3.85 o                         
   2   5   5        125.24        122.04         4.69 o                         
   3   5   5        179.58        195.34         5.97 o                         
   4   5   5         59.52         68.66         6.30 o                         
   5   5   5          1.71         -0.79         6.61 o                         
  -7   6   5          0.27          2.24         3.18 o                         
  -6   6   5         10.56         17.41         3.09 o                         
  -5   6   5        197.20        175.07        41.43 o                         
  -4   6   5        503.77        538.42        14.81 o                         
  -3   6   5        237.68        227.21        11.70 o                         
  -2   6   5        684.06        610.92         5.23 o                         
  -1   6   5        324.11        339.01         4.50 o                         
   0   6   5        112.27        107.98         4.14 o                         
   1   6   5        129.36        138.93         4.87 o                         
   2   6   5        202.40        209.95         5.87 o                         
   3   6   5         38.22         37.21         5.88 o                         
   4   6   5          3.13          2.51         6.98 o                         
  -7   7   5         18.17         10.89         3.72 o                         
  -6   7   5        168.51        161.69        16.99 o                         
  -5   7   5         67.54         83.26         3.71 o                         
  -4   7   5          5.02          5.67         2.37 o                         
  -3   7   5          1.64          2.76         2.49 o                         
  -2   7   5         14.07         13.58         2.34 o                         
  -1   7   5        467.16        484.20         5.44 o                         
   0   7   5         20.31         24.62         4.28 o                         
   1   7   5         74.78         76.46         5.30 o                         
   2   7   5         12.69         17.35         6.02 o                         
   3   7   5          0.20         -2.02         7.06 o                         
  -7   8   5         99.22        116.07         6.05 o                         
  -6   8   5         26.17          8.71         7.58 o                         
  -5   8   5         26.02         32.67         3.24 o                         
  -4   8   5         12.48          4.58         2.84 o                         
  -3   8   5         40.18         48.00         3.06 o                         
  -2   8   5         84.82         79.11         6.77 o                         
  -1   8   5        110.18        104.39         4.38 o                         
   0   8   5          0.80         -0.40         4.99 o                         
   1   8   5          3.58          0.08         4.87 o                         
   2   8   5         11.01          8.81         6.62 o                         
  -7   9   5          0.17          2.32         5.15 o                         
  -6   9   5          0.15         -2.78         5.49 o                         
  -5   9   5         12.18         18.40         5.04 o                         
  -4   9   5         70.13         81.01        12.16 o                         
  -3   9   5         65.52         64.09         3.61 o                         
  -2   9   5         76.15         67.16         8.39 o                         
  -1   9   5          1.12          2.24         5.24 o                         
   0   9   5          4.33          4.47         5.33 o                         
  -5  10   5         10.41          5.02         4.17 o                         
  -4  10   5          0.99          1.18         4.06 o                         
  -3  10   5          3.00          2.68         5.45 o                         
  -2  10   5          0.18          1.09         3.46 o                         
  -1  10   5         34.27         34.58         6.04 o                         
   0 -11   6          6.33          6.81         5.57 o                         
   1 -11   6          1.95          0.04         4.20 o                         
   2 -11   6         84.48         65.70         7.79 o                         
   3 -11   6          1.41          2.14         7.24 o                         
   4 -11   6         13.55          4.07         8.75 o                         
   5 -11   6          1.20          0.17         6.72 o                         
  -1 -10   6         23.38         21.62         5.56 o                         
   0 -10   6         16.61         20.42         5.56 o                         
   1 -10   6         22.14         18.78         3.59 o                         
   2 -10   6         61.09         53.78         7.45 o                         
   3 -10   6         74.15         65.91         8.09 o                         
   5 -10   6         27.81         18.69         6.44 o                         
   6 -10   6          5.01         17.76         8.18 o                         
  -3  -9   6         15.79         14.80         7.72 o                         
  -2  -9   6         15.92         14.43         6.08 o                         
  -1  -9   6          1.33         -0.05         5.70 o                         
   0  -9   6         14.35         12.99         4.34 o                         
   1  -9   6         77.41         58.28         8.42 o                         
   2  -9   6         20.54         27.92         2.82 o                         
   3  -9   6        222.90        203.61         6.80 o                         
   4  -9   6         39.45         32.18         5.96 o                         
   5  -9   6         73.02         84.37         7.09 o                         
   6  -9   6         64.80         23.67         7.33 o                         
   7  -9   6          0.45          2.12         8.80 o                         
  -4  -8   6          5.27          7.11         6.56 o                         
  -3  -8   6          8.86          6.03         7.06 o                         
  -2  -8   6         44.16         57.12         6.00 o                         
  -1  -8   6         23.15         11.79         4.76 o                         
   0  -8   6         81.09         56.55         4.13 o                         
   1  -8   6        133.31        127.52         3.63 o                         
   2  -8   6        775.19        716.03         4.14 o                         
   3  -8   6        161.33        152.99         5.92 o                         
   4  -8   6         16.55         16.21         4.98 o                         
   5  -8   6         20.47         26.75         5.46 o                         
   6  -8   6         46.17         29.90         7.30 o                         
   7  -8   6         80.72        108.48         8.54 o                         
  -5  -7   6          0.97         -2.84         7.95 o                         
  -4  -7   6         69.40         67.09         6.91 o                         
  -3  -7   6         15.90         10.20         5.87 o                         
  -1  -7   6        103.65        111.34         4.37 o                         
   0  -7   6        433.18        438.30         4.68 o                         
   1  -7   6        445.18        443.58         6.12 o                         
   2  -7   6         45.82         43.08         1.94 o                         
   3  -7   6        270.23        284.78         4.06 o                         
   4  -7   6         24.21         24.86         2.94 o                         
   5  -7   6        388.83        378.93         8.52 o                         
   6  -7   6         60.86         79.32         3.77 o                         
   7  -7   6         21.22         36.63         3.65 o                         
   8  -7   6          0.28          6.72         7.24 o                         
  -6  -6   6          0.49          3.02         8.44 o                         
  -5  -6   6          2.66         10.30         6.73 o                         
  -4  -6   6        271.95        265.23         6.88 o                         
  -3  -6   6        137.36        138.48         5.65 o                         
  -2  -6   6        102.10        103.07         4.28 o                         
  -1  -6   6        413.80        421.35         4.28 o                         
   0  -6   6        258.44        275.83         2.87 o                         
   1  -6   6        190.09        206.41         4.26 o                         
   2  -6   6          2.26          5.93         2.41 o                         
   3  -6   6        239.53        260.31         3.11 o                         
   4  -6   6        434.96        427.22        21.98 o                         
   5  -6   6        187.63        211.04         4.77 o                         
   6  -6   6         38.63         57.30         3.77 o                         
   7  -6   6          1.72          9.65         3.86 o                         
   8  -6   6          2.88         -2.75         5.47 o                         
  -6  -5   6          6.96          7.91         7.63 o                         
  -5  -5   6         18.15         20.42         5.97 o                         
  -4  -5   6        116.91        111.68         5.05 o                         
  -3  -5   6       1014.25       1067.57         7.26 o                         
  -2  -5   6         41.55         50.68         2.28 o                         
  -1  -5   6         59.05         65.38         2.18 o                         
   0  -5   6         59.42        106.71        21.17 o                         
   1  -5   6        951.96        970.55         8.78 o                         
   2  -5   6       1810.80       1769.91         9.02 o                         
   3  -5   6        952.61        920.58        32.22 o                         
   4  -5   6        137.99        118.38        18.30 o                         
   5  -5   6         23.96         21.45         2.00 o                         
   6  -5   6          1.15          5.39         3.48 o                         
   7  -5   6         55.74         65.80         4.18 o                         
   8  -5   6         10.31          6.16         4.20 o                         
  -7  -4   6          1.69          1.00         5.77 o                         
  -6  -4   6          5.80          3.34         6.63 o                         
  -5  -4   6        206.06        235.80         6.28 o                         
  -4  -4   6        622.82        665.93         6.23 o                         
  -3  -4   6         12.02         15.93         3.32 o                         
  -2  -4   6         14.96         17.23         1.80 o                         
  -1  -4   6         37.66         52.53         2.49 o                         
   0  -4   6        430.55        451.94         3.73 o                         
   1  -4   6       1348.64       1337.69        46.57 o                         
   2  -4   6         17.94         15.30         1.57 o                         
   3  -4   6        256.69        213.85        92.38 o                         
   4  -4   6         21.62         25.43         1.74 o                         
   5  -4   6        238.31        255.60         4.72 o                         
   6  -4   6        141.18        155.64        11.97 o                         
   7  -4   6         79.60         84.31         8.83 o                         
   8  -4   6         14.88         14.17         5.09 o                         
  -7  -3   6         24.17         18.36         5.94 o                         
  -6  -3   6         32.74         39.53         5.15 o                         
  -5  -3   6         30.52         30.07         3.17 o                         
  -4  -3   6        123.99        102.48         2.76 o                         
  -3  -3   6          4.45          6.63         1.46 o                         
  -2  -3   6        666.09        655.04         2.81 o                         
  -1  -3   6       4437.73       4567.85        39.65 o                         
   0  -3   6        847.18        789.77         7.40 o                         
   1  -3   6        708.08        647.19        38.45 o                         
   2  -3   6        838.30        725.19       271.02 o                         
   3  -3   6        462.93        463.55        23.04 o                         
   4  -3   6        432.50        434.23         7.49 o                         
   5  -3   6        121.66        115.60         7.10 o                         
   6  -3   6         33.94         35.05         3.50 o                         
   7  -3   6          2.19          4.00         5.95 o                         
   8  -3   6         28.33         25.43        10.41 o                         
  -8  -2   6         54.28         51.79         7.29 o                         
  -7  -2   6         39.29         45.62         3.73 o                         
  -6  -2   6          0.23          2.50         3.51 o                         
  -5  -2   6          4.64          6.71         2.64 o                         
  -4  -2   6         72.45         78.23         6.22 o                         
  -3  -2   6        923.60        879.02        23.98 o                         
  -2  -2   6        626.74        628.55        32.05 o                         
  -1  -2   6        223.15        261.48         1.74 o                         
   0  -2   6         13.15         13.59         0.89 o                         
   1  -2   6        468.32        468.50         2.64 o                         
   2  -2   6        527.26        446.07        35.45 o                         
   3  -2   6       1240.97       1148.21         6.40 o                         
   4  -2   6        673.41        659.17         4.01 o                         
   5  -2   6          5.42          6.65         2.83 o                         
   6  -2   6          0.45          1.53         3.60 o                         
   7  -2   6         38.61         37.02        11.53 o                         
  -8  -1   6          9.14          6.55         4.56 o                         
  -7  -1   6         15.86         12.16         3.62 o                         
  -6  -1   6         11.79         10.79         2.93 o                         
  -5  -1   6        131.38        144.06         3.71 o                         
  -4  -1   6        341.24        370.75         9.09 o                         
  -3  -1   6         73.31         72.65         6.18 o                         
  -2  -1   6        461.14        458.09         7.66 o                         
  -1  -1   6        656.73        621.60         5.39 o                         
   0  -1   6       1212.98       1110.93         2.61 o                         
   1  -1   6       1714.66       1568.59         2.69 o                         
   2  -1   6        285.24        267.95         7.22 o                         
   3  -1   6         62.20         60.49         1.09 o                         
   4  -1   6         94.22         93.17         4.10 o                         
   5  -1   6        209.99        192.88        13.91 o                         
   6  -1   6        217.31        189.24        18.84 o                         
   7  -1   6         70.32         55.50         3.52 o                         
  -8   0   6          7.87          6.93         4.04 o                         
  -7   0   6         30.82         26.72         3.60 o                         
  -6   0   6         92.55         96.47         4.84 o                         
  -5   0   6        231.72        248.42         8.52 o                         
  -4   0   6         78.78         80.79         5.68 o                         
  -3   0   6          0.64          0.94         0.95 o                         
  -2   0   6        961.57        932.28         5.02 o                         
  -1   0   6       2637.46       2486.20        47.38 o                         
   0   0   6        806.38        765.11         3.68 o                         
   1   0   6        787.13        775.00        12.93 o                         
   2   0   6        442.19        427.77         8.39 o                         
   3   0   6        445.95        421.57         4.18 o                         
   4   0   6        815.70        747.26        16.76 o                         
   5   0   6         11.39         12.14         2.06 o                         
   6   0   6         39.82         33.48         3.52 o                         
   7   0   6          6.02          2.87         3.91 o                         
  -8   1   6         10.10         10.72         3.81 o                         
  -7   1   6         45.27         47.90         3.23 o                         
  -6   1   6          1.07         -0.11         2.40 o                         
  -5   1   6        124.37        139.92         2.52 o                         
  -4   1   6        233.64        259.57        10.42 o                         
  -3   1   6       1152.15        894.51       524.76 o                         
  -2   1   6       1055.49       1018.66       560.81 o                         
  -1   1   6        466.14        433.93        14.83 o                         
   0   1   6          3.60          4.94         1.04 o                         
   1   1   6         15.96         17.47         1.00 o                         
   2   1   6        849.41        843.38         6.15 o                         
   3   1   6        771.74        755.70        23.14 o                         
   4   1   6         13.20         13.81         2.41 o                         
   5   1   6         96.91         89.91         5.69 o                         
   6   1   6         11.25          8.88         3.54 o                         
   7   1   6         29.37         23.37         4.00 o                         
  -8   2   6         16.16         14.32         4.96 o                         
  -7   2   6          3.45          2.69         3.48 o                         
  -6   2   6          0.44         -1.09         2.72 o                         
  -5   2   6        332.29        319.73         6.59 o                         
  -4   2   6        385.25        337.82         2.32 o                         
  -3   2   6        493.45        500.46         2.18 o                         
  -2   2   6        643.47        555.34        10.88 o                         
  -1   2   6         59.07         72.51         1.79 o                         
   0   2   6       1130.94       1155.64        16.09 o                         
   1   2   6       1764.13       1668.35         6.20 o                         
   2   2   6        817.09        799.19        19.81 o                         
   3   2   6        185.16        200.27         6.49 o                         
   4   2   6         26.84         22.53         2.17 o                         
   5   2   6         13.28         10.04         2.67 o                         
   6   2   6         16.37         16.63         3.46 o                         
  -8   3   6          7.35          4.97         5.06 o                         
  -7   3   6         47.00         46.00         2.90 o                         
  -6   3   6        446.04        468.57        12.72 o                         
  -5   3   6        244.90        231.84         6.78 o                         
  -4   3   6        340.79        348.56         6.43 o                         
  -3   3   6         77.15         57.79        33.97 o                         
  -2   3   6       1117.61       1151.37         8.11 o                         
  -1   3   6        145.20        162.78         2.79 o                         
   0   3   6        320.79        289.25         9.04 o                         
   1   3   6        127.16        131.79        13.68 o                         
   2   3   6          0.34          1.49         1.93 o                         
   3   3   6         54.95         52.39         3.54 o                         
   4   3   6        128.37        141.15         5.28 o                         
   5   3   6         19.90         21.60         3.86 o                         
   6   3   6         43.99         37.21         6.14 o                         
  -8   4   6         23.18         19.22         4.66 o                         
  -7   4   6        101.08         95.48         5.23 o                         
  -6   4   6         10.83         16.31         2.41 o                         
  -5   4   6         47.70         55.54         2.85 o                         
  -4   4   6         57.43         52.95        10.26 o                         
  -3   4   6        514.92        549.06         9.05 o                         
  -2   4   6       1711.68       1580.04        22.22 o                         
  -1   4   6        415.22        406.01        13.97 o                         
   0   4   6         84.72        108.33         3.26 o                         
   1   4   6          4.04          1.91         3.33 o                         
   2   4   6        167.09        170.90         4.48 o                         
   3   4   6        209.35        210.05         5.36 o                         
   4   4   6        111.96        111.67         6.06 o                         
   5   4   6          2.67          2.79         4.18 o                         
  -8   5   6          4.45          3.68         5.29 o                         
  -7   5   6         39.21         39.15         4.98 o                         
  -6   5   6         11.90         13.40         4.46 o                         
  -5   5   6         28.22         41.10         3.69 o                         
  -4   5   6        297.87        321.42        15.57 o                         
  -3   5   6        396.93        383.73        17.59 o                         
  -2   5   6         34.95         30.19         1.74 o                         
  -1   5   6          5.08          7.98         1.96 o                         
   0   5   6        145.48        142.25         3.68 o                         
   1   5   6        383.11        397.65         5.10 o                         
   2   5   6        190.24        198.52         5.53 o                         
   3   5   6         63.70         70.43         5.64 o                         
   4   5   6          0.88         -0.20         5.90 o                         
  -8   6   6          0.40         -0.82         4.96 o                         
  -7   6   6         25.22         34.52         4.95 o                         
  -6   6   6        160.70        186.77         5.21 o                         
  -5   6   6         73.54         64.89         3.58 o                         
  -4   6   6          5.64          5.05         3.59 o                         
  -3   6   6         59.78         51.63         2.30 o                         
  -2   6   6         55.09         62.98         2.89 o                         
  -1   6   6        492.80        485.95        23.08 o                         
   0   6   6        177.45        170.64         4.58 o                         
   1   6   6         49.69         54.07         4.53 o                         
   2   6   6         58.92         66.03         5.71 o                         
   3   6   6         15.30         17.82         6.22 o                         
  -8   7   6         45.84         53.16         6.23 o                         
  -7   7   6         11.45         13.74         5.71 o                         
  -6   7   6         23.42         26.39         4.25 o                         
  -5   7   6         19.33         15.36         4.39 o                         
  -4   7   6          0.29          0.88         3.49 o                         
  -3   7   6         21.80         23.09         3.39 o                         
  -2   7   6        583.29        574.99         6.86 o                         
  -1   7   6         61.31         63.92         3.83 o                         
   0   7   6         52.14         54.18         4.48 o                         
   1   7   6          8.93          9.52         5.36 o                         
   2   7   6         25.42         31.25         6.41 o                         
  -7   8   6          4.25          2.73         4.97 o                         
  -6   8   6          0.06          1.27         4.69 o                         
  -5   8   6         54.28         68.40         5.12 o                         
  -4   8   6        136.60        132.62         4.67 o                         
  -3   8   6        108.18        100.76         4.08 o                         
  -2   8   6         87.41         92.76         4.76 o                         
  -1   8   6         38.84         37.34         4.63 o                         
   0   8   6          3.27          6.53         5.00 o                         
   1   8   6         36.17         36.24         5.21 o                         
  -6   9   6         33.92         39.70         4.91 o                         
  -5   9   6         24.01         27.38         5.02 o                         
  -4   9   6         20.49         16.38         3.74 o                         
  -3   9   6          0.29          2.75         4.35 o                         
  -2   9   6          2.72          5.15         4.42 o                         
  -1   9   6         39.85         41.96         5.20 o                         
   0   9   6         52.78         59.55         5.58 o                         
   0 -11   7         41.11         40.09         6.46 o                         
   1 -11   7         64.84         59.43         8.85 o                         
   2 -11   7          1.36          2.16         7.90 o                         
   3 -11   7          8.07         11.83         8.99 o                         
   4 -11   7          9.06          5.45         6.84 o                         
   5 -11   7         17.65         12.74         8.65 o                         
  -1 -10   7         16.86         21.48         6.61 o                         
   0 -10   7         34.03         29.33         5.66 o                         
   1 -10   7         44.27         39.59         9.90 o                         
   2 -10   7         95.07         98.56         7.50 o                         
   3 -10   7         18.83         22.31         7.57 o                         
   4 -10   7         85.15         84.47         8.01 o                         
   5 -10   7         23.74         36.06         7.82 o                         
   6 -10   7          7.57         20.75         9.03 o                         
  -2  -9   7         20.10         18.24         6.91 o                         
  -1  -9   7         52.03         47.89         5.96 o                         
   0  -9   7         38.11         33.88         4.61 o                         
   1  -9   7        191.76        174.70         8.66 o                         
   2  -9   7        163.61        160.88         4.94 o                         
   3  -9   7         10.29         -3.11         5.76 o                         
   4  -9   7         74.92         73.67         6.09 o                         
   5  -9   7          0.36         10.10         6.51 o                         
   6  -9   7         51.05         32.49         8.28 o                         
   7  -9   7         37.12         40.27         7.39 o                         
  -4  -8   7         55.23         56.10         8.03 o                         
  -3  -8   7          4.30          2.27         5.97 o                         
  -1  -8   7         97.89         89.50         5.01 o                         
   0  -8   7        219.79        215.02         4.77 o                         
   1  -8   7         72.83         68.59         7.28 o                         
   2  -8   7        327.65        320.41         7.29 o                         
   3  -8   7          8.17          4.26         3.29 o                         
   4  -8   7         15.01         18.88         3.20 o                         
   5  -8   7         71.37         72.51         6.01 o                         
   6  -8   7         59.37         52.72         7.02 o                         
   7  -8   7          1.52          4.40         7.17 o                         
  -5  -7   7         11.02          8.51         6.59 o                         
  -4  -7   7          0.05         -3.33         7.04 o                         
  -3  -7   7         54.60         40.00         6.05 o                         
  -2  -7   7        206.91        205.44         5.61 o                         
  -1  -7   7         87.84         90.18         4.53 o                         
   0  -7   7         77.35         79.43         2.81 o                         
   1  -7   7          0.22         -0.65         2.15 o                         
   2  -7   7        256.01        270.08         6.05 o                         
   3  -7   7        477.94        487.63         8.05 o                         
   4  -7   7        394.18        399.20         3.97 o                         
   5  -7   7        129.47        116.57         3.86 o                         
   6  -7   7          9.88          8.42         3.76 o                         
   7  -7   7          7.65         13.69         4.30 o                         
  -6  -6   7          0.03         -0.62         7.43 o                         
  -5  -6   7          4.11          3.00         6.83 o                         
  -4  -6   7        277.26        282.92         7.17 o                         
  -3  -6   7        189.06        195.70         5.73 o                         
  -2  -6   7         21.75         22.30         2.68 o                         
  -1  -6   7          8.44          8.27         2.55 o                         
   0  -6   7         34.63         36.69         2.33 o                         
   1  -6   7        488.02        503.97        19.86 o                         
   2  -6   7        641.85        601.33        18.64 o                         
   3  -6   7          5.32          4.53         2.32 o                         
   4  -6   7          1.20          2.15         2.64 o                         
   5  -6   7          0.01         -0.76         2.13 o                         
   6  -6   7         15.13         15.67         3.57 o                         
   7  -6   7         32.03         41.88         5.46 o                         
   8  -6   7         32.66         24.69         6.85 o                         
  -6  -5   7         13.77         12.97         7.17 o                         
  -5  -5   7         24.92         25.21         6.38 o                         
  -4  -5   7         36.88         39.75         4.97 o                         
  -3  -5   7         77.27         74.36         4.34 o                         
  -2  -5   7          1.87          1.32         2.25 o                         
  -1  -5   7        136.65        153.48        14.62 o                         
   0  -5   7        706.49        801.91         5.30 o                         
   1  -5   7        766.32        762.80        32.94 o                         
   2  -5   7          7.56          2.81         1.96 o                         
   3  -5   7        177.74        161.10         4.93 o                         
   4  -5   7         71.73         70.88         2.53 o                         
   5  -5   7        297.34        292.09         4.51 o                         
   6  -5   7         84.15        113.05        11.06 o                         
   7  -5   7         24.12         25.48         7.21 o                         
   8  -5   7          2.13          1.94         6.79 o                         
  -7  -4   7         19.05         19.92         7.61 o                         
  -5  -4   7          0.55         -1.40         4.97 o                         
  -4  -4   7        171.01        205.66         4.99 o                         
  -3  -4   7        201.35        219.73         4.66 o                         
  -2  -4   7        421.65        426.47        14.64 o                         
  -1  -4   7        558.44        530.66         4.13 o                         
   0  -4   7        643.12        669.73         4.43 o                         
   1  -4   7         37.69         35.09         2.17 o                         
   2  -4   7         57.85         54.63         2.24 o                         
   3  -4   7         75.37         63.44        24.22 o                         
   4  -4   7        259.76        247.38        20.51 o                         
   5  -4   7         64.61         87.91         3.29 o                         
   6  -4   7        102.02        100.31         9.37 o                         
   7  -4   7          0.11          3.78         6.19 o                         
   8  -4   7          0.35         -0.13         6.54 o                         
  -7  -3   7          5.54          3.88         5.60 o                         
  -6  -3   7          9.97         16.80         3.34 o                         
  -5  -3   7         28.39         32.23         3.07 o                         
  -4  -3   7        237.80        230.59        20.34 o                         
  -3  -3   7        103.23        104.66         3.25 o                         
  -2  -3   7          6.45          5.47         1.56 o                         
  -1  -3   7         86.43         88.91         2.66 o                         
   0  -3   7        109.39        112.96         1.51 o                         
   1  -3   7        279.67        249.64        44.23 o                         
   2  -3   7       1022.07        968.50        38.71 o                         
   3  -3   7        765.90        763.07        14.98 o                         
   4  -3   7        173.71        178.93         9.43 o                         
   5  -3   7          0.08          1.92         4.23 o                         
   6  -3   7          1.61          2.38         3.62 o                         
   7  -3   7         53.51         38.98        10.70 o                         
   8  -3   7         25.35         30.14        14.39 o                         
  -8  -2   7          4.81         -0.63         6.73 o                         
  -7  -2   7          5.23          2.47         3.47 o                         
  -6  -2   7          1.52          3.54         3.16 o                         
  -5  -2   7        298.60        314.88         8.29 o                         
  -4  -2   7        347.77        378.73        18.55 o                         
  -3  -2   7        405.71        389.70        18.98 o                         
  -2  -2   7        723.06        789.10        38.39 o                         
  -1  -2   7         36.01         27.85         1.28 o                         
   0  -2   7        534.90        529.34        23.92 o                         
   1  -2   7       1319.55       1297.07         7.29 o                         
   2  -2   7        294.58        262.64        21.87 o                         
   3  -2   7        217.73        231.87         6.52 o                         
   4  -2   7          2.25          0.69         1.41 o                         
   5  -2   7        118.70        120.65         3.32 o                         
   6  -2   7        135.20        126.20        62.52 o                         
   7  -2   7         59.25         50.81         5.75 o                         
  -8  -1   7          2.98          6.03         4.20 o                         
  -7  -1   7          4.39          3.58         3.61 o                         
  -6  -1   7         18.37         20.25         3.02 o                         
  -5  -1   7        257.23        288.71        10.38 o                         
  -4  -1   7          9.91         29.79        14.96 o                         
  -3  -1   7         83.75         89.25         6.52 o                         
  -2  -1   7        564.37        581.63         8.47 o                         
  -1  -1   7       3169.97       2992.01       131.27 o                         
   0  -1   7       1300.87       1258.79         3.32 o                         
   1  -1   7        597.24        578.66        14.47 o                         
   2  -1   7         20.75         26.44         1.43 o                         
   3  -1   7        284.57        272.24         2.99 o                         
   4  -1   7         90.02         82.03         4.62 o                         
   5  -1   7        203.30        194.60        20.57 o                         
   6  -1   7         32.13         26.17         3.09 o                         
   7  -1   7          2.04         -1.58         5.65 o                         
  -8   0   7         39.36         43.66         4.07 o                         
  -7   0   7         21.11         23.28         3.39 o                         
  -6   0   7         47.58         50.54         2.74 o                         
  -5   0   7         23.90         28.32         2.36 o                         
  -4   0   7        221.50        227.83        24.28 o                         
  -3   0   7       1017.02        976.97         9.46 o                         
  -2   0   7       2352.91       2514.93        13.46 o                         
  -1   0   7         85.08         99.46         9.17 o                         
   0   0   7         40.02         49.70         1.12 o                         
   1   0   7        360.66        355.22         7.47 o                         
   2   0   7        329.74        315.51         3.50 o                         
   3   0   7       2128.31       2001.01        15.70 o                         
   4   0   7        592.78        569.02        48.12 o                         
   5   0   7          0.61          1.39         2.09 o                         
   6   0   7          1.30          1.38         3.53 o                         
   7   0   7          4.98          7.14         4.16 o                         
  -8   1   7          1.03          1.38         6.06 o                         
  -7   1   7         22.53         19.42         4.67 o                         
  -6   1   7          4.20          1.18         2.69 o                         
  -5   1   7        390.34        411.84         5.01 o                         
  -4   1   7       1080.80       1031.01        52.41 o                         
  -3   1   7        549.73        594.96         4.13 o                         
  -2   1   7        167.62        212.07         2.98 o                         
  -1   1   7        492.74        463.65        25.99 o                         
   0   1   7        484.33        398.67        14.95 o                         
   1   1   7       1637.42       1394.34        10.31 o                         
   2   1   7        878.94        839.33         8.80 o                         
   3   1   7          1.14          4.90         1.55 o                         
   4   1   7        262.47        269.17         5.69 o                         
   5   1   7          7.16          5.85         2.48 o                         
   6   1   7         72.21         66.80         3.88 o                         
  -8   2   7          3.37          4.85         5.08 o                         
  -7   2   7        190.25        184.97         5.12 o                         
  -6   2   7        321.92        312.87         5.11 o                         
  -5   2   7        213.67        235.98         4.40 o                         
  -4   2   7         76.47         69.34         3.17 o                         
  -3   2   7        348.19        357.82         3.92 o                         
  -2   2   7        507.72        458.28        14.87 o                         
  -1   2   7       1424.53       1337.36        10.44 o                         
   0   2   7       1047.44        883.91        13.54 o                         
   1   2   7        436.88        425.41         8.02 o                         
   2   2   7          0.05          2.84         2.54 o                         
   3   2   7        226.85        242.98         3.07 o                         
   4   2   7        131.70        128.05         6.56 o                         
   5   2   7        111.70        125.47         4.62 o                         
   6   2   7         59.66         47.99         5.21 o                         
  -8   3   7         41.85         38.49         4.81 o                         
  -7   3   7         92.31        100.35         5.05 o                         
  -6   3   7          9.94          7.92         3.87 o                         
  -5   3   7         71.50         67.54         3.78 o                         
  -4   3   7          1.67          0.71         3.30 o                         
  -3   3   7        629.61        595.61         4.42 o                         
  -2   3   7       1392.24       1292.97        52.83 o                         
  -1   3   7        363.30        288.50        16.61 o                         
   0   3   7          0.59          2.62         1.53 o                         
   1   3   7         72.39         66.94         3.42 o                         
   2   3   7        221.92        221.22         4.49 o                         
   3   3   7        303.71        335.64         5.43 o                         
   4   3   7          9.29          6.72         5.24 o                         
   5   3   7         43.28         44.75         6.54 o                         
  -8   4   7         24.84         24.13         5.41 o                         
  -7   4   7         19.94         12.95         4.36 o                         
  -6   4   7         12.31         18.44         4.13 o                         
  -5   4   7         81.04         99.99         4.07 o                         
  -4   4   7          6.62          7.09         3.22 o                         
  -3   4   7        789.66        674.26        61.43 o                         
  -2   4   7          2.58          2.69         1.63 o                         
  -1   4   7        347.18        326.55        11.13 o                         
   0   4   7        285.35        283.15         5.13 o                         
   1   4   7        325.55        346.91         5.01 o                         
   2   4   7        312.39        344.21         5.57 o                         
   3   4   7         37.29         37.61         4.81 o                         
   4   4   7          0.02         -1.43         6.07 o                         
   5   4   7         14.91         12.45         5.68 o                         
  -8   5   7          7.69         15.63         5.49 o                         
  -7   5   7         41.10         45.71         5.24 o                         
  -6   5   7         53.54         59.70         4.15 o                         
  -5   5   7        115.96        114.54         4.28 o                         
  -4   5   7        223.02        217.98         4.43 o                         
  -3   5   7        104.00         86.23         3.58 o                         
  -2   5   7       1069.60        992.00        30.08 o                         
  -1   5   7         68.92         56.17         6.03 o                         
   0   5   7        164.88        185.24         3.25 o                         
   1   5   7        278.17        304.93         5.55 o                         
   2   5   7          0.43         -1.40         5.10 o                         
   3   5   7         20.62         19.32         5.87 o                         
   4   5   7         51.50         55.97         7.02 o                         
  -8   6   7          8.85          7.41         5.20 o                         
  -7   6   7         23.63         18.48         5.48 o                         
  -6   6   7          3.28          5.97         4.42 o                         
  -5   6   7          1.27         -1.58         3.95 o                         
  -4   6   7         32.19         40.03         3.79 o                         
  -3   6   7        181.23        161.66         3.65 o                         
  -2   6   7        285.77        271.66        17.61 o                         
  -1   6   7        134.88        140.58         7.10 o                         
   0   6   7         73.05         66.63         4.16 o                         
   1   6   7         20.95         21.02         5.22 o                         
   2   6   7         69.44         73.12         5.87 o                         
   3   6   7         58.00         59.51         6.37 o                         
  -8   7   7         55.23         58.64         6.40 o                         
  -7   7   7         17.05          9.81         5.69 o                         
  -6   7   7         19.48         34.88         4.42 o                         
  -5   7   7         10.93         18.78         4.16 o                         
  -4   7   7         92.08         98.95         4.11 o                         
  -3   7   7        212.54        208.07         4.50 o                         
  -2   7   7          1.74         -0.54         2.67 o                         
  -1   7   7          0.17          0.44         3.56 o                         
   0   7   7         10.54         12.92         4.36 o                         
   1   7   7        100.33        104.37         5.71 o                         
   2   7   7         89.25         96.65         7.18 o                         
  -7   8   7         12.97         22.04         6.30 o                         
  -6   8   7         16.93         18.30         4.92 o                         
  -5   8   7         30.78         27.57         4.25 o                         
  -4   8   7         42.70         41.56         4.71 o                         
  -3   8   7          1.41          2.89         4.07 o                         
  -2   8   7          1.27          4.37         4.49 o                         
  -1   8   7         53.03         52.41         3.29 o                         
   0   8   7        103.19        103.47         5.78 o                         
   1   8   7         11.67         11.59         5.73 o                         
  -5   9   7          5.67         -0.83         4.30 o                         
  -4   9   7          1.66          1.42         4.09 o                         
  -3   9   7         27.47         30.39         4.66 o                         
  -2   9   7         99.88         92.74         4.46 o                         
  -1   9   7         50.45         45.90         3.47 o                         
   0 -11   8         18.24         13.66         6.66 o                         
   1 -11   8          1.11          0.13         4.24 o                         
   2 -11   8         13.44         15.40         6.84 o                         
   3 -11   8         21.55         25.74         8.33 o                         
   4 -11   8         21.67         13.63         7.98 o                         
  -1 -10   8          4.11         -2.56         6.65 o                         
   0 -10   8          1.65          0.94         5.31 o                         
   1 -10   8        109.92        100.06        12.71 o                         
   2 -10   8          6.71          9.58         7.06 o                         
   3 -10   8         13.71          6.09         7.47 o                         
   5 -10   8          0.52          8.30         7.71 o                         
   6 -10   8          6.31          9.80         7.05 o                         
  -2  -9   8          1.49          3.39         6.17 o                         
  -1  -9   8          2.41          2.02         5.31 o                         
   0  -9   8        142.53        143.21         5.24 o                         
   1  -9   8         71.24         70.56         8.73 o                         
   2  -9   8         14.22         11.54         3.03 o                         
   3  -9   8         16.66          5.52         6.23 o                         
   4  -9   8         35.52         35.39         5.72 o                         
   5  -9   8         66.64         77.86         7.05 o                         
   6  -9   8         48.26         39.95         7.83 o                         
  -3  -8   8          0.43          0.54         6.30 o                         
  -2  -8   8         38.43         42.55         5.31 o                         
  -1  -8   8        127.36        134.39         5.26 o                         
   0  -8   8         46.15         47.88         3.18 o                         
   1  -8   8          7.39         10.43         2.76 o                         
   2  -8   8          0.84          0.59         2.30 o                         
   3  -8   8         93.17         94.63         3.73 o                         
   4  -8   8        155.97        173.16         3.78 o                         
   5  -8   8         44.52         48.19         3.70 o                         
   6  -8   8          1.25         -0.66         3.81 o                         
   7  -8   8          0.08          1.27         7.99 o                         
  -5  -7   8          0.17          1.72         7.54 o                         
  -4  -7   8        116.02        124.82         7.51 o                         
  -3  -7   8         24.97         30.04         5.14 o                         
  -2  -7   8         12.77         14.98         4.77 o                         
  -1  -7   8         44.24         44.45         3.21 o                         
   0  -7   8         52.62         54.09         2.91 o                         
   1  -7   8         38.93         43.05         2.25 o                         
   2  -7   8         31.31         34.66         3.06 o                         
   3  -7   8        241.92        236.98        12.32 o                         
   4  -7   8          6.29          9.45         2.99 o                         
   5  -7   8          0.04          4.42         4.11 o                         
   6  -7   8         22.07         29.81         4.32 o                         
   7  -7   8         32.67         45.19         4.46 o                         
  -5  -6   8         48.25         50.85         6.73 o                         
  -4  -6   8         45.14         43.19         5.69 o                         
  -3  -6   8          0.88          5.54         4.67 o                         
  -2  -6   8          6.85          8.33         2.77 o                         
  -1  -6   8         10.06          8.93         2.50 o                         
   0  -6   8        513.59        468.32       209.11 o                         
   1  -6   8        394.00        373.19        12.53 o                         
   2  -6   8       1464.27       1401.02        22.85 o                         
   3  -6   8         20.04         21.16         2.87 o                         
   4  -6   8         97.18         88.76         9.85 o                         
   5  -6   8          2.86          6.54         2.49 o                         
   6  -6   8        102.25        104.52         5.00 o                         
   7  -6   8          7.91         18.29         4.39 o                         
  -6  -5   8         35.35         44.00         7.65 o                         
  -5  -5   8         49.49         56.73         6.37 o                         
  -4  -5   8          6.83          8.58         4.68 o                         
  -3  -5   8          0.77         13.75         4.64 o                         
  -2  -5   8         84.73         74.63         6.27 o                         
  -1  -5   8        251.20        238.99         3.93 o                         
   0  -5   8        390.69        396.30         4.39 o                         
   1  -5   8         51.20         58.84         6.05 o                         
   2  -5   8        234.04        229.92        16.24 o                         
   3  -5   8        138.26        129.26        15.05 o                         
   4  -5   8        206.10        213.57         7.67 o                         
   5  -5   8        367.67        352.82         4.00 o                         
   6  -5   8         33.37         34.28         4.07 o                         
   7  -5   8          0.17          4.40         5.07 o                         
  -7  -4   8          2.01          8.63         7.32 o                         
  -5  -4   8         70.11         55.14         5.36 o                         
  -4  -4   8         22.66         25.61         3.05 o                         
  -3  -4   8        399.68        435.49         3.79 o                         
  -2  -4   8        655.88        662.62        22.56 o                         
  -1  -4   8        366.19        389.52         2.71 o                         
   0  -4   8          0.50          1.29         1.77 o                         
   1  -4   8        334.72        318.33         3.65 o                         
   2  -4   8        951.67        748.22       112.08 o                         
   3  -4   8        586.67        597.92        20.62 o                         
   4  -4   8         49.67         49.21         2.33 o                         
   5  -4   8          1.37          4.04         2.98 o                         
   6  -4   8         39.26         46.21         3.99 o                         
   7  -4   8         74.38         85.43         4.63 o                         
  -7  -3   8          0.07          2.79         5.07 o                         
  -6  -3   8          2.23          4.99         3.20 o                         
  -5  -3   8         41.42         41.57         3.36 o                         
  -4  -3   8        240.51        234.83        13.74 o                         
  -3  -3   8        441.84        443.30        15.39 o                         
  -2  -3   8        112.07        103.45         3.18 o                         
  -1  -3   8        272.81        257.74         3.17 o                         
   0  -3   8        811.31        845.91         4.53 o                         
   1  -3   8        987.53        748.74       112.98 o                         
   2  -3   8        552.29        415.73        87.96 o                         
   3  -3   8          0.63          0.13         1.77 o                         
   4  -3   8         56.46         56.68         1.99 o                         
   5  -3   8        222.19        218.73        31.10 o                         
   6  -3   8        136.00        146.78         4.18 o                         
   7  -3   8          9.50         11.06         4.28 o                         
  -7  -2   8          9.80         12.60         5.35 o                         
  -6  -2   8         82.12         81.85         5.26 o                         
  -5  -2   8         50.08         80.05         3.92 o                         
  -4  -2   8         33.27         51.52         5.41 o                         
  -3  -2   8        506.61        437.41        40.80 o                         
  -2  -2   8       1967.46       1884.68        31.06 o                         
  -1  -2   8        810.71        733.74         7.64 o                         
   0  -2   8       1290.89       1172.73        17.29 o                         
   1  -2   8         41.71         32.92         2.37 o                         
   2  -2   8        192.28        185.77         5.59 o                         
   3  -2   8        263.76        245.54        10.33 o                         
   4  -2   8        345.43        346.39         4.74 o                         
   5  -2   8        203.41        197.56        20.62 o                         
   6  -2   8         29.90         23.36        11.36 o                         
  -8  -1   8         14.03         15.64         6.44 o                         
  -7  -1   8         13.84         15.42         5.84 o                         
  -6  -1   8         66.59         77.14         4.61 o                         
  -5  -1   8          0.72         -0.70         2.74 o                         
  -4  -1   8        477.99        420.92         4.59 o                         
  -3  -1   8        264.59        262.34         3.11 o                         
  -2  -1   8        152.79        121.02         4.26 o                         
  -1  -1   8        127.81         99.93         8.40 o                         
   0  -1   8          0.35          7.70         4.65 o                         
   1  -1   8         38.02         34.87         2.38 o                         
   2  -1   8       2150.84       2193.01        99.27 o                         
   3  -1   8        640.14        616.60        27.35 o                         
   4  -1   8          8.81          7.91         3.13 o                         
   5  -1   8          0.93          2.37         4.88 o                         
   6  -1   8          6.58         10.31         5.54 o                         
   7  -1   8         17.05          8.80         6.44 o                         
  -8   0   8          1.33          2.20         5.93 o                         
  -7   0   8         17.27         12.28         4.65 o                         
  -6   0   8         92.98         66.76         4.13 o                         
  -5   0   8        393.96        367.36         5.03 o                         
  -4   0   8        343.47        340.04         4.19 o                         
  -3   0   8        219.38        204.00         2.30 o                         
  -2   0   8          2.90          9.47         3.01 o                         
  -1   0   8        429.39        459.37        27.38 o                         
   0   0   8        335.05        343.72         3.03 o                         
   1   0   8       1061.23       1131.99        12.22 o                         
   2   0   8        105.37        120.97         2.52 o                         
   3   0   8        122.33        123.56         2.20 o                         
   4   0   8         25.98         21.55         3.08 o                         
   5   0   8         92.53         96.78         7.67 o                         
   6   0   8         79.59         74.42         5.25 o                         
  -8   1   8         10.95          7.16         5.51 o                         
  -7   1   8         36.70         29.58         5.13 o                         
  -6   1   8         37.83         36.97         4.42 o                         
  -5   1   8         10.78          8.47         3.89 o                         
  -4   1   8          9.86         12.72         1.92 o                         
  -3   1   8        148.84        146.04         9.19 o                         
  -2   1   8         32.93         43.62         2.44 o                         
  -1   1   8        739.40        752.70        17.49 o                         
   0   1   8       1093.41       1147.19         6.00 o                         
   1   1   8        235.97        275.99         7.10 o                         
   2   1   8          5.53          4.09         2.20 o                         
   3   1   8         99.21        103.77         2.78 o                         
   4   1   8         10.79         13.49         2.98 o                         
   5   1   8        107.07         91.17         4.44 o                         
   6   1   8         14.18          7.00         5.52 o                         
  -8   2   8         25.11         20.23         4.87 o                         
  -7   2   8          1.63          1.74         4.35 o                         
  -6   2   8          0.33         -1.95         4.49 o                         
  -5   2   8          0.19         -0.21         3.59 o                         
  -4   2   8         15.27         12.78         3.07 o                         
  -3   2   8        231.82        258.96         3.83 o                         
  -2   2   8        564.15        594.36        27.61 o                         
  -1   2   8         32.17         32.89         1.68 o                         
   0   2   8         18.70         15.64         1.48 o                         
   1   2   8        268.19        225.80        31.85 o                         
   2   2   8        140.70        131.93         3.85 o                         
   3   2   8        288.64        281.84         4.15 o                         
   4   2   8        210.51        207.67         3.66 o                         
   5   2   8          2.49          2.70         3.83 o                         
  -8   3   8          8.60          4.08         5.11 o                         
  -7   3   8          4.54          5.50         5.22 o                         
  -6   3   8         10.65          8.76         3.96 o                         
  -5   3   8          2.30          0.48         3.42 o                         
  -4   3   8        690.82        769.10         5.99 o                         
  -3   3   8        765.93        809.18         5.31 o                         
  -2   3   8          0.89          2.83         1.81 o                         
  -1   3   8         20.71         16.75         1.72 o                         
   0   3   8         53.70         43.53         1.79 o                         
   1   3   8        301.45        297.91         9.42 o                         
   2   3   8        397.00        387.62         5.15 o                         
   3   3   8         55.70         52.73         4.44 o                         
   4   3   8         16.85         15.32         4.99 o                         
   5   3   8          0.62          4.04         5.50 o                         
  -8   4   8          2.05          0.25         6.03 o                         
  -7   4   8         13.92         11.60         4.77 o                         
  -6   4   8          8.77         11.20         3.78 o                         
  -5   4   8        259.65        267.33         4.90 o                         
  -4   4   8        146.33        148.43         4.23 o                         
  -3   4   8        209.67        199.56        16.29 o                         
  -2   4   8          2.99          3.01         2.03 o                         
  -1   4   8        273.99        244.08         9.00 o                         
   0   4   8        606.48        576.49         5.42 o                         
   1   4   8        266.47        228.91         3.25 o                         
   2   4   8          0.54          2.46         4.84 o                         
   3   4   8         53.11         58.57         4.93 o                         
   4   4   8         35.35         43.73         6.51 o                         
  -8   5   8          3.48          4.63         6.09 o                         
  -7   5   8         66.11         70.57         5.56 o                         
  -6   5   8         86.22         86.66         5.13 o                         
  -5   5   8         12.29         15.57         4.39 o                         
  -4   5   8          2.04          1.93         3.26 o                         
  -3   5   8        508.04        513.31         5.18 o                         
  -2   5   8        720.84        592.75        90.41 o                         
  -1   5   8        248.22        220.29         2.72 o                         
   0   5   8         26.80         24.29         2.45 o                         
   1   5   8          6.42          7.93         4.57 o                         
   2   5   8        132.20        133.78         5.86 o                         
   3   5   8         65.06         74.26         6.62 o                         
  -8   6   8         62.13         64.24         5.43 o                         
  -7   6   8          2.56          3.65         4.58 o                         
  -6   6   8          7.38         13.12         4.52 o                         
  -5   6   8         51.54         52.60         4.06 o                         
  -4   6   8         48.95         49.85         4.09 o                         
  -3   6   8        254.22        243.68         4.69 o                         
  -2   6   8          0.70          1.62         2.25 o                         
  -1   6   8          7.19          7.43         2.42 o                         
   0   6   8         63.19         62.88         2.66 o                         
   1   6   8        183.09        205.86         6.12 o                         
   2   6   8         88.89        102.30         6.36 o                         
  -7   7   8         43.87         45.44         4.89 o                         
  -6   7   8         45.51         46.94         4.93 o                         
  -5   7   8        110.68        116.59         5.21 o                         
  -4   7   8         83.67         75.60         4.30 o                         
  -3   7   8         18.97          7.03         3.34 o                         
  -2   7   8        243.63        245.26         8.96 o                         
  -1   7   8         32.48         42.64         3.16 o                         
   0   7   8         91.23         97.37         3.29 o                         
   1   7   8         81.52         85.51         6.14 o                         
  -6   8   8          0.84         -0.43         4.74 o                         
  -5   8   8          0.32          0.88         4.84 o                         
  -4   8   8         55.75         67.23         4.62 o                         
  -3   8   8         79.11         77.28         4.60 o                         
  -2   8   8         40.88         46.74         4.56 o                         
  -1   8   8         60.32         55.79         3.14 o                         
   0   8   8          7.03          4.87         3.74 o                         
  -3   9   8         13.63         12.69         4.80 o                         
  -1   9   8          6.49          9.28         5.86 o                         
   0 -11   9         32.72         17.97         6.85 o                         
   1 -11   9         66.04         57.66         4.06 o                         
   2 -11   9          0.59          1.01         6.77 o                         
   3 -11   9         56.41         68.11         8.83 o                         
   4 -11   9          2.31         -4.36         7.72 o                         
  -1 -10   9         26.55         18.25         6.64 o                         
   0 -10   9         24.92         24.57         4.81 o                         
   1 -10   9         33.83         29.31         3.87 o                         
   2 -10   9          0.77         -2.31         7.31 o                         
   4 -10   9         20.26         20.23         7.27 o                         
   5 -10   9         88.85         97.64         7.70 o                         
  -2  -9   9         18.91          8.41         5.98 o                         
  -1  -9   9         46.92         46.32         5.03 o                         
   0  -9   9          7.57          5.78         4.83 o                         
   1  -9   9         15.25         17.44         3.13 o                         
   2  -9   9         20.73         22.35         2.76 o                         
   3  -9   9         54.03         54.69         6.65 o                         
   4  -9   9         56.72         53.98         4.21 o                         
   5  -9   9          5.07         15.82         7.97 o                         
   6  -9   9         30.16         17.61         7.46 o                         
  -3  -8   9          1.95         -1.03         6.32 o                         
  -2  -8   9          6.10          4.42         5.01 o                         
  -1  -8   9          3.04          1.14         3.44 o                         
   0  -8   9         25.37         31.17         3.31 o                         
   1  -8   9         41.39         41.75         2.57 o                         
   2  -8   9        200.50        184.46         3.41 o                         
   3  -8   9        188.08        176.43        10.85 o                         
   4  -8   9          6.14          5.88         3.26 o                         
   5  -8   9          0.08          0.90         4.71 o                         
   6  -8   9          6.81          5.50         4.66 o                         
   7  -8   9         18.14         18.57         5.07 o                         
  -4  -7   9         12.95         10.22         6.73 o                         
  -3  -7   9          3.45          4.74         5.51 o                         
  -2  -7   9          1.42          1.35         3.28 o                         
  -1  -7   9          3.27          7.03         3.24 o                         
   0  -7   9        428.23        422.57         3.86 o                         
   1  -7   9        349.17        309.67        28.67 o                         
   2  -7   9         20.82         20.10         3.08 o                         
   3  -7   9         72.24         76.31         3.17 o                         
   4  -7   9         15.88         16.15         4.12 o                         
   5  -7   9         63.33         54.00         5.37 o                         
   6  -7   9         36.58         41.65         4.00 o                         
   7  -7   9         16.28         19.42         4.42 o                         
  -5  -6   9          4.99          9.90         7.21 o                         
  -4  -6   9         13.85         11.03         6.11 o                         
  -3  -6   9         13.90         14.92         5.27 o                         
  -2  -6   9         48.64         47.95         4.32 o                         
  -1  -6   9        538.20        491.16         5.63 o                         
   0  -6   9         64.86         62.77         3.62 o                         
   1  -6   9        234.45        249.84         4.73 o                         
   2  -6   9         45.12         41.35         4.26 o                         
   3  -6   9        232.98        207.51        19.69 o                         
   4  -6   9        285.21        302.05         3.80 o                         
   5  -6   9        150.33        148.11        10.26 o                         
   6  -6   9          2.79          6.30         4.32 o                         
   7  -6   9          4.55          8.07         6.11 o                         
  -6  -5   9          0.09          0.54         6.80 o                         
  -5  -5   9          2.00          6.68         6.02 o                         
  -4  -5   9         20.97         21.20         5.47 o                         
  -3  -5   9        133.30        162.75         5.61 o                         
  -2  -5   9        291.19        288.82         4.57 o                         
  -1  -5   9         85.61         90.87         3.88 o                         
   0  -5   9        112.81        127.22         3.89 o                         
   1  -5   9         26.76         24.54         3.41 o                         
   2  -5   9        191.21        185.47         4.17 o                         
   3  -5   9        210.54        213.93         4.29 o                         
   4  -5   9          0.89          1.42         2.69 o                         
   5  -5   9          0.27          4.09         4.53 o                         
   6  -5   9         54.60         54.05         5.42 o                         
   7  -5   9         31.35         42.90        10.55 o                         
  -5  -4   9         36.46         37.69         5.60 o                         
  -4  -4   9        140.98        153.59        10.21 o                         
  -3  -4   9         25.06         31.92         5.69 o                         
  -2  -4   9        276.68        261.53        11.11 o                         
  -1  -4   9        254.40        271.89         3.93 o                         
   0  -4   9        535.02        560.36         2.97 o                         
   1  -4   9        609.13        599.08         5.01 o                         
   2  -4   9        833.02        829.05         5.70 o                         
   3  -4   9         14.08         13.30         3.08 o                         
   4  -4   9        111.38        111.89         3.93 o                         
   5  -4   9         30.59         40.50         5.34 o                         
   6  -4   9         57.62         63.08         6.27 o                         
   7  -4   9          4.36         12.43         6.84 o                         
  -7  -3   9          0.43          4.13         6.54 o                         
  -6  -3   9        161.65        173.01         6.37 o                         
  -5  -3   9         75.65         90.53         9.11 o                         
  -4  -3   9          6.87          4.28         2.95 o                         
  -3  -3   9         66.25         63.62         4.32 o                         
  -2  -3   9         39.68         44.44         2.10 o                         
  -1  -3   9        248.09        239.74         7.38 o                         
   0  -3   9        212.94        228.30        12.87 o                         
   1  -3   9         28.90         31.32         3.25 o                         
   2  -3   9        230.05        221.81         3.78 o                         
   3  -3   9         58.44         60.26         3.22 o                         
   4  -3   9        139.64        150.82         3.99 o                         
   5  -3   9        271.91        279.38         6.30 o                         
   6  -3   9         17.50         18.07         5.48 o                         
   7  -3   9          1.50         10.15         6.34 o                         
  -7  -2   9         23.84         24.28         6.41 o                         
  -6  -2   9          0.04          2.65         5.37 o                         
  -5  -2   9        292.57        268.68        21.03 o                         
  -4  -2   9         10.83          8.49         4.05 o                         
  -3  -2   9        498.93        517.33         8.97 o                         
  -2  -2   9        432.98        432.87        11.95 o                         
  -1  -2   9        102.10        111.95         4.61 o                         
   0  -2   9         28.16         19.39         1.42 o                         
   1  -2   9        322.99        287.51         3.87 o                         
   2  -2   9       1151.18       1034.69         5.81 o                         
   3  -2   9        152.11        137.12         3.55 o                         
   4  -2   9         75.38         66.92         2.18 o                         
   5  -2   9          1.36          1.64         5.39 o                         
   6  -2   9         22.16         35.45         5.79 o                         
  -7  -1   9          7.13          1.79         5.52 o                         
  -6  -1   9         54.36         48.81         4.94 o                         
  -5  -1   9         18.03         17.83         4.09 o                         
  -4  -1   9        462.61        455.03         4.94 o                         
  -3  -1   9        278.64        272.11        12.17 o                         
  -2  -1   9        442.02        415.50         5.55 o                         
  -1  -1   9          5.39          2.30         1.53 o                         
   0  -1   9        377.06        333.15         3.84 o                         
   1  -1   9        490.71        443.63         4.28 o                         
   2  -1   9        615.02        575.54         5.60 o                         
   3  -1   9         11.83          8.02         2.58 o                         
   4  -1   9          2.07          0.30         2.82 o                         
   5  -1   9         68.82         80.58         5.15 o                         
   6  -1   9         65.80         69.11         5.41 o                         
  -8   0   9          9.00          7.04         5.82 o                         
  -7   0   9          2.48          1.82         5.13 o                         
  -6   0   9          7.26          7.11         4.09 o                         
  -5   0   9         20.78         26.49         3.90 o                         
  -4   0   9          0.14          8.39         3.42 o                         
  -3   0   9         91.61         75.92         2.05 o                         
  -2   0   9        283.36        250.88         7.36 o                         
  -1   0   9        579.23        521.80        15.62 o                         
   0   0   9       1192.86       1190.10        13.96 o                         
   1   0   9        264.11        257.02         5.57 o                         
   2   0   9        264.52        305.45         5.47 o                         
   3   0   9        121.88        130.76         2.44 o                         
   4   0   9        155.15        174.63         3.66 o                         
   5   0   9        179.33        164.49         3.69 o                         
   6   0   9         21.24          9.35         5.72 o                         
  -8   1   9         29.53         25.93         5.13 o                         
  -7   1   9         46.89         50.25         5.55 o                         
  -6   1   9          8.72         12.72         3.90 o                         
  -5   1   9         67.07         74.17         4.17 o                         
  -4   1   9        193.16        184.95         8.21 o                         
  -3   1   9        374.79        347.97        20.37 o                         
  -2   1   9        332.88        305.57        10.59 o                         
  -1   1   9        480.47        453.08        64.13 o                         
   0   1   9          2.84          6.33         1.33 o                         
   1   1   9         82.46         82.93         2.56 o                         
   2   1   9        859.87        916.55        33.80 o                         
   3   1   9        249.19        248.17         3.32 o                         
   4   1   9         91.21         96.21        10.11 o                         
   5   1   9         13.46         15.25         4.22 o                         
   6   1   9          4.82          0.66         5.16 o                         
  -8   2   9          4.78          3.81         5.49 o                         
  -7   2   9         23.77         18.94         4.91 o                         
  -6   2   9         22.73         20.73         4.50 o                         
  -5   2   9         17.88         15.92         3.72 o                         
  -4   2   9        955.90        923.16         5.93 o                         
  -3   2   9        173.11        161.73         3.46 o                         
  -2   2   9         88.79         88.88         2.89 o                         
  -1   2   9        156.52        169.59         4.50 o                         
   0   2   9        225.63        246.19         2.94 o                         
   1   2   9        578.95        526.57         5.00 o                         
   2   2   9         70.13         72.00         3.55 o                         
   3   2   9          2.16          2.20         2.27 o                         
   4   2   9         20.12         14.74         5.11 o                         
   5   2   9        135.61        121.15         5.50 o                         
  -8   3   9         31.42         25.81         6.07 o                         
  -7   3   9          0.52         -2.74         5.33 o                         
  -6   3   9         48.00         48.68         4.29 o                         
  -5   3   9         96.19        102.01         4.41 o                         
  -4   3   9        178.34        166.17         4.15 o                         
  -3   3   9        460.84        491.63         4.70 o                         
  -2   3   9        195.72        208.51         2.48 o                         
  -1   3   9        618.26        673.94        22.28 o                         
   0   3   9        658.37        605.23        24.56 o                         
   1   3   9        157.18        139.31         3.97 o                         
   2   3   9          0.53          1.66         4.14 o                         
   3   3   9         51.76         47.30         4.92 o                         
   4   3   9        137.26        144.52         6.00 o                         
   5   3   9         11.03         11.01         6.72 o                         
  -8   4   9         15.22         15.91         6.22 o                         
  -7   4   9         49.28         53.72         4.94 o                         
  -6   4   9         58.30         57.58         4.63 o                         
  -5   4   9         14.22         13.16         4.18 o                         
  -4   4   9        187.68        205.84         4.38 o                         
  -3   4   9        501.50        445.70        37.99 o                         
  -2   4   9          6.92          8.35         2.25 o                         
  -1   4   9         76.83         67.52         2.92 o                         
   0   4   9          1.22          3.83         2.15 o                         
   1   4   9        170.95        151.98         4.66 o                         
   2   4   9        132.16        125.24         5.16 o                         
   3   4   9         49.24         50.35         5.76 o                         
   4   4   9         27.39         33.52         5.30 o                         
  -8   5   9         12.00          6.18         6.42 o                         
  -7   5   9         13.08         18.12         4.54 o                         
  -6   5   9         61.10         74.01         5.11 o                         
  -5   5   9         85.93        111.40         5.18 o                         
  -4   5   9        198.00        196.59         4.15 o                         
  -3   5   9         23.24         24.21         3.81 o                         
  -2   5   9         18.69         15.74         2.38 o                         
  -1   5   9          5.74          6.02         2.01 o                         
   0   5   9        137.83        136.05         2.99 o                         
   1   5   9        205.07        204.23         5.55 o                         
   2   5   9         39.24         40.14         5.84 o                         
   3   5   9         21.02         19.44         6.20 o                         
  -7   6   9         41.89         48.98         5.96 o                         
  -6   6   9          6.00         10.55         4.60 o                         
  -5   6   9         85.43         93.16         5.22 o                         
  -4   6   9         16.28         20.10         4.20 o                         
  -3   6   9         50.06         49.26         4.11 o                         
  -2   6   9          1.19          3.59         2.52 o                         
  -1   6   9        160.72        141.10         2.93 o                         
   0   6   9        104.60         91.78         2.80 o                         
   1   6   9         18.08         16.97         5.22 o                         
   2   6   9          2.46          1.71         6.37 o                         
  -6   7   9          0.24          1.69         5.77 o                         
  -5   7   9          8.13         11.50         4.39 o                         
  -4   7   9         27.91         31.50         4.70 o                         
  -3   7   9         13.75         17.86         4.36 o                         
  -2   7   9        251.95        212.35        12.56 o                         
  -1   7   9         14.76         14.43         2.76 o                         
   0   7   9          0.16          0.14         2.96 o                         
   1   7   9          0.15         -0.94         6.20 o                         
  -5   8   9          1.07          1.85         5.24 o                         
  -4   8   9         22.82         28.34         4.59 o                         
  -3   8   9         38.13         27.13         3.82 o                         
  -2   8   9         10.51         10.27         4.33 o                         
  -1   8   9          6.71          6.94         3.42 o                         
   0   8   9          2.17          3.63         4.04 o                         
   1 -11  10          2.41          0.93         4.74 o                         
   0 -10  10          3.42          4.67         5.28 o                         
   1 -10  10          0.30          3.75         4.57 o                         
  -2  -9  10         22.63         20.41         6.52 o                         
  -1  -9  10          1.46          5.13         5.37 o                         
   0  -9  10          0.61          2.11         3.68 o                         
   1  -9  10         20.18         23.95         4.75 o                         
   2  -9  10         91.65         95.17         3.22 o                         
   3  -9  10         53.25         58.00         5.99 o                         
   4  -9  10         14.50         19.46         4.70 o                         
   5  -9  10          0.50          7.67         5.58 o                         
  -3  -8  10          5.23          1.26         5.44 o                         
  -2  -8  10          5.71          4.64         5.10 o                         
  -1  -8  10        101.31        104.32        14.45 o                         
   0  -8  10         65.70         71.17         3.48 o                         
   1  -8  10        120.27        119.57         4.79 o                         
   2  -8  10          5.61          3.57         4.04 o                         
   3  -8  10         21.68         20.56         4.57 o                         
   4  -8  10         12.18         19.07         5.23 o                         
   5  -8  10         76.32         89.33         5.37 o                         
   6  -8  10         47.70         52.65         5.63 o                         
  -4  -7  10          8.87          5.72         6.76 o                         
  -3  -7  10          2.49          1.25         5.40 o                         
  -2  -7  10         67.62         65.04         3.72 o                         
  -1  -7  10        136.47        147.84        10.35 o                         
   0  -7  10         38.34         31.76         5.07 o                         
   1  -7  10         69.35         63.55         4.78 o                         
   2  -7  10         80.74         77.87         4.68 o                         
   3  -7  10         41.03         41.24         4.33 o                         
   4  -7  10         68.13         63.77         4.05 o                         
   5  -7  10         41.01         36.39         4.07 o                         
   6  -7  10          0.15         -1.70         6.35 o                         
  -5  -6  10         12.96         11.53         6.83 o                         
  -4  -6  10         18.45         26.04         6.34 o                         
  -3  -6  10         99.76        111.46         6.14 o                         
  -2  -6  10        109.88        112.65         6.38 o                         
  -1  -6  10          1.28          0.11         3.60 o                         
   0  -6  10         90.37         88.80         4.21 o                         
   1  -6  10        413.24        437.19         5.83 o                         
   2  -6  10        239.08        238.55         4.95 o                         
   3  -6  10        175.43        177.00         4.97 o                         
   4  -6  10         89.10         79.83         4.25 o                         
   5  -6  10          7.35         10.99         3.91 o                         
   6  -6  10         47.81         59.88         6.38 o                         
  -6  -5  10          7.90          3.63         6.57 o                         
  -5  -5  10         42.64         44.23         6.17 o                         
  -4  -5  10        117.60        156.26         6.44 o                         
  -3  -5  10          0.21          1.27         5.03 o                         
  -2  -5  10         46.75         38.43         3.86 o                         
  -1  -5  10        127.56        130.51         4.11 o                         
   0  -5  10        395.01        371.74         4.92 o                         
   1  -5  10        599.10        613.12         5.97 o                         
   2  -5  10          1.44         -0.54         4.19 o                         
   3  -5  10          1.20         -0.63         4.18 o                         
   4  -5  10         24.24         29.69         4.24 o                         
   5  -5  10        103.30        105.22         6.62 o                         
   6  -5  10         24.97         29.14         6.86 o                         
  -5  -4  10          0.29         -0.96         3.98 o                         
  -4  -4  10          9.31          3.67         3.52 o                         
  -3  -4  10        179.63        168.74         4.40 o                         
  -2  -4  10         51.93         49.46         2.84 o                         
  -1  -4  10        240.59        250.86         3.72 o                         
   0  -4  10        115.91        110.24         3.94 o                         
   1  -4  10        114.21        120.76         4.05 o                         
   2  -4  10          1.04          2.93         3.32 o                         
   3  -4  10        335.76        342.90         4.82 o                         
   4  -4  10        530.99        476.08         5.19 o                         
   5  -4  10         84.67         82.27         6.00 o                         
   6  -4  10          2.82          0.68         6.61 o                         
  -6  -3  10          6.91          2.78         5.40 o                         
  -5  -3  10          6.66          3.75         3.59 o                         
  -4  -3  10        206.66        232.53        39.69 o                         
  -3  -3  10        328.58        316.98        28.57 o                         
  -2  -3  10        179.17        184.23        21.30 o                         
  -1  -3  10        178.94        175.75         6.24 o                         
   0  -3  10          0.57          0.02         3.29 o                         
   1  -3  10        446.21        441.60         4.88 o                         
   2  -3  10        281.59        273.15         4.25 o                         
   3  -3  10         89.08         78.95         3.46 o                         
   4  -3  10          2.63          3.29         3.68 o                         
   5  -3  10          1.20         -3.07         5.66 o                         
   6  -3  10         32.37         38.01         6.02 o                         
  -7  -2  10          0.12          3.65         5.96 o                         
  -6  -2  10          2.38          0.96         5.60 o                         
  -5  -2  10         75.54         77.19         5.90 o                         
  -4  -2  10          1.99          3.41         4.18 o                         
  -3  -2  10         15.62         12.06         2.09 o                         
  -2  -2  10         21.29         23.19         3.04 o                         
  -1  -2  10        112.61        114.69         5.31 o                         
   0  -2  10        382.84        395.66         4.45 o                         
   1  -2  10        782.53        716.39         5.45 o                         
   2  -2  10        102.65         90.88         3.73 o                         
   3  -2  10         33.39         24.78         3.23 o                         
   4  -2  10         81.98         83.30         5.25 o                         
   5  -2  10         70.40         79.43         6.36 o                         
   6  -2  10         35.15         40.94         6.51 o                         
  -7  -1  10         10.34          9.23         5.27 o                         
  -6  -1  10         41.21         51.12         5.25 o                         
  -5  -1  10         54.28         65.37         4.50 o                         
  -4  -1  10         10.79          6.29         3.75 o                         
  -3  -1  10          1.65          0.80         1.96 o                         
  -2  -1  10        158.55        153.32         5.73 o                         
  -1  -1  10        552.90        568.66        11.65 o                         
   0  -1  10        387.27        419.95        23.64 o                         
   1  -1  10         12.79         14.64         3.29 o                         
   2  -1  10        212.56        207.22        18.37 o                         
   3  -1  10         39.79         41.88         2.53 o                         
   4  -1  10        158.12        151.21         6.87 o                         
   5  -1  10        110.25        116.32         5.62 o                         
   6  -1  10         13.65         14.96         5.68 o                         
  -7   0  10          9.01         11.30         4.82 o                         
  -6   0  10         10.97          6.92         4.13 o                         
  -5   0  10          7.65          5.65         4.06 o                         
  -4   0  10         23.54         19.95         3.80 o                         
  -3   0  10        281.89        277.69         3.82 o                         
  -2   0  10        537.41        605.41        16.85 o                         
  -1   0  10        173.48        193.27         5.21 o                         
   0   0  10         13.36         16.75         1.96 o                         
   1   0  10        357.43        349.75        26.04 o                         
   2   0  10        260.79        253.82         3.27 o                         
   3   0  10         34.84         37.07         2.36 o                         
   4   0  10         99.88         96.39         3.82 o                         
   5   0  10          0.66          3.14         3.44 o                         
   6   0  10         28.61         23.04         6.03 o                         
  -7   1  10         11.26          3.61         4.91 o                         
  -6   1  10          7.39          5.76         4.78 o                         
  -5   1  10         77.39         69.66         4.19 o                         
  -4   1  10        601.67        578.45        51.94 o                         
  -3   1  10        166.42        168.00         5.40 o                         
  -2   1  10        108.54        102.10        11.42 o                         
  -1   1  10        104.26        102.96         4.54 o                         
   0   1  10        464.84        493.10         8.28 o                         
   1   1  10        120.86        129.36         3.08 o                         
   2   1  10        332.96        332.90         3.69 o                         
   3   1  10        152.78        157.83         4.83 o                         
   4   1  10         49.08         57.52         3.67 o                         
   5   1  10         44.70         52.60         4.17 o                         
  -8   2  10          0.15          3.07         6.30 o                         
  -7   2  10          0.96         -0.83         4.58 o                         
  -6   2  10         14.27         13.61         4.53 o                         
  -5   2  10        341.85        367.80         5.76 o                         
  -4   2  10          1.58          4.49         2.73 o                         
  -3   2  10        143.71        143.09         3.78 o                         
  -2   2  10        211.55        216.09         3.70 o                         
  -1   2  10        373.77        339.41         2.76 o                         
   0   2  10        379.07        370.77        22.39 o                         
   1   2  10        200.00        206.84         4.99 o                         
   2   2  10         38.88         46.65         3.08 o                         
   3   2  10        145.63        151.60        15.97 o                         
   4   2  10         14.72         18.77         5.12 o                         
   5   2  10         20.24         18.25         5.73 o                         
  -8   3  10         35.27         29.52         5.79 o                         
  -7   3  10         49.87         44.32         5.61 o                         
  -6   3  10         14.55         17.07         4.99 o                         
  -5   3  10          0.08          0.94         3.95 o                         
  -4   3  10        568.86        584.86         5.45 o                         
  -3   3  10         72.72         76.49         3.52 o                         
  -2   3  10         38.56         31.08         2.11 o                         
  -1   3  10        174.11        162.26         6.33 o                         
   0   3  10          3.80          2.08         1.99 o                         
   1   3  10        156.66        159.07         4.86 o                         
   2   3  10        179.81        213.55         4.36 o                         
   3   3  10        110.11        119.89         5.48 o                         
   4   3  10         36.26         42.37         5.74 o                         
  -7   4  10         10.73         10.24         4.98 o                         
  -6   4  10         72.82         68.60         4.32 o                         
  -5   4  10         49.62         53.24         4.43 o                         
  -4   4  10        197.04        218.84         5.19 o                         
  -3   4  10         35.29         30.90         2.60 o                         
  -2   4  10        195.27        192.28        11.96 o                         
  -1   4  10          3.56          5.30         2.36 o                         
   0   4  10        182.90        171.49         9.44 o                         
   1   4  10        196.06        177.42         5.09 o                         
   2   4  10         21.99         27.72         4.63 o                         
   3   4  10          2.03         -1.56         5.71 o                         
  -7   5  10          1.26          6.39         5.72 o                         
  -6   5  10         11.52          8.91         4.99 o                         
  -5   5  10          0.87          2.66         4.31 o                         
  -4   5  10         31.34         27.93         3.87 o                         
  -3   5  10         23.74         34.54         3.55 o                         
  -2   5  10        197.85        211.19        13.79 o                         
  -1   5  10        229.89        201.62         9.31 o                         
   0   5  10        154.87        121.98        12.47 o                         
   1   5  10         11.72         15.56         5.25 o                         
   2   5  10          0.62         -1.37         5.25 o                         
  -6   6  10         15.41         16.49         5.44 o                         
  -5   6  10         29.11         27.72         4.69 o                         
  -4   6  10         14.48         21.30         4.06 o                         
  -3   6  10        219.46        238.49         5.04 o                         
  -2   6  10          7.50         12.20         2.79 o                         
  -1   6  10         29.94         33.51         5.05 o                         
   0   6  10         23.05         20.61         2.78 o                         
   1   6  10         25.00         24.71         5.15 o                         
  -5   7  10         78.49         90.42         4.56 o                         
  -4   7  10         41.70         46.46         5.33 o                         
  -3   7  10         13.42         14.29         4.77 o                         
  -2   7  10         25.30         21.79         4.24 o                         
  -1   7  10         10.28         11.01         2.81 o                         
   0   7  10         45.30         46.91         3.85 o                         
  -3   8  10          0.13          1.04         5.26 o                         
  -2   8  10         21.90         24.93         4.62 o                         
  -1   8  10         22.70         14.22         4.49 o                         
   0 -10  11          4.91          8.26         5.84 o                         
   1 -10  11         29.80         30.60         5.21 o                         
   2 -10  11        115.93        107.65         6.12 o                         
   3 -10  11          9.53          6.36         6.31 o                         
  -1  -9  11         31.04         31.61         5.96 o                         
   0  -9  11         24.72         25.47         3.75 o                         
   1  -9  11         28.64         30.14         4.07 o                         
   2  -9  11         10.65         11.19         3.21 o                         
   3  -9  11          6.14          9.95         5.77 o                         
   4  -9  11         35.08         43.76         5.83 o                         
   5  -9  11          3.35          2.49         5.21 o                         
  -3  -8  11          5.24          3.90         6.73 o                         
  -2  -8  11         51.88         68.60         6.28 o                         
  -1  -8  11         66.27         66.57         4.01 o                         
   0  -8  11          0.70          0.41         3.60 o                         
   1  -8  11          1.55         -0.23         3.37 o                         
   2  -8  11         82.95         91.26         5.52 o                         
   3  -8  11         19.23         20.87         5.37 o                         
   4  -8  11         47.17         51.80         5.64 o                         
   5  -8  11          6.91         12.10         4.88 o                         
  -4  -7  11          1.33          5.11         6.56 o                         
  -3  -7  11         26.27         27.71         5.67 o                         
  -2  -7  11         54.12         56.08         3.71 o                         
  -1  -7  11         36.58         31.30         3.46 o                         
   0  -7  11         56.16         52.29         4.43 o                         
   1  -7  11         69.02         72.70         4.52 o                         
   2  -7  11        108.47        119.59         5.58 o                         
   3  -7  11         39.88         45.49         4.92 o                         
   4  -7  11         50.62         43.12         4.64 o                         
   5  -7  11          9.83          8.10         4.03 o                         
   6  -7  11         24.74         18.52         6.37 o                         
  -5  -6  11          6.47          9.82         6.11 o                         
  -4  -6  11         25.32         34.38         5.87 o                         
  -3  -6  11          8.39          4.02         5.84 o                         
  -2  -6  11         15.22         17.18         2.93 o                         
  -1  -6  11         96.13        102.24         4.61 o                         
   0  -6  11         10.62         17.32         4.57 o                         
   1  -6  11         10.47         10.01         4.38 o                         
   2  -6  11          7.65          9.21         4.40 o                         
   3  -6  11          5.96          4.58         4.69 o                         
   4  -6  11         66.55         71.36         4.44 o                         
   5  -6  11         65.77         59.64         6.39 o                         
   6  -6  11         30.61         36.94         5.92 o                         
  -5  -5  11         14.77         16.51         6.59 o                         
  -4  -5  11         20.46         20.64         6.31 o                         
  -3  -5  11         17.58         15.31         4.81 o                         
  -2  -5  11         61.08         60.97         4.07 o                         
  -1  -5  11         19.00         21.30         3.94 o                         
   0  -5  11        261.48        284.82         4.93 o                         
   1  -5  11        254.36        255.71         4.96 o                         
   2  -5  11        164.68        156.15         4.55 o                         
   3  -5  11        149.66        152.62         4.62 o                         
   4  -5  11         50.40         52.35         4.11 o                         
   5  -5  11         19.89         12.53         5.92 o                         
  -6  -4  11          0.09          0.25         5.54 o                         
  -5  -4  11          0.81         -1.82         4.29 o                         
  -4  -4  11         47.47         50.64         3.49 o                         
  -3  -4  11          6.45         13.84         3.89 o                         
  -2  -4  11         48.50         59.40         6.55 o                         
  -1  -4  11         86.59         95.81         4.11 o                         
   0  -4  11          4.62          4.67         3.61 o                         
   1  -4  11       1005.50       1036.76         7.08 o                         
   2  -4  11          5.16          3.90         3.99 o                         
   3  -4  11         71.01         66.95         4.12 o                         
   4  -4  11        117.28        106.22         4.61 o                         
   5  -4  11          1.90         -0.26         5.58 o                         
   6  -4  11         15.46         13.71         7.12 o                         
  -6  -3  11         18.24         13.03         5.80 o                         
  -5  -3  11          6.59          9.10         3.77 o                         
  -4  -3  11         76.70         82.03         4.37 o                         
  -3  -3  11         10.01         16.50         2.31 o                         
  -2  -3  11         38.89         48.00         2.98 o                         
  -1  -3  11        163.51        149.23         2.98 o                         
   0  -3  11        642.65        620.82         5.57 o                         
   1  -3  11        579.34        538.48         5.66 o                         
   2  -3  11         54.88         47.91         4.13 o                         
   3  -3  11         49.03         38.91         4.17 o                         
   4  -3  11         52.06         48.32         4.38 o                         
   5  -3  11         70.62         84.51         6.41 o                         
   6  -3  11         38.03         43.00         6.61 o                         
  -6  -2  11         10.59         14.17         5.83 o                         
  -5  -2  11        103.95        132.87        21.27 o                         
  -4  -2  11         78.19         96.22         4.72 o                         
  -3  -2  11         41.95         31.17         2.34 o                         
  -2  -2  11        197.64        159.76         2.38 o                         
  -1  -2  11        357.90        334.99         4.14 o                         
   0  -2  11        301.45        284.72         4.58 o                         
   1  -2  11         77.91         84.54         3.82 o                         
   2  -2  11          1.83          0.61         3.74 o                         
   3  -2  11        128.47        115.31         4.10 o                         
   4  -2  11        320.66        310.59        26.37 o                         
   5  -2  11         65.85         69.69         6.36 o                         
   6  -2  11          2.29          2.40         6.05 o                         
  -7  -1  11          2.01          0.13         6.01 o                         
  -6  -1  11         22.06         32.37         4.79 o                         
  -5  -1  11         22.51         12.62         3.84 o                         
  -4  -1  11        583.07        513.02         5.36 o                         
  -3  -1  11        490.53        427.96        15.54 o                         
  -2  -1  11        290.94        262.13         9.10 o                         
  -1  -1  11        176.68        152.11         4.57 o                         
   0  -1  11         20.90         22.36         3.55 o                         
   1  -1  11        459.67        463.93         5.47 o                         
   2  -1  11        120.81        123.97         4.42 o                         
   3  -1  11        267.10        276.84         8.71 o                         
   4  -1  11         27.39         24.86         3.53 o                         
   5  -1  11          0.02          2.70         6.23 o                         
  -7   0  11          3.16          4.99         5.54 o                         
  -6   0  11          7.61          5.10         4.96 o                         
  -5   0  11        572.36        495.86         5.72 o                         
  -4   0  11          2.27         -0.38         3.99 o                         
  -3   0  11          3.39          3.45         2.14 o                         
  -2   0  11          2.82          3.31         2.26 o                         
  -1   0  11        264.69        282.12        10.79 o                         
   0   0  11        363.49        395.82         5.40 o                         
   1   0  11        469.40        488.49        17.03 o                         
   2   0  11        150.70        162.48         3.48 o                         
   3   0  11         20.89         18.05         2.70 o                         
   4   0  11         53.95         57.33         3.76 o                         
   5   0  11         46.41         51.10         5.82 o                         
  -7   1  11         28.41         21.34         5.84 o                         
  -6   1  11         73.61         71.11         5.14 o                         
  -5   1  11         70.98         81.72         4.77 o                         
  -4   1  11         48.56         44.75         3.20 o                         
  -3   1  11         19.55         22.22         2.27 o                         
  -2   1  11        452.73        465.82         4.26 o                         
  -1   1  11        246.97        257.38         3.37 o                         
   0   1  11        197.06        211.69        17.35 o                         
   1   1  11         16.72         16.44         3.18 o                         
   2   1  11         54.20         58.34         3.60 o                         
   3   1  11         97.91        111.36         3.05 o                         
   4   1  11        107.80        113.05         4.28 o                         
   5   1  11         36.19         39.35         4.37 o                         
  -7   2  11          3.82          5.52         5.16 o                         
  -6   2  11          9.04          6.34         5.12 o                         
  -5   2  11         68.90         78.08         4.27 o                         
  -4   2  11        214.18        216.70        16.49 o                         
  -3   2  11         12.67         13.87         2.45 o                         
  -2   2  11        126.72        162.38         3.87 o                         
  -1   2  11        138.86        156.49         7.81 o                         
   0   2  11          3.62          7.18         5.32 o                         
   1   2  11         99.00         98.36         3.67 o                         
   2   2  11        125.90        138.04         6.16 o                         
   3   2  11         74.25         87.84         4.23 o                         
   4   2  11          6.27          8.60         5.14 o                         
  -7   3  11          1.69          0.05         5.94 o                         
  -6   3  11         23.12         24.46         4.67 o                         
  -5   3  11         54.84         49.29         4.31 o                         
  -4   3  11         14.41         14.90         4.16 o                         
  -3   3  11         66.39         78.53         3.86 o                         
  -2   3  11          0.01         -0.27         2.37 o                         
  -1   3  11         50.04         56.38         2.36 o                         
   0   3  11        438.13        416.67         5.48 o                         
   1   3  11         30.63         33.75         4.67 o                         
   2   3  11         60.47         69.90        11.09 o                         
   3   3  11         14.87         18.34         5.51 o                         
  -7   4  11          3.05          5.72         5.85 o                         
  -6   4  11          2.66          6.39         4.68 o                         
  -5   4  11         30.69         32.74         4.09 o                         
  -4   4  11          2.51          4.04         4.47 o                         
  -3   4  11         11.58         17.54         3.83 o                         
  -2   4  11        114.21        106.79         7.63 o                         
  -1   4  11        178.66        173.94         3.04 o                         
   0   4  11         81.69         91.85         5.09 o                         
   1   4  11         30.81         34.66         4.36 o                         
   2   4  11          0.91          1.59         5.21 o                         
  -6   5  11         46.08         43.48         5.50 o                         
  -5   5  11          1.87          1.00         5.34 o                         
  -4   5  11         15.48         17.69         3.90 o                         
  -3   5  11         38.28         41.89         3.85 o                         
  -2   5  11         40.72         36.50         2.98 o                         
  -1   5  11         31.19         31.02         2.89 o                         
   0   5  11          0.10          2.06         4.02 o                         
   1   5  11         32.24         33.47         4.93 o                         
  -6   6  11         13.24         22.66         5.88 o                         
  -5   6  11         57.02         72.76         5.00 o                         
  -4   6  11         72.12         71.58         4.88 o                         
  -3   6  11        161.65        158.05         5.12 o                         
  -2   6  11          0.06         -0.21         3.19 o                         
  -1   6  11          1.03          2.88         2.91 o                         
   0   6  11         19.87         15.52         4.76 o                         
  -4   7  11          3.44          6.26         4.46 o                         
  -3   7  11          6.14          9.46         4.07 o                         
  -2   7  11         42.25         47.34         4.87 o                         
  -1   7  11         11.27         10.51         3.19 o                         
   1 -10  12          0.47          1.78         5.11 o                         
  -1  -9  12          2.75          7.88         4.38 o                         
   0  -9  12         16.99         16.84         4.26 o                         
   1  -9  12          0.17          2.66         3.68 o                         
   2  -9  12          8.18          9.34         4.59 o                         
   3  -9  12         19.00         26.21         5.99 o                         
   4  -9  12         46.23         51.45         5.78 o                         
  -2  -8  12          2.16          2.57         5.97 o                         
  -1  -8  12          0.65          2.82         3.57 o                         
   0  -8  12         39.98         41.46         3.53 o                         
   1  -8  12         43.06         52.50         5.61 o                         
   2  -8  12         41.20         44.16         5.46 o                         
   3  -8  12         45.28         45.72         5.49 o                         
   4  -8  12          2.03          4.25         5.67 o                         
   5  -8  12         35.27         47.41         5.96 o                         
  -3  -7  12          7.75         12.22         6.01 o                         
  -2  -7  12          3.44          2.34         3.50 o                         
  -1  -7  12         32.96         25.35         3.52 o                         
   0  -7  12         43.92         45.17         4.99 o                         
   1  -7  12         59.50         57.97         5.11 o                         
   2  -7  12         42.24         39.28         5.54 o                         
   3  -7  12          0.14         -0.05         4.64 o                         
   4  -7  12         69.07         81.47         5.35 o                         
   5  -7  12         30.68         33.46         5.27 o                         
  -4  -6  12          1.55          6.73         7.00 o                         
  -3  -6  12         17.66         12.57         5.92 o                         
  -2  -6  12         29.44         34.62         4.13 o                         
  -1  -6  12        201.16        182.86         4.88 o                         
   0  -6  12        113.06        110.97         5.12 o                         
   1  -6  12          7.63          6.09         4.79 o                         
   2  -6  12         85.66         91.74         4.83 o                         
   3  -6  12         87.39         86.58         4.74 o                         
   4  -6  12         49.07         46.16         5.52 o                         
   5  -6  12          2.61          1.68         4.38 o                         
  -5  -5  12          6.76          0.53         5.52 o                         
  -4  -5  12         72.38         67.97         5.99 o                         
  -3  -5  12          8.64         12.59         7.95 o                         
  -2  -5  12        114.52         99.01         4.49 o                         
  -1  -5  12          1.04          4.02         4.49 o                         
   0  -5  12        379.17        398.68         5.90 o                         
   1  -5  12         39.95         48.82         4.76 o                         
   2  -5  12        273.03        270.82         5.68 o                         
   3  -5  12        164.57        165.16         5.46 o                         
   4  -5  12         38.29         27.33         5.16 o                         
   5  -5  12          3.04         -1.48         7.62 o                         
  -5  -4  12         21.07         21.98         4.16 o                         
  -4  -4  12         17.07         26.55         3.75 o                         
  -3  -4  12         44.00         49.31         3.99 o                         
  -2  -4  12          0.45          1.61         2.57 o                         
  -1  -4  12        129.43        138.37         4.66 o                         
   0  -4  12        249.71        256.51         4.87 o                         
   1  -4  12         38.94         48.07         4.62 o                         
   2  -4  12         18.70         20.83         4.16 o                         
   3  -4  12         28.73         25.37         4.79 o                         
   4  -4  12         58.12         53.10         4.43 o                         
   5  -4  12         70.37         82.78         7.07 o                         
  -6  -3  12          5.97          7.19         5.52 o                         
  -5  -3  12         11.86         16.20         3.50 o                         
  -4  -3  12         13.13         13.97         4.75 o                         
  -3  -3  12        148.89        137.08         9.25 o                         
  -2  -3  12        344.98        326.98        29.54 o                         
  -1  -3  12        145.76        149.05         4.47 o                         
   0  -3  12         69.33         77.43         4.38 o                         
   1  -3  12          6.06          8.80         4.09 o                         
   2  -3  12         64.57         65.15         4.36 o                         
   3  -3  12        230.86        198.63         4.77 o                         
   4  -3  12         76.80         71.80         4.37 o                         
   5  -3  12         18.41         11.95         6.73 o                         
  -6  -2  12          8.45          9.30         5.78 o                         
  -5  -2  12         74.79         66.41         5.36 o                         
  -4  -2  12        105.90        104.17         4.53 o                         
  -3  -2  12         38.79         43.77         2.45 o                         
  -2  -2  12         63.98         66.95         2.35 o                         
  -1  -2  12          9.42         13.13         3.73 o                         
   0  -2  12         33.42         27.33         3.76 o                         
   1  -2  12        440.31        388.63         5.46 o                         
   2  -2  12          6.43          5.31         4.09 o                         
   3  -2  12         70.15         56.37         4.05 o                         
   4  -2  12         60.36         54.44         4.84 o                         
   5  -2  12          9.14         12.23         7.36 o                         
  -6  -1  12         51.02         47.43         5.94 o                         
  -5  -1  12          3.17          7.25         4.54 o                         
  -4  -1  12          4.72          7.19         3.62 o                         
  -3  -1  12          1.05          1.60         2.33 o                         
  -2  -1  12         21.14         11.44         2.20 o                         
  -1  -1  12        208.94        198.86         9.73 o                         
   0  -1  12        337.87        317.39         5.08 o                         
   1  -1  12        187.83        181.13         4.94 o                         
   2  -1  12         93.37         89.36         4.92 o                         
   3  -1  12          0.39         -0.97         4.72 o                         
   4  -1  12         65.01         71.34         4.12 o                         
   5  -1  12         37.80         48.69         5.97 o                         
  -7   0  12          3.97          4.01         4.99 o                         
  -6   0  12         43.84         49.72         5.54 o                         
  -5   0  12         59.64         54.26         4.18 o                         
  -4   0  12          0.05         -0.67         3.64 o                         
  -3   0  12         54.06         42.38         4.05 o                         
  -2   0  12         46.36         42.19         2.42 o                         
  -1   0  12        138.99        144.86         2.59 o                         
   0   0  12         53.89         62.21         4.92 o                         
   1   0  12          3.23          2.99         4.61 o                         
   2   0  12          2.57          3.06         3.02 o                         
   3   0  12         66.05         78.65         3.61 o                         
   4   0  12         69.26         79.77         4.07 o                         
   5   0  12         21.84         23.09         4.49 o                         
  -7   1  12          7.96          4.84         5.69 o                         
  -6   1  12         17.53         17.11         5.25 o                         
  -5   1  12        118.37         92.61         5.03 o                         
  -4   1  12         51.69         44.05         2.62 o                         
  -3   1  12         34.91         32.42         3.40 o                         
  -2   1  12        180.43        177.65         2.87 o                         
  -1   1  12        161.67        156.08         7.10 o                         
   0   1  12          0.28          3.80         4.26 o                         
   1   1  12        103.33        116.57         6.95 o                         
   2   1  12        144.23        170.45         7.74 o                         
   3   1  12         62.45         66.24         3.16 o                         
   4   1  12          7.51          8.87         5.59 o                         
  -7   2  12          5.72          4.72         4.81 o                         
  -6   2  12          2.88          1.08         4.99 o                         
  -5   2  12        186.57        194.98         5.29 o                         
  -4   2  12          2.48          3.72         2.64 o                         
  -3   2  12         53.43         50.01         2.70 o                         
  -2   2  12         71.31         62.58         2.62 o                         
  -1   2  12        131.88        145.94         4.16 o                         
   0   2  12        235.02        244.85         6.20 o                         
   1   2  12        204.84        239.30         6.21 o                         
   2   2  12         91.00        102.09         5.13 o                         
   3   2  12          0.23         -2.16         5.93 o                         
  -6   3  12         30.84         32.71         5.57 o                         
  -5   3  12         19.09         17.74         4.57 o                         
  -4   3  12         14.04         13.28         3.69 o                         
  -3   3  12         13.58         12.55         3.71 o                         
  -2   3  12        184.40        182.78         3.92 o                         
  -1   3  12        188.90        187.35         7.23 o                         
   0   3  12         78.61         81.57         4.49 o                         
   1   3  12          6.00          3.43         3.50 o                         
   2   3  12          3.43          7.92         3.89 o                         
   3   3  12          4.34          5.03         5.62 o                         
  -6   4  12         10.61         12.71         5.05 o                         
  -5   4  12          1.82         -2.03         4.91 o                         
  -4   4  12         62.73         75.97         4.59 o                         
  -3   4  12        194.92        224.63         4.54 o                         
  -2   4  12        118.48        116.48         5.53 o                         
  -1   4  12         54.42         51.07         2.93 o                         
   0   4  12          8.59         10.15         4.61 o                         
   1   4  12          4.52          6.12         5.47 o                         
   2   4  12         63.34         78.59        10.28 o                         
  -6   5  12         23.26         29.91         5.82 o                         
  -5   5  12         73.81         74.90         5.14 o                         
  -4   5  12        123.68        132.00         4.62 o                         
  -3   5  12         12.61         13.80         3.55 o                         
  -2   5  12          8.82         10.60         2.98 o                         
  -1   5  12          5.07          4.88         2.99 o                         
   0   5  12         68.02         68.83         5.88 o                         
  -5   6  12          0.33          4.32         5.79 o                         
  -4   6  12          1.22          4.90         5.05 o                         
  -3   6  12         34.58         34.77         3.64 o                         
  -2   6  12         21.51         22.98         3.46 o                         
  -1   6  12         63.73         66.10         3.58 o                         
  -1  -9  13          1.11         -0.43         5.98 o                         
   0  -9  13         25.45         27.74         4.45 o                         
   1  -9  13         23.64         24.23         3.72 o                         
   2  -9  13          0.64          0.37         3.58 o                         
  -1  -8  13         12.97         11.22         3.71 o                         
   0  -8  13         14.95         11.49         3.88 o                         
   1  -8  13          1.83          3.75         5.35 o                         
   2  -8  13         24.57         19.97         4.65 o                         
   3  -8  13          2.55          0.88         4.94 o                         
   4  -8  13         10.01          3.88         4.81 o                         
  -3  -7  13         14.63         13.66         6.59 o                         
  -2  -7  13         25.57         22.15         3.86 o                         
  -1  -7  13         51.35         58.31         5.09 o                         
   0  -7  13          3.18          2.48         4.66 o                         
   1  -7  13          3.49          0.58         5.66 o                         
   2  -7  13         41.32         37.37         4.93 o                         
   3  -7  13         57.76         59.98         6.03 o                         
   4  -7  13         30.79         38.12         5.73 o                         
   5  -7  13          1.77          3.47         4.88 o                         
  -4  -6  13          0.81          1.42         7.02 o                         
  -3  -6  13          3.59          4.83         5.81 o                         
  -2  -6  13          2.67          2.68         4.95 o                         
  -1  -6  13         18.87         21.77         4.92 o                         
   0  -6  13         65.54         69.50         4.82 o                         
   1  -6  13         21.92         20.35         4.55 o                         
   2  -6  13         74.32         69.74         4.71 o                         
   3  -6  13         36.54         34.41         5.31 o                         
  -5  -5  13         12.18         20.63         7.00 o                         
  -4  -5  13          0.22          0.68         5.19 o                         
  -3  -5  13         23.82         26.62         4.77 o                         
  -2  -5  13          1.69          1.99         2.75 o                         
  -1  -5  13        140.94        131.25         4.62 o                         
   0  -5  13        212.36        216.62         5.39 o                         
   1  -5  13          1.64         -0.99         4.92 o                         
   2  -5  13         30.56         25.85         4.93 o                         
   3  -5  13          3.43          5.31         4.81 o                         
   4  -5  13         40.80         47.57         5.22 o                         
   5  -5  13         45.21         41.18         8.21 o                         
  -5  -4  13          1.03          5.33         4.32 o                         
  -4  -4  13          1.88         -1.42         4.33 o                         
  -3  -4  13         41.64         34.33         4.42 o                         
  -2  -4  13        122.07        112.59         7.15 o                         
  -1  -4  13        337.60        346.20         5.69 o                         
   0  -4  13          7.24          5.46         4.49 o                         
   1  -4  13          0.05         -1.22         4.40 o                         
   2  -4  13          2.32          1.35         5.07 o                         
   3  -4  13         62.25         62.54         4.69 o                         
   4  -4  13         59.68         61.09         5.25 o                         
   5  -4  13          3.01          2.52         7.66 o                         
  -5  -3  13          7.06          3.30         4.12 o                         
  -4  -3  13         30.54         28.49         4.20 o                         
  -3  -3  13         15.08         14.79         2.67 o                         
  -2  -3  13         41.04         42.13         3.03 o                         
  -1  -3  13         11.91         12.69         4.15 o                         
   0  -3  13        301.41        281.24         5.37 o                         
   1  -3  13         22.90         18.91         4.40 o                         
   2  -3  13        400.46        385.98         5.96 o                         
   3  -3  13        221.37        198.95         5.08 o                         
   4  -3  13          8.83          5.39         4.51 o                         
   5  -3  13          4.21          3.59         6.89 o                         
  -6  -2  13         50.30         45.96         6.23 o                         
  -5  -2  13         41.97         39.57         4.56 o                         
  -4  -2  13         44.23         45.20         4.06 o                         
  -3  -2  13         35.33         34.18         2.68 o                         
  -2  -2  13          0.24         -0.21         2.35 o                         
  -1  -2  13         63.03         55.34         3.86 o                         
   0  -2  13        122.98        121.04         4.91 o                         
   1  -2  13        239.27        240.49         5.09 o                         
   2  -2  13         30.60         24.16         4.41 o                         
   3  -2  13         36.13         30.84         5.10 o                         
   4  -2  13         15.89         21.99         7.44 o                         
   5  -2  13         33.93         33.16         7.67 o                         
  -6  -1  13         70.37         68.80         6.19 o                         
  -5  -1  13         36.91         25.76         4.81 o                         
  -4  -1  13          2.55         -1.48         3.59 o                         
  -3  -1  13         18.87         13.06         2.55 o                         
  -2  -1  13        116.20        116.69         2.66 o                         
  -1  -1  13        155.39        157.63         4.64 o                         
   0  -1  13         31.05         28.08         4.22 o                         
   1  -1  13         24.11         22.71         4.49 o                         
   2  -1  13         44.37         40.71         5.39 o                         
   3  -1  13        108.77        113.48         5.56 o                         
   4  -1  13         72.17         77.95         6.94 o                         
  -5   0  13         38.09         34.20         4.75 o                         
  -4   0  13          3.11          7.67         4.04 o                         
  -3   0  13        139.16        133.82         3.07 o                         
  -2   0  13        233.84        253.92         3.08 o                         
  -1   0  13         17.51         20.47         4.47 o                         
   0   0  13          9.48          6.85         4.55 o                         
   1   0  13        213.79        227.59         5.98 o                         
   2   0  13        138.97        151.24         7.12 o                         
   3   0  13         17.81         14.24         3.29 o                         
   4   0  13         27.37         29.11         4.64 o                         
  -6   1  13         32.45         27.11         5.11 o                         
  -5   1  13          1.51          1.79         4.76 o                         
  -4   1  13         45.05         52.24         2.93 o                         
  -3   1  13         35.27         43.75         3.63 o                         
  -2   1  13          7.39          7.25         2.71 o                         
  -1   1  13        218.61        221.15         5.70 o                         
   0   1  13        171.56        173.52         5.35 o                         
   1   1  13        117.34        120.87         8.57 o                         
   2   1  13          6.99          9.45         3.78 o                         
   3   1  13          0.64          1.81         3.96 o                         
  -6   2  13         18.39         20.26         5.66 o                         
  -5   2  13         68.46         74.10         5.08 o                         
  -4   2  13          5.03          6.44         2.79 o                         
  -3   2  13         65.21         59.66         3.07 o                         
  -2   2  13         83.56         87.90         2.90 o                         
  -1   2  13        186.56        201.70         6.19 o                         
   0   2  13          1.26          4.68         3.62 o                         
   1   2  13         13.17         13.78         3.94 o                         
   2   2  13          4.69          7.48         3.64 o                         
   3   2  13         42.36         51.65         6.80 o                         
  -6   3  13          3.11         -0.91         5.55 o                         
  -5   3  13         16.07         18.20         5.11 o                         
  -4   3  13        101.57         97.15         7.53 o                         
  -3   3  13         81.16         77.38         3.13 o                         
  -2   3  13        109.14        114.40         4.51 o                         
  -1   3  13          3.04          3.32         3.27 o                         
   0   3  13          2.49          6.92         3.67 o                         
   1   3  13         31.74         45.92         5.25 o                         
   2   3  13         68.17         82.20        14.11 o                         
  -5   4  13         63.38         61.03         4.70 o                         
  -4   4  13         34.53         32.38         3.97 o                         
  -3   4  13         17.80         28.18         4.66 o                         
  -2   4  13          0.23          2.57         2.68 o                         
  -1   4  13         24.77         31.36         5.25 o                         
   0   4  13         58.77         67.91         5.31 o                         
   1   4  13         74.40         91.30         4.78 o                         
  -5   5  13          0.64          0.34         4.59 o                         
  -4   5  13          0.12          0.68         4.37 o                         
  -3   5  13          0.35          0.73         4.67 o                         
  -2   5  13          5.14          4.84         2.78 o                         
  -1   5  13         40.57         42.15         5.58 o                         
  -3   6  13         31.59         35.76         4.88 o                         
  -2   6  13         21.82         20.83         3.55 o                         
   1  -9  14         58.17         48.58         5.13 o                         
  -1  -8  14         18.31         18.23         5.09 o                         
   0  -8  14          2.28          2.41         4.55 o                         
   1  -8  14         23.95         20.47         5.89 o                         
   2  -8  14         14.69         14.78         5.98 o                         
  -2  -7  14         23.01         21.30         3.82 o                         
  -1  -7  14         13.19         14.48         5.81 o                         
   0  -7  14         15.14         11.23         5.89 o                         
   1  -7  14         61.39         71.33         5.92 o                         
   2  -7  14         37.23         36.00         5.25 o                         
   3  -7  14          7.42          5.66         6.15 o                         
   4  -7  14          1.47          1.38         6.26 o                         
  -3  -6  14          4.93          3.88         6.21 o                         
  -2  -6  14         13.62          8.39         4.67 o                         
  -1  -6  14        131.28        121.16         4.88 o                         
   0  -6  14         36.50         38.78         4.58 o                         
   1  -6  14         22.62         21.67         4.91 o                         
   2  -6  14          6.28          4.74         4.66 o                         
   3  -6  14          0.70         -0.30         5.15 o                         
   4  -6  14         14.17          5.76         6.05 o                         
  -4  -5  14         13.29         13.08         4.20 o                         
  -3  -5  14         31.21         27.09         4.75 o                         
  -2  -5  14         69.24         68.14         5.18 o                         
  -1  -5  14         23.68         30.47         4.41 o                         
   0  -5  14         38.44         34.08         5.31 o                         
   2  -5  14         33.94         29.37         4.89 o                         
   3  -5  14         87.94         92.55         5.70 o                         
   4  -5  14         38.32         34.77         5.94 o                         
  -5  -4  14         14.97         11.46         5.62 o                         
  -4  -4  14          1.29          2.39         5.16 o                         
  -3  -4  14         37.58         39.47         4.13 o                         
  -2  -4  14          2.67          5.19         4.53 o                         
  -1  -4  14          0.01          0.75         4.22 o                         
   0  -4  14          0.84          2.69         4.62 o                         
   1  -4  14         82.70         84.76         5.62 o                         
   2  -4  14        186.72        174.27         5.80 o                         
   3  -4  14         38.33         36.05         5.62 o                         
   4  -4  14          0.72         -0.57         4.81 o                         
  -5  -3  14          5.16          4.71         4.17 o                         
  -4  -3  14          4.54          7.23         4.91 o                         
  -3  -3  14          0.43          1.86         2.70 o                         
  -2  -3  14          3.88          4.25         3.81 o                         
  -1  -3  14         44.13         43.42         4.56 o                         
   0  -3  14        208.79        198.29         5.48 o                         
   1  -3  14          2.13          1.43         5.06 o                         
   2  -3  14          0.92         -2.16         5.34 o                         
   3  -3  14          3.47          0.78         5.26 o                         
   4  -3  14         38.02         35.60         4.75 o                         
  -5  -2  14          8.94          4.70         4.56 o                         
  -4  -2  14          2.64         -0.04         4.04 o                         
  -3  -2  14          7.81          5.60         2.79 o                         
  -2  -2  14        142.62        116.91         4.10 o                         
  -1  -2  14        209.28        204.22         5.31 o                         
   0  -2  14         36.53         35.35         4.21 o                         
   1  -2  14         15.65         16.59         5.04 o                         
   2  -2  14         15.92         17.52         4.57 o                         
   3  -2  14         60.33         62.94         5.05 o                         
   4  -2  14         27.35         30.78         7.02 o                         
  -5  -1  14         12.21         18.53         4.57 o                         
  -4  -1  14          1.47         -2.34         4.49 o                         
  -3  -1  14         76.69         73.37         3.06 o                         
  -2  -1  14         77.93         79.90         4.69 o                         
  -1  -1  14          3.96          4.04         4.50 o                         
   0  -1  14        101.11         95.72         4.90 o                         
   1  -1  14         16.90         17.25         4.61 o                         
   2  -1  14        106.39        116.33         5.82 o                         
   3  -1  14         66.38         66.89         5.88 o                         
   4  -1  14          3.23          3.98         7.59 o                         
  -6   0  14         38.33         36.31         5.64 o                         
  -5   0  14         40.69         44.27         4.76 o                         
  -4   0  14         71.89         63.13         3.87 o                         
  -3   0  14         26.46         22.72         2.94 o                         
  -2   0  14         10.00         10.50         3.97 o                         
  -1   0  14         89.30         94.20         5.49 o                         
   0   0  14         49.00         55.62         5.06 o                         
   1   0  14        169.05        174.77         5.20 o                         
   2   0  14          5.20          1.73         4.92 o                         
   3   0  14          1.33          1.51         4.01 o                         
   4   0  14          4.08          7.05         7.59 o                         
  -6   1  14         68.83         61.74         5.49 o                         
  -5   1  14          8.05          6.51         4.07 o                         
  -4   1  14          1.18          0.64         2.65 o                         
  -3   1  14          3.02          2.11         2.74 o                         
  -2   1  14        149.28        164.69         5.94 o                         
  -1   1  14         68.22         93.60         5.88 o                         
   0   1  14         29.86         38.04         5.20 o                         
   1   1  14          9.69          8.65         6.56 o                         
   2   1  14          8.52         10.50         3.70 o                         
   3   1  14         17.42         15.48         5.41 o                         
  -5   2  14          4.95          4.84         4.93 o                         
  -4   2  14         47.25         52.50         8.55 o                         
  -3   2  14        150.61        149.08         3.44 o                         
  -2   2  14         54.55         60.46         5.38 o                         
  -1   2  14          0.13          3.46         5.06 o                         
   0   2  14          5.92          6.45         5.36 o                         
   1   2  14         55.96         63.82         8.45 o                         
   2   2  14         52.02         62.02         6.01 o                         
  -5   3  14         15.65         20.25         5.02 o                         
  -4   3  14         16.45         22.02         3.36 o                         
  -3   3  14          1.75          2.78         2.87 o                         
  -2   3  14          0.68          1.49         5.62 o                         
  -1   3  14         24.90         23.29         5.48 o                         
   0   3  14         50.50         66.77         6.53 o                         
   1   3  14         69.53         83.34        11.67 o                         
  -4   4  14          2.12          1.65         3.28 o                         
  -3   4  14          7.80          5.63         4.71 o                         
  -1   4  14         83.90         77.06         9.60 o                         
  -3   5  14          8.60         12.29         4.19 o                         
  -2   5  14         67.34         62.15         5.38 o                         
  -1  -7  15         23.08         22.27         6.17 o                         
   0  -7  15          4.12          2.09         6.15 o                         
   1  -7  15         35.99         38.27         6.37 o                         
   2  -7  15          0.15         -0.96         5.04 o                         
  -2  -6  15         43.94         38.30         5.81 o                         
  -1  -6  15          0.96          0.38         4.57 o                         
   0  -6  15          8.29          7.26         5.30 o                         
   1  -6  15          0.16         -1.92         6.11 o                         
   2  -6  15         10.60         10.57         6.38 o                         
   3  -6  15         62.23         70.52         6.40 o                         
  -4  -5  15          4.51          3.31         5.71 o                         
  -3  -5  15         25.78         30.71         5.45 o                         
  -2  -5  15         29.53         27.71         5.03 o                         
  -1  -5  15          3.19          0.42         5.15 o                         
   0  -5  15          4.17          1.20         4.46 o                         
   1  -5  15         68.83         65.85         5.92 o                         
   2  -5  15         55.13         52.65         5.59 o                         
   3  -5  15          7.88          8.79         4.71 o                         
  -4  -4  15         12.89         13.09         4.85 o                         
  -3  -4  15          7.29          5.40         4.14 o                         
  -2  -4  15         35.74         26.14         4.23 o                         
  -1  -4  15         72.65         61.67         4.97 o                         
   0  -4  15         31.63         35.90         5.36 o                         
   1  -4  15        114.51        105.72         5.92 o                         
   2  -4  15         11.77          9.00         5.65 o                         
   3  -4  15          1.79          0.20         5.84 o                         
   4  -4  15          9.69          7.43         5.34 o                         
  -4  -3  15          0.46          0.22         4.79 o                         
  -3  -3  15         20.87         18.91         2.86 o                         
  -2  -3  15         66.73         62.42         4.47 o                         
  -1  -3  15         39.51         46.34         5.20 o                         
   0  -3  15         59.04         66.30         5.45 o                         
   1  -3  15         10.55          9.49         5.00 o                         
   2  -3  15         38.30         36.36         5.31 o                         
   3  -3  15         51.58         48.50         5.93 o                         
   4  -3  15         17.42         11.60         6.32 o                         
  -5  -2  15          1.28          2.00         4.69 o                         
  -4  -2  15         22.81         24.87         5.09 o                         
  -3  -2  15        116.99        108.01         3.00 o                         
  -2  -2  15          0.79          2.18         4.59 o                         
  -1  -2  15          2.83          1.62         4.48 o                         
   0  -2  15         20.44         21.38         4.58 o                         
   1  -2  15        188.30        185.45         6.01 o                         
   2  -2  15         67.54         69.26         5.75 o                         
   3  -2  15         36.05         39.64         5.50 o                         
  -5  -1  15         18.22         19.83         4.67 o                         
  -4  -1  15         33.79         35.36         4.10 o                         
  -3  -1  15          5.28          8.30         3.00 o                         
  -2  -1  15         13.96          2.77         4.88 o                         
  -1  -1  15         16.38         13.92         5.30 o                         
   0  -1  15        214.62        218.19         6.37 o                         
   1  -1  15          4.12          2.25         5.61 o                         
   2  -1  15          0.95          6.74         4.78 o                         
   3  -1  15          1.99          8.69         6.34 o                         
  -5   0  15          0.62         -1.32         5.19 o                         
  -4   0  15         10.72          6.56         3.67 o                         
  -3   0  15         61.68         55.39         3.32 o                         
  -2   0  15        145.86        131.41         5.50 o                         
  -1   0  15         52.96         53.62         4.58 o                         
   0   0  15         16.39         16.46         5.61 o                         
   1   0  15          1.24         -2.57         6.34 o                         
   2   0  15          7.14          3.85         6.53 o                         
   3   0  15         63.00         86.32         7.44 o                         
  -5   1  15          6.86          7.18         3.97 o                         
  -4   1  15         21.25         16.86         3.19 o                         
  -3   1  15         25.13         24.47         3.24 o                         
  -2   1  15          4.80          9.27         5.85 o                         
  -1   1  15          0.98          2.74         6.13 o                         
   0   1  15         22.21         29.78         5.27 o                         
   1   1  15         22.40         26.40         7.12 o                         
   2   1  15         31.22         29.01         6.42 o                         
  -5   2  15         24.58         22.42         4.75 o                         
  -4   2  15          0.68          2.93         3.21 o                         
  -3   2  15          4.08          6.34         3.04 o                         
  -2   2  15          0.89         -0.34         4.94 o                         
  -1   2  15         11.30         14.63         5.92 o                         
   0   2  15         31.58         33.51         6.32 o                         
   1   2  15         44.05         56.65         6.65 o                         
  -4   3  15          0.60          2.32         3.09 o                         
  -3   3  15          3.49          2.49         3.46 o                         
  -2   3  15         33.06         39.29         6.39 o                         
  -1   3  15         58.98         82.61         7.04 o                         
  -3   4  15         39.71         32.46         4.31 o                         
  -2  -6  16          0.20         -0.22         5.76 o                         
  -1  -6  16          5.42          1.06         5.36 o                         
   0  -6  16          0.33         -1.59         6.24 o                         
   1  -6  16         61.46         53.45         5.60 o                         
  -2  -5  16         16.93          8.62         5.25 o                         
  -1  -5  16         14.94          8.37         4.31 o                         
   0  -5  16         21.69         18.74         5.64 o                         
   1  -5  16         39.94         35.01         6.07 o                         
  -4  -4  16          0.14         -2.31         5.13 o                         
  -2  -4  16         30.43         28.13         5.17 o                         
  -1  -4  16          9.87          6.65         5.02 o                         
   0  -4  16          2.32          3.47         5.21 o                         
   1  -4  16         26.89         26.40         5.92 o                         
   2  -4  16         36.69         35.32         6.74 o                         
  -4  -3  16         19.58         18.24         4.62 o                         
  -3  -3  16         35.03         30.28         4.25 o                         
  -2  -3  16         13.35         11.81         5.18 o                         
  -1  -3  16          1.21         -1.47         4.91 o                         
   0  -3  16         15.83         13.67         5.33 o                         
   1  -3  16         17.06         15.58         6.09 o                         
   2  -3  16         12.04         13.89         6.30 o                         
  -4  -2  16          5.12         10.83         4.38 o                         
  -3  -2  16          0.50          0.78         4.85 o                         
  -2  -2  16         61.04         57.80         4.90 o                         
  -1  -2  16         30.40         25.34         4.37 o                         
   0  -2  16          2.88          7.80         5.21 o                         
   1  -2  16         36.76         42.08         5.78 o                         
   2  -2  16         22.47         25.00         6.17 o                         
  -4  -1  16          0.07         -0.01         4.06 o                         
  -3  -1  16         52.63         38.74         4.82 o                         
  -2  -1  16         14.44         20.74         5.40 o                         
  -1  -1  16         11.39         20.74         5.62 o                         
   0  -1  16        107.96        122.82         6.22 o                         
   1  -1  16          8.13         19.20         6.25 o                         
   2  -1  16         11.77         16.96         6.23 o                         
  -4   0  16          3.29         -1.06         3.94 o                         
  -3   0  16         13.34          9.91         5.29 o                         
  -2   0  16          0.38          0.72         5.18 o                         
  -1   0  16          0.97         -2.52         5.74 o                         
   0   0  16         11.56         10.13         5.49 o                         
   1   0  16         38.37         38.48         6.64 o                         
  -4   1  16         19.59         21.16         3.54 o                         
  -3   1  16         20.77         23.22         5.74 o                         
  -1   1  16          4.88          5.77         6.43 o                         
   0   1  16        113.30        120.62         5.73 o                         
  -4   2  16          0.50         -0.65         5.86 o                         
  -3   2  16         14.04         17.19         4.81 o                         
  -2   2  16         54.82         59.26         6.75 o                         
  -2  -4  17          3.20          4.55         5.28 o                         
  -1  -4  17          5.17          0.58         4.72 o                         
  -3  -3  17         14.30          7.51         4.68 o                         
  -2  -3  17          4.19          3.23         4.83 o                         
  -1  -3  17         27.66         31.76         6.02 o                         
   0  -3  17         34.81         31.25         5.47 o                         
  -3  -2  17          4.83          5.62         4.45 o                         
  -2  -2  17          8.75          9.29         4.57 o                         
  -1  -2  17         35.19         30.71         4.58 o                         
  -3  -1  17         16.59         20.53         5.22 o                         
  -2  -1  17         13.86         17.31         5.30 o                         
  -1  -1  17          0.44          8.40         4.69 o                         
  -3   0  17          4.18          2.03         4.65 o                         
                                                                                
