# Supplementary material for: The crystal structures of salts of N-(4-fluoro­phen­yl)piperazine with four aromatic carb­oxy­lic acids and with picric acid
Source: Acta Crystallogr E Crystallogr Commun. 2020 Jul 3;76(Pt 8):1179–86. doi: 10.1107/S2056989020008749 (PMC7405574; doi:10.1107/S2056989020008749)
Supplement: Supplementary file 4 [file e-76-01179-IIIsup4.hkl]

data_III                                                                        
_shelx_title ' hc6cgm'                                                          
_shelx_refln_list_code          4                                               
_shelx_F_calc_maximum      267.32                                               
_exptl_crystal_F_000       848.00                                               
_reflns_d_resolution_high  0.7684                                               
                                                                                
loop_                                                                           
 _space_group_symop_operation_xyz                                               
 'x, y, z'                                                                      
 '-x, -y, -z'                                                                   
                                                                                
_cell_length_a     9.8892                                                       
_cell_length_b    11.6831                                                       
_cell_length_c    16.4547                                                       
_cell_angle_alpha 106.776                                                       
_cell_angle_beta   93.327                                                       
_cell_angle_gamma 104.874                                                       
                                                                                
_shelx_F_squared_multiplier     1.000                                           
                                                                                
loop_                                                                           
 _refln_index_h                                                                 
 _refln_index_k                                                                 
 _refln_index_l                                                                 
 _refln_F_squared_calc                                                          
 _refln_F_squared_meas                                                          
 _refln_F_squared_sigma                                                         
 _refln_observed_status                                                         
   2   0   0      71459.99      54259.79       892.08 o                         
   3   0   0       2823.02       2854.83         9.76 o                         
   4   0   0       5639.28       6287.81        13.57 o                         
   5   0   0      10917.04      10233.19        37.29 o                         
   6   0   0        930.86       1107.64         7.72 o                         
   7   0   0        607.19        546.90         6.62 o                         
   8   0   0        346.57        344.71         6.15 o                         
   9   0   0        424.61        441.27        26.69 o                         
  10   0   0        251.72        281.41        12.18 o                         
  11   0   0         56.76         62.00         9.73 o                         
  12   0   0         18.08         26.03        11.78 o                         
 -12   1   0         18.01         30.80        11.46 o                         
 -11   1   0        167.84        185.93         9.20 o                         
 -10   1   0        647.44        618.31        21.48 o                         
  -9   1   0        163.17        189.59        21.10 o                         
  -8   1   0        354.41        355.10         7.45 o                         
  -7   1   0          0.59         -0.21         4.75 o                         
  -6   1   0       3837.18       3735.06        42.03 o                         
  -5   1   0       5329.10       5921.10        21.25 o                         
  -4   1   0       5746.95       5564.46        30.92 o                         
  -3   1   0       1445.83       1684.96         8.39 o                         
  -2   1   0          3.30         22.42         0.83 o                         
   1   1   0       3547.09       3720.05        74.31 o                         
   2   1   0         79.14         65.07         1.89 o                         
   3   1   0       2243.32       2397.51        21.75 o                         
   4   1   0      10675.32      10222.78        61.76 o                         
   5   1   0         43.86         88.73         3.33 o                         
   6   1   0       4501.12       4343.56        31.77 o                         
   7   1   0          0.17         -1.67         4.26 o                         
   8   1   0         51.66         46.26         6.20 o                         
   9   1   0        100.54        106.46        11.43 o                         
  10   1   0         70.31         72.13         7.13 o                         
  11   1   0        141.37        160.37        11.34 o                         
  12   1   0          0.45          1.44        11.11 o                         
 -12   2   0         18.64         26.24        10.20 o                         
 -11   2   0        217.62        211.68         8.23 o                         
 -10   2   0        179.26        200.49         7.86 o                         
  -9   2   0       1299.54       1277.18        48.99 o                         
  -8   2   0        840.30        782.58         8.82 o                         
  -7   2   0         19.41         21.12        10.94 o                         
  -6   2   0       5976.68       6318.54        46.19 o                         
  -5   2   0       3342.11       3034.62        36.84 o                         
  -4   2   0       9080.57       9905.35        12.62 o                         
  -3   2   0         20.45         28.00         1.44 o                         
  -2   2   0        952.62       1248.09         3.64 o                         
  -1   2   0        965.27        940.79         5.58 o                         
   0   2   0      14069.89      13082.13        73.21 o                         
   1   2   0       9728.51       8980.82        24.70 o                         
   2   2   0        296.98        253.89         3.29 o                         
   3   2   0        769.61        790.30        10.86 o                         
   4   2   0        978.60       1281.27         7.82 o                         
   5   2   0       6023.17       5914.76        60.31 o                         
   6   2   0        523.72        429.45         7.35 o                         
   7   2   0        200.13        208.10         4.24 o                         
   8   2   0         84.50         93.32         6.43 o                         
   9   2   0         46.28         39.48         7.06 o                         
  10   2   0        310.19        311.42         9.02 o                         
  11   2   0          1.22          6.25        10.74 o                         
 -12   3   0          1.76         -8.49         9.53 o                         
 -11   3   0         28.35         13.17         9.00 o                         
 -10   3   0        903.24        930.79        14.55 o                         
  -9   3   0         78.23         91.20        15.66 o                         
  -8   3   0        428.11        438.79        14.05 o                         
  -7   3   0        292.50        302.49         4.81 o                         
  -6   3   0       1535.01       1461.15        18.70 o                         
  -5   3   0      19115.11      20191.25       155.75 o                         
  -4   3   0         18.12         10.88         1.27 o                         
  -3   3   0        169.76        238.28         5.70 o                         
  -2   3   0        440.84        418.22         6.96 o                         
   0   3   0       9334.03       9187.10        28.14 o                         
   1   3   0      19394.84      20272.41       457.05 o                         
   2   3   0       2990.06       2902.47        16.08 o                         
   3   3   0        396.53        451.04         9.59 o                         
   4   3   0       3937.37       3726.19        91.53 o                         
   5   3   0        126.85         56.93        12.29 o                         
   6   3   0       1935.73       1869.55        12.09 o                         
   7   3   0          1.01         -0.33         3.78 o                         
   8   3   0          0.28         -5.97         5.97 o                         
   9   3   0        326.11        335.24         8.61 o                         
  10   3   0          1.72         13.88        11.07 o                         
 -12   4   0          0.21          7.99        10.26 o                         
 -11   4   0        208.68        200.09        10.32 o                         
 -10   4   0        101.57         99.77        10.11 o                         
  -9   4   0        621.47        673.48        12.40 o                         
  -8   4   0        576.08        615.74         8.03 o                         
  -7   4   0        424.26        414.64         4.74 o                         
  -6   4   0       2465.83       2448.07        21.40 o                         
  -5   4   0       1635.19       1660.84         8.52 o                         
  -4   4   0       8655.13       8995.18        63.31 o                         
  -3   4   0        246.67        273.97         5.16 o                         
  -2   4   0       1389.11       1664.54        10.56 o                         
  -1   4   0       5555.20       5422.93        17.58 o                         
   0   4   0        304.37        336.34         7.08 o                         
   1   4   0       9931.80       9448.38       134.75 o                         
   2   4   0        688.17        753.24        30.94 o                         
   3   4   0        394.53        381.90         8.29 o                         
   4   4   0         92.11         53.77         4.82 o                         
   5   4   0       2388.78       2433.65        42.76 o                         
   6   4   0        267.48        266.61         8.53 o                         
   7   4   0          0.47         -5.80         5.80 o                         
   8   4   0          1.37         -9.84         9.84 o                         
   9   4   0         12.16          0.82        10.93 o                         
  10   4   0         97.47        101.57        11.86 o                         
 -12   5   0         16.92         17.74        10.83 o                         
 -11   5   0         15.66         27.40         8.94 o                         
 -10   5   0        747.86        815.25        14.45 o                         
  -9   5   0         26.08         43.39        25.50 o                         
  -8   5   0        331.99        361.60        11.13 o                         
  -7   5   0       1167.69       1086.83         9.05 o                         
  -6   5   0        284.24        269.32         4.25 o                         
  -5   5   0       7640.08       7521.83        53.43 o                         
  -4   5   0         55.48         56.55         5.02 o                         
  -3   5   0       1224.92       1221.04        14.02 o                         
  -2   5   0       1417.37       1521.32        11.41 o                         
  -1   5   0       7279.35       8212.89        16.58 o                         
   0   5   0      15785.94      15169.57        22.79 o                         
   1   5   0        434.39        659.53         5.77 o                         
   2   5   0       1482.00       1390.80        17.37 o                         
   3   5   0         11.97         64.59        26.75 o                         
   4   5   0       1381.15       1333.55        13.99 o                         
   5   5   0       2054.33       1774.74        16.40 o                         
   6   5   0        208.03        216.60         9.81 o                         
   7   5   0        108.12         91.74         8.89 o                         
   8   5   0          0.04         -0.80        10.11 o                         
   9   5   0        195.38        156.33        10.89 o                         
 -12   6   0          6.80         10.81         9.32 o                         
 -11   6   0        316.56        318.91        12.45 o                         
 -10   6   0        554.64        548.86        12.85 o                         
  -9   6   0        287.74        310.26         7.43 o                         
  -8   6   0        926.20        955.50        15.12 o                         
  -7   6   0        211.21        200.92         4.72 o                         
  -6   6   0       3167.58       3126.57        32.80 o                         
  -5   6   0       1177.76       1192.87        20.82 o                         
  -4   6   0       3378.35       3268.75        12.56 o                         
  -3   6   0       4878.76       4865.82        14.43 o                         
  -2   6   0       4954.16       5559.67        22.77 o                         
  -1   6   0       2682.93       2744.56        59.03 o                         
   0   6   0        953.03       1418.92        29.16 o                         
   1   6   0       7146.36       7054.68       111.11 o                         
   2   6   0          0.95          1.18         3.75 o                         
   3   6   0         36.18         29.23         7.69 o                         
   4   6   0       1508.60       1427.91        15.61 o                         
   5   6   0        879.45        823.36        13.61 o                         
   6   6   0        715.99        666.49        13.28 o                         
   7   6   0         42.49         27.07         9.12 o                         
   8   6   0         23.56          6.92        10.81 o                         
   9   6   0         17.27         10.54        10.07 o                         
 -12   7   0         21.84         16.89         9.33 o                         
 -11   7   0         59.92         47.31         8.86 o                         
 -10   7   0        386.80        417.47         8.70 o                         
  -9   7   0        697.99        720.56         9.36 o                         
  -8   7   0         40.60         33.95         4.60 o                         
  -7   7   0        216.51        187.09         7.69 o                         
  -6   7   0          7.77          4.09         3.68 o                         
  -5   7   0       5086.27       5056.25        25.24 o                         
  -4   7   0        585.36        530.84         6.69 o                         
  -3   7   0       2045.10       2132.31       122.44 o                         
  -2   7   0        668.91        741.97        26.68 o                         
  -1   7   0         11.91         14.40         4.30 o                         
   0   7   0       8169.02       8438.40        50.24 o                         
   1   7   0         37.46         28.45         4.66 o                         
   2   7   0        887.76        853.78        33.24 o                         
   3   7   0         12.86          2.41         8.57 o                         
   4   7   0        298.95        286.14        10.91 o                         
   5   7   0        729.44        758.69        14.14 o                         
   6   7   0         10.89         24.85         9.81 o                         
   7   7   0        156.28        173.47        11.78 o                         
   8   7   0         13.36          7.40         6.53 o                         
 -12   8   0          2.83          1.79         9.07 o                         
 -11   8   0        160.39        176.23         7.52 o                         
 -10   8   0        117.64        138.17        10.98 o                         
  -9   8   0        282.06        330.27         8.94 o                         
  -8   8   0         17.14         26.59         4.67 o                         
  -7   8   0         42.50         44.23         5.92 o                         
  -6   8   0       2214.61       2232.51        24.10 o                         
  -5   8   0       1226.44       1161.80         7.35 o                         
  -4   8   0       1864.81       1931.88        11.54 o                         
  -3   8   0        241.04        216.32         4.57 o                         
  -2   8   0        129.35        213.59         5.74 o                         
  -1   8   0       4408.48       4820.46       111.04 o                         
   0   8   0        507.20        451.10         7.07 o                         
   1   8   0       2285.36       2337.68        12.67 o                         
   2   8   0        333.30        308.47         6.72 o                         
   3   8   0          2.87         -3.91         9.58 o                         
   4   8   0       1703.33       1726.90        19.38 o                         
   5   8   0          8.73         50.05         9.87 o                         
   6   8   0        920.27        866.55        16.10 o                         
   7   8   0         10.97          5.14        10.27 o                         
   8   8   0         12.29          6.42        10.62 o                         
 -11   9   0        234.07        190.27        11.20 o                         
 -10   9   0          2.77         11.93         9.36 o                         
  -9   9   0       1398.68       1455.14        53.04 o                         
  -8   9   0        198.70        184.45         7.61 o                         
  -7   9   0          7.65         26.97         6.85 o                         
  -6   9   0       1145.88       1113.96        20.45 o                         
  -5   9   0        729.72        774.48         9.32 o                         
  -4   9   0       6544.82       6334.97        55.49 o                         
  -3   9   0         21.62         33.54         4.36 o                         
  -2   9   0         77.80        122.84        37.27 o                         
  -1   9   0        833.02        812.93        28.97 o                         
   0   9   0       2328.19       2357.31        44.97 o                         
   1   9   0       1369.16       1406.25        11.19 o                         
   2   9   0        261.24        240.24        11.85 o                         
   3   9   0         15.54          6.42         9.97 o                         
   4   9   0         17.09         43.69        10.49 o                         
   5   9   0        333.59        335.29        12.84 o                         
   6   9   0         12.17         34.59        11.66 o                         
   7   9   0         25.50         27.86        11.56 o                         
 -10  10   0        547.95        618.53        15.82 o                         
  -9  10   0         11.06          6.02         7.01 o                         
  -8  10   0        338.81        359.61        10.16 o                         
  -7  10   0          4.16          8.40         6.95 o                         
  -6  10   0        136.42        156.42         7.46 o                         
  -5  10   0        823.18        808.54        16.14 o                         
  -4  10   0         98.05        110.80         7.81 o                         
  -3  10   0        463.27        469.90         9.87 o                         
  -2  10   0         55.05         45.97         6.33 o                         
  -1  10   0        756.75        843.66        16.80 o                         
   0  10   0       1147.47       1170.60        20.11 o                         
   1  10   0        398.23        385.91         8.27 o                         
   2  10   0        665.36        638.99        14.85 o                         
   3  10   0          0.88          2.73        10.64 o                         
   4  10   0         35.86         68.30        11.77 o                         
   5  10   0         10.06         32.59        10.78 o                         
 -10  11   0          1.77         -2.91        10.88 o                         
  -9  11   0        386.87        410.47         9.76 o                         
  -8  11   0         47.21         43.52         7.41 o                         
  -7  11   0          1.93         -0.67         7.45 o                         
  -6  11   0        395.77        390.27         8.71 o                         
  -5  11   0          0.60         20.74         6.62 o                         
  -4  11   0        933.96        934.99        13.98 o                         
  -3  11   0        250.82        233.09         7.66 o                         
  -2  11   0         97.81        147.85         7.38 o                         
  -1  11   0        211.26        220.97         7.77 o                         
   0  11   0        276.03        293.22         8.51 o                         
   1  11   0        492.24        474.36        13.72 o                         
   2  11   0          2.38         59.71        10.45 o                         
   3  11   0        148.72        168.88        12.20 o                         
   4  11   0         34.62         64.54        11.59 o                         
 -10  12   0        171.92        192.72        14.42 o                         
  -9  12   0        111.03        105.31         9.01 o                         
  -8  12   0         72.96         73.37         8.73 o                         
  -7  12   0         80.11         73.61         7.83 o                         
  -6  12   0          1.10         -4.74         7.41 o                         
  -5  12   0       1686.82       1616.15        20.76 o                         
  -4  12   0         63.94         56.64        11.89 o                         
  -3  12   0        238.13        191.48        10.65 o                         
  -2  12   0         15.64         27.56         7.07 o                         
  -1  12   0        246.77        278.76         8.84 o                         
   0  12   0        445.30        475.64         9.47 o                         
   1  12   0         12.96         10.55        10.33 o                         
   2  12   0         69.81         88.29        12.52 o                         
  -8  13   0         80.59         81.86        11.56 o                         
  -7  13   0         27.34         19.48         7.33 o                         
  -6  13   0         69.42         75.44        11.95 o                         
  -5  13   0          2.33          8.03        10.33 o                         
  -4  13   0        321.50        313.26        14.51 o                         
  -3  13   0          0.26         -1.95        11.69 o                         
  -2  13   0          0.11         -0.56         6.42 o                         
  -1  13   0        398.62        432.97         9.55 o                         
   0  13   0         13.91         17.93        10.46 o                         
   1  13   0        354.46        356.83        13.83 o                         
  -3  14   0          2.52         -4.53        12.15 o                         
  -2  14   0          1.79         -6.41         8.00 o                         
  -1  14   0         43.54         39.83         8.22 o                         
   1 -14   1         11.72         26.97         7.89 o                         
   2 -14   1         45.53         43.31        11.81 o                         
   3 -14   1        245.59        215.89        13.20 o                         
   4 -14   1         10.15          6.59        10.22 o                         
  -1 -13   1        497.74        564.43        15.94 o                         
   0 -13   1         52.82         71.24        11.58 o                         
   1 -13   1         17.36          6.33         7.73 o                         
   2 -13   1         78.27         55.08         7.38 o                         
   3 -13   1        118.05        124.59        12.05 o                         
   4 -13   1        611.65        609.74        16.03 o                         
   5 -13   1         12.41         -6.93        12.15 o                         
   6 -13   1          6.12          6.64         8.09 o                         
   7 -13   1         52.08         49.50         8.29 o                         
   8 -13   1         90.50         63.98         8.00 o                         
  -3 -12   1          4.52         36.97        12.21 o                         
  -2 -12   1        151.52        155.37        11.56 o                         
  -1 -12   1        288.89        322.49        13.45 o                         
   0 -12   1         63.28         76.00         7.15 o                         
   1 -12   1         19.41         19.66         7.29 o                         
   2 -12   1         94.41         85.47         7.38 o                         
   3 -12   1        992.95       1034.53        11.59 o                         
   4 -12   1         14.04         31.89         7.53 o                         
   5 -12   1        467.32        489.12         9.80 o                         
   6 -12   1         71.23         67.63         7.53 o                         
   7 -12   1        114.55        111.55         8.35 o                         
   8 -12   1        188.57        218.17         9.10 o                         
   9 -12   1         36.82         25.48         8.68 o                         
  10 -12   1         37.99         32.19        12.65 o                         
  -4 -11   1         22.64         34.22        10.66 o                         
  -3 -11   1        143.14        144.61        12.15 o                         
  -2 -11   1        144.09        161.73        11.61 o                         
  -1 -11   1        678.13        682.89        14.74 o                         
   0 -11   1        311.01        346.33         8.38 o                         
   1 -11   1         19.09         13.92         6.65 o                         
   2 -11   1        324.36        334.94        60.37 o                         
   3 -11   1         40.33         49.50         6.12 o                         
   4 -11   1       1157.28       1138.00        22.25 o                         
   5 -11   1        888.87        897.86        26.37 o                         
   6 -11   1         15.79         13.61         6.68 o                         
   7 -11   1          0.85         -2.73         6.83 o                         
   8 -11   1         30.46         13.60         7.25 o                         
   9 -11   1        131.27        158.63         8.61 o                         
  10 -11   1         56.74         75.58        12.66 o                         
  -6 -10   1         74.36         95.61        13.49 o                         
  -5 -10   1         14.46         14.43        10.72 o                         
  -4 -10   1         28.49         36.46        10.24 o                         
  -3 -10   1          0.24          6.09         9.46 o                         
  -2 -10   1        844.10        784.24        15.30 o                         
  -1 -10   1       1243.75       1267.87        45.18 o                         
   0 -10   1         96.99         96.82         6.59 o                         
   1 -10   1        121.89        162.19         6.81 o                         
   2 -10   1        155.22        143.61         6.43 o                         
   3 -10   1       1940.24       1893.07        13.96 o                         
   4 -10   1         11.42         -5.48         6.20 o                         
   5 -10   1        376.65        346.10         8.01 o                         
   6 -10   1         40.57         57.41        12.94 o                         
   7 -10   1         46.40         31.48        10.27 o                         
   8 -10   1        602.69        638.42        20.77 o                         
   9 -10   1         29.95         49.79         7.79 o                         
  10 -10   1        138.34        131.22        12.48 o                         
  -7  -9   1         66.84         67.19        12.77 o                         
  -6  -9   1          2.28         14.49        10.08 o                         
  -5  -9   1        114.62        128.45        11.75 o                         
  -4  -9   1          2.19         13.04         9.80 o                         
  -3  -9   1         78.01         78.11         9.86 o                         
  -2  -9   1       1318.44       1186.80        16.71 o                         
  -1  -9   1        151.80        129.81        11.03 o                         
   0  -9   1       1213.74       1228.30        26.20 o                         
   1  -9   1         90.27         98.43         5.59 o                         
   2  -9   1       1032.27       1036.97         9.34 o                         
   3  -9   1       1101.16       1238.59        12.23 o                         
   4  -9   1       1930.40       1978.08        31.55 o                         
   5  -9   1       2164.02       2181.43        16.67 o                         
   6  -9   1         24.65         37.40         6.48 o                         
   7  -9   1        816.49        804.56        14.15 o                         
   8  -9   1         33.20         23.02         6.63 o                         
   9  -9   1       1118.40       1110.47        17.66 o                         
  10  -9   1         28.20         35.90        10.21 o                         
  11  -9   1          5.72         13.44        11.65 o                         
  -8  -8   1         67.78         62.28        11.33 o                         
  -7  -8   1          1.82          3.80        11.10 o                         
  -6  -8   1        345.22        367.66        13.61 o                         
  -5  -8   1         13.16         12.31         9.44 o                         
  -4  -8   1        170.64        174.07        11.10 o                         
  -3  -8   1        115.25        103.36         9.43 o                         
  -2  -8   1       2062.49       1846.14        11.43 o                         
  -1  -8   1       1996.36       2013.35        27.73 o                         
   0  -8   1         12.00         50.41        10.18 o                         
   1  -8   1          0.95          7.08         4.82 o                         
   2  -8   1        537.53        566.04         7.11 o                         
   3  -8   1       2511.56       2471.45        64.94 o                         
   4  -8   1       5756.40       5855.92       123.80 o                         
   5  -8   1         24.47         19.65         5.24 o                         
   6  -8   1        321.04        277.51         5.12 o                         
   7  -8   1         18.12         18.52         4.21 o                         
   8  -8   1        442.60        498.17         7.01 o                         
   9  -8   1        570.13        613.74         9.16 o                         
  10  -8   1         62.98         40.68        10.09 o                         
  11  -8   1          8.59         13.44        10.83 o                         
  -8  -7   1          3.34         -3.26         7.72 o                         
  -7  -7   1        588.24        558.93        14.77 o                         
  -6  -7   1        154.63        150.34        10.88 o                         
  -5  -7   1        533.92        472.21        12.16 o                         
  -4  -7   1         53.11         37.82         9.23 o                         
  -3  -7   1         85.70         73.66         8.20 o                         
  -2  -7   1       5017.09       4674.04        35.15 o                         
  -1  -7   1        106.27         78.10         4.82 o                         
   0  -7   1       3858.86       3815.94        13.90 o                         
   1  -7   1         37.18         47.18         4.25 o                         
   2  -7   1       2094.71       2061.04        27.34 o                         
   3  -7   1       1122.82       1257.63        46.15 o                         
   4  -7   1       1045.07        984.16        18.80 o                         
   5  -7   1       1926.04       1776.10        17.69 o                         
   6  -7   1         21.78         24.50         3.61 o                         
   7  -7   1        379.25        436.51         6.06 o                         
   8  -7   1        518.02        549.04         6.58 o                         
   9  -7   1       1047.25       1034.81        10.37 o                         
  10  -7   1        464.54        481.27         9.06 o                         
  11  -7   1         23.29         16.61         6.58 o                         
  12  -7   1         10.30         12.55         8.78 o                         
  -9  -6   1          4.76         -8.71        11.51 o                         
  -8  -6   1        100.44        112.81        12.06 o                         
  -7  -6   1        182.89        175.66        10.75 o                         
  -6  -6   1        725.76        718.55        13.74 o                         
  -5  -6   1        643.20        623.78        12.46 o                         
  -4  -6   1        360.35        343.68         9.85 o                         
  -3  -6   1       1094.08        996.17        12.57 o                         
  -2  -6   1        846.41       1011.54        17.69 o                         
  -1  -6   1       9108.90       8535.45       194.82 o                         
   0  -6   1       5170.56       5555.25        64.88 o                         
   1  -6   1       1574.25       1706.76         9.84 o                         
   2  -6   1       3709.07       4025.49        16.13 o                         
   3  -6   1        139.45        153.22        10.98 o                         
   4  -6   1      24158.30      23553.61       144.66 o                         
   5  -6   1        255.75        240.32         4.78 o                         
   6  -6   1        462.43        483.77         5.09 o                         
   7  -6   1         53.95         64.16         4.24 o                         
   8  -6   1        674.11        737.10        29.20 o                         
   9  -6   1       1019.16        998.24        36.36 o                         
  10  -6   1         37.78         51.78        11.31 o                         
  11  -6   1         15.12         17.53         9.55 o                         
  12  -6   1          0.44          4.23        10.01 o                         
  -9  -5   1          7.29          3.06        11.16 o                         
  -8  -5   1         43.19         37.39         6.79 o                         
  -7  -5   1        420.91        384.49        11.46 o                         
  -6  -5   1       1119.87       1086.45        14.72 o                         
  -5  -5   1         27.90         24.76         7.38 o                         
  -4  -5   1        643.00        664.87        10.86 o                         
  -3  -5   1        294.36        227.74         4.00 o                         
  -2  -5   1       3002.05       2573.98        22.64 o                         
  -1  -5   1       4936.79       5592.96        51.09 o                         
   0  -5   1       1192.63       1102.56        23.78 o                         
   1  -5   1         80.82         94.40         4.99 o                         
   2  -5   1       1166.40       1151.53         6.26 o                         
   3  -5   1      14210.53      14232.54        55.45 o                         
   4  -5   1        408.24        380.89         3.49 o                         
   5  -5   1       5281.50       5321.00        28.13 o                         
   6  -5   1         78.75         59.37         3.37 o                         
   7  -5   1          0.86         -0.98         4.15 o                         
   8  -5   1       1639.22       1667.67        30.69 o                         
   9  -5   1         94.63         84.01         6.41 o                         
  10  -5   1        410.01        368.67        11.35 o                         
  11  -5   1          0.32         -1.12         9.70 o                         
  12  -5   1          7.38         25.77        10.75 o                         
 -10  -4   1        248.28        262.15        13.66 o                         
  -9  -4   1         17.14          6.51         9.46 o                         
  -8  -4   1        217.61        175.68        10.67 o                         
  -7  -4   1        713.08        680.55         7.16 o                         
  -6  -4   1       1150.39        987.49        12.68 o                         
  -5  -4   1       2709.73       2568.06        17.38 o                         
  -4  -4   1        700.13        679.73         9.67 o                         
  -3  -4   1       1578.45       1411.53        46.24 o                         
  -2  -4   1       2508.41       2746.36        51.60 o                         
  -1  -4   1       6518.41       5769.36       131.29 o                         
   0  -4   1       4712.23       5279.65        36.98 o                         
   1  -4   1       1094.77       1206.20        12.22 o                         
   2  -4   1        293.40        397.02         9.20 o                         
   3  -4   1          9.75         11.21         1.50 o                         
   4  -4   1       7876.07       7681.66        63.85 o                         
   5  -4   1       3117.36       3020.45        14.95 o                         
   6  -4   1         11.08         40.41         3.75 o                         
   7  -4   1        211.03        223.56         7.44 o                         
   8  -4   1       1664.89       1836.17        17.86 o                         
   9  -4   1       1564.22       1636.26        16.54 o                         
  10  -4   1         17.01         15.62         8.70 o                         
  11  -4   1         44.57         37.90         9.70 o                         
  12  -4   1         14.21         25.05        10.94 o                         
 -10  -3   1         40.57         25.92        11.96 o                         
  -9  -3   1         16.74          5.18         9.67 o                         
  -8  -3   1         92.30        100.26         6.40 o                         
  -7  -3   1         23.20         22.24         4.33 o                         
  -6  -3   1       3223.22       3134.63        10.96 o                         
  -5  -3   1          9.68         34.19         4.09 o                         
  -4  -3   1        528.07        540.83         7.78 o                         
  -3  -3   1       1823.37       1979.34        29.46 o                         
  -2  -3   1       8001.19       7365.80        40.77 o                         
  -1  -3   1      50122.09      45342.75       348.46 o                         
   0  -3   1       9141.95       9091.37       118.45 o                         
   1  -3   1       4559.04       4644.51        62.17 o                         
   2  -3   1       3186.90       3345.47        42.91 o                         
   3  -3   1      35056.29      34336.79       715.48 o                         
   4  -3   1       7683.82       7315.55        15.62 o                         
   5  -3   1       3984.39       4179.55        36.56 o                         
   6  -3   1        963.78        854.56         7.29 o                         
   7  -3   1         36.92         10.32         3.73 o                         
   8  -3   1       1223.21       1240.67        10.19 o                         
   9  -3   1        625.21        621.45         8.97 o                         
  10  -3   1        202.33        256.72         8.19 o                         
  11  -3   1          1.00          3.90         7.14 o                         
  12  -3   1         18.86         15.76         9.78 o                         
 -11  -2   1         26.36         53.15        12.61 o                         
 -10  -2   1        225.14        263.59         8.51 o                         
  -9  -2   1         38.69         31.23         6.37 o                         
  -8  -2   1         41.34         31.32         5.79 o                         
  -7  -2   1       1534.81       1495.46        12.68 o                         
  -6  -2   1         11.11         43.29         4.61 o                         
  -5  -2   1       3699.82       3479.75        15.82 o                         
  -4  -2   1        254.50        352.33         6.58 o                         
  -3  -2   1       1537.50       1520.14        14.30 o                         
  -2  -2   1      14642.96      14141.67        23.88 o                         
  -1  -2   1       4211.85       4064.65         7.07 o                         
   0  -2   1         34.51         62.37         1.31 o                         
   1  -2   1          3.73         59.25         1.65 o                         
   2  -2   1      29313.07      28543.20        76.32 o                         
   3  -2   1       5602.82       5435.26        24.60 o                         
   4  -2   1      14639.27      15793.20        46.85 o                         
   5  -2   1       4970.38       4753.15        29.38 o                         
   6  -2   1        338.35        371.46         3.53 o                         
   7  -2   1        423.28        455.57        13.35 o                         
   8  -2   1        580.09        576.73        12.86 o                         
   9  -2   1        707.39        714.19         9.38 o                         
  10  -2   1         90.67         82.33         7.01 o                         
  11  -2   1          0.09          6.70         7.42 o                         
  12  -2   1         21.68         32.20        12.35 o                         
 -11  -1   1        370.14        389.79        12.96 o                         
 -10  -1   1        135.01        121.91         7.32 o                         
  -9  -1   1          5.34          4.34         5.13 o                         
  -8  -1   1        263.70        250.27         5.59 o                         
  -7  -1   1          0.36          1.28         2.81 o                         
  -6  -1   1       5377.41       5073.55        19.71 o                         
  -5  -1   1        100.67        159.59         2.46 o                         
  -4  -1   1        375.43        358.81         5.10 o                         
  -3  -1   1       2102.41       2215.92        18.47 o                         
  -2  -1   1       4178.23       3892.21        29.84 o                         
  -1  -1   1      17058.71      15975.44        69.55 o                         
   1  -1   1       2795.90       2827.23         6.80 o                         
   2  -1   1        744.73        786.87         5.99 o                         
   3  -1   1      34581.92      34475.42        84.59 o                         
   4  -1   1      10302.76       9898.08        37.60 o                         
   5  -1   1       1619.34       1854.11        23.99 o                         
   6  -1   1        183.74        151.07         5.01 o                         
   7  -1   1        215.36        258.45         4.42 o                         
   8  -1   1       1642.97       1681.26        56.39 o                         
   9  -1   1        432.55        436.60         8.39 o                         
  10  -1   1        186.56        180.89        11.07 o                         
  12  -1   1          1.34         -0.51         9.98 o                         
 -12   0   1          0.39         20.37        11.32 o                         
 -11   0   1         88.02         89.13         9.83 o                         
 -10   0   1         13.33         11.03         6.53 o                         
  -9   0   1          6.68          9.22         5.98 o                         
  -8   0   1         10.53          5.15         4.67 o                         
  -7   0   1       3616.68       3380.53        11.42 o                         
  -6   0   1        995.34       1041.14         9.81 o                         
  -5   0   1       5108.28       4750.83        82.50 o                         
  -4   0   1        336.86        385.49         3.81 o                         
  -3   0   1         52.34         37.45         1.11 o                         
  -2   0   1      43316.25      36194.50       507.75 o                         
   2   0   1      23819.90      22321.80       117.70 o                         
   3   0   1       8783.28       8543.94        44.88 o                         
   4   0   1       6811.51       7950.09        61.09 o                         
   5   0   1       4803.36       4757.26        42.84 o                         
   6   0   1       2191.50       2414.70        24.14 o                         
   7   0   1        355.86        348.02         4.43 o                         
   8   0   1       3026.29       2926.49        49.93 o                         
   9   0   1        509.11        503.33        13.25 o                         
  10   0   1        343.91        350.09        12.79 o                         
  11   0   1         18.50         18.83        10.21 o                         
  12   0   1          0.21          5.89         9.47 o                         
 -12   1   1        111.48        113.38        12.11 o                         
 -11   1   1        357.99        402.58         9.42 o                         
 -10   1   1        402.48        433.05         8.84 o                         
  -9   1   1          3.75          0.61         5.96 o                         
  -8   1   1        852.35        784.76         8.74 o                         
  -7   1   1        135.01        164.31        15.17 o                         
  -6   1   1       7910.25       7242.26        55.50 o                         
  -5   1   1        370.16        416.91         3.89 o                         
  -4   1   1       1712.05       1719.28        15.86 o                         
  -3   1   1      23426.83      23808.82       111.57 o                         
  -2   1   1        300.43        383.22         5.69 o                         
  -1   1   1      18169.35      17221.50        57.95 o                         
   1   1   1        132.26         92.17         2.16 o                         
   2   1   1       2515.49       2694.74         7.00 o                         
   3   1   1       2185.57       2911.82        77.71 o                         
   4   1   1      13434.78      12911.52        36.93 o                         
   5   1   1          0.28         25.11         3.02 o                         
   6   1   1        383.15        371.99        11.54 o                         
   7   1   1        358.60        341.60         5.39 o                         
   8   1   1        494.81        485.47        10.26 o                         
   9   1   1          9.94         14.96         6.68 o                         
  10   1   1         32.66         40.98        10.87 o                         
  11   1   1          2.04         -5.48         9.22 o                         
 -12   2   1        129.50        143.17        12.10 o                         
 -11   2   1        446.51        457.12        12.72 o                         
 -10   2   1        121.88        129.35         9.53 o                         
  -9   2   1        224.19        232.24         7.35 o                         
  -8   2   1       1288.60       1294.61        27.68 o                         
  -7   2   1       2179.69       2102.61        11.00 o                         
  -6   2   1       6414.80       6687.10        75.54 o                         
  -5   2   1       3505.06       3445.58        24.37 o                         
  -4   2   1          4.61          6.52         1.03 o                         
  -3   2   1        491.55        591.44         4.83 o                         
  -2   2   1      60908.73      51443.27       993.95 o                         
  -1   2   1       7037.49       6828.01        32.15 o                         
   0   2   1      59462.73      46398.33       208.64 o                         
   1   2   1        945.54        868.01        14.52 o                         
   2   2   1        502.78        705.02         4.62 o                         
   3   2   1      11670.91      11309.88        49.62 o                         
   4   2   1       1337.80       1120.88        48.30 o                         
   5   2   1       4186.61       4136.82        55.77 o                         
   6   2   1       1183.43       1121.47         7.09 o                         
   7   2   1          0.57          6.09         5.64 o                         
   8   2   1        875.80        880.53        27.25 o                         
   9   2   1          0.60         12.25         6.72 o                         
  10   2   1        230.95        251.50        20.99 o                         
  11   2   1          1.32          3.83         8.39 o                         
 -12   3   1        124.55        140.58        11.18 o                         
 -11   3   1          4.87         -3.32         8.88 o                         
 -10   3   1        458.70        493.87        12.42 o                         
  -9   3   1         79.97        103.77         9.17 o                         
  -8   3   1        322.87        298.44         9.93 o                         
  -7   3   1       1180.78       1146.06        12.06 o                         
  -6   3   1       1121.97       1042.99        12.03 o                         
  -5   3   1       7939.37       8208.06        20.33 o                         
  -4   3   1          0.41          7.92         2.13 o                         
  -3   3   1         17.43         15.22         1.71 o                         
  -2   3   1      10508.93       9974.45        22.20 o                         
  -1   3   1        612.98        794.99         6.60 o                         
   0   3   1      15594.13      14826.65       127.37 o                         
   1   3   1       1590.04       1557.98        17.68 o                         
   2   3   1       1200.40       1214.90        10.12 o                         
   3   3   1         17.44         34.32         4.19 o                         
   4   3   1       6538.98       6425.84        36.12 o                         
   5   3   1         68.17         53.70         8.47 o                         
   6   3   1        276.62        307.92         5.40 o                         
   7   3   1        642.19        561.44        16.68 o                         
   8   3   1          5.47          3.27         4.98 o                         
   9   3   1        302.99        300.41        20.44 o                         
  10   3   1         23.96         23.85         7.41 o                         
 -12   4   1          8.69          5.77        10.55 o                         
 -11   4   1        495.68        545.77        13.54 o                         
 -10   4   1         82.46         92.98         9.25 o                         
  -9   4   1         40.67         34.90         8.03 o                         
  -8   4   1        225.17        192.19         9.06 o                         
  -7   4   1        521.26        520.76         5.19 o                         
  -6   4   1       6931.24       7032.64        35.04 o                         
  -5   4   1        269.45        279.91         4.93 o                         
  -4   4   1       1134.27       1214.41        13.62 o                         
  -3   4   1          8.47          9.32         2.50 o                         
  -2   4   1       3175.08       3075.48        58.42 o                         
  -1   4   1      12163.63      11255.92        25.79 o                         
   0   4   1       1415.92       1644.97        10.13 o                         
   1   4   1       3168.37       3110.38        46.30 o                         
   2   4   1         62.03         40.56         2.43 o                         
   3   4   1       4502.36       4454.58        12.18 o                         
   4   4   1       1118.06        917.76         9.40 o                         
   5   4   1       1382.26       1339.76        31.91 o                         
   6   4   1        544.82        521.82         7.98 o                         
   7   4   1          1.10         -5.08         5.08 o                         
   8   4   1         78.46         64.71         7.19 o                         
   9   4   1          9.98         16.10         9.80 o                         
  10   4   1         17.95         24.75        11.83 o                         
 -12   5   1        110.88        120.61        11.62 o                         
 -11   5   1        100.76         91.48        10.09 o                         
 -10   5   1        509.18        530.14        12.49 o                         
  -9   5   1          9.56         -4.90         8.36 o                         
  -8   5   1         11.91         12.93         6.87 o                         
  -7   5   1       3932.03       3961.21        23.70 o                         
  -6   5   1         95.81        113.94         3.79 o                         
  -5   5   1       2990.98       2993.80        33.30 o                         
  -4   5   1         46.76         44.86         5.55 o                         
  -3   5   1       6849.01       7230.82        19.42 o                         
  -2   5   1       5138.50       5213.65        13.07 o                         
  -1   5   1       6299.46       7212.34        23.15 o                         
   0   5   1       7358.42       7271.76        22.78 o                         
   1   5   1        682.03        660.37         5.83 o                         
   2   5   1        998.44       1012.61        18.61 o                         
   3   5   1       1462.62       1314.30        19.48 o                         
   4   5   1       1887.41       1877.90        68.18 o                         
   5   5   1       2261.86       2310.89        41.48 o                         
   6   5   1         56.07         46.45         6.61 o                         
   7   5   1        176.49        152.00         7.32 o                         
   8   5   1         14.75         27.43        10.73 o                         
   9   5   1        258.36        233.56        13.22 o                         
 -12   6   1         34.23         18.98         9.41 o                         
 -11   6   1        110.76        148.90        10.44 o                         
 -10   6   1        744.82        715.07        13.53 o                         
  -9   6   1         78.28         64.72         6.41 o                         
  -8   6   1         36.67         59.39         5.66 o                         
  -7   6   1         45.88         54.00         4.13 o                         
  -6   6   1       4002.34       4091.51        12.18 o                         
  -5   6   1        968.14        934.93         9.87 o                         
  -4   6   1       2465.24       2596.13        13.76 o                         
  -3   6   1       1823.08       1827.30        81.54 o                         
  -2   6   1        252.27        241.76         7.43 o                         
  -1   6   1      10302.14      10372.11        29.97 o                         
   0   6   1       1013.79       1003.17        14.49 o                         
   1   6   1        536.56        485.32         6.31 o                         
   2   6   1         38.58         26.50         4.84 o                         
   3   6   1        900.25        865.78        12.76 o                         
   4   6   1        576.48        549.04        11.95 o                         
   5   6   1         33.62         50.15         8.89 o                         
   6   6   1          3.23         27.62         9.18 o                         
   7   6   1          0.42          2.66         9.10 o                         
   8   6   1        134.25        110.13        11.95 o                         
   9   6   1         57.27         59.39        11.16 o                         
 -12   7   1         98.14        126.76        10.36 o                         
 -11   7   1        197.43        188.95        11.02 o                         
 -10   7   1         54.11         70.88         6.78 o                         
  -9   7   1         58.35        149.83        58.61 o                         
  -8   7   1          0.02         -0.34         4.38 o                         
  -7   7   1       2358.98       2326.03        18.10 o                         
  -6   7   1       1541.70       1463.40        11.15 o                         
  -5   7   1       2875.80       2971.26        80.47 o                         
  -4   7   1       1288.73       1237.67         8.86 o                         
  -3   7   1         14.29         14.14         5.21 o                         
  -2   7   1       5259.15       5444.42        24.53 o                         
  -1   7   1        138.74        234.10        13.04 o                         
   0   7   1       7485.17       7470.47        58.99 o                         
   1   7   1        127.76        187.98        13.43 o                         
   2   7   1         50.49         55.06         5.02 o                         
   3   7   1       1920.37       1835.05        17.98 o                         
   4   7   1        476.48        459.08        12.74 o                         
   5   7   1        982.29        915.54        15.19 o                         
   6   7   1         41.57         42.37         9.63 o                         
   7   7   1         41.55         29.72        10.07 o                         
   8   7   1         60.85         53.29        10.61 o                         
 -12   8   1         99.54         78.34         9.57 o                         
 -11   8   1        176.20        200.45        11.59 o                         
 -10   8   1        292.08        316.05        15.62 o                         
  -9   8   1         18.70         24.54         6.28 o                         
  -8   8   1        283.30        262.74         6.76 o                         
  -7   8   1        157.89        143.77         5.13 o                         
  -6   8   1       1452.14       1487.80        17.58 o                         
  -5   8   1       1328.52       1317.07        10.36 o                         
  -4   8   1         73.85         69.35         5.14 o                         
  -3   8   1        572.65        686.81        44.52 o                         
  -2   8   1          5.60         47.69         5.31 o                         
  -1   8   1       4830.02       5168.45        54.90 o                         
   0   8   1       1118.69       1176.35        42.25 o                         
   1   8   1        154.60        140.38         6.01 o                         
   2   8   1        660.44        646.27        13.21 o                         
   3   8   1         96.84        112.07        10.89 o                         
   4   8   1       2464.78       2529.34        23.19 o                         
   5   8   1          0.52         50.28        10.56 o                         
   6   8   1        104.39        130.63        12.50 o                         
   7   8   1          5.51         12.48        11.19 o                         
 -11   9   1        376.90        372.57        14.45 o                         
 -10   9   1         10.43          8.13        10.26 o                         
  -9   9   1        170.50        206.36         8.32 o                         
  -8   9   1         15.01         20.83         8.57 o                         
  -7   9   1       1196.03       1301.96        70.53 o                         
  -6   9   1       1823.77       1685.50        12.56 o                         
  -5   9   1       2074.81       2102.16        51.35 o                         
  -4   9   1        204.94        236.87        19.23 o                         
  -3   9   1        849.89        893.99        18.84 o                         
  -2   9   1       2021.14       2179.38        27.77 o                         
  -1   9   1       1469.08       1493.92        30.06 o                         
   0   9   1       1002.84        962.63         9.98 o                         
   1   9   1        186.42        180.80         7.24 o                         
   2   9   1         13.84          4.58        10.06 o                         
   3   9   1        303.49        305.49        12.70 o                         
   4   9   1         85.50        124.94        11.86 o                         
   5   9   1        175.80        215.43        12.78 o                         
   6   9   1         24.15         47.49        11.43 o                         
   7   9   1          1.74          6.28        10.06 o                         
 -10  10   1        270.17        328.48        13.60 o                         
  -9  10   1         28.29         22.01         7.87 o                         
  -8  10   1        100.74        108.42         7.65 o                         
  -7  10   1        643.58        662.89        35.82 o                         
  -6  10   1        719.56        802.03        28.89 o                         
  -5  10   1       1983.52       1910.82        13.36 o                         
  -4  10   1        206.99        255.41         9.63 o                         
  -3  10   1         68.94         96.26         6.22 o                         
  -2  10   1        788.87        855.90        25.72 o                         
  -1  10   1       1616.73       1667.00        35.75 o                         
   0  10   1        786.67        796.50        16.26 o                         
   1  10   1         75.14         66.71         6.89 o                         
   2  10   1        161.80        193.76        12.39 o                         
   3  10   1          0.04         -1.59        10.78 o                         
   4  10   1        481.84        473.85        14.29 o                         
   5  10   1         15.64         42.14        12.25 o                         
 -10  11   1        135.80        106.86        11.63 o                         
  -9  11   1        174.36        196.37         8.90 o                         
  -8  11   1          3.27          2.18         7.64 o                         
  -7  11   1          0.68          8.50         7.02 o                         
  -6  11   1        834.59        847.62        10.98 o                         
  -5  11   1        110.24         82.65         8.53 o                         
  -4  11   1        122.18         96.38         6.87 o                         
  -3  11   1         21.20         32.77         6.76 o                         
  -2  11   1        492.33        581.90        18.05 o                         
  -1  11   1       1054.60       1136.62        52.73 o                         
   0  11   1         61.94         63.57         7.03 o                         
   1  11   1         69.06         74.18        11.58 o                         
   2  11   1          1.66         -1.81        11.92 o                         
   3  11   1        225.52        229.57        14.21 o                         
   4  11   1         78.37        125.14        12.95 o                         
  -9  12   1         61.77         71.38        16.47 o                         
  -8  12   1          0.73          5.43         7.78 o                         
  -7  12   1        269.75        282.40         8.88 o                         
  -6  12   1         15.72         55.35        12.37 o                         
  -5  12   1        360.60        410.13        14.72 o                         
  -4  12   1          6.01          7.29        10.40 o                         
  -3  12   1         64.45         77.42         7.21 o                         
  -2  12   1        177.00        201.54         7.73 o                         
  -1  12   1         78.40         75.28         7.38 o                         
   0  12   1        265.16        245.57        10.83 o                         
   1  12   1          0.48         -6.67        11.44 o                         
  -7  13   1          2.26          8.75        12.71 o                         
  -6  13   1        414.13        427.15        15.47 o                         
  -5  13   1         66.73         57.01        12.74 o                         
  -4  13   1        113.13         77.63        10.89 o                         
  -3  13   1         20.78         35.67         6.98 o                         
  -2  13   1          1.08         -2.90         7.79 o                         
  -1  13   1        267.69        294.56         9.59 o                         
   0  13   1         30.43         45.89        12.66 o                         
  -2  14   1        104.59        117.37         8.25 o                         
  -1  14   1          0.31          7.25        10.04 o                         
   0 -14   2          2.02          1.28        11.11 o                         
   1 -14   2         29.78         17.73        17.51 o                         
   2 -14   2         87.78        105.52         9.18 o                         
   3 -14   2        448.91        499.73        15.65 o                         
   4 -14   2         21.91         29.11        12.80 o                         
   5 -14   2         36.34         36.13        11.92 o                         
   6 -14   2          4.01         12.94         9.58 o                         
   7 -14   2        125.26         97.27        10.62 o                         
  -1 -13   2         79.52        104.40        11.37 o                         
   0 -13   2          4.20          7.01         8.89 o                         
   1 -13   2        129.71        137.70         7.89 o                         
   2 -13   2        628.55        600.21        14.68 o                         
   3 -13   2         75.61         77.10        10.96 o                         
   4 -13   2         67.25         81.89        11.37 o                         
   5 -13   2         34.94         25.40         8.10 o                         
   6 -13   2        314.05        272.92         9.23 o                         
   7 -13   2        309.32        293.29        10.12 o                         
   8 -13   2         29.39         13.55         7.13 o                         
  -3 -12   2        122.70        118.95        11.41 o                         
  -2 -12   2        175.62        235.38        13.27 o                         
  -1 -12   2        240.94        274.61        12.42 o                         
   0 -12   2          0.24          1.77         8.44 o                         
   1 -12   2        487.06        445.64        19.44 o                         
   2 -12   2         41.62         45.42         6.71 o                         
   3 -12   2       1921.67       1970.29        22.35 o                         
   4 -12   2        854.37        901.16        24.56 o                         
   5 -12   2         91.71         97.84         7.33 o                         
   6 -12   2          2.06          3.79         6.91 o                         
   7 -12   2        112.55         99.32         8.49 o                         
   8 -12   2        487.39        523.52        12.65 o                         
   9 -12   2          2.38          5.49         8.32 o                         
  -5 -11   2          0.01         -0.51        12.77 o                         
  -4 -11   2         13.91         10.32        11.45 o                         
  -3 -11   2        457.93        486.09        14.25 o                         
  -2 -11   2        288.63        302.19        12.43 o                         
  -1 -11   2        112.23        110.43         9.56 o                         
   0 -11   2         50.75         71.96         8.41 o                         
   1 -11   2         25.78         20.54         6.41 o                         
   2 -11   2       1335.03       1309.45        21.68 o                         
   3 -11   2        503.38        555.63         8.62 o                         
   4 -11   2        634.70        576.44        20.13 o                         
   5 -11   2         30.10         30.15         6.91 o                         
   6 -11   2         67.26         54.47         7.42 o                         
   7 -11   2        699.13        683.92        10.38 o                         
   8 -11   2         15.34         20.60         7.46 o                         
   9 -11   2        118.83         90.44         8.29 o                         
  10 -11   2         18.64         14.66        11.62 o                         
  -6 -10   2        169.82        146.41        12.34 o                         
  -5 -10   2          1.58         -0.56        11.17 o                         
  -4 -10   2         25.32         24.21        10.36 o                         
  -3 -10   2        429.41        405.12        12.89 o                         
  -2 -10   2         22.45         44.32         9.23 o                         
  -1 -10   2        772.45        832.90        24.33 o                         
   0 -10   2        149.01        135.15         6.57 o                         
   1 -10   2        584.20        552.57         8.39 o                         
   2 -10   2         94.14        105.23         6.06 o                         
   3 -10   2        490.85        473.53         7.55 o                         
   4 -10   2        458.05        463.57         6.60 o                         
   5 -10   2        180.35        166.65         7.31 o                         
   6 -10   2        210.68        213.10        15.04 o                         
   7 -10   2         38.72         32.42         6.73 o                         
   8 -10   2        758.80        786.66        10.87 o                         
   9 -10   2        190.72        190.72        13.33 o                         
  10 -10   2          1.38          3.67         9.38 o                         
  -7  -9   2         58.86         52.85        10.61 o                         
  -6  -9   2         32.67         26.70        11.78 o                         
  -5  -9   2          0.14         -0.49        10.22 o                         
  -4  -9   2        267.98        227.65        11.47 o                         
  -3  -9   2         30.97         45.83         9.17 o                         
  -2  -9   2       2530.34       2494.28        20.93 o                         
  -1  -9   2        182.91        190.59         6.46 o                         
   0  -9   2         69.59         95.76         7.85 o                         
   1  -9   2         39.19         45.60         5.22 o                         
   2  -9   2       2893.87       2790.52        13.59 o                         
   3  -9   2       5649.23       5819.58        36.32 o                         
   4  -9   2        688.64        646.34        11.35 o                         
   5  -9   2        664.60        655.03        15.05 o                         
   6  -9   2          6.25          1.35         5.92 o                         
   7  -9   2       1704.88       1736.04        26.71 o                         
   8  -9   2        323.67        347.77         8.12 o                         
   9  -9   2        102.86         84.98         9.91 o                         
  10  -9   2         45.11         29.90        10.74 o                         
  11  -9   2         15.75         22.06         9.63 o                         
  -8  -8   2         32.93          9.19        11.97 o                         
  -7  -8   2         12.92         -0.20         9.88 o                         
  -6  -8   2         24.98          9.83        10.87 o                         
  -5  -8   2         22.87         24.43         9.49 o                         
  -4  -8   2       1045.32        943.38        15.31 o                         
  -3  -8   2       1378.37       1275.54        15.95 o                         
  -2  -8   2        453.79        362.00        14.78 o                         
  -1  -8   2       2845.80       2745.93        13.19 o                         
   0  -8   2         73.04         75.53         6.28 o                         
   1  -8   2        465.49        430.60         6.37 o                         
   2  -8   2       1963.94       2055.76        10.94 o                         
   3  -8   2       1117.49       1086.17         8.23 o                         
   4  -8   2        700.66        670.98         5.63 o                         
   5  -8   2         54.85         45.67         4.60 o                         
   6  -8   2       1376.75       1478.42        42.93 o                         
   7  -8   2        340.86        382.88         7.75 o                         
   8  -8   2        945.80        919.87        10.06 o                         
   9  -8   2        341.68        352.52        11.87 o                         
  10  -8   2         49.78         32.26        10.24 o                         
  11  -8   2         25.43         22.74         9.65 o                         
  -8  -7   2          6.68         -9.07        10.70 o                         
  -7  -7   2        524.72        484.18        14.29 o                         
  -6  -7   2        157.94        127.66        10.12 o                         
  -5  -7   2        129.62        124.41         9.99 o                         
  -4  -7   2        616.85        545.59        12.28 o                         
  -3  -7   2        340.73        412.13        10.26 o                         
  -2  -7   2       4368.72       3999.64        99.15 o                         
  -1  -7   2        619.19        696.33        26.36 o                         
   0  -7   2          6.37         39.72        21.88 o                         
   1  -7   2       2232.05       2272.04        35.18 o                         
   2  -7   2        261.65        237.88         5.09 o                         
   3  -7   2       9139.73       8864.63        57.54 o                         
   4  -7   2        474.93        460.13         5.76 o                         
   5  -7   2        214.93        187.01         3.14 o                         
   6  -7   2        288.14        306.51        10.98 o                         
   7  -7   2       2331.05       2503.39        38.92 o                         
   8  -7   2       1387.39       1417.42        27.75 o                         
   9  -7   2        133.83        121.96         6.80 o                         
  10  -7   2          0.41          2.45         7.21 o                         
  11  -7   2         42.03         35.42         7.36 o                         
  12  -7   2        232.84        247.51        12.05 o                         
  -9  -6   2         14.51          9.23        10.25 o                         
  -8  -6   2        181.17        174.97        15.88 o                         
  -7  -6   2        438.65        406.12        12.87 o                         
  -6  -6   2         59.08         42.80         8.47 o                         
  -5  -6   2         16.14          5.89         8.31 o                         
  -4  -6   2         11.85          8.05         7.06 o                         
  -3  -6   2       5421.78       4985.95        24.13 o                         
  -2  -6   2       1429.56       1501.21        30.03 o                         
  -1  -6   2       5359.65       5140.04        93.94 o                         
   0  -6   2        958.51        892.11         6.74 o                         
   1  -6   2        152.27        108.78         3.52 o                         
   2  -6   2      14566.75      14455.73       211.87 o                         
   3  -6   2         13.91         23.77         3.97 o                         
   4  -6   2       7323.11       7166.56        40.46 o                         
   5  -6   2         52.93         47.11         3.76 o                         
   6  -6   2       1136.53       1323.11        24.44 o                         
   7  -6   2       2393.25       2397.30        18.89 o                         
   8  -6   2         71.87         89.10         5.83 o                         
   9  -6   2       1156.48       1145.06        10.70 o                         
  10  -6   2         12.89         24.68         6.02 o                         
  11  -6   2         51.19         66.63         9.73 o                         
  12  -6   2         98.37        113.04        11.52 o                         
 -10  -5   2          0.43          8.64        11.19 o                         
  -9  -5   2         27.43         19.56        10.42 o                         
  -8  -5   2        319.60        284.60         7.93 o                         
  -7  -5   2        437.09        383.04        11.12 o                         
  -6  -5   2       1092.02       1051.82        14.23 o                         
  -5  -5   2        304.64        339.58         9.33 o                         
  -4  -5   2       1583.55       1406.18        13.72 o                         
  -3  -5   2          4.11         12.55         2.99 o                         
  -2  -5   2      13192.50      12182.93       106.48 o                         
  -1  -5   2       1645.38       1649.48        19.65 o                         
   0  -5   2       1664.05       1719.40        21.44 o                         
   1  -5   2       6070.79       6464.89        38.82 o                         
   2  -5   2         85.21         87.86         7.75 o                         
   3  -5   2      12636.09      12623.86        31.76 o                         
   4  -5   2       1838.20       1652.36        21.28 o                         
   5  -5   2        674.77        667.02         5.33 o                         
   6  -5   2        806.12        884.36         6.65 o                         
   7  -5   2        686.79        747.72        18.60 o                         
   8  -5   2       2539.54       2563.92        16.49 o                         
   9  -5   2        439.96        444.68        20.16 o                         
  10  -5   2         60.19         59.93         9.47 o                         
  11  -5   2         19.80         23.24         9.28 o                         
  12  -5   2         30.98         28.48         9.66 o                         
 -10  -4   2         10.45         18.87        12.20 o                         
  -9  -4   2         65.11         64.44        11.27 o                         
  -8  -4   2        286.23        252.90         8.95 o                         
  -7  -4   2       1659.32       1560.90        49.44 o                         
  -6  -4   2        473.66        428.23         6.41 o                         
  -5  -4   2        388.67        340.93         8.61 o                         
  -4  -4   2       5194.05       5733.75        23.16 o                         
  -3  -4   2       3299.72       2932.63        15.71 o                         
  -2  -4   2      10634.89      11136.03        33.44 o                         
  -1  -4   2       1083.21        990.02        19.43 o                         
   0  -4   2       1835.78       2090.46        24.38 o                         
   1  -4   2        735.42        803.86         8.02 o                         
   2  -4   2      33571.83      30981.47       402.51 o                         
   3  -4   2       6216.69       5954.84        16.69 o                         
   4  -4   2       6296.83       6573.99        25.29 o                         
   5  -4   2        151.39        120.22         2.05 o                         
   6  -4   2        792.94        973.34         4.87 o                         
   7  -4   2       3542.44       3486.59        11.35 o                         
   8  -4   2        329.99        335.24        14.35 o                         
   9  -4   2        747.88        686.29         8.98 o                         
  10  -4   2        714.40        717.56        42.39 o                         
  11  -4   2         23.91         37.38         7.54 o                         
  12  -4   2         41.11         70.94        11.56 o                         
 -10  -3   2          0.51          2.44        10.61 o                         
  -9  -3   2         52.30         46.71        10.93 o                         
  -8  -3   2       1063.53        972.62        17.08 o                         
  -7  -3   2          0.82          8.09         4.06 o                         
  -6  -3   2       2752.72       2618.11        11.64 o                         
  -5  -3   2        520.51        562.33        14.00 o                         
  -4  -3   2        542.24        467.80        15.29 o                         
  -3  -3   2       3709.68       3836.30        15.93 o                         
  -2  -3   2       3250.48       2849.09        12.49 o                         
  -1  -3   2      35012.70      33420.79       538.49 o                         
   0  -3   2        110.18        123.88         3.02 o                         
   1  -3   2          9.33         25.92         1.13 o                         
   2  -3   2       2209.40       2214.72        27.68 o                         
   3  -3   2       2775.08       3103.07        16.99 o                         
   4  -3   2       4631.33       4411.26        28.99 o                         
   5  -3   2       1450.47       1733.04        12.03 o                         
   6  -3   2       1512.28       1521.52        11.41 o                         
   7  -3   2         73.27         44.28         4.04 o                         
   8  -3   2       2934.25       2966.11        45.02 o                         
   9  -3   2        305.88        348.95         7.95 o                         
  10  -3   2         72.48         71.07         9.29 o                         
  11  -3   2          8.98          7.34        11.85 o                         
  12  -3   2          3.77         -0.24        12.26 o                         
 -11  -2   2         92.22        101.01        13.23 o                         
 -10  -2   2         76.26         71.58        11.86 o                         
  -9  -2   2        159.24        143.56         6.89 o                         
  -8  -2   2        131.98        115.62         8.11 o                         
  -7  -2   2       3234.85       3056.70        13.87 o                         
  -6  -2   2        580.45        716.54        12.09 o                         
  -5  -2   2        104.17        106.47         4.36 o                         
  -4  -2   2        421.06        376.83         6.21 o                         
  -3  -2   2       5163.00       4783.11        37.12 o                         
  -2  -2   2      19584.10      18572.34       146.07 o                         
  -1  -2   2        320.47        285.34         1.97 o                         
   0  -2   2        154.33        272.80         2.69 o                         
   1  -2   2       1204.12       1289.18         5.95 o                         
   2  -2   2       5551.90       6155.67        19.15 o                         
   3  -2   2      16111.71      15082.34        31.24 o                         
   4  -2   2       1343.18       1422.82        14.93 o                         
   5  -2   2        830.18        760.08         9.27 o                         
   6  -2   2       1494.98       1811.35         6.35 o                         
   7  -2   2       2517.18       2557.83        13.79 o                         
   8  -2   2       1345.46       1427.50        11.21 o                         
   9  -2   2        343.51        368.97        10.10 o                         
  10  -2   2        139.87        153.06        11.23 o                         
  11  -2   2          5.99         12.73        11.36 o                         
  12  -2   2         65.25         58.76        10.45 o                         
 -11  -1   2         38.34         31.81         9.25 o                         
 -10  -1   2         20.73         18.61         5.43 o                         
  -9  -1   2         12.80         18.90         4.97 o                         
  -8  -1   2       1177.13       1107.91         8.19 o                         
  -7  -1   2        287.56        356.09         5.77 o                         
  -6  -1   2       2115.28       1990.98        26.26 o                         
  -5  -1   2       1741.72       1967.53        22.36 o                         
  -4  -1   2        797.67        750.55        16.12 o                         
  -3  -1   2      14982.34      14881.41        33.30 o                         
  -2  -1   2       1283.83       1236.27         4.69 o                         
  -1  -1   2        320.55        306.49         2.82 o                         
   0  -1   2        380.30        453.92        16.95 o                         
   1  -1   2      15077.52      14721.25       123.02 o                         
   2  -1   2      17461.93      15785.68       105.71 o                         
   3  -1   2        928.89       1224.46        17.09 o                         
   4  -1   2       8982.45       8574.65        32.34 o                         
   5  -1   2       2354.84       2516.76        38.15 o                         
   6  -1   2        547.58        569.79        12.19 o                         
   7  -1   2       1640.72       1518.39        33.77 o                         
   8  -1   2        603.90        575.52        12.57 o                         
   9  -1   2       2119.59       2241.97        21.07 o                         
  10  -1   2          5.21         -2.28        10.02 o                         
  11  -1   2         49.52         47.33         9.89 o                         
  12  -1   2          1.98         10.39        12.19 o                         
 -11   0   2         67.87         66.63        10.59 o                         
 -10   0   2         47.91         43.62         8.49 o                         
  -9   0   2        306.86        308.37         7.44 o                         
  -8   0   2          9.95         17.29         4.53 o                         
  -7   0   2       2786.61       2526.63        19.18 o                         
  -6   0   2       2778.58       3064.46        36.54 o                         
  -5   0   2         67.97         79.44         3.55 o                         
  -4   0   2          9.59         10.08         1.27 o                         
  -3   0   2       1951.01       1904.19        13.21 o                         
  -2   0   2      24666.58      24645.62       412.46 o                         
  -1   0   2        420.05        434.25        11.89 o                         
   0   0   2        483.78        682.74         3.57 o                         
   1   0   2       6561.44       6557.39        12.25 o                         
   2   0   2       6750.24       7760.61        52.48 o                         
   3   0   2      18931.92      16810.90        40.32 o                         
   4   0   2        359.98        239.74         4.98 o                         
   5   0   2        555.13        515.46        15.77 o                         
   6   0   2         96.79         80.17         4.59 o                         
   7   0   2       1129.93       1163.02        26.81 o                         
   8   0   2        428.29        476.22         8.53 o                         
   9   0   2        109.93        124.24        11.11 o                         
  10   0   2         10.72         23.68        10.75 o                         
  11   0   2          0.24         -4.45        11.43 o                         
 -12   1   2        179.75        194.18        11.79 o                         
 -11   1   2         43.93         57.99        10.51 o                         
 -10   1   2          1.94          0.21         9.44 o                         
  -9   1   2         49.13         47.24         8.44 o                         
  -8   1   2       2071.80       1946.55        50.68 o                         
  -7   1   2       1738.14       1859.88        18.14 o                         
  -6   1   2       1084.84       1027.71         6.08 o                         
  -5   1   2       1001.11       1076.70        23.08 o                         
  -4   1   2        167.59        146.42         3.76 o                         
  -3   1   2      11992.00      12382.50        64.28 o                         
  -2   1   2       2702.06       2917.81        20.89 o                         
  -1   1   2       8169.94       9176.23       291.96 o                         
   0   1   2        908.88        986.32        10.85 o                         
   1   1   2        593.76        983.77       131.11 o                         
   2   1   2      14602.86      13755.62       165.04 o                         
   3   1   2       1413.10       2127.56        22.53 o                         
   4   1   2       6481.03       6404.16        20.85 o                         
   5   1   2         79.08         87.45         3.04 o                         
   6   1   2        482.97        483.42         5.88 o                         
   7   1   2         39.31         31.45         5.80 o                         
   8   1   2        367.42        370.55        12.20 o                         
   9   1   2        129.17        122.77         7.66 o                         
  10   1   2         13.96         14.02        10.26 o                         
  11   1   2         27.53         26.70        11.75 o                         
 -12   2   2          4.98         12.06        11.12 o                         
 -11   2   2        195.34        215.53        10.89 o                         
 -10   2   2         37.53         34.71         9.44 o                         
  -9   2   2        129.25         99.71         8.90 o                         
  -8   2   2       1304.25       1315.24        14.40 o                         
  -7   2   2       1318.07       1241.01        12.71 o                         
  -6   2   2        481.00        420.06         2.91 o                         
  -5   2   2          7.28         15.35         1.49 o                         
  -4   2   2       7007.46       7442.46        57.99 o                         
  -3   2   2       1700.72       1864.61        23.89 o                         
  -2   2   2       5855.40       6186.30        38.68 o                         
  -1   2   2      12337.15      11800.15       118.03 o                         
   0   2   2        151.79        248.83         2.34 o                         
   1   2   2       2821.82       3212.68        52.58 o                         
   2   2   2        761.16        538.70        18.24 o                         
   3   2   2      11963.71      12005.38        91.33 o                         
   4   2   2       2530.34       2374.46        11.32 o                         
   5   2   2        126.66        144.70         3.80 o                         
   6   2   2       1917.96       1834.73        18.63 o                         
   7   2   2        192.44        164.19         9.58 o                         
   8   2   2       3068.45       2975.66        20.75 o                         
   9   2   2          1.27         -1.67         9.54 o                         
  10   2   2         22.42         29.60         7.40 o                         
  11   2   2          9.69         23.57        10.20 o                         
 -12   3   2        243.48        269.92        12.99 o                         
 -11   3   2          0.32          1.18         9.38 o                         
 -10   3   2         10.12         19.76         8.69 o                         
  -9   3   2         64.80         47.79         8.18 o                         
  -8   3   2       1015.39       1018.39        13.42 o                         
  -7   3   2       4130.40       4330.08        21.41 o                         
  -6   3   2         19.49         70.84        30.24 o                         
  -5   3   2        992.19       1120.92        13.34 o                         
  -4   3   2          2.65          5.34         1.54 o                         
  -3   3   2      11135.55      11312.96        67.26 o                         
  -2   3   2       6467.29       6281.73        11.55 o                         
  -1   3   2       1296.86       1613.30        11.35 o                         
   0   3   2         10.76         19.54         2.00 o                         
   1   3   2        596.34        768.22        16.75 o                         
   2   3   2      12003.67      11684.13        66.88 o                         
   3   3   2       2658.23       2380.26        36.83 o                         
   4   3   2       2987.36       2933.67        38.41 o                         
   5   3   2       1071.93       1057.50        16.87 o                         
   6   3   2         13.85          7.50         4.35 o                         
   7   3   2         54.84         57.18        13.80 o                         
   8   3   2          0.25          4.36         6.70 o                         
   9   3   2         92.27        120.59        14.25 o                         
  10   3   2          1.40          3.53        12.25 o                         
 -12   4   2          4.94         20.98        11.08 o                         
 -11   4   2        191.21        216.96        11.68 o                         
 -10   4   2         33.10         28.77         9.34 o                         
  -9   4   2         94.45         74.92         8.58 o                         
  -8   4   2       2756.44       2844.72        19.73 o                         
  -7   4   2         11.48         20.84         3.54 o                         
  -6   4   2       8708.23       9042.19        65.45 o                         
  -5   4   2        227.22        241.20         3.14 o                         
  -4   4   2         90.80         84.69         2.58 o                         
  -3   4   2       7479.22       7116.38        72.33 o                         
  -2   4   2       8141.34       8345.09       123.84 o                         
  -1   4   2      18647.67      18187.73        32.84 o                         
   0   4   2       3914.49       4500.78        14.74 o                         
   1   4   2         13.77         49.71        15.06 o                         
   2   4   2       3324.83       3178.73        16.81 o                         
   3   4   2       4170.24       4217.96        50.43 o                         
   4   4   2       2503.54       2309.98        22.43 o                         
   5   4   2        236.42        247.18         6.64 o                         
   6   4   2         38.24         27.15         5.76 o                         
   7   4   2         60.75         88.04         5.60 o                         
   8   4   2        419.45        403.38        10.25 o                         
   9   4   2         52.79         49.20         7.16 o                         
  10   4   2          0.10         12.37        12.53 o                         
 -12   5   2        153.13        165.76        11.15 o                         
 -11   5   2         58.51         76.22         9.95 o                         
 -10   5   2         93.87         98.69        10.33 o                         
  -9   5   2        328.60        268.24        10.39 o                         
  -8   5   2         34.77         39.14         6.92 o                         
  -7   5   2       2550.10       2529.26        23.05 o                         
  -6   5   2        550.77        541.38        10.49 o                         
  -5   5   2         14.08         27.16         3.18 o                         
  -4   5   2       1687.96       1581.90         8.98 o                         
  -3   5   2        401.84        458.19        22.14 o                         
  -2   5   2      17897.02      17008.98        38.29 o                         
  -1   5   2        290.09        278.70         6.78 o                         
   0   5   2        723.77        666.12         8.27 o                         
   1   5   2        328.60        236.58         4.68 o                         
   2   5   2       3250.03       3533.57        22.71 o                         
   3   5   2       3286.45       3056.40        39.87 o                         
   4   5   2        212.95        204.94         6.53 o                         
   5   5   2         18.50         21.87         7.11 o                         
   6   5   2          5.42          5.12         6.31 o                         
   7   5   2        708.95        618.06        15.76 o                         
   8   5   2         32.78         47.19        10.29 o                         
   9   5   2          8.22         46.45        11.94 o                         
 -12   6   2         65.03         65.84        11.39 o                         
 -11   6   2         27.58         50.12         9.55 o                         
 -10   6   2         25.89         12.83         9.81 o                         
  -9   6   2         67.10         73.59         9.27 o                         
  -8   6   2       2045.45       2076.00        25.78 o                         
  -7   6   2        580.60        523.45         6.37 o                         
  -6   6   2       3308.16       3381.95        43.07 o                         
  -5   6   2       1378.83       1300.80        19.56 o                         
  -4   6   2        182.39        205.10         5.33 o                         
  -3   6   2       2238.49       2117.04        15.85 o                         
  -2   6   2         30.88         25.59         3.45 o                         
  -1   6   2       1673.69       1628.92        13.39 o                         
   0   6   2       1272.80       1282.06        12.03 o                         
   1   6   2       1323.68       1416.73        11.85 o                         
   2   6   2        916.36        866.13        31.59 o                         
   3   6   2        780.67        802.06        33.69 o                         
   4   6   2       1590.00       1524.32        20.86 o                         
   5   6   2          8.25          1.52         6.85 o                         
   6   6   2         10.76         10.70         8.94 o                         
   7   6   2          6.42         24.00         9.70 o                         
   8   6   2         67.77         59.52        11.21 o                         
   9   6   2         21.86         30.45        12.26 o                         
 -12   7   2         22.41         27.12         9.59 o                         
 -11   7   2        252.73        250.63        11.51 o                         
 -10   7   2         24.80         18.75         8.63 o                         
  -9   7   2        204.76        200.86         6.90 o                         
  -8   7   2         57.47         54.60         4.88 o                         
  -7   7   2       2515.00       2727.92        50.56 o                         
  -6   7   2       1270.89       1231.33        28.43 o                         
  -5   7   2         43.43         96.50        11.02 o                         
  -4   7   2        486.89        514.99        28.21 o                         
  -3   7   2        508.18        625.91        21.68 o                         
  -2   7   2       8674.30       8540.12        34.90 o                         
  -1   7   2         78.01        153.94         8.19 o                         
   0   7   2       1622.57       1695.11        81.87 o                         
   1   7   2       1081.99       1203.08         9.75 o                         
   2   7   2        318.09        387.52        86.44 o                         
   3   7   2       1713.13       1703.58        18.13 o                         
   4   7   2         76.69         76.39        10.14 o                         
   5   7   2         10.36          7.77         9.50 o                         
   6   7   2        119.33        134.05        11.07 o                         
   7   7   2        320.95        289.07        12.68 o                         
   8   7   2        106.66        117.16        11.95 o                         
 -12   8   2        143.68        137.86        11.37 o                         
 -11   8   2          2.84         -2.38         9.64 o                         
 -10   8   2         50.05         73.02         7.51 o                         
  -9   8   2         33.69         25.02         6.25 o                         
  -8   8   2        407.22        425.82        11.94 o                         
  -7   8   2        722.90        669.31        19.21 o                         
  -6   8   2        109.40        148.82         4.84 o                         
  -5   8   2         16.57          7.94         5.52 o                         
  -4   8   2         97.63        101.62        12.44 o                         
  -3   8   2       5144.24       5127.35       168.14 o                         
  -2   8   2        172.79        178.14         5.39 o                         
  -1   8   2       1117.53       1186.34        57.00 o                         
   0   8   2          2.13          5.74         8.88 o                         
   1   8   2        221.17        259.04         7.06 o                         
   2   8   2       1265.57       1245.33        16.55 o                         
   3   8   2          4.18         21.67         9.84 o                         
   4   8   2        133.58        146.42        11.27 o                         
   5   8   2         21.78         21.61        10.10 o                         
   6   8   2         77.61         57.97        10.01 o                         
   7   8   2         45.63         74.45        11.54 o                         
 -10   9   2          0.88         10.46         9.48 o                         
  -9   9   2        373.32        366.67        12.11 o                         
  -8   9   2        788.28        761.43        10.54 o                         
  -7   9   2       1370.58       1519.08        37.99 o                         
  -6   9   2       2698.57       2615.00        94.54 o                         
  -5   9   2         43.56         60.11        14.58 o                         
  -4   9   2         64.48        116.08        25.83 o                         
  -3   9   2         51.49         72.55        10.03 o                         
  -2   9   2       1630.44       1737.37        16.49 o                         
  -1   9   2        356.41        352.43         7.87 o                         
   0   9   2          5.83          3.91         6.05 o                         
   1   9   2        426.46        485.45         8.64 o                         
   2   9   2         41.33         38.44        10.03 o                         
   3   9   2       1304.76       1317.09        18.75 o                         
   4   9   2         34.12         63.05        11.85 o                         
   5   9   2        118.63        123.39        11.43 o                         
   6   9   2          0.78          7.90         9.78 o                         
 -10  10   2          1.10         -0.98        11.32 o                         
  -9  10   2         56.73         60.26         8.09 o                         
  -8  10   2        428.56        496.92        14.74 o                         
  -7  10   2       1159.48       1173.41        12.20 o                         
  -6  10   2         35.66         56.67         9.13 o                         
  -5  10   2        319.30        327.60        18.37 o                         
  -4  10   2         10.93         17.09        10.20 o                         
  -3  10   2        629.41        698.78         9.35 o                         
  -2  10   2        607.37        631.52        21.00 o                         
  -1  10   2        374.51        361.11         8.47 o                         
   0  10   2          5.69         12.36         6.76 o                         
   1  10   2          0.58          0.71         9.59 o                         
   2  10   2        472.89        472.04        13.69 o                         
   3  10   2         20.28         37.78        12.08 o                         
   4  10   2         33.35         20.57        10.76 o                         
   5  10   2          2.02          8.97        12.10 o                         
 -10  11   2          3.10         14.06        11.77 o                         
  -9  11   2         67.14         63.85         8.49 o                         
  -8  11   2        339.69        339.39         9.30 o                         
  -7  11   2        122.93        157.30        10.32 o                         
  -6  11   2        373.05        369.64        13.00 o                         
  -5  11   2         16.69         26.17        10.69 o                         
  -4  11   2        146.81        156.94         7.49 o                         
  -3  11   2        495.60        537.76         9.66 o                         
  -2  11   2        131.39        144.25         8.08 o                         
  -1  11   2        605.71        605.57        23.96 o                         
   0  11   2          0.50          0.39         7.14 o                         
   1  11   2          0.89          6.45        10.73 o                         
   2  11   2        143.91        156.56        12.51 o                         
   3  11   2         33.19         29.89        12.80 o                         
  -9  12   2         37.32         41.67         8.34 o                         
  -8  12   2         91.22        104.99         8.60 o                         
  -7  12   2        864.15       1047.94        19.16 o                         
  -6  12   2          0.41         -1.67        10.16 o                         
  -5  12   2         38.64         20.57        10.54 o                         
  -4  12   2         25.81         42.28        11.75 o                         
  -3  12   2        316.20        367.54        32.85 o                         
  -2  12   2        422.41        456.34        26.81 o                         
  -1  12   2         11.26         17.04         6.98 o                         
   0  12   2         20.96         15.29         7.31 o                         
   1  12   2          0.57        -10.95        11.92 o                         
   2  12   2        123.90        124.63        13.95 o                         
  -6  13   2        129.87        131.93        11.75 o                         
  -5  13   2        138.26        132.33        11.89 o                         
  -4  13   2          1.89         16.68        12.07 o                         
  -3  13   2         81.25         89.78         8.46 o                         
  -2  13   2          2.03         15.73         7.17 o                         
  -1  13   2         75.40         84.93         7.94 o                         
  -3  14   2          4.44         21.36        11.44 o                         
   3 -15   3         24.14         27.56        10.65 o                         
   0 -14   3        104.57        118.05        11.90 o                         
   1 -14   3        379.93        372.15         9.66 o                         
   2 -14   3          1.92          9.89         7.22 o                         
   3 -14   3        251.91        312.74        15.11 o                         
   4 -14   3         24.88         30.53        12.76 o                         
   5 -14   3        179.24        181.99         9.22 o                         
   6 -14   3        249.20        257.74        12.39 o                         
   7 -14   3        119.87         89.43        10.16 o                         
  -2 -13   3         44.79         58.25        12.20 o                         
  -1 -13   3          8.12         14.96        11.40 o                         
   0 -13   3        138.11        135.25        11.45 o                         
   1 -13   3         33.67         37.13         7.19 o                         
   2 -13   3        448.62        452.76         9.15 o                         
   3 -13   3         19.71          2.02        10.29 o                         
   4 -13   3         92.54         95.40        18.62 o                         
   5 -13   3         81.54         91.19         8.35 o                         
   6 -13   3        191.74        160.33         8.08 o                         
   7 -13   3        332.43        360.35        10.29 o                         
   8 -13   3          6.28          3.75         7.14 o                         
  -3 -12   3        235.65        258.33        14.07 o                         
  -2 -12   3         44.15         50.40        10.67 o                         
  -1 -12   3         14.51         26.71         9.92 o                         
   0 -12   3         10.89          8.28         6.52 o                         
   1 -12   3        874.86        856.33        10.55 o                         
   2 -12   3        458.98        538.36         9.13 o                         
   3 -12   3        434.06        458.59        13.70 o                         
   4 -12   3        134.06        156.82         7.59 o                         
   5 -12   3         46.61         49.29         8.52 o                         
   6 -12   3        921.39        941.26        12.33 o                         
   7 -12   3          3.91          1.09         7.34 o                         
   8 -12   3        425.71        403.63        12.16 o                         
   9 -12   3          3.81         -7.15         7.15 o                         
  -5 -11   3        116.50         94.07        11.69 o                         
  -4 -11   3         71.63         83.85        11.49 o                         
  -3 -11   3        477.50        484.41        14.45 o                         
  -2 -11   3        110.28        141.05        10.89 o                         
  -1 -11   3          0.70          5.42         8.30 o                         
   0 -11   3        947.98        841.29        10.16 o                         
   1 -11   3        293.47        331.07        14.45 o                         
   2 -11   3       2159.37       2086.07        38.47 o                         
   3 -11   3        911.17        952.72         9.95 o                         
   4 -11   3          6.21         12.66        11.65 o                         
   5 -11   3        676.46        673.32        15.75 o                         
   6 -11   3         36.68         18.09         6.54 o                         
   7 -11   3       1309.05       1270.73        37.02 o                         
   8 -11   3        141.00        148.53         7.99 o                         
   9 -11   3         11.78         -5.90         7.51 o                         
  10 -11   3         33.46         34.88        11.03 o                         
  -6 -10   3         41.37         28.58        12.36 o                         
  -5 -10   3         53.15         38.66        12.05 o                         
  -4 -10   3         31.72         32.58        10.78 o                         
  -3 -10   3        997.43        963.61        16.13 o                         
  -2 -10   3         28.98         41.91         9.74 o                         
  -1 -10   3         17.55         22.47         9.01 o                         
   0 -10   3        135.40        147.78         6.46 o                         
   1 -10   3       1806.16       1698.65        40.68 o                         
   2 -10   3       2019.85       2123.21        50.10 o                         
   3 -10   3        218.37        199.55         6.06 o                         
   4 -10   3        346.68        330.94         7.26 o                         
   5 -10   3          8.38          1.72         5.66 o                         
   6 -10   3        547.86        563.02        10.61 o                         
   7 -10   3        465.51        484.55         9.07 o                         
   8 -10   3        126.06        120.48         7.25 o                         
   9 -10   3         25.66         22.70         9.87 o                         
  10 -10   3         75.09         74.69        11.56 o                         
  -7  -9   3         23.83         10.50        12.36 o                         
  -6  -9   3          2.64         -9.68        10.94 o                         
  -5  -9   3          2.05          3.03         9.76 o                         
  -4  -9   3        952.36        898.57        16.08 o                         
  -3  -9   3          1.90          5.14         9.17 o                         
  -2  -9   3       1487.83       1417.27        16.97 o                         
  -1  -9   3          0.08         -5.09         5.09 o                         
   0  -9   3        402.85        343.08         6.73 o                         
   1  -9   3       2316.94       2421.40        53.25 o                         
   2  -9   3       1235.77       1165.37        26.31 o                         
   3  -9   3       2452.37       2439.48        26.57 o                         
   4  -9   3          0.81          0.75         6.02 o                         
   5  -9   3       1464.11       1474.22        24.40 o                         
   6  -9   3        151.61        149.09         6.57 o                         
   7  -9   3       1321.74       1333.42        49.38 o                         
   8  -9   3        386.75        373.27        27.45 o                         
   9  -9   3         50.06         49.26        10.57 o                         
  10  -9   3         69.83         90.47        10.89 o                         
  11  -9   3         16.23         40.05        11.16 o                         
  -8  -8   3        109.42        117.50        11.86 o                         
  -7  -8   3         74.94         53.24        11.20 o                         
  -6  -8   3          6.24         -8.23        10.52 o                         
  -5  -8   3        194.26        162.85        11.15 o                         
  -4  -8   3        328.89        275.37        11.28 o                         
  -3  -8   3       2164.83       2062.22        18.85 o                         
  -2  -8   3        567.53        652.79         7.61 o                         
  -1  -8   3         26.99         23.15        17.15 o                         
   0  -8   3        217.12        210.51        10.05 o                         
   1  -8   3       3116.63       2957.58        27.88 o                         
   2  -8   3       6913.19       6798.38       199.55 o                         
   3  -8   3         93.08        104.25         3.64 o                         
   4  -8   3          1.36         -2.33         5.62 o                         
   5  -8   3        355.30        356.04         7.33 o                         
   6  -8   3       2676.91       2774.10        16.56 o                         
   7  -8   3       1979.28       2006.74        12.99 o                         
   8  -8   3        332.68        291.64         7.60 o                         
   9  -8   3          0.31          0.14         9.96 o                         
  10  -8   3         23.72         35.34        10.19 o                         
  11  -8   3        298.56        345.55        12.64 o                         
  -8  -7   3         76.52         56.04        10.30 o                         
  -7  -7   3         74.33         39.65        11.06 o                         
  -6  -7   3          0.06         -4.68         9.51 o                         
  -5  -7   3         80.46         96.42         9.37 o                         
  -4  -7   3       2971.64       2721.88        21.40 o                         
  -3  -7   3       1058.36       1140.32        14.10 o                         
  -2  -7   3       2240.92       2082.95        66.69 o                         
  -1  -7   3         49.81         31.33         4.16 o                         
   0  -7   3       1135.90       1061.19        16.44 o                         
   1  -7   3       7970.09       7774.95        18.45 o                         
   2  -7   3        475.86        500.74         5.57 o                         
   3  -7   3       4775.26       4499.43        45.33 o                         
   4  -7   3         34.16         45.84         3.93 o                         
   5  -7   3        186.18        233.41         6.24 o                         
   6  -7   3       2344.31       2410.92        27.30 o                         
   7  -7   3        304.50        350.64         6.28 o                         
   8  -7   3        915.83        934.50        11.28 o                         
   9  -7   3        112.35        118.23         6.31 o                         
  10  -7   3        102.76        120.77         6.80 o                         
  11  -7   3         56.57         90.33        11.05 o                         
  -9  -6   3         59.67         50.71         9.55 o                         
  -8  -6   3         86.37         87.14        16.85 o                         
  -7  -6   3        296.27        292.51        11.43 o                         
  -6  -6   3          0.23         -4.31         8.76 o                         
  -5  -6   3        724.17        636.21        12.20 o                         
  -4  -6   3          4.68          3.65         7.15 o                         
  -3  -6   3       5598.00       5008.50        23.84 o                         
  -2  -6   3        537.76        528.14         7.99 o                         
  -1  -6   3        315.67        353.38         4.87 o                         
   0  -6   3       2051.18       2059.35        29.64 o                         
   1  -6   3        150.44        192.20        31.45 o                         
   2  -6   3       7498.63       7238.03        26.41 o                         
   3  -6   3        545.27        485.91         2.94 o                         
   4  -6   3       1677.26       1994.22        11.58 o                         
   5  -6   3        451.12        458.34         4.41 o                         
   6  -6   3       2713.44       3053.01        28.93 o                         
   7  -6   3       2797.75       2662.24        16.40 o                         
   8  -6   3         94.86         86.40         5.64 o                         
   9  -6   3         27.77         15.53         5.63 o                         
  10  -6   3         34.46         41.52         5.96 o                         
  11  -6   3        178.87        146.52         9.84 o                         
  12  -6   3         92.69        121.11        11.14 o                         
 -10  -5   3         41.00         28.82         9.83 o                         
  -9  -5   3        143.56        119.34        10.21 o                         
  -8  -5   3        637.39        592.74        26.74 o                         
  -7  -5   3         23.74         19.59         8.66 o                         
  -6  -5   3          2.24         -8.32         8.32 o                         
  -5  -5   3          2.09         10.35         6.75 o                         
  -4  -5   3       4650.08       4158.45        21.66 o                         
  -3  -5   3       9307.40       9994.66        30.55 o                         
  -2  -5   3       1636.02       1583.47        11.82 o                         
  -1  -5   3       2757.26       3111.23        10.23 o                         
   0  -5   3        316.61        308.66         3.75 o                         
   1  -5   3      16841.31      17281.69        69.89 o                         
   2  -5   3        957.46        868.07         5.00 o                         
   3  -5   3       5568.00       5649.27        24.36 o                         
   4  -5   3        212.80        273.17         3.32 o                         
   5  -5   3        595.33        705.73         5.00 o                         
   6  -5   3       6288.35       6396.68        19.97 o                         
   7  -5   3        632.09        673.14        10.07 o                         
   8  -5   3        572.93        541.47        12.11 o                         
   9  -5   3         55.39         41.87         4.96 o                         
  10  -5   3        394.57        415.53        11.31 o                         
  11  -5   3         37.12         45.40        10.49 o                         
 -10  -4   3         42.24         21.44        11.66 o                         
  -9  -4   3        380.58        348.21        13.28 o                         
  -8  -4   3         19.47         11.01         6.18 o                         
  -7  -4   3        669.27        682.46        50.62 o                         
  -6  -4   3        172.05        166.70         8.07 o                         
  -5  -4   3       1780.57       1597.83        40.73 o                         
  -4  -4   3       3862.51       3904.88       126.16 o                         
  -3  -4   3       7683.56       7100.60        23.47 o                         
  -2  -4   3        443.94        420.68         6.35 o                         
  -1  -4   3        585.78        608.23         6.35 o                         
   0  -4   3      11252.26      11834.38        53.26 o                         
   1  -4   3       1564.92       1557.03        10.41 o                         
   2  -4   3      19085.42      18760.78        86.40 o                         
   3  -4   3       3990.83       3956.97        45.26 o                         
   4  -4   3       1544.02       1729.29        12.37 o                         
   5  -4   3       1799.52       1835.31        10.78 o                         
   6  -4   3        145.97        115.45         4.75 o                         
   7  -4   3       3855.43       3831.52        46.03 o                         
   8  -4   3       1519.46       1500.03        15.77 o                         
   9  -4   3         18.58         15.24         5.39 o                         
  10  -4   3          3.92          0.21         7.10 o                         
  11  -4   3         83.81         68.64        10.35 o                         
  12  -4   3        207.60        241.06        12.43 o                         
 -10  -3   3        115.82        117.92        11.51 o                         
  -9  -3   3         91.26         89.44        11.22 o                         
  -8  -3   3       1546.28       1466.90        30.74 o                         
  -7  -3   3          2.12         25.40         8.55 o                         
  -6  -3   3         54.79         66.28         5.04 o                         
  -5  -3   3          5.62         10.51         2.72 o                         
  -4  -3   3       4596.62       4284.37        17.98 o                         
  -3  -3   3       4739.10       4496.35        38.50 o                         
  -2  -3   3       1408.67       1381.46        12.88 o                         
  -1  -3   3        123.46        117.33         1.71 o                         
   0  -3   3       1715.55       1919.81         8.22 o                         
   1  -3   3      18779.19      19981.47       252.05 o                         
   2  -3   3      12068.68      11668.31        40.27 o                         
   3  -3   3        155.88        177.93         7.20 o                         
   4  -3   3        264.98        218.44         2.33 o                         
   5  -3   3         10.93         54.03         2.11 o                         
   6  -3   3       5113.72       5062.93        40.31 o                         
   7  -3   3       2430.10       2304.17        49.95 o                         
   8  -3   3        967.26        965.60         9.70 o                         
   9  -3   3        168.59        176.15         8.57 o                         
  10  -3   3          6.71         19.34        10.32 o                         
  11  -3   3         15.33         55.66        10.24 o                         
  12  -3   3          0.02          0.01        10.83 o                         
 -11  -2   3          1.55         13.47        11.92 o                         
 -10  -2   3          5.16          4.00         8.24 o                         
  -9  -2   3        974.44        969.94        12.63 o                         
  -8  -2   3         66.44         79.64         4.68 o                         
  -7  -2   3       1450.91       1420.30        16.00 o                         
  -6  -2   3          2.39          1.20         2.80 o                         
  -5  -2   3        237.57        193.96         5.01 o                         
  -4  -2   3      27470.10      27807.69       158.03 o                         
  -3  -2   3          7.09         32.30         4.55 o                         
  -2  -2   3      39490.58      35635.19       146.34 o                         
  -1  -2   3        937.98        980.70        13.03 o                         
   0  -2   3       1323.58       1404.82         4.49 o                         
   1  -2   3       7204.13       7434.75        87.52 o                         
   2  -2   3       3673.23       4285.38        13.04 o                         
   3  -2   3       4599.85       4328.57        40.68 o                         
   4  -2   3        303.90        344.62         4.97 o                         
   5  -2   3       3332.70       3400.49        21.75 o                         
   6  -2   3        415.30        360.37         6.65 o                         
   7  -2   3       2533.57       2437.85        33.53 o                         
   8  -2   3        628.14        641.56        13.37 o                         
   9  -2   3          0.02          2.61         9.39 o                         
  10  -2   3          0.33         -0.53        10.76 o                         
  11  -2   3          0.06          2.52         9.96 o                         
 -11  -1   3          0.46          1.19        10.40 o                         
 -10  -1   3        115.40        100.23         5.82 o                         
  -9  -1   3        216.63        254.48         6.03 o                         
  -8  -1   3       1477.26       1475.25        31.97 o                         
  -7  -1   3        968.38       1048.16        20.05 o                         
  -6  -1   3         59.81         66.85         2.93 o                         
  -5  -1   3        415.12        355.46         6.24 o                         
  -4  -1   3        787.64        680.47         7.96 o                         
  -3  -1   3       3876.09       3913.47        36.27 o                         
  -2  -1   3       1401.94       1535.64         5.11 o                         
  -1  -1   3       2060.75       2152.32         4.36 o                         
   0  -1   3        216.08        299.40         6.07 o                         
   1  -1   3        130.16        260.86         5.95 o                         
   2  -1   3      15975.84      14900.64        83.42 o                         
   3  -1   3        527.06        456.98         2.85 o                         
   4  -1   3         55.43         53.53         1.55 o                         
   5  -1   3          5.01         32.96         4.05 o                         
   6  -1   3       3335.14       3360.16        12.62 o                         
   7  -1   3       2367.04       2243.27        65.78 o                         
   8  -1   3        191.36        195.78        10.81 o                         
   9  -1   3         38.01         55.24        10.60 o                         
  10  -1   3          4.33          1.45        10.79 o                         
  11  -1   3        135.45        136.83        12.68 o                         
 -11   0   3          1.40          4.59        10.00 o                         
 -10   0   3          2.34         -1.36         9.71 o                         
  -9   0   3        910.21        851.77        13.50 o                         
  -8   0   3        694.13        715.62        19.61 o                         
  -7   0   3        593.02        548.15         4.63 o                         
  -6   0   3       1013.09       1195.75        10.82 o                         
  -5   0   3        254.43        237.81         4.20 o                         
  -4   0   3       6808.19       6661.92        56.74 o                         
  -3   0   3       2418.87       2535.47        13.60 o                         
  -2   0   3       7082.42       7391.34        31.64 o                         
  -1   0   3        718.82        638.39         2.98 o                         
   0   0   3      10108.44      11053.54        46.24 o                         
   1   0   3      20164.34      19294.29        96.18 o                         
   2   0   3        240.81        360.37         3.61 o                         
   3   0   3       7073.84       6702.56        31.36 o                         
   4   0   3        451.00        545.78         5.74 o                         
   5   0   3       1105.43       1100.83         5.96 o                         
   6   0   3        922.08        779.70        11.59 o                         
   7   0   3        712.30        755.10        11.99 o                         
   8   0   3        168.44        181.03        13.48 o                         
   9   0   3          0.00         -0.13        10.19 o                         
  10   0   3         37.22         28.28         9.59 o                         
  11   0   3          0.79          9.79        11.14 o                         
 -12   1   3         49.93         60.20        10.07 o                         
 -11   1   3         47.69         42.25         9.75 o                         
 -10   1   3        298.69        281.08        11.40 o                         
  -9   1   3        154.01        154.11         9.44 o                         
  -8   1   3       1218.12       1218.19        13.83 o                         
  -7   1   3       1280.38       1251.42        27.00 o                         
  -6   1   3          0.21          5.68         3.27 o                         
  -5   1   3       5434.11       5955.04        76.84 o                         
  -4   1   3        796.46        848.26         3.93 o                         
  -3   1   3      24630.43      25487.87       178.45 o                         
  -2   1   3       8121.98       8352.37        49.89 o                         
  -1   1   3       3898.41       4719.19        29.29 o                         
   0   1   3       1689.56       1823.13        25.79 o                         
   1   1   3       4446.89       4202.20        48.86 o                         
   2   1   3      18269.38      16917.37       242.03 o                         
   3   1   3       2050.55       1720.00        23.49 o                         
   4   1   3        554.19        556.75         5.26 o                         
   5   1   3       1346.97       1269.74        28.14 o                         
   6   1   3        506.08        482.55         5.02 o                         
   7   1   3       3631.16       3614.78       121.07 o                         
   8   1   3          4.56          5.00         5.01 o                         
   9   1   3        196.34        198.26         7.60 o                         
  10   1   3          0.83          4.55        10.48 o                         
  11   1   3         81.10         60.53        11.59 o                         
 -12   2   3         25.00         21.33        10.18 o                         
 -11   2   3          1.56         -0.84         9.78 o                         
 -10   2   3         50.45         46.14         9.92 o                         
  -9   2   3        437.85        435.54        11.28 o                         
  -8   2   3       2079.35       2050.72        17.36 o                         
  -7   2   3        179.52        171.90         7.98 o                         
  -6   2   3        415.04        456.80         5.35 o                         
  -5   2   3        308.78        318.95         4.51 o                         
  -4   2   3       6201.16       6277.93        26.92 o                         
  -3   2   3       9722.48       9422.98        51.73 o                         
  -2   2   3       6587.46       6772.55        34.36 o                         
  -1   2   3       1432.53       1244.27        10.02 o                         
   0   2   3          1.48         52.33         7.02 o                         
   1   2   3      16304.18      16393.04       264.19 o                         
   2   2   3        315.28        142.98         2.79 o                         
   3   2   3       5137.37       5189.91        59.10 o                         
   4   2   3          1.30         -0.12         2.24 o                         
   5   2   3        129.97        126.97         8.00 o                         
   6   2   3       1990.95       1870.10        31.38 o                         
   7   2   3         24.51         25.27        10.96 o                         
   8   2   3        208.99        239.35         7.64 o                         
   9   2   3          7.59          0.50        10.95 o                         
  10   2   3         24.98         10.86         7.48 o                         
  11   2   3         32.17         20.47        11.62 o                         
 -12   3   3        101.17        140.54        11.87 o                         
 -11   3   3          0.13         -7.68         8.88 o                         
 -10   3   3         72.20         53.23         8.87 o                         
  -9   3   3        955.20        948.27        14.17 o                         
  -8   3   3        113.46         87.33         8.99 o                         
  -7   3   3       2443.14       2504.23        17.30 o                         
  -6   3   3          0.06          0.89         3.60 o                         
  -5   3   3       1991.80       2056.53        15.12 o                         
  -4   3   3       7275.76       7333.10        41.13 o                         
  -3   3   3       7211.09       7623.30        67.86 o                         
  -2   3   3       9793.16       9736.37        45.98 o                         
  -1   3   3       1104.99       1159.43        13.54 o                         
   0   3   3       6268.36       6927.80        80.04 o                         
   1   3   3         22.42        121.26         3.15 o                         
   2   3   3       8295.67       8597.43        23.64 o                         
   3   3   3       1858.64       1764.78         7.65 o                         
   4   3   3         19.54         16.59         4.30 o                         
   5   3   3         82.06         67.30         5.00 o                         
   6   3   3        222.65        191.96         8.96 o                         
   7   3   3        554.86        530.47        21.24 o                         
   8   3   3          1.81          3.36         7.16 o                         
   9   3   3         24.18         36.29         5.54 o                         
  10   3   3          8.46          4.27         7.48 o                         
 -12   4   3         64.14         56.77        10.39 o                         
 -11   4   3          0.41         -3.92         9.48 o                         
 -10   4   3         30.29          5.96         9.51 o                         
  -9   4   3        148.40        163.38         9.52 o                         
  -8   4   3       1641.61       1783.78        16.21 o                         
  -7   4   3        313.51        315.73        13.57 o                         
  -6   4   3          8.67         10.75         3.34 o                         
  -5   4   3        134.72        143.32         2.63 o                         
  -4   4   3       3431.96       3655.23        23.51 o                         
  -3   4   3      12488.62      11950.51        31.51 o                         
  -2   4   3       1808.16       2163.68        87.34 o                         
  -1   4   3       2916.81       2900.07        73.65 o                         
   0   4   3       7652.70       8123.06        94.34 o                         
   1   4   3       5223.83       5266.21        25.95 o                         
   2   4   3       7645.49       7367.98        26.47 o                         
   3   4   3       1746.21       1816.92        24.37 o                         
   4   4   3         41.33         38.74         5.36 o                         
   5   4   3         43.46         40.77         5.73 o                         
   6   4   3       2901.18       2900.25        19.45 o                         
   7   4   3        229.94        263.99         8.00 o                         
   8   4   3        415.68        416.29         9.59 o                         
   9   4   3         16.40          6.68         7.89 o                         
  10   4   3          0.09         19.20        12.51 o                         
 -12   5   3        107.90        108.71        10.59 o                         
 -11   5   3          0.09         -4.38         8.95 o                         
 -10   5   3         16.14         -1.28         9.51 o                         
  -9   5   3       1389.95       1435.18        16.42 o                         
  -8   5   3        107.61         86.50         7.94 o                         
  -7   5   3       1613.03       1721.79        25.80 o                         
  -6   5   3         44.05         44.56         3.73 o                         
  -5   5   3       1049.84       1015.15         7.83 o                         
  -4   5   3       8349.70       7657.41       127.01 o                         
  -3   5   3       1440.24       1544.61        78.20 o                         
  -2   5   3       7716.31       7324.96       198.51 o                         
  -1   5   3        114.77         94.29         2.76 o                         
   0   5   3       1196.23       1328.97        12.38 o                         
   1   5   3       1385.01       1229.79        14.33 o                         
   2   5   3       2274.60       2398.67        26.55 o                         
   3   5   3       1982.71       1989.50       103.13 o                         
   4   5   3        147.87        130.41         8.92 o                         
   5   5   3         13.91          6.51         5.95 o                         
   6   5   3        131.88        146.14         7.57 o                         
   7   5   3         38.77         35.26         5.69 o                         
   8   5   3         13.65         21.73         7.34 o                         
   9   5   3          4.54          3.98        11.78 o                         
 -12   6   3         60.15         55.07        10.90 o                         
 -11   6   3         30.96         20.63        10.20 o                         
 -10   6   3        287.40        249.97        11.65 o                         
  -9   6   3        226.51        211.27        10.12 o                         
  -8   6   3       2522.56       2632.41        35.72 o                         
  -7   6   3       1155.92       1121.03        19.28 o                         
  -6   6   3        193.90        192.98         4.62 o                         
  -5   6   3       1206.61       1241.53        12.32 o                         
  -4   6   3        383.90        417.52        15.14 o                         
  -3   6   3       9437.18       8873.46       112.70 o                         
  -2   6   3        719.48        611.42        12.81 o                         
  -1   6   3         67.79         54.56         3.22 o                         
   0   6   3         34.79         28.15         6.13 o                         
   1   6   3       1130.45       1280.35        25.25 o                         
   2   6   3       2950.67       2909.20        35.02 o                         
   3   6   3         48.31        132.83        52.03 o                         
   4   6   3        481.43        492.73         8.73 o                         
   5   6   3         63.99         43.60         6.83 o                         
   6   6   3         46.52         27.30         9.26 o                         
   7   6   3         63.82         98.95         6.37 o                         
   8   6   3          1.90          6.67        10.82 o                         
   9   6   3          5.01         13.07        11.82 o                         
 -12   7   3          5.80         20.55        11.26 o                         
 -11   7   3         23.22         18.06         8.90 o                         
 -10   7   3          0.32          7.42         8.72 o                         
  -9   7   3        379.29        423.56         8.17 o                         
  -8   7   3        993.77        923.38        19.98 o                         
  -7   7   3        302.54        343.40         8.71 o                         
  -6   7   3        526.44        531.86         7.76 o                         
  -5   7   3          1.31         -3.07         4.82 o                         
  -4   7   3       2881.16       2799.33        59.69 o                         
  -3   7   3        791.14        708.26         7.06 o                         
  -2   7   3       2936.99       2697.82        60.12 o                         
  -1   7   3         27.18         38.96         7.16 o                         
   0   7   3        164.10        246.48         8.67 o                         
   1   7   3       1247.08       1218.03        14.46 o                         
   2   7   3        133.31        117.40         5.93 o                         
   3   7   3         18.48         70.80         9.63 o                         
   4   7   3          4.59         -2.06         9.62 o                         
   5   7   3        667.85        632.21        14.64 o                         
   6   7   3        196.86        230.46        11.51 o                         
   7   7   3         67.53         65.15        11.27 o                         
   8   7   3         56.65         60.90        11.01 o                         
 -11   8   3          3.39          3.77         8.63 o                         
 -10   8   3        115.53         99.69         8.85 o                         
  -9   8   3         83.09         58.38         6.39 o                         
  -8   8   3        370.94        420.36         6.64 o                         
  -7   8   3        237.26        243.40         8.78 o                         
  -6   8   3        119.11        109.27         6.21 o                         
  -5   8   3        759.55        763.40        26.54 o                         
  -4   8   3          2.80         14.31         5.26 o                         
  -3   8   3       2872.28       2736.72       104.79 o                         
  -2   8   3       1655.85       1576.85        16.43 o                         
  -1   8   3         52.70         24.77         8.70 o                         
   0   8   3          6.52         19.82        12.27 o                         
   1   8   3         30.44         33.39         6.09 o                         
   2   8   3        805.28        820.14        14.77 o                         
   3   8   3          9.85         21.88        10.00 o                         
   4   8   3         44.51         41.33        10.86 o                         
   5   8   3         47.02         31.60        11.47 o                         
   6   8   3         21.92         38.40        10.01 o                         
   7   8   3         45.90         83.05        11.43 o                         
 -11   9   3          0.69        -10.51        10.51 o                         
 -10   9   3         32.21         29.22         6.61 o                         
  -9   9   3        240.57        284.15        13.36 o                         
  -8   9   3        803.56        779.63        21.04 o                         
  -7   9   3          0.48          8.59         6.55 o                         
  -6   9   3          0.69         18.49         7.06 o                         
  -5   9   3        277.56        288.39        34.10 o                         
  -4   9   3       3173.67       3163.80        23.75 o                         
  -3   9   3        127.96        117.06        10.39 o                         
  -2   9   3        950.38        917.08        14.50 o                         
  -1   9   3          2.27          7.60         6.04 o                         
   0   9   3          1.01         -2.45         6.35 o                         
   1   9   3        977.31       1053.64        11.08 o                         
   2   9   3        196.63        281.80        12.73 o                         
   3   9   3        361.46        373.54        13.50 o                         
   4   9   3         76.39         82.12        11.09 o                         
   5   9   3          0.34         -5.70        10.41 o                         
   6   9   3         31.38         60.15        10.73 o                         
 -10  10   3         15.18          9.29        11.11 o                         
  -9  10   3        355.17        319.80        27.34 o                         
  -8  10   3          2.35          0.34         7.44 o                         
  -7  10   3        423.85        433.20         9.27 o                         
  -6  10   3        118.91        127.07        15.73 o                         
  -5  10   3        255.07        304.83        12.58 o                         
  -4  10   3        105.52        114.19        11.30 o                         
  -3  10   3        467.58        477.13        12.79 o                         
  -2  10   3        271.25        288.97        22.44 o                         
  -1  10   3          8.31          6.76         6.91 o                         
   0  10   3        121.57        141.28         7.95 o                         
   1  10   3          2.43         12.35        10.80 o                         
   2  10   3         70.92         59.52        10.59 o                         
   3  10   3         37.03         56.11        12.17 o                         
   4  10   3         25.84         12.76        10.87 o                         
 -10  11   3         51.34         22.75        11.85 o                         
  -9  11   3         55.60         77.67         7.99 o                         
  -8  11   3        527.60        547.37        18.96 o                         
  -7  11   3         39.59         32.37        10.37 o                         
  -6  11   3        191.48        174.09        13.00 o                         
  -5  11   3         13.65         18.35        10.40 o                         
  -4  11   3         51.90         60.16         7.25 o                         
  -3  11   3        884.98        950.38        16.74 o                         
  -2  11   3          0.70          3.73         6.48 o                         
  -1  11   3        151.49        146.37        17.00 o                         
   0  11   3          2.82          9.68         7.26 o                         
   1  11   3        194.63        202.04        12.56 o                         
   2  11   3         89.42        126.63        12.56 o                         
   3  11   3        101.02         79.29        13.38 o                         
  -8  12   3         15.84         25.76        11.85 o                         
  -7  12   3        178.95        179.96        12.04 o                         
  -6  12   3         73.04         65.29        12.81 o                         
  -5  12   3        233.58        278.02        14.39 o                         
  -4  12   3        154.68        202.00         8.53 o                         
  -3  12   3        131.78        133.57        14.41 o                         
  -2  12   3        263.46        266.24        18.90 o                         
  -1  12   3          0.04         -4.81         7.79 o                         
   0  12   3         10.83         16.23        10.06 o                         
   1  12   3         70.88        112.42        12.53 o                         
  -5  13   3         23.52         24.58        11.14 o                         
  -4  13   3          0.15          4.91        12.54 o                         
  -3  13   3        316.25        349.98        13.75 o                         
  -2  13   3         14.44         13.71         7.76 o                         
  -1  13   3         45.93         42.36         8.49 o                         
   3 -15   4          5.49         20.04        11.18 o                         
   5 -15   4        112.53        109.81        11.59 o                         
   0 -14   4         10.92         22.37         9.27 o                         
   1 -14   4        476.80        479.89        10.23 o                         
   2 -14   4         75.10         98.14        10.72 o                         
   3 -14   4          8.78         16.95        10.48 o                         
   4 -14   4         55.53         76.45         7.38 o                         
   5 -14   4        171.01        195.03         9.34 o                         
   6 -14   4        514.90        514.13        17.02 o                         
   7 -14   4          0.06          5.18        10.57 o                         
  -2 -13   4          1.96         14.83        10.03 o                         
  -1 -13   4         10.33          4.10        10.23 o                         
   0 -13   4        440.39        443.96        16.03 o                         
   1 -13   4         86.36        114.10         8.82 o                         
   2 -13   4         68.96         79.54         7.21 o                         
   3 -13   4          0.04          3.11         8.03 o                         
   4 -13   4        202.15        185.81         8.20 o                         
   5 -13   4        541.96        554.53        10.56 o                         
   6 -13   4         10.16         15.48         8.98 o                         
   7 -13   4        185.32        185.43         8.73 o                         
   8 -13   4         29.76         18.30        11.52 o                         
  -3 -12   4        136.73        104.61        12.12 o                         
  -2 -12   4          2.41         -2.98         9.40 o                         
  -1 -12   4        261.04        247.47        11.72 o                         
   0 -12   4          6.15         13.72         6.45 o                         
   1 -12   4        925.44        967.23        11.00 o                         
   2 -12   4        115.54        148.17         9.18 o                         
   3 -12   4          0.52         -2.92         6.98 o                         
   4 -12   4        580.03        558.64        26.43 o                         
   5 -12   4         52.41         46.22         6.78 o                         
   6 -12   4       1698.44       1595.74        61.39 o                         
   7 -12   4         89.52         83.52         7.59 o                         
   8 -12   4          7.20          5.51        10.31 o                         
   9 -12   4          4.46          8.36        11.15 o                         
  -5 -11   4        282.65        259.76        14.55 o                         
  -4 -11   4        333.42        297.27        12.95 o                         
  -3 -11   4        136.34        141.89        12.01 o                         
  -2 -11   4          6.59         17.06        10.06 o                         
  -1 -11   4         31.72         21.80        11.49 o                         
   0 -11   4       1183.41       1140.10        11.11 o                         
   1 -11   4       1367.78       1476.08        12.25 o                         
   2 -11   4        296.88        324.44        12.79 o                         
   3 -11   4          9.80         16.06         6.76 o                         
   4 -11   4        116.48        106.50         6.64 o                         
   5 -11   4       2590.26       2564.87        35.51 o                         
   6 -11   4         44.34         49.16         6.71 o                         
   7 -11   4        481.04        469.96        23.68 o                         
   8 -11   4          3.61         11.93         9.90 o                         
   9 -11   4         25.77         25.14         9.63 o                         
  10 -11   4        259.14        280.26        13.00 o                         
  -6 -10   4         33.23         16.87        10.42 o                         
  -5 -10   4        423.96        388.31        14.18 o                         
  -4 -10   4          3.54         -2.96        10.32 o                         
  -3 -10   4        594.62        612.22        14.09 o                         
  -2 -10   4         23.90         16.81         8.73 o                         
  -1 -10   4        608.37        512.10        26.21 o                         
   0 -10   4       1972.16       2082.66        13.05 o                         
   1 -10   4       1003.63        973.88        13.19 o                         
   2 -10   4       1697.83       1688.97        71.14 o                         
   3 -10   4         17.46          8.58         4.03 o                         
   4 -10   4        181.25        190.73         6.71 o                         
   5 -10   4        335.82        317.50         5.96 o                         
   6 -10   4        662.86        660.26         9.42 o                         
   7 -10   4        403.80        359.65        16.11 o                         
   8 -10   4          0.36          4.15         9.49 o                         
   9 -10   4        150.80        186.09        11.74 o                         
  10 -10   4          3.47          3.45        10.03 o                         
  -7  -9   4         10.46          2.76        10.08 o                         
  -6  -9   4         71.43         60.41        10.58 o                         
  -5  -9   4          6.83         -2.47         9.90 o                         
  -4  -9   4       1130.31       1047.62        16.69 o                         
  -3  -9   4          0.07          3.73         8.67 o                         
  -2  -9   4          2.33          5.97         8.33 o                         
  -1  -9   4        390.30        388.51         6.89 o                         
   0  -9   4       1897.41       1707.28        13.88 o                         
   1  -9   4       3619.11       3518.38        57.62 o                         
   2  -9   4         42.53         34.41        13.93 o                         
   3  -9   4         37.88         49.20         4.36 o                         
   4  -9   4          0.47          0.76         5.17 o                         
   5  -9   4       5450.11       5130.41        33.24 o                         
   6  -9   4       1183.04       1143.21        37.26 o                         
   7  -9   4        291.71        281.04         7.60 o                         
   8  -9   4        102.59         75.67         9.84 o                         
   9  -9   4         50.22         49.44         9.43 o                         
  10  -9   4        385.86        404.32        12.83 o                         
  11  -9   4         37.87         47.16        11.57 o                         
  -8  -8   4         75.41        100.42        12.22 o                         
  -6  -8   4         68.74         55.02        10.93 o                         
  -5  -8   4       1151.14       1033.60        16.41 o                         
  -4  -8   4         94.32        124.51         9.88 o                         
  -3  -8   4       1296.82       1267.59        15.74 o                         
  -2  -8   4        344.82        358.81         9.93 o                         
  -1  -8   4        338.13        267.83        16.19 o                         
   0  -8   4       4584.13       4780.96        40.81 o                         
   1  -8   4        184.66        183.15        16.18 o                         
   2  -8   4       4392.23       4446.53        15.09 o                         
   3  -8   4         94.86         86.09         4.44 o                         
   4  -8   4        596.79        624.50         7.21 o                         
   5  -8   4        977.21        899.91        13.35 o                         
   6  -8   4        337.86        348.03         5.31 o                         
   7  -8   4        349.24        332.77        10.40 o                         
   8  -8   4          2.81         -2.96         8.67 o                         
   9  -8   4        400.91        427.56        12.34 o                         
  10  -8   4         33.51         43.34         9.30 o                         
  11  -8   4        113.21        124.60        11.06 o                         
  -9  -7   4         22.06          8.62        10.37 o                         
  -8  -7   4         42.60         40.52        10.45 o                         
  -6  -7   4        519.76        462.08        13.35 o                         
  -5  -7   4        272.43        326.35        11.23 o                         
  -4  -7   4       2735.95       2455.51        20.14 o                         
  -3  -7   4        304.04        354.44         9.93 o                         
  -2  -7   4         22.97         19.22         6.40 o                         
  -1  -7   4       3916.57       3886.17        20.23 o                         
   0  -7   4       1271.10       1190.05        15.27 o                         
   1  -7   4      10819.66      10671.68        26.74 o                         
   2  -7   4        188.80        171.48         3.34 o                         
   3  -7   4        836.26        829.48         7.55 o                         
   4  -7   4        707.96        692.04         6.74 o                         
   5  -7   4        354.66        382.20         4.83 o                         
   6  -7   4       2792.63       2680.36        26.18 o                         
   7  -7   4         37.17         55.67         8.12 o                         
   8  -7   4          0.25         -3.25         8.18 o                         
   9  -7   4          7.93          6.60         9.24 o                         
  10  -7   4        328.08        355.21        12.18 o                         
  11  -7   4        361.20        432.84        13.60 o                         
  -9  -6   4        129.26         99.28        10.19 o                         
  -8  -6   4         58.90         51.12        12.55 o                         
  -7  -6   4          0.66         -4.12         8.99 o                         
  -6  -6   4         19.56         29.63         8.40 o                         
  -5  -6   4       2140.17       2005.67        18.29 o                         
  -4  -6   4        565.67        660.50        11.21 o                         
  -3  -6   4        593.07        499.41         9.57 o                         
  -2  -6   4         18.91         33.36         6.27 o                         
  -1  -6   4        891.50        915.94         9.80 o                         
   0  -6   4      10802.29      10727.63        27.81 o                         
   1  -6   4        308.79        294.59         6.42 o                         
   2  -6   4       1818.69       1682.66        47.64 o                         
   3  -6   4         74.88         64.59         2.83 o                         
   4  -6   4       8217.89       8883.58        66.86 o                         
   5  -6   4       5649.51       5466.36        53.29 o                         
   6  -6   4        481.65        641.01         5.27 o                         
   7  -6   4       1933.60       1894.81        27.15 o                         
   8  -6   4        225.37        218.11         5.23 o                         
   9  -6   4        182.39        184.53         5.65 o                         
  10  -6   4         46.09         86.46        20.44 o                         
  11  -6   4         58.69         80.32         9.45 o                         
 -10  -5   4        109.62         94.07        10.12 o                         
  -9  -5   4         13.92         14.82         8.96 o                         
  -8  -5   4        195.28        190.48         9.03 o                         
  -7  -5   4         93.85         89.47         9.32 o                         
  -6  -5   4        828.31        748.06        12.91 o                         
  -5  -5   4       1412.24       1574.12        15.15 o                         
  -4  -5   4       2908.87       2657.34        17.67 o                         
  -3  -5   4       7574.99       7552.98        26.89 o                         
  -2  -5   4          3.59          4.07         4.20 o                         
  -1  -5   4       1203.50       1251.43        10.04 o                         
   0  -5   4        219.59        236.15         4.73 o                         
   1  -5   4      11452.89      11896.33        55.51 o                         
   2  -5   4       2494.41       2234.11        15.19 o                         
   3  -5   4       1893.62       1978.69        12.58 o                         
   4  -5   4       1045.54       1088.37        19.44 o                         
   5  -5   4        897.24        878.76        10.54 o                         
   6  -5   4       3021.69       2991.94        28.19 o                         
   7  -5   4         14.15          3.56         4.73 o                         
   8  -5   4          3.82          4.77         4.21 o                         
   9  -5   4        487.93        494.98        15.70 o                         
  10  -5   4        108.52        103.19         5.91 o                         
  11  -5   4        544.72        550.22        14.17 o                         
 -10  -4   4          2.72         -4.92        11.48 o                         
  -9  -4   4        369.14        317.28        12.62 o                         
  -8  -4   4         38.73         46.72         6.63 o                         
  -7  -4   4          7.09          2.45         7.95 o                         
  -6  -4   4        358.04        374.90        11.10 o                         
  -5  -4   4       2836.49       2624.42        54.35 o                         
  -4  -4   4       2418.67       2314.91        38.94 o                         
  -3  -4   4        286.21        260.15         7.52 o                         
  -2  -4   4        709.61        855.05        17.66 o                         
  -1  -4   4        208.11        240.75         4.53 o                         
   0  -4   4      12328.37      12554.83        24.21 o                         
   1  -4   4       4197.45       3986.24        75.72 o                         
   2  -4   4       2523.30       2703.03        22.35 o                         
   3  -4   4         29.90         21.04         3.68 o                         
   4  -4   4        924.94       1141.03        11.69 o                         
   5  -4   4       6106.94       6079.75        43.35 o                         
   6  -4   4         57.75         28.75         2.85 o                         
   7  -4   4        529.67        483.28         8.05 o                         
   8  -4   4         21.57         17.96         6.16 o                         
   9  -4   4        244.41        225.25         5.90 o                         
  10  -4   4        833.55        879.36        16.16 o                         
  11  -4   4          6.59         15.07        11.47 o                         
 -11  -3   4          4.12          3.70        11.58 o                         
 -10  -3   4        347.81        370.83        14.01 o                         
  -9  -3   4          0.28          2.18         6.12 o                         
  -8  -3   4        456.16        450.09         6.37 o                         
  -7  -3   4          1.83         -0.96         4.10 o                         
  -6  -3   4        803.91        705.94        10.04 o                         
  -5  -3   4       3785.57       3969.54        50.27 o                         
  -4  -3   4        724.36        634.56         5.41 o                         
  -3  -3   4       7785.03       8075.06        40.03 o                         
  -2  -3   4         49.01         78.55        33.97 o                         
  -1  -3   4       9641.46      10321.53       168.45 o                         
   0  -3   4       8311.09       8761.26        59.99 o                         
   1  -3   4      13440.73      14232.41       157.55 o                         
   2  -3   4       7003.01       6926.04        26.76 o                         
   3  -3   4       4295.84       4899.63        27.21 o                         
   4  -3   4       3748.50       3877.56        17.87 o                         
   5  -3   4          1.99         21.82         2.46 o                         
   6  -3   4       3241.90       3379.69        11.68 o                         
   7  -3   4       1221.98       1192.61        17.54 o                         
   8  -3   4         37.39         51.45        23.36 o                         
   9  -3   4         27.51         24.37         9.58 o                         
  10  -3   4         66.62         44.34        10.01 o                         
  11  -3   4         84.84        131.16        12.80 o                         
 -11  -2   4        110.30        119.42         8.17 o                         
 -10  -2   4          0.28          4.48         6.62 o                         
  -9  -2   4        827.91        867.16        33.96 o                         
  -8  -2   4        234.59        229.42         6.17 o                         
  -7  -2   4          0.49          0.29         3.16 o                         
  -6  -2   4       1511.27       1614.24        23.88 o                         
  -5  -2   4        840.31        742.88        16.33 o                         
  -4  -2   4      18821.52      18422.52        23.59 o                         
  -3  -2   4         50.64         54.91         4.47 o                         
  -2  -2   4       2271.01       2471.02         6.84 o                         
  -1  -2   4       2490.44       2726.13        18.88 o                         
   0  -2   4       5023.42       5786.91         9.74 o                         
   1  -2   4      23610.25      21574.59       235.07 o                         
   2  -2   4       9650.02      10671.28        23.33 o                         
   3  -2   4       2821.48       2937.23        30.72 o                         
   4  -2   4      11650.18      12163.24        24.17 o                         
   5  -2   4       2475.07       2505.00        31.79 o                         
   6  -2   4       3879.59       3830.63        49.43 o                         
   7  -2   4        213.86        236.06         8.61 o                         
   8  -2   4         49.71         42.71         9.65 o                         
   9  -2   4         18.36         -0.85         9.67 o                         
  10  -2   4        290.55        298.31        12.39 o                         
  11  -2   4         22.67         23.38        11.61 o                         
 -11  -1   4          2.45          1.12        10.03 o                         
 -10  -1   4        389.93        408.67        11.50 o                         
  -9  -1   4        325.34        382.22         8.13 o                         
  -8  -1   4        374.49        348.79         7.21 o                         
  -7  -1   4         13.70         22.81         3.72 o                         
  -6  -1   4        466.36        448.70         9.08 o                         
  -5  -1   4       4813.51       4474.95        45.79 o                         
  -4  -1   4          4.24          6.57         1.48 o                         
  -3  -1   4       5086.75       5165.60        40.91 o                         
  -2  -1   4         77.02         82.79         1.25 o                         
  -1  -1   4        486.30        709.13         4.64 o                         
   0  -1   4      16606.07      16158.36       197.58 o                         
   1  -1   4        370.58        693.22         9.65 o                         
   2  -1   4       8901.45       8605.25        50.52 o                         
   3  -1   4        441.14        514.07         3.91 o                         
   4  -1   4       2610.12       2628.77        66.28 o                         
   5  -1   4       2431.19       2138.62        21.28 o                         
   6  -1   4       1381.71       1353.50        12.04 o                         
   7  -1   4       1290.78       1269.96        12.05 o                         
   8  -1   4          0.01         -2.03         6.79 o                         
   9  -1   4        302.21        273.31        11.64 o                         
  10  -1   4         28.90         44.38        10.43 o                         
  11  -1   4         95.75        111.33        12.30 o                         
 -11   0   4         34.92         27.54         9.83 o                         
 -10   0   4        416.92        440.58        12.38 o                         
  -9   0   4        351.91        368.67        10.61 o                         
  -8   0   4       1274.10       1356.20        37.49 o                         
  -7   0   4          1.26          4.36         4.01 o                         
  -6   0   4       2528.45       2565.94        14.98 o                         
  -5   0   4        636.56        703.21        17.91 o                         
  -4   0   4      21041.77      21800.35        63.26 o                         
  -3   0   4       3890.05       3964.92        16.47 o                         
  -2   0   4         58.39        108.31         3.80 o                         
  -1   0   4       9205.96       9774.06        54.61 o                         
   0   0   4       8560.17       9953.56        12.81 o                         
   1   0   4      26800.31      24735.45       121.77 o                         
   2   0   4       2839.29       2750.24        37.30 o                         
   3   0   4         24.72          9.56         1.75 o                         
   4   0   4         52.00        122.27         2.61 o                         
   5   0   4       2106.64       2225.61        28.54 o                         
   6   0   4       2182.71       1923.15        23.71 o                         
   7   0   4         15.83         18.97         5.26 o                         
   8   0   4         84.46         92.66         6.61 o                         
   9   0   4          3.10         -0.63         9.29 o                         
  10   0   4         85.47         82.44        11.50 o                         
  11   0   4         27.30         53.04        10.22 o                         
 -12   1   4          4.43         10.30        11.16 o                         
 -11   1   4          2.22          4.37         8.72 o                         
 -10   1   4        505.10        523.70        12.84 o                         
  -9   1   4        846.81        832.76        13.13 o                         
  -8   1   4        156.63        153.07         8.63 o                         
  -7   1   4        399.62        423.74         5.70 o                         
  -6   1   4          1.66          3.29         2.89 o                         
  -5   1   4       2780.93       2740.50         7.50 o                         
  -4   1   4       3448.84       3441.38         9.16 o                         
  -3   1   4       1686.56       1836.96        17.52 o                         
  -2   1   4        404.15        425.65         8.26 o                         
  -1   1   4         81.08         85.31         2.52 o                         
   0   1   4      16882.94      16549.18       168.01 o                         
   1   1   4         35.48        175.19         9.82 o                         
   2   1   4       6993.10       7015.36        39.90 o                         
   3   1   4       1473.78       1745.13         9.32 o                         
   4   1   4        428.57        425.90         8.57 o                         
   5   1   4       3586.30       3349.45        14.93 o                         
   6   1   4         30.09         33.16         5.37 o                         
   7   1   4        517.55        541.92        11.01 o                         
   8   1   4         58.27         36.40         6.27 o                         
   9   1   4         36.45         16.15         6.75 o                         
  10   1   4         23.34         42.02        11.31 o                         
  11   1   4          4.82         -5.74        10.65 o                         
 -12   2   4          2.13         10.81        10.46 o                         
 -11   2   4         78.14         69.56        10.80 o                         
 -10   2   4        464.58        461.81        12.41 o                         
  -9   2   4        152.65        171.54         9.36 o                         
  -8   2   4       1435.81       1461.27        15.40 o                         
  -7   2   4         13.12         14.10         3.54 o                         
  -6   2   4       1169.62       1141.07        27.35 o                         
  -5   2   4       2135.92       2075.96        27.78 o                         
  -4   2   4       6899.52       7067.22        19.58 o                         
  -3   2   4       6434.90       5984.06        20.20 o                         
  -2   2   4        464.22        449.36         5.82 o                         
  -1   2   4       3727.62       4199.80        30.73 o                         
   0   2   4       1226.94        968.45        17.17 o                         
   1   2   4      14198.86      14479.04        38.97 o                         
   2   2   4       2390.00       2235.76         8.37 o                         
   3   2   4        125.05        122.42         7.65 o                         
   4   2   4       1487.72       1398.57        20.09 o                         
   5   2   4        132.61        125.85         9.76 o                         
   6   2   4       1793.72       1689.13        10.39 o                         
   7   2   4          2.83          9.56         6.18 o                         
   8   2   4         69.30         55.53         6.29 o                         
   9   2   4         55.61         51.91         6.07 o                         
  10   2   4        144.05        110.50        17.21 o                         
 -12   3   4          0.44          1.51         9.52 o                         
 -11   3   4        132.08        110.38        10.11 o                         
 -10   3   4         62.08         67.67         9.40 o                         
  -9   3   4       1620.83       1689.19        17.27 o                         
  -8   3   4          1.24          5.24         7.56 o                         
  -7   3   4         29.05         27.57         6.98 o                         
  -6   3   4       1292.29       1322.12        55.93 o                         
  -5   3   4       6281.61       6758.53       111.59 o                         
  -4   3   4       9422.41       9149.12        39.36 o                         
  -3   3   4         70.18         88.29         4.74 o                         
  -2   3   4        496.45        631.82        14.41 o                         
  -1   3   4       1445.90       2012.95        11.14 o                         
   0   3   4      21380.54      22120.56       210.97 o                         
   1   3   4       3581.27       3096.83        12.63 o                         
   2   3   4       2627.29       2717.41         9.59 o                         
   3   3   4        972.04        932.19        21.08 o                         
   4   3   4        416.55        414.00        16.65 o                         
   5   3   4       1365.38       1238.78        23.83 o                         
   6   3   4          0.75          6.06         4.61 o                         
   7   3   4        448.29        482.58         8.67 o                         
   8   3   4          7.12          1.54         7.09 o                         
   9   3   4          1.57         -5.43         7.02 o                         
  10   3   4         19.97         27.15        12.68 o                         
 -12   4   4          8.05          8.18        10.56 o                         
 -11   4   4        121.26        126.85        10.18 o                         
 -10   4   4        366.48        397.44        12.46 o                         
  -9   4   4         46.22         57.12         9.04 o                         
  -8   4   4       1176.98       1272.10        14.51 o                         
  -7   4   4          0.83          1.88         4.44 o                         
  -6   4   4         73.21         62.23         7.49 o                         
  -5   4   4       4493.11       4213.63        25.69 o                         
  -4   4   4        339.33        390.95         9.29 o                         
  -3   4   4       5233.48       4867.91        12.46 o                         
  -2   4   4         44.15         25.77         2.18 o                         
  -1   4   4       1594.74       1797.93        11.35 o                         
   0   4   4        514.80        414.44         4.94 o                         
   1   4   4       3091.76       3304.28        29.31 o                         
   2   4   4        192.29        142.79        10.19 o                         
   3   4   4         17.08         14.00         4.81 o                         
   4   4   4       1172.64       1083.24        41.15 o                         
   5   4   4        169.25        203.22         6.87 o                         
   6   4   4        691.98        681.19        19.55 o                         
   7   4   4        202.06        223.12         8.02 o                         
   8   4   4         27.73         38.22         8.20 o                         
   9   4   4         10.32         11.62         7.89 o                         
  10   4   4          9.25         22.40         8.73 o                         
 -12   5   4          0.13         -9.02        10.92 o                         
 -11   5   4         84.98         72.46        10.25 o                         
 -10   5   4          2.60         -7.10         9.65 o                         
  -9   5   4       1153.39       1251.55        15.73 o                         
  -8   5   4         89.62         79.01         8.33 o                         
  -7   5   4          2.87          0.97         5.00 o                         
  -6   5   4       1544.54       1530.05        16.66 o                         
  -5   5   4        976.17       1095.15        19.94 o                         
  -4   5   4       8931.26       8516.44        18.79 o                         
  -3   5   4          1.29          9.83         3.19 o                         
  -2   5   4        339.74        277.65        10.51 o                         
  -1   5   4       1270.79       1288.28        10.09 o                         
   0   5   4       2776.03       2977.34        47.21 o                         
   1   5   4       6648.28       6374.65        16.68 o                         
   2   5   4        151.11        162.54         5.54 o                         
   3   5   4        167.86        180.67         6.55 o                         
   4   5   4         11.55          7.17         7.64 o                         
   5   5   4        612.21        491.52         8.72 o                         
   6   5   4        123.67        165.95         7.71 o                         
   7   5   4         12.93          5.51         6.68 o                         
   8   5   4          1.95         -7.45         7.45 o                         
   9   5   4         11.03         -3.51         8.29 o                         
 -12   6   4          1.36          0.47        10.25 o                         
 -11   6   4          8.36        -10.05        10.27 o                         
 -10   6   4        432.07        478.39        12.36 o                         
  -9   6   4        218.11        187.05        10.17 o                         
  -8   6   4        167.70        200.14        10.87 o                         
  -7   6   4          0.22         -1.73         4.18 o                         
  -6   6   4        417.01        471.41        17.87 o                         
  -5   6   4       5388.78       5254.12       127.32 o                         
  -4   6   4         27.95         26.59         4.14 o                         
  -3   6   4       2245.92       2052.52        61.20 o                         
  -2   6   4         79.05         49.68         3.31 o                         
  -1   6   4       2106.07       2224.86        15.79 o                         
   0   6   4       4111.37       4167.75        31.23 o                         
   1   6   4        848.06        832.99         8.03 o                         
   2   6   4       3050.23       3130.54        11.53 o                         
   3   6   4         64.32         68.21         6.46 o                         
   4   6   4          3.98         11.57         6.77 o                         
   5   6   4         35.04         57.72         7.10 o                         
   6   6   4         84.05         56.58         7.78 o                         
   7   6   4         52.87         60.88         7.79 o                         
   8   6   4          0.23         -5.72         8.55 o                         
 -11   7   4         61.56         57.15        11.18 o                         
 -10   7   4         86.00         83.91         9.85 o                         
  -9   7   4        609.67        632.02        12.48 o                         
  -8   7   4        531.70        525.78        19.27 o                         
  -7   7   4         42.78         43.83         4.60 o                         
  -6   7   4        448.28        420.59        14.56 o                         
  -5   7   4         66.03         47.17         4.97 o                         
  -4   7   4       2516.01       2332.15        43.78 o                         
  -3   7   4       1110.73        988.98        51.50 o                         
  -2   7   4         10.61         -0.36         7.93 o                         
  -1   7   4         18.68         14.18         7.80 o                         
   0   7   4        363.87        371.38         9.76 o                         
   1   7   4       1140.66       1130.36         9.92 o                         
   2   7   4         21.16         12.47         4.84 o                         
   3   7   4         28.86         34.20         9.40 o                         
   4   7   4        203.44        212.26        10.50 o                         
   5   7   4         15.47          6.22         7.17 o                         
   6   7   4        183.31        222.86        12.80 o                         
   7   7   4          2.56         15.62         7.56 o                         
 -11   8   4         14.59          2.43        10.52 o                         
 -10   8   4        206.64        250.54        11.42 o                         
  -9   8   4        355.27        332.41         7.99 o                         
  -8   8   4         39.81         50.70         5.92 o                         
  -7   8   4         20.84         14.03         4.74 o                         
  -6   8   4         48.41         43.77         5.80 o                         
  -5   8   4        925.08        954.22        44.17 o                         
  -4   8   4       2018.19       1915.90        18.43 o                         
  -3   8   4        119.20        102.62         9.65 o                         
  -2   8   4        531.20        528.38        12.26 o                         
  -1   8   4        250.46        253.39        10.27 o                         
   0   8   4       1282.18       1217.50        14.80 o                         
   1   8   4         65.48        104.51         8.08 o                         
   2   8   4        544.04        549.05        13.41 o                         
   3   8   4         49.78         40.88        10.01 o                         
   4   8   4         11.56          9.34         9.79 o                         
   5   8   4        122.72        159.93        12.90 o                         
   6   8   4          0.84         -4.28        10.31 o                         
   7   8   4         38.34         57.25        11.45 o                         
 -11   9   4          7.77         11.61         8.12 o                         
 -10   9   4        114.22        105.55         9.25 o                         
  -9   9   4          8.83         18.68         5.47 o                         
  -8   9   4        329.43        321.32        12.80 o                         
  -7   9   4         10.91          1.70         4.73 o                         
  -6   9   4        678.74        693.26        50.35 o                         
  -5   9   4        476.36        470.49        13.39 o                         
  -4   9   4       1672.16       1660.09        18.60 o                         
  -3   9   4       1243.14       1221.23        16.59 o                         
  -2   9   4          1.29         -4.23         8.98 o                         
  -1   9   4         37.06         32.93         8.76 o                         
   0   9   4          3.92          2.85         6.18 o                         
   1   9   4        454.57        425.76         8.66 o                         
   2   9   4         92.67        150.90        12.09 o                         
   3   9   4          0.31         -0.34        10.45 o                         
   4   9   4         20.22         20.19        10.75 o                         
   5   9   4         15.99         -1.91        11.10 o                         
   6   9   4         48.91        103.38        12.18 o                         
  -9  10   4        183.96        195.86        16.17 o                         
  -8  10   4         11.02          4.27         6.87 o                         
  -7  10   4         14.29         19.76        11.80 o                         
  -6  10   4          6.00         19.80        11.26 o                         
  -5  10   4        547.13        603.33        14.56 o                         
  -4  10   4        938.23        906.33        15.79 o                         
  -3  10   4        117.32        107.24        11.46 o                         
  -2  10   4        174.15        137.16        11.37 o                         
  -1  10   4          8.78          9.73         7.01 o                         
   0  10   4        283.71        330.20        17.73 o                         
   1  10   4         50.90         97.94        11.86 o                         
   2  10   4         83.24         68.91        10.77 o                         
   3  10   4          0.11         -2.86        12.09 o                         
   4  10   4          0.52          7.25        11.19 o                         
  -9  11   4         17.19          1.82        11.08 o                         
  -8  11   4         76.92         93.66        13.01 o                         
  -7  11   4         40.52         51.11        12.55 o                         
  -6  11   4         14.20         23.48        10.41 o                         
  -5  11   4        349.66        375.22        14.13 o                         
  -4  11   4          0.28         -2.81        10.00 o                         
  -3  11   4        367.28        377.66        23.44 o                         
  -2  11   4         31.24         54.01         7.19 o                         
  -1  11   4        134.10        147.43         7.93 o                         
   0  11   4        181.94        249.05        17.13 o                         
   1  11   4        258.47        247.05        13.80 o                         
   2  11   4        197.50        233.71        14.26 o                         
  -7  12   4         10.78          8.01        11.97 o                         
  -6  12   4         36.70         41.61        12.82 o                         
  -5  12   4        284.98        308.15        14.68 o                         
  -4  12   4        388.98        437.96         9.88 o                         
  -3  12   4          0.05         10.46         7.37 o                         
  -2  12   4         26.80         37.15         7.79 o                         
  -1  12   4          0.69          7.77         8.05 o                         
   0  12   4         45.96         34.95        11.78 o                         
  -4  13   4          4.42         10.89         8.97 o                         
  -3  13   4        182.36        191.41         9.65 o                         
  -2  13   4          0.60          6.64         7.99 o                         
  -1  13   4         15.57         13.67        12.02 o                         
   3 -15   5        118.49        136.93        14.20 o                         
   4 -15   5        190.52        199.79        11.91 o                         
   5 -15   5        314.92        353.22        12.62 o                         
   0 -14   5         93.04         89.23        10.61 o                         
   1 -14   5        241.82        249.97        11.41 o                         
   2 -14   5         81.40         76.25        11.47 o                         
   3 -14   5         57.45         57.87        10.83 o                         
   4 -14   5        530.21        558.39        15.18 o                         
   5 -14   5         42.24         55.03        10.51 o                         
   6 -14   5        244.43        237.74        11.49 o                         
   7 -14   5          0.03         -5.71        10.96 o                         
  -2 -13   5        223.18        173.66        12.33 o                         
  -1 -13   5         11.09         13.62        10.21 o                         
   0 -13   5        776.63        746.81        15.00 o                         
   1 -13   5         65.04         79.81         8.94 o                         
   2 -13   5          3.44         -4.63        10.68 o                         
   3 -13   5        222.54        197.07        13.40 o                         
   4 -13   5          1.68          0.97        10.17 o                         
   5 -13   5        411.45        429.03        19.98 o                         
   6 -13   5        165.50        147.98        11.35 o                         
   7 -13   5          4.96          7.54         9.76 o                         
   8 -13   5         12.95         16.58         9.34 o                         
  -4 -12   5         12.84          7.67        10.49 o                         
  -3 -12   5          0.92         -3.74        10.19 o                         
  -2 -12   5          6.48          5.07         9.57 o                         
  -1 -12   5        808.34        768.91        15.55 o                         
   0 -12   5        151.79        173.24         9.85 o                         
   1 -12   5        212.81        197.91         9.29 o                         
   2 -12   5         38.33         32.27         6.75 o                         
   3 -12   5         58.39         53.11         7.06 o                         
   4 -12   5       2241.73       2223.08        72.23 o                         
   5 -12   5         34.95         40.32         5.42 o                         
   6 -12   5        540.95        434.54        12.21 o                         
   7 -12   5          2.39         13.42         9.30 o                         
   8 -12   5        246.94        239.24        11.73 o                         
   9 -12   5        334.71        318.70        11.97 o                         
  -5 -11   5         59.21         57.32        10.99 o                         
  -4 -11   5        211.94        187.72        12.77 o                         
  -3 -11   5          6.27         -3.27        10.40 o                         
  -2 -11   5        305.98        279.80        12.00 o                         
  -1 -11   5        564.64        611.09        13.31 o                         
   0 -11   5       1008.31        962.54        14.53 o                         
   1 -11   5       1133.41       1129.29        10.86 o                         
   2 -11   5          5.92          4.73         5.00 o                         
   3 -11   5       1199.34       1283.48        16.56 o                         
   4 -11   5         68.89         67.15         6.95 o                         
   5 -11   5       1928.20       1910.72        17.12 o                         
   6 -11   5        351.78        290.10        10.83 o                         
   7 -11   5          2.28         -3.61         9.18 o                         
   8 -11   5        174.82        191.18        11.00 o                         
   9 -11   5          3.20          0.26         9.54 o                         
  10 -11   5        257.20        255.23        13.69 o                         
  -6 -10   5         69.83         41.25        12.45 o                         
  -5 -10   5        531.18        468.48        14.33 o                         
  -4 -10   5          1.75          3.37         9.94 o                         
  -2 -10   5        268.45        263.84        11.28 o                         
  -1 -10   5       1458.47       1281.80        16.06 o                         
   0 -10   5       1705.58       1665.11        16.85 o                         
   1 -10   5        161.27        157.08        18.01 o                         
   2 -10   5          1.46         -2.13         5.86 o                         
   3 -10   5         89.21         89.82         6.06 o                         
   4 -10   5       1512.66       1516.88        33.27 o                         
   5 -10   5       1514.64       1404.18        18.45 o                         
   6 -10   5        419.38        359.19        10.98 o                         
   7 -10   5         59.98         50.48         9.42 o                         
   8 -10   5          3.12          2.76         8.90 o                         
   9 -10   5        408.91        409.36        12.04 o                         
  10 -10   5         47.04         56.49         9.73 o                         
  -7  -9   5          6.26          5.75        11.39 o                         
  -6  -9   5        600.27        565.66        15.02 o                         
  -5  -9   5          0.64          0.77        10.34 o                         
  -4  -9   5        524.50        503.31        13.31 o                         
  -3  -9   5        142.05        119.34         9.55 o                         
  -2  -9   5        563.88        464.26        11.65 o                         
  -1  -9   5       3784.28       3907.58        23.68 o                         
   0  -9   5        344.83        312.32         8.74 o                         
   1  -9   5       2427.62       2334.18        16.63 o                         
   2  -9   5         54.82         46.24         4.05 o                         
   3  -9   5       3159.27       3275.74        30.08 o                         
   4  -9   5        861.01        797.80         8.73 o                         
   5  -9   5       3285.96       3087.29       115.87 o                         
   6  -9   5        754.00        639.60         7.97 o                         
   7  -9   5         52.97         63.82         9.12 o                         
   8  -9   5        298.86        333.02        11.74 o                         
   9  -9   5         16.00         18.15         9.77 o                         
  10  -9   5        230.05        229.00        11.98 o                         
  11  -9   5         13.50         17.52        10.91 o                         
  -8  -8   5          1.68         -4.67        11.94 o                         
  -7  -8   5        149.63        133.14        12.58 o                         
  -6  -8   5          6.32          5.14         9.86 o                         
  -5  -8   5       1127.07       1055.44        16.62 o                         
  -4  -8   5        662.50        663.51        13.21 o                         
  -3  -8   5          4.58         -3.67         8.41 o                         
  -2  -8   5        534.87        536.49        10.87 o                         
  -1  -8   5        492.38        439.86         9.24 o                         
   0  -8   5       6593.61       6649.89        26.76 o                         
   1  -8   5         85.92         80.56         5.75 o                         
   2  -8   5         29.89         20.34         4.04 o                         
   3  -8   5        637.81        669.46         6.32 o                         
   4  -8   5       1124.67       1237.89        12.33 o                         
   5  -8   5       4311.42       3936.42       113.76 o                         
   6  -8   5         11.42         22.44         5.33 o                         
   7  -8   5         65.69         59.70         8.59 o                         
   8  -8   5        189.58        182.05        10.30 o                         
   9  -8   5        483.87        505.96        12.83 o                         
  10  -8   5        354.31        380.10        12.15 o                         
  11  -8   5         16.71         11.53         9.30 o                         
  -9  -7   5          3.14        -10.25        10.25 o                         
  -8  -7   5          0.97         -5.27        10.65 o                         
  -7  -7   5         12.66          8.42         9.75 o                         
  -6  -7   5        912.43        816.80        15.13 o                         
  -5  -7   5        554.11        626.86        13.30 o                         
  -4  -7   5        609.77        521.50        11.62 o                         
  -3  -7   5         20.03         12.94         7.48 o                         
  -2  -7   5        418.90        386.12         8.79 o                         
  -1  -7   5       6769.04       6738.04        26.30 o                         
   0  -7   5        192.30        205.13         6.41 o                         
   1  -7   5       3906.05       4027.68        66.06 o                         
   2  -7   5        161.08        150.00         3.80 o                         
   3  -7   5        513.11        572.26         5.94 o                         
   4  -7   5       4313.78       4137.46        19.71 o                         
   5  -7   5       1215.77       1292.12        23.08 o                         
   6  -7   5       1758.50       1634.56        29.80 o                         
   7  -7   5         65.58         59.35         8.24 o                         
   8  -7   5        344.11        338.82        10.43 o                         
   9  -7   5        366.30        382.83        12.20 o                         
  10  -7   5        176.32        162.44        10.70 o                         
  11  -7   5        118.31        132.03        11.23 o                         
  -9  -6   5         68.55         66.89         7.20 o                         
  -8  -6   5         52.15         47.71         7.45 o                         
  -7  -6   5        354.88        349.81        12.20 o                         
  -6  -6   5        569.30        654.25        12.90 o                         
  -5  -6   5       1239.50       1153.72        14.95 o                         
  -4  -6   5       1056.88       1172.22        13.63 o                         
  -3  -6   5         16.31         25.94         6.59 o                         
  -2  -6   5       4208.82       4334.59        20.89 o                         
  -1  -6   5        199.19        266.04         6.60 o                         
   0  -6   5      14402.41      14694.05        32.57 o                         
   1  -6   5       3142.79       3166.43        10.77 o                         
   2  -6   5        126.25        170.54         3.36 o                         
   3  -6   5        857.82        814.45        10.80 o                         
   4  -6   5       1665.08       2070.17        63.71 o                         
   5  -6   5       3801.46       3615.86        25.74 o                         
   6  -6   5       1161.75       1162.37        10.29 o                         
   7  -6   5          0.42          5.48         3.50 o                         
   8  -6   5          2.20          0.94         5.49 o                         
   9  -6   5        178.00        201.74         5.67 o                         
  10  -6   5        164.81        184.73        13.83 o                         
  11  -6   5          3.83         25.88         6.77 o                         
 -10  -5   5        100.80         99.15        11.04 o                         
  -9  -5   5          0.91         -1.50         6.52 o                         
  -8  -5   5          7.58          1.23         6.12 o                         
  -7  -5   5        145.00        149.96         9.41 o                         
  -6  -5   5       1232.94       1197.05        14.99 o                         
  -5  -5   5       4629.52       4835.20        24.86 o                         
  -4  -5   5        181.85        143.88         7.44 o                         
  -3  -5   5       1111.75       1188.19        12.02 o                         
  -2  -5   5          1.46          0.79         4.69 o                         
  -1  -5   5       6559.44       6670.27        22.00 o                         
   0  -5   5       4713.68       4838.76        29.75 o                         
   1  -5   5       2659.86       2865.63        17.59 o                         
   2  -5   5        234.67        220.05         1.98 o                         
   3  -5   5        421.62        379.83         9.37 o                         
   4  -5   5       8715.14       8360.73       105.80 o                         
   5  -5   5       1095.72       1026.73        18.36 o                         
   6  -5   5       2305.95       2197.57        31.15 o                         
   7  -5   5          0.06         -2.30         3.14 o                         
   8  -5   5         72.10         78.95         4.49 o                         
   9  -5   5        572.23        623.88        13.61 o                         
  10  -5   5          2.16         12.80         6.56 o                         
  11  -5   5        284.90        328.23        13.81 o                         
 -10  -4   5          2.32         -3.69        10.99 o                         
  -9  -4   5        131.02        122.79        10.10 o                         
  -8  -4   5          3.21         -2.02         4.53 o                         
  -7  -4   5        424.38        378.44         6.44 o                         
  -6  -4   5       1600.91       1662.72        10.15 o                         
  -5  -4   5       1086.53        941.19         7.30 o                         
  -4  -4   5       1285.77       1282.47         7.45 o                         
  -3  -4   5          0.51         87.57        56.59 o                         
  -2  -4   5       4514.73       4709.36        15.85 o                         
  -1  -4   5       4156.47       4230.42        34.24 o                         
   0  -4   5       9188.23      10031.23       147.02 o                         
   1  -4   5       7542.29       7303.54        26.11 o                         
   2  -4   5         22.66         32.14         1.24 o                         
   3  -4   5       3514.06       3801.55         9.49 o                         
   4  -4   5        649.15       1092.26        20.33 o                         
   5  -4   5       7378.81       7534.87        22.85 o                         
   6  -4   5         38.36         19.45         3.42 o                         
   7  -4   5         65.36         66.21         4.66 o                         
   8  -4   5        687.88        683.91        16.88 o                         
   9  -4   5          2.33          2.40         5.67 o                         
  10  -4   5        522.38        544.95        13.64 o                         
  11  -4   5         33.89         36.33        11.42 o                         
 -11  -3   5         16.96         11.84         9.96 o                         
 -10  -3   5        164.61        186.49         7.98 o                         
  -9  -3   5        178.28        164.46         9.45 o                         
  -8  -3   5         17.23         13.38         4.67 o                         
  -7  -3   5        459.31        491.60         6.03 o                         
  -6  -3   5        411.54        348.63        12.04 o                         
  -5  -3   5       7358.26       7411.38        99.32 o                         
  -4  -3   5        333.48        358.61         4.42 o                         
  -3  -3   5          3.59         -0.31         2.32 o                         
  -2  -3   5        598.93        689.51         4.08 o                         
  -1  -3   5      18766.33      19648.81        50.28 o                         
   0  -3   5      14736.54      14775.74        72.82 o                         
   1  -3   5       1463.40       1821.41        22.09 o                         
   2  -3   5        373.56        341.71         3.20 o                         
   3  -3   5         81.29         46.60         5.51 o                         
   4  -3   5       4191.29       4182.29        32.08 o                         
   5  -3   5       5824.54       5860.40        45.39 o                         
   6  -3   5        372.80        369.78         6.34 o                         
   7  -3   5         71.36         76.20         3.98 o                         
   8  -3   5         11.91          9.10         4.03 o                         
   9  -3   5        702.81        649.62        13.62 o                         
  10  -3   5         41.16         65.37        11.38 o                         
  11  -3   5         82.03         75.38        12.00 o                         
 -11  -2   5        223.83        223.54        11.72 o                         
 -10  -2   5         13.25          6.77         6.35 o                         
  -9  -2   5        262.23        267.80         7.36 o                         
  -8  -2   5         11.40          6.56         4.21 o                         
  -7  -2   5         78.26         68.17         4.18 o                         
  -6  -2   5       4850.55       5051.35        17.70 o                         
  -5  -2   5        211.93        260.00         7.33 o                         
  -4  -2   5       5272.10       5353.01        13.36 o                         
  -3  -2   5        598.63        638.41         4.60 o                         
  -2  -2   5       1691.17       1731.42        12.13 o                         
  -1  -2   5       9707.60       9871.52        83.31 o                         
   0  -2   5       1755.32       2182.76        10.82 o                         
   1  -2   5       9171.24       9105.77        35.10 o                         
   2  -2   5          0.43          6.03         1.57 o                         
   3  -2   5       3120.49       3207.56        24.09 o                         
   4  -2   5       1081.38        909.50        14.95 o                         
   5  -2   5       2945.90       2976.14         8.72 o                         
   6  -2   5        749.07        780.18        15.65 o                         
   7  -2   5          9.28          4.99         3.95 o                         
   8  -2   5        132.37        102.87         6.17 o                         
   9  -2   5         18.98         36.78        10.40 o                         
  10  -2   5        276.59        293.76        13.09 o                         
  11  -2   5         60.49        102.29        12.78 o                         
 -11  -1   5         22.20         26.74         8.79 o                         
 -10  -1   5        362.39        385.47         8.57 o                         
  -9  -1   5        137.62        133.19         6.92 o                         
  -8  -1   5          3.85         -2.69         4.25 o                         
  -7  -1   5       1118.22       1121.38        22.52 o                         
  -6  -1   5          1.21         -2.83         3.46 o                         
  -5  -1   5       6901.71       7007.11        11.76 o                         
  -4  -1   5       1370.64       1473.35        16.59 o                         
  -3  -1   5        312.41        404.62         2.99 o                         
  -2  -1   5       1516.36       1591.08         5.02 o                         
  -1  -1   5         85.15        167.57         4.50 o                         
   0  -1   5      15641.79      15301.56        50.60 o                         
   1  -1   5       1965.54       1642.44        30.90 o                         
   2  -1   5         18.69         23.99         1.60 o                         
   3  -1   5        104.42         55.62         2.58 o                         
   4  -1   5       3281.90       3369.08        13.40 o                         
   5  -1   5       4204.84       3651.25        36.35 o                         
   6  -1   5         42.56         57.12         6.45 o                         
   7  -1   5         18.71         16.85         6.84 o                         
   8  -1   5         10.87          7.84         5.62 o                         
   9  -1   5        453.57        407.51        13.25 o                         
  10  -1   5        115.54        139.05        10.94 o                         
  11  -1   5          4.63          5.02        10.84 o                         
 -11   0   5         45.22         33.36         9.12 o                         
 -10   0   5        774.11        844.42        14.57 o                         
  -9   0   5          2.55         -4.79         8.64 o                         
  -8   0   5          0.51          5.40         7.86 o                         
  -7   0   5          5.69          4.42         4.49 o                         
  -6   0   5       9156.24       9244.49        17.36 o                         
  -5   0   5       3220.83       3294.88        33.20 o                         
  -4   0   5       6074.19       6466.01        38.08 o                         
  -3   0   5        103.60         91.29         2.40 o                         
  -2   0   5       2381.55       2922.10        13.13 o                         
  -1   0   5      23472.63      22661.71       198.66 o                         
   0   0   5        565.55        963.85        25.06 o                         
   1   0   5       9307.76       9323.63        20.65 o                         
   2   0   5        264.78        292.24         3.11 o                         
   3   0   5       1315.07       1383.26        20.45 o                         
   4   0   5       6247.18       5700.31        48.04 o                         
   5   0   5        524.78        523.14        10.36 o                         
   6   0   5       1077.34       1050.36        24.84 o                         
   7   0   5          0.04         -7.43         7.43 o                         
   8   0   5        132.59         89.08         8.92 o                         
   9   0   5         74.21         88.37        10.52 o                         
  10   0   5         19.68         30.21        11.48 o                         
  11   0   5         32.62         31.90        10.47 o                         
 -11   1   5         77.84         65.08        10.24 o                         
 -10   1   5        180.17        218.97        11.20 o                         
  -9   1   5        270.76        290.41        10.33 o                         
  -8   1   5         11.56          6.42         8.13 o                         
  -7   1   5        776.38        705.64         8.02 o                         
  -6   1   5        424.13        383.39         5.34 o                         
  -5   1   5       3787.15       3684.42        14.40 o                         
  -4   1   5       2276.20       2272.04        20.74 o                         
  -3   1   5          4.96          9.11         1.49 o                         
  -2   1   5       6301.37       6378.46        34.12 o                         
  -1   1   5         80.92         65.76         1.24 o                         
   0   1   5      16277.12      16080.53        47.60 o                         
   1   1   5       5331.06       5304.19        27.60 o                         
   2   1   5         13.48         49.20        18.14 o                         
   3   1   5         22.52          7.30         2.26 o                         
   4   1   5        917.91       1042.11        18.06 o                         
   5   1   5       2293.97       2189.17        16.99 o                         
   6   1   5         73.92         81.50         6.73 o                         
   7   1   5         89.89        112.85         6.05 o                         
   8   1   5          2.98          3.61         6.24 o                         
   9   1   5         45.91         21.71         6.76 o                         
  10   1   5         82.50        114.24        12.15 o                         
 -12   2   5         22.48         20.41        10.19 o                         
 -11   2   5         47.90         60.08         9.94 o                         
 -10   2   5        816.61        848.16        15.05 o                         
  -9   2   5         30.64          9.98         8.29 o                         
  -8   2   5         70.56         68.63         7.93 o                         
  -7   2   5         79.83         65.44         4.22 o                         
  -6   2   5       2810.77       2903.93        31.23 o                         
  -5   2   5       4491.23       4498.77        21.33 o                         
  -4   2   5        701.43        849.26        10.07 o                         
  -3   2   5        508.41        480.89         4.92 o                         
  -2   2   5       1430.43       1436.97        14.53 o                         
  -1   2   5       4426.63       4611.88        13.56 o                         
   0   2   5      12567.76      11988.17       108.23 o                         
   1   2   5        673.45        646.83         8.06 o                         
   2   2   5        950.67       1063.67        22.54 o                         
   3   2   5        124.84        157.14         4.30 o                         
   4   2   5       3762.52       3369.92        43.16 o                         
   5   2   5        227.84        256.41         6.50 o                         
   6   2   5        663.13        651.24        17.64 o                         
   7   2   5         25.22         17.16         5.69 o                         
   8   2   5        103.38         54.75         6.78 o                         
   9   2   5        112.15        151.34        10.10 o                         
  10   2   5         13.91         14.38         7.53 o                         
 -12   3   5          4.88         15.00        11.29 o                         
 -11   3   5        504.36        525.02        14.29 o                         
 -10   3   5          2.83         -1.04         8.86 o                         
  -9   3   5        449.96        512.54        11.80 o                         
  -8   3   5          0.13         -5.05         7.70 o                         
  -7   3   5       1046.19       1090.51        18.72 o                         
  -6   3   5       3066.31       3019.66        23.07 o                         
  -5   3   5       1674.41       1744.24        39.02 o                         
  -4   3   5       2820.70       2555.76        23.06 o                         
  -3   3   5        208.63        239.63         9.41 o                         
  -2   3   5       7821.49       8423.24       108.32 o                         
  -1   3   5        179.33        124.25         7.66 o                         
   0   3   5       8546.78       8718.21        67.52 o                         
   1   3   5        986.34        876.40        10.30 o                         
   2   3   5        192.86        294.90        51.63 o                         
   3   3   5        611.13        565.33        20.48 o                         
   4   3   5        118.35        126.54         5.38 o                         
   5   3   5        587.05        557.13        12.28 o                         
   6   3   5         62.26         87.31         4.83 o                         
   7   3   5          6.17         -1.55         5.91 o                         
   8   3   5         21.79         15.85         8.82 o                         
   9   3   5          0.41          1.38         7.80 o                         
  10   3   5         28.02         34.65         7.49 o                         
 -12   4   5         26.21         11.04        10.05 o                         
 -11   4   5         33.44         55.49        10.92 o                         
 -10   4   5        553.23        616.27        13.49 o                         
  -9   4   5        188.10        173.82         9.96 o                         
  -8   4   5         79.15         94.38         8.35 o                         
  -7   4   5         25.03         15.99         4.80 o                         
  -6   4   5        465.07        510.44        19.67 o                         
  -5   4   5       2886.72       2617.85        41.13 o                         
  -4   4   5         68.70         49.50         2.80 o                         
  -3   4   5        250.01        330.98        12.06 o                         
  -2   4   5        125.63         95.81         5.57 o                         
  -1   4   5       6680.99       6963.78       103.44 o                         
   0   4   5       5214.60       4762.86        68.61 o                         
   1   4   5        472.42        468.72         5.42 o                         
   2   4   5        185.81        196.82         4.59 o                         
   3   4   5         18.45         25.40         5.61 o                         
   4   4   5       1654.96       1545.68        27.08 o                         
   5   4   5        266.48        314.50         7.58 o                         
   6   4   5        228.76        215.23         5.83 o                         
   7   4   5         33.19         36.46         6.85 o                         
   8   4   5          6.67         -2.88         9.02 o                         
   9   4   5         24.81         27.27         9.89 o                         
 -11   5   5        296.56        318.56        12.79 o                         
 -10   5   5         49.59         50.72         9.16 o                         
  -9   5   5        252.05        306.50        11.03 o                         
  -8   5   5          6.28          6.31         7.74 o                         
  -7   5   5        184.20        196.51         6.17 o                         
  -6   5   5       2179.87       2164.61        17.09 o                         
  -5   5   5        210.71        157.42         4.91 o                         
  -4   5   5       1182.35        980.70        16.05 o                         
  -3   5   5        210.03        195.13         7.46 o                         
  -2   5   5        467.65        571.36        10.45 o                         
  -1   5   5       4759.14       4452.34        27.64 o                         
   0   5   5         54.49         65.55         6.07 o                         
   1   5   5       2593.52       2568.86        37.47 o                         
   2   5   5         70.37         71.56         4.89 o                         
   3   5   5        749.64        686.91        13.23 o                         
   4   5   5        322.12        401.80        41.61 o                         
   5   5   5        755.11        685.73        31.68 o                         
   6   5   5        225.31        263.61        11.18 o                         
   7   5   5         20.83         18.43         7.53 o                         
   8   5   5          5.14          7.94        11.83 o                         
   9   5   5         10.47         -4.21        12.37 o                         
 -11   6   5          5.71         11.88        10.10 o                         
 -10   6   5        295.98        352.45        11.94 o                         
  -9   6   5         70.24         74.39         8.83 o                         
  -8   6   5          0.01          2.39         7.32 o                         
  -7   6   5        916.67        900.51        33.11 o                         
  -6   6   5         23.02         39.80         5.14 o                         
  -5   6   5       4792.51       4521.77        98.83 o                         
  -4   6   5        263.83        213.12        13.64 o                         
  -3   6   5         24.31         15.09         4.73 o                         
  -2   6   5        340.38        317.80         9.03 o                         
  -1   6   5        458.01        484.03         9.50 o                         
   0   6   5       2476.21       2460.94        20.52 o                         
   1   6   5        394.39        440.92        15.76 o                         
   2   6   5        146.73        162.36         5.78 o                         
   3   6   5         19.97          9.61         6.28 o                         
   4   6   5        128.56        101.20         7.37 o                         
   5   6   5        193.28        250.23         8.45 o                         
   6   6   5         17.31          6.70         7.28 o                         
   8   6   5         21.39         10.53        10.38 o                         
 -11   7   5        169.25        178.18        10.63 o                         
 -10   7   5        388.38        350.56        11.35 o                         
  -9   7   5        153.09        169.88        10.23 o                         
  -8   7   5        116.84        105.45         6.60 o                         
  -7   7   5          5.47         15.17         7.04 o                         
  -6   7   5       1587.58       1583.07        57.89 o                         
  -5   7   5        272.69        202.04         5.83 o                         
  -4   7   5        684.42        618.21         7.08 o                         
  -3   7   5         17.11         28.71         8.62 o                         
  -2   7   5        288.96        313.41        10.30 o                         
  -1   7   5       4020.33       4066.24        22.98 o                         
   0   7   5          7.91         33.49        14.97 o                         
   1   7   5       1445.57       1452.72        11.10 o                         
   2   7   5         57.60         61.97         5.09 o                         
   3   7   5         59.47         32.16         7.27 o                         
   4   7   5         28.22         36.39         7.39 o                         
   5   7   5          8.36         -4.89         7.74 o                         
   6   7   5         13.14         20.22         8.51 o                         
   7   7   5         11.04          2.34        11.68 o                         
 -11   8   5         53.20         36.69        10.13 o                         
 -10   8   5         36.32         64.81         8.91 o                         
  -9   8   5         79.23         73.56         8.72 o                         
  -8   8   5         22.84         13.40         4.99 o                         
  -7   8   5         67.63         75.12         8.52 o                         
  -6   8   5        387.72        328.81        13.91 o                         
  -5   8   5         61.88         69.11         9.48 o                         
  -4   8   5        861.73        805.51        14.30 o                         
  -3   8   5        193.02        182.24        10.57 o                         
  -2   8   5        821.79        898.42        14.32 o                         
  -1   8   5          0.01         25.30         9.25 o                         
   0   8   5       2083.49       2014.27        18.32 o                         
   1   8   5        298.77        368.32        21.03 o                         
   2   8   5         52.22         38.16        10.15 o                         
   3   8   5         16.62         13.99         9.83 o                         
   4   8   5         32.04         23.39        10.22 o                         
   5   8   5        168.91        199.25        13.34 o                         
   6   8   5          0.27        -10.04        10.04 o                         
 -11   9   5         41.32         64.53         9.94 o                         
 -10   9   5        205.01        221.06        11.34 o                         
  -9   9   5          2.39          5.19         6.55 o                         
  -8   9   5         13.45          6.85         5.36 o                         
  -7   9   5         25.62         19.14         9.77 o                         
  -6   9   5        851.74        902.13        16.04 o                         
  -5   9   5        614.47        558.49        13.48 o                         
  -4   9   5        121.72        138.04        11.33 o                         
  -3   9   5         81.18         70.52        10.04 o                         
  -2   9   5         16.06          5.80         9.98 o                         
  -1   9   5        544.68        553.02        13.20 o                         
   0   9   5        170.72        262.41         8.00 o                         
   1   9   5        209.57        182.83         7.64 o                         
   2   9   5          3.66         -2.74        11.12 o                         
   3   9   5          1.71          0.31        11.39 o                         
   4   9   5        234.74        281.47        14.05 o                         
   5   9   5          0.14          6.13        12.66 o                         
 -10  10   5          5.96         15.31         9.68 o                         
  -9  10   5        174.31        152.46         7.13 o                         
  -8  10   5          0.07         -1.60         6.59 o                         
  -7  10   5         94.24        118.58        11.60 o                         
  -6  10   5        405.03        416.37        14.13 o                         
  -5  10   5         83.55        106.92        11.24 o                         
  -4  10   5        382.24        403.67        13.23 o                         
  -3  10   5         25.62         19.29         9.83 o                         
  -2  10   5        324.70        309.22        12.01 o                         
  -1  10   5         12.07         38.83         7.51 o                         
   0  10   5        354.94        319.15        15.10 o                         
   1  10   5        107.46        146.70        11.85 o                         
   2  10   5          0.92          0.62        11.22 o                         
   3  10   5         10.14         21.47        11.49 o                         
  -9  11   5         35.39         21.45        11.82 o                         
  -8  11   5          1.88         -5.04        12.90 o                         
  -7  11   5         57.68         50.96        12.95 o                         
  -6  11   5          0.45          0.79        10.99 o                         
  -5  11   5        483.45        464.24        15.00 o                         
  -4  11   5         50.77         64.56        11.22 o                         
  -3  11   5          1.37          2.51        11.19 o                         
  -2  11   5          3.54         13.10         7.16 o                         
  -1  11   5        186.09        183.96         8.03 o                         
   0  11   5        258.69        319.05        13.20 o                         
   1  11   5          3.98         12.15        12.00 o                         
   2  11   5         12.43         12.23        10.72 o                         
  -6  12   5        148.14        164.54        14.04 o                         
  -5  12   5         44.39         49.54        12.75 o                         
  -4  12   5        110.23         98.72         8.36 o                         
  -3  12   5          0.39         11.56         8.12 o                         
  -2  12   5         44.71         58.12         8.21 o                         
  -1  12   5         55.91         88.16        13.43 o                         
  -4  13   5         13.21         24.79        10.53 o                         
   3 -15   6        352.00        364.00        15.43 o                         
   4 -15   6         60.94         60.48        12.89 o                         
  -1 -14   6        414.67        389.18        13.24 o                         
   0 -14   6         92.78         83.68        10.02 o                         
   1 -14   6          5.03          7.36         7.49 o                         
   2 -14   6        149.01        200.65        13.78 o                         
   3 -14   6        109.21        107.49        12.82 o                         
   4 -14   6        787.48        857.32        17.43 o                         
   5 -14   6          0.82         22.67         8.72 o                         
   6 -14   6          0.26          3.21        10.13 o                         
  -2 -13   6        441.76        403.55        14.78 o                         
  -1 -13   6         98.70        104.47        11.22 o                         
   0 -13   6        159.08        161.48        10.78 o                         
   1 -13   6         29.47         10.90         9.32 o                         
   2 -13   6        138.97        109.46        12.00 o                         
   3 -13   6        766.86        760.20        15.84 o                         
   4 -13   6          0.21         -2.67         9.67 o                         
   5 -13   6         70.44         75.07         6.94 o                         
   6 -13   6         16.93         12.28         8.23 o                         
   7 -13   6        240.32        231.43        10.82 o                         
   8 -13   6        468.93        449.65        14.09 o                         
  -4 -12   6          2.66        -11.25        11.25 o                         
  -3 -12   6        302.16        255.39        12.56 o                         
  -2 -12   6        225.59        230.78        12.34 o                         
  -1 -12   6        697.59        598.81        13.66 o                         
   0 -12   6        367.65        371.85        11.62 o                         
   1 -12   6          0.78         -4.28         7.28 o                         
   2 -12   6        722.48        751.58        15.46 o                         
   3 -12   6          0.33          8.99         8.88 o                         
   4 -12   6       2102.88       2004.54        20.52 o                         
   5 -12   6         83.89         74.78         6.61 o                         
   6 -12   6          9.81         16.79         9.12 o                         
   7 -12   6        212.83        227.47        10.42 o                         
   8 -12   6        203.65        186.73        10.63 o                         
   9 -12   6        405.77        360.46        13.35 o                         
  -4 -11   6         40.01          3.75        11.61 o                         
  -3 -11   6         32.19         39.46        10.19 o                         
  -2 -11   6       1054.79        922.46        15.69 o                         
  -1 -11   6        996.22        976.18        15.32 o                         
   0 -11   6        287.81        267.54        10.22 o                         
   1 -11   6         37.43         12.32         8.10 o                         
   2 -11   6         30.64         32.63         5.56 o                         
   3 -11   6       3059.32       2992.61        23.29 o                         
   4 -11   6        649.17        578.27        12.87 o                         
   5 -11   6        278.46        245.72         6.88 o                         
   6 -11   6          1.24          0.18         8.26 o                         
   7 -11   6         29.96         34.18         8.62 o                         
   8 -11   6        785.03        770.03        14.90 o                         
   9 -11   6         11.45         22.32        10.62 o                         
  -6 -10   6         47.93         38.53        12.51 o                         
  -5 -10   6        331.82        295.59        13.14 o                         
  -4 -10   6         78.89         56.92         9.85 o                         
  -3 -10   6        342.15        287.84        11.61 o                         
  -2 -10   6       1259.75       1249.03        16.67 o                         
  -1 -10   6        688.91        575.88        12.01 o                         
   0 -10   6        647.42        607.05        11.79 o                         
   1 -10   6          3.84          3.71         5.23 o                         
   2 -10   6       1060.93       1048.74        29.94 o                         
   3 -10   6        908.09        882.12        13.74 o                         
   4 -10   6       1308.99       1345.38        15.46 o                         
   5 -10   6        657.89        561.70        48.37 o                         
   6 -10   6          4.31          7.19         8.25 o                         
   7 -10   6        816.18        721.65        13.08 o                         
   8 -10   6          4.29          3.52         9.69 o                         
   9 -10   6        694.03        662.08        13.92 o                         
  10 -10   6         23.92         19.87         9.04 o                         
  -7  -9   6         29.46         48.97        12.58 o                         
  -6  -9   6        580.99        562.47        14.84 o                         
  -5  -9   6         28.21         40.66        10.50 o                         
  -4  -9   6          0.02        -10.00        10.00 o                         
  -3  -9   6       1243.04       1255.41        16.71 o                         
  -2  -9   6        515.94        434.04        11.41 o                         
  -1  -9   6       5827.75       5497.13        27.60 o                         
   0  -9   6         17.95         16.71         6.27 o                         
   1  -9   6          2.90          5.14         4.78 o                         
   2  -9   6        293.38        290.06         8.04 o                         
   3  -9   6       5281.71       5572.61        26.71 o                         
   4  -9   6       2659.29       2526.29        18.38 o                         
   5  -9   6        202.57        210.75        10.53 o                         
   6  -9   6         32.72         18.47         4.94 o                         
   7  -9   6         54.88         60.10         8.67 o                         
   8  -9   6        716.32        698.11        13.56 o                         
   9  -9   6        150.36        170.50        11.01 o                         
  10  -9   6         48.03         31.89        10.06 o                         
  11  -9   6         23.31         11.03        10.30 o                         
  -8  -8   6          0.77         -9.15        11.22 o                         
  -7  -8   6        409.40        418.32        14.91 o                         
  -6  -8   6         89.79         83.49        10.24 o                         
  -5  -8   6        254.83        240.35        11.88 o                         
  -4  -8   6          1.86          1.00         8.95 o                         
  -3  -8   6        165.98        157.42         9.36 o                         
  -2  -8   6       4005.61       4052.12        23.70 o                         
  -1  -8   6          9.92         22.32         6.34 o                         
   0  -8   6       1983.97       1955.26        15.23 o                         
   1  -8   6         11.93         15.61         6.86 o                         
   2  -8   6       1869.48       1982.85        10.27 o                         
   3  -8   6       5031.82       4818.29        23.67 o                         
   4  -8   6        446.65        527.93         9.73 o                         
   5  -8   6       2149.55       1958.36        50.24 o                         
   6  -8   6          1.93          8.47         7.09 o                         
   7  -8   6        461.67        474.03        11.11 o                         
   8  -8   6        294.32        310.96        10.94 o                         
   9  -8   6        312.90        298.68        11.54 o                         
  10  -8   6        144.07        158.87        10.23 o                         
  11  -8   6          0.98         -3.83         8.89 o                         
  -9  -7   6          0.01         -0.54        11.59 o                         
  -8  -7   6        138.36        117.88        11.87 o                         
  -7  -7   6         19.48         40.29         9.82 o                         
  -6  -7   6       1094.46       1054.52        16.67 o                         
  -5  -7   6         32.35         41.12         9.25 o                         
  -4  -7   6         20.60         10.31         8.47 o                         
  -3  -7   6       2773.48       2932.60        20.32 o                         
  -2  -7   6          6.56          9.27         6.41 o                         
  -1  -7   6       8008.63       8206.10        29.00 o                         
   0  -7   6        513.66        520.93         8.26 o                         
   1  -7   6        308.68        289.75         5.05 o                         
   2  -7   6       2657.63       2674.18        27.11 o                         
   3  -7   6        910.01       1119.28         5.37 o                         
   4  -7   6       8211.89       7970.11        28.02 o                         
   5  -7   6        219.68        241.97         5.53 o                         
   6  -7   6          3.79          4.48         6.37 o                         
   7  -7   6        435.55        378.79         8.01 o                         
   8  -7   6        723.92        730.28        23.03 o                         
   9  -7   6        871.45        931.03        10.69 o                         
  10  -7   6         18.06         18.28         8.65 o                         
  11  -7   6          6.86          4.30         8.46 o                         
  -9  -6   6          4.39         -2.15         7.32 o                         
  -8  -6   6        139.85        138.56        14.04 o                         
  -7  -6   6        438.15        392.23        12.29 o                         
  -6  -6   6       1180.09       1269.77        16.30 o                         
  -5  -6   6        137.43        109.02         8.79 o                         
  -4  -6   6        120.70         92.91         8.34 o                         
  -3  -6   6          2.16          9.54         6.89 o                         
  -2  -6   6      14108.86      14165.85        37.29 o                         
  -1  -6   6       2656.71       2718.68        15.91 o                         
   0  -6   6       4140.31       4459.29        35.78 o                         
   1  -6   6         25.79         20.34         7.00 o                         
   2  -6   6       2109.32       2459.86        23.17 o                         
   3  -6   6       8985.06       8745.32        18.69 o                         
   4  -6   6         44.37         21.14         3.45 o                         
   5  -6   6       2635.76       2581.44        26.93 o                         
   6  -6   6        181.29        195.78         4.35 o                         
   7  -6   6        265.77        285.07         5.18 o                         
   8  -6   6        784.68        823.71        19.31 o                         
   9  -6   6        113.85         96.20         6.57 o                         
  10  -6   6         99.35        126.34        16.79 o                         
  11  -6   6          0.61          4.47         6.57 o                         
 -10  -5   6        103.81         93.83        12.02 o                         
  -9  -5   6         31.14         20.41         9.77 o                         
  -8  -5   6         43.20         43.53         7.19 o                         
  -7  -5   6       1155.45       1147.35        17.94 o                         
  -6  -5   6        178.46        157.29         5.54 o                         
  -5  -5   6       2208.70       2366.61        38.26 o                         
  -4  -5   6         19.02         35.96        12.41 o                         
  -3  -5   6       2011.12       1997.23        31.38 o                         
  -2  -5   6       2129.22       2283.22        41.26 o                         
  -1  -5   6       7595.55       8098.48        98.66 o                         
   0  -5   6       4033.81       4123.56        36.38 o                         
   1  -5   6         23.07         20.07         2.61 o                         
   2  -5   6       3807.02       3982.30        13.93 o                         
   3  -5   6        104.34         45.87         1.89 o                         
   4  -5   6       7926.60       8014.03        60.43 o                         
   5  -5   6        269.20        233.54         7.60 o                         
   6  -5   6         23.23         19.70         4.22 o                         
   7  -5   6        286.87        273.97         5.00 o                         
   8  -5   6        171.83        178.79        13.55 o                         
   9  -5   6        441.67        483.80        19.55 o                         
  10  -5   6          0.12          1.65         6.04 o                         
  11  -5   6          5.00         21.19        11.53 o                         
 -10  -4   6          0.01          3.45         9.12 o                         
  -9  -4   6          0.86          4.50         5.14 o                         
  -8  -4   6        188.85        216.75         5.79 o                         
  -7  -4   6        495.76        418.17         6.08 o                         
  -6  -4   6       2269.71       2358.44        13.69 o                         
  -5  -4   6         71.52         67.28         4.08 o                         
  -4  -4   6          0.45          1.98         3.11 o                         
  -3  -4   6        774.08        866.83         5.58 o                         
  -2  -4   6       4936.39       4963.83       120.58 o                         
  -1  -4   6      10315.17      10278.53        35.49 o                         
   0  -4   6        553.57        681.98         7.21 o                         
   1  -4   6        106.97        106.68         2.13 o                         
   2  -4   6         22.02         51.14         2.55 o                         
   3  -4   6      12060.38      12027.00        22.27 o                         
   4  -4   6       1346.13       1116.83        11.43 o                         
   5  -4   6       1714.47       1737.51         8.88 o                         
   6  -4   6          3.36          8.08         3.31 o                         
   7  -4   6         14.83         16.62         4.90 o                         
   8  -4   6       1798.07       1769.64        20.39 o                         
   9  -4   6         43.68         60.76         6.36 o                         
  10  -4   6         64.74         77.47        10.87 o                         
  11  -4   6          1.50          3.99        10.86 o                         
 -11  -3   6         38.55         47.92         8.97 o                         
 -10  -3   6         33.67         52.25        11.30 o                         
  -9  -3   6          3.78          5.97         6.17 o                         
  -8  -3   6        139.91        121.49         7.43 o                         
  -7  -3   6       2719.99       2687.78        21.74 o                         
  -6  -3   6         16.38         12.84         8.21 o                         
  -5  -3   6       2687.55       2905.68        32.80 o                         
  -4  -3   6         72.55         75.77         3.21 o                         
  -3  -3   6       5388.28       5724.32       117.70 o                         
  -2  -3   6      14363.93      14583.40        61.59 o                         
  -1  -3   6       7095.69       8256.23        44.71 o                         
   0  -3   6      12385.27      12342.50        82.46 o                         
   1  -3   6         54.58         75.20         2.39 o                         
   2  -3   6       2774.83       3067.79        21.63 o                         
   3  -3   6       3704.18       3293.45        19.40 o                         
   4  -3   6       5151.67       5197.80        60.64 o                         
   5  -3   6       2500.39       2504.17        34.36 o                         
   6  -3   6         84.56         81.11         3.67 o                         
   7  -3   6        572.12        542.77         5.78 o                         
   8  -3   6         30.71         39.78         4.39 o                         
   9  -3   6        615.94        627.31        14.29 o                         
  10  -3   6         73.36         74.33        11.83 o                         
  11  -3   6         48.11         62.17        12.02 o                         
 -11  -2   6        164.49        190.13        11.45 o                         
 -10  -2   6         18.11         27.90         8.27 o                         
  -9  -2   6         35.35         28.89         6.26 o                         
  -8  -2   6        730.18        701.47        15.70 o                         
  -7  -2   6          7.06         10.04         4.05 o                         
  -6  -2   6       4148.50       4163.25        22.56 o                         
  -5  -2   6        474.47        471.65        10.23 o                         
  -4  -2   6         82.12        114.25         8.09 o                         
  -3  -2   6       4075.12       4258.60        41.76 o                         
  -2  -2   6       8301.49       9702.78        50.41 o                         
  -1  -2   6      30121.95      28126.95       111.93 o                         
   0  -2   6       1743.10       2292.37        23.15 o                         
   1  -2   6       1633.17       1691.76        11.54 o                         
   2  -2   6       1718.85       1555.89         4.94 o                         
   3  -2   6       5663.92       5963.39        13.29 o                         
   4  -2   6       3440.32       3073.49        28.73 o                         
   5  -2   6        536.10        551.35         4.63 o                         
   6  -2   6         47.91         54.65         4.02 o                         
   7  -2   6          4.84          3.56         4.24 o                         
   8  -2   6        438.73        395.68         7.70 o                         
   9  -2   6        169.22        217.01        12.04 o                         
  10  -2   6         35.66         47.76        11.72 o                         
  11  -2   6          1.40          9.34        11.85 o                         
 -11  -1   6        118.38        111.83        11.24 o                         
 -10  -1   6        105.77        109.93         9.48 o                         
  -9  -1   6         79.07         69.75         6.35 o                         
  -8  -1   6          1.85         -3.90         4.32 o                         
  -7  -1   6       1902.30       1938.13        12.32 o                         
  -6  -1   6        911.07        948.57         6.42 o                         
  -5  -1   6       1597.73       1679.00        24.32 o                         
  -4  -1   6        243.90        260.66         6.81 o                         
  -3  -1   6         32.49         31.23         2.14 o                         
  -2  -1   6       8969.26       9135.77        40.96 o                         
  -1  -1   6       4540.90       4606.19        36.32 o                         
   0  -1   6       4013.85       4291.66        30.10 o                         
   1  -1   6       1125.45       1200.08        12.65 o                         
   2  -1   6       1338.02       1287.55        18.89 o                         
   3  -1   6      11589.81      11305.49        22.02 o                         
   4  -1   6        153.87        139.84         2.93 o                         
   5  -1   6       4445.76       4584.67        10.61 o                         
   6  -1   6         43.19        103.01        41.20 o                         
   7  -1   6        388.92        305.14         9.43 o                         
   8  -1   6        205.90        242.41         9.57 o                         
   9  -1   6        186.36        175.01        11.73 o                         
  10  -1   6         69.17         94.47        10.40 o                         
  11  -1   6          5.12         -0.61        11.95 o                         
 -11   0   6         50.63         66.30        10.87 o                         
 -10   0   6        143.23        186.23        10.96 o                         
  -9   0   6         40.81         33.03         9.11 o                         
  -8   0   6       1328.28       1210.24         9.50 o                         
  -7   0   6       1354.84       1374.08        21.84 o                         
  -6   0   6       4896.49       5181.30        55.37 o                         
  -5   0   6       3650.25       3817.31        30.95 o                         
  -4   0   6          0.62          4.86         1.49 o                         
  -3   0   6       3323.91       3507.99        20.22 o                         
  -2   0   6        656.51        935.38        15.77 o                         
  -1   0   6      22369.96      22166.06       173.12 o                         
   0   0   6         18.62         88.86         3.34 o                         
   1   0   6        567.37        623.67         8.45 o                         
   2   0   6       1813.26       1697.67         7.23 o                         
   3   0   6       1350.57       1390.70        24.21 o                         
   4   0   6       4269.22       3931.73        32.27 o                         
   5   0   6          0.23          1.64         2.88 o                         
   6   0   6          4.82         10.32         4.64 o                         
   7   0   6        108.67        105.34         8.11 o                         
   8   0   6        414.70        355.84        10.21 o                         
   9   0   6        271.66        301.94         8.08 o                         
  10   0   6         53.59         55.29        11.76 o                         
 -11   1   6        192.78        214.89        11.26 o                         
 -10   1   6         10.34         14.84         9.75 o                         
  -9   1   6          0.01         -6.88         8.21 o                         
  -8   1   6         40.55         36.23         7.97 o                         
  -7   1   6       1986.40       1992.55        40.92 o                         
  -6   1   6       2915.27       2830.90        29.89 o                         
  -5   1   6        772.13        833.51         4.66 o                         
  -4   1   6         81.76         71.15         1.97 o                         
  -3   1   6        350.00        479.29         2.90 o                         
  -2   1   6      15662.99      15423.34        79.84 o                         
  -1   1   6        744.13        593.02        12.12 o                         
   0   1   6       3016.25       3063.07        18.88 o                         
   1   1   6          2.71          3.35         2.47 o                         
   2   1   6       1250.21       1398.62         9.24 o                         
   3   1   6       5920.50       5218.07        62.39 o                         
   4   1   6          4.47         25.70         4.63 o                         
   5   1   6       1481.38       1446.14        19.63 o                         
   6   1   6         57.33         55.74         5.15 o                         
   7   1   6          4.88          8.96         5.43 o                         
   8   1   6        112.00        125.72         9.83 o                         
   9   1   6          0.16         -0.17         9.74 o                         
  10   1   6         31.52         37.65        11.10 o                         
 -11   2   6          0.52          2.35        10.09 o                         
 -10   2   6        512.48        533.64        12.76 o                         
  -9   2   6          9.70          4.65         8.42 o                         
  -8   2   6        325.45        313.80         9.97 o                         
  -7   2   6       1452.85       1382.42        41.40 o                         
  -6   2   6        957.61       1031.65        17.63 o                         
  -5   2   6       2445.89       2437.33        31.19 o                         
  -4   2   6          7.95         20.03         2.31 o                         
  -3   2   6        858.93        818.31        11.67 o                         
  -2   2   6       7064.22       6832.85        20.37 o                         
  -1   2   6       1559.81       1451.69        11.18 o                         
   0   2   6       6649.97       6654.84       123.69 o                         
   1   2   6         10.80         23.42         3.71 o                         
   2   2   6       4010.59       4113.16        15.59 o                         
   3   2   6        237.79        260.82         4.67 o                         
   4   2   6       5001.90       4911.98        63.44 o                         
   5   2   6        687.45        723.91        16.71 o                         
   6   2   6         33.96         55.28         5.47 o                         
   7   2   6         29.73         35.14         7.55 o                         
   8   2   6          6.73          2.98         6.45 o                         
   9   2   6        127.55        147.02        10.74 o                         
  10   2   6         23.20         17.39         9.61 o                         
 -11   3   6        241.74        271.08        11.33 o                         
 -10   3   6          4.34          6.91        10.04 o                         
  -9   3   6         49.87         31.49         9.16 o                         
  -8   3   6        652.64        624.97        12.13 o                         
  -7   3   6       1161.17       1253.65        19.99 o                         
  -6   3   6       5774.52       5790.80        31.87 o                         
  -5   3   6        139.26        209.82        14.32 o                         
  -4   3   6        684.06        627.52         6.22 o                         
  -3   3   6        517.32        510.12         6.04 o                         
  -2   3   6       4828.58       4719.69        47.18 o                         
  -1   3   6       4286.25       4211.77        29.58 o                         
   0   3   6        577.37        512.76         9.71 o                         
   1   3   6        854.73        947.70         6.60 o                         
   2   3   6         24.49         39.20         3.69 o                         
   3   3   6       1468.18       1312.12        22.94 o                         
   4   3   6        521.54        592.30        11.52 o                         
   5   3   6        295.60        287.63         5.50 o                         
   6   3   6          3.57          0.82         5.76 o                         
   7   3   6         82.91         54.72         6.94 o                         
   8   3   6        238.63        228.94        11.52 o                         
   9   3   6         24.15          3.53        10.07 o                         
 -11   4   6         77.65         42.78         9.36 o                         
 -10   4   6        318.37        392.18        12.42 o                         
  -9   4   6        288.33        264.76        10.41 o                         
  -8   4   6         63.49         70.67         8.31 o                         
  -7   4   6       1414.37       1416.19        12.71 o                         
  -6   4   6         96.01        174.62         7.72 o                         
  -5   4   6       2346.01       2335.72        78.99 o                         
  -4   4   6          0.37         -0.10         2.43 o                         
  -3   4   6       1137.28       1073.30        22.22 o                         
  -2   4   6       4070.99       3932.16        75.21 o                         
  -1   4   6        505.84        507.46         7.85 o                         
   0   4   6       3048.60       3042.45        11.45 o                         
   1   4   6        132.47        150.82         4.47 o                         
   2   4   6        786.67        692.41        17.27 o                         
   3   4   6        242.67        289.24         5.69 o                         
   4   4   6        683.97        614.56        31.57 o                         
   5   4   6        351.74        419.75        14.95 o                         
   6   4   6          0.00         -6.37         6.37 o                         
   7   4   6          3.16         -7.86        10.26 o                         
   8   4   6          0.65          6.70        10.45 o                         
   9   4   6         27.98         34.33        11.92 o                         
 -11   5   6        275.45        330.36        13.21 o                         
 -10   5   6         62.34         60.44        10.14 o                         
  -9   5   6          6.74         -0.28         8.23 o                         
  -8   5   6        321.51        303.37         9.97 o                         
  -7   5   6          7.30         28.17         9.40 o                         
  -6   5   6       1153.50       1149.01        13.62 o                         
  -5   5   6        733.56        657.41        10.98 o                         
  -4   5   6         73.97         82.70         3.31 o                         
  -3   5   6        571.73        514.86         5.35 o                         
  -2   5   6        780.10        823.32        11.03 o                         
  -1   5   6       3807.18       3598.33        13.21 o                         
   0   5   6          0.51          2.87         4.20 o                         
   1   5   6         60.11        112.74        32.09 o                         
   2   5   6        180.51        185.06         5.84 o                         
   3   5   6       1094.21       1045.29        14.71 o                         
   4   5   6       1127.26       1301.58        74.85 o                         
   5   5   6         39.27         31.67         6.81 o                         
   6   5   6        106.07        125.05        10.13 o                         
   7   5   6          0.98         -3.85         9.96 o                         
   8   5   6         17.27         27.53        10.47 o                         
 -11   6   6         59.89         40.83         9.36 o                         
 -10   6   6         12.78         29.70         8.80 o                         
  -9   6   6          7.71          2.96         9.00 o                         
  -8   6   6         26.00         28.70         6.02 o                         
  -7   6   6       1502.26       1459.59        97.70 o                         
  -6   6   6        141.84        118.54         9.19 o                         
  -5   6   6       1464.22       1311.37        57.84 o                         
  -4   6   6         18.43         12.17         4.05 o                         
  -3   6   6        127.66        155.58         8.34 o                         
  -2   6   6       2065.50       2167.85       121.50 o                         
  -1   6   6         29.85         52.54         6.67 o                         
   0   6   6       1287.05       1271.81        22.25 o                         
   1   6   6         58.33         48.99        11.96 o                         
   2   6   6        355.41        300.72        10.13 o                         
   3   6   6        891.64       1069.48        60.50 o                         
   4   6   6        361.76        301.69        26.04 o                         
   5   6   6        432.38        481.36        11.64 o                         
   6   6   6          0.78         -6.96         6.96 o                         
   7   6   6          0.21          7.46        11.05 o                         
 -11   7   6         96.50        124.60        10.05 o                         
 -10   7   6        460.51        439.87        12.67 o                         
  -9   7   6          1.52         -0.69         8.57 o                         
  -8   7   6        143.67        157.10         7.06 o                         
  -7   7   6         85.47         68.22         9.96 o                         
  -6   7   6       1470.35       1369.49        79.02 o                         
  -5   7   6        525.55        475.81        12.09 o                         
  -4   7   6         92.70         63.77         9.19 o                         
  -3   7   6        617.10        644.55        12.50 o                         
  -2   7   6        138.08        164.07         9.33 o                         
  -1   7   6       1823.29       1858.11        16.62 o                         
   0   7   6        393.09        441.89         7.57 o                         
   1   7   6         16.39         15.87        13.55 o                         
   2   7   6          4.30          3.00         9.07 o                         
   3   7   6        131.67         94.38         7.63 o                         
   4   7   6         90.34        120.48         8.58 o                         
   5   7   6          0.00          5.42         7.13 o                         
   6   7   6          0.76         -0.94         7.77 o                         
 -11   8   6         70.60         65.61         9.90 o                         
 -10   8   6          0.04          1.15         8.07 o                         
  -9   8   6         12.20          7.69         7.02 o                         
  -8   8   6          4.83          3.24         6.16 o                         
  -7   8   6        236.65        246.42        12.97 o                         
  -6   8   6        672.83        625.06        14.17 o                         
  -5   8   6          2.90        -10.08        10.08 o                         
  -4   8   6         33.56         19.54         9.30 o                         
  -3   8   6         26.76         20.74         9.37 o                         
  -2   8   6        780.66        789.52        13.92 o                         
  -1   8   6        370.75        420.77        11.43 o                         
   0   8   6         89.61         77.51         9.44 o                         
   1   8   6        204.19        179.27         7.21 o                         
   2   8   6         46.36         30.33         6.93 o                         
   3   8   6        149.09        170.79         8.06 o                         
   4   8   6          0.29         15.19         8.05 o                         
   5   8   6         55.73         69.89         8.17 o                         
   6   8   6          2.66         -3.36        12.23 o                         
 -10   9   6        201.38        211.77        11.50 o                         
  -9   9   6          5.84          5.69         6.37 o                         
  -8   9   6         38.69         44.27         6.66 o                         
  -7   9   6        114.49        124.33        12.33 o                         
  -6   9   6        326.52        344.13        13.56 o                         
  -5   9   6        188.87        183.67        11.96 o                         
  -4   9   6          1.97          2.05        10.74 o                         
  -3   9   6        309.77        347.02        12.97 o                         
  -2   9   6        154.49        218.50        11.28 o                         
  -1   9   6        586.09        536.01        13.36 o                         
   0   9   6        296.50        328.80        11.18 o                         
   1   9   6          1.16         -1.05         6.55 o                         
   2   9   6        117.67        109.56        11.11 o                         
   3   9   6         11.18         17.61        11.50 o                         
   4   9   6        214.50        254.99        13.70 o                         
 -10  10   6         12.52         -5.70         9.18 o                         
  -9  10   6          0.02         -6.51         6.51 o                         
  -8  10   6         20.46          4.21         6.65 o                         
  -7  10   6        109.69        118.44        11.38 o                         
  -6  10   6        454.96        465.35        14.02 o                         
  -5  10   6          0.03          5.22        10.76 o                         
  -4  10   6          1.18         -1.74        10.70 o                         
  -3  10   6         23.31         28.40         9.84 o                         
  -2  10   6        328.85        301.96        11.79 o                         
  -1  10   6        131.88        166.53        11.19 o                         
   0  10   6          6.64          3.76         6.45 o                         
   1  10   6         12.61          6.50        10.73 o                         
   2  10   6          2.82         -0.29        11.77 o                         
   3  10   6          1.97          4.47        12.17 o                         
  -8  11   6         17.40         14.62        13.05 o                         
  -7  11   6        139.92        135.60        13.80 o                         
  -6  11   6          0.02          1.24        10.69 o                         
  -5  11   6        114.90        104.14        12.65 o                         
  -4  11   6          9.95         -2.21        10.70 o                         
  -3  11   6         30.34         39.06        12.09 o                         
  -2  11   6        132.31        178.02        12.91 o                         
  -1  11   6         13.68         10.44         9.91 o                         
   0  11   6        127.50        118.53        10.93 o                         
   1  11   6          8.14          9.92        12.14 o                         
  -4  12   6          0.57          1.43        10.21 o                         
  -3  12   6          1.54          3.91         7.33 o                         
  -2  12   6         33.40         23.94         7.25 o                         
  -1  12   6         62.02         69.80        12.14 o                         
   3 -15   7        368.53        396.77        15.34 o                         
   4 -15   7          3.31         -4.21        11.15 o                         
  -1 -14   7        106.37        116.64        10.97 o                         
   0 -14   7          1.65          5.98        19.71 o                         
   1 -14   7         52.35         36.28         7.98 o                         
   2 -14   7        926.92        976.99        19.32 o                         
   3 -14   7         23.77         17.77        10.60 o                         
   4 -14   7        293.35        298.30        14.27 o                         
   5 -14   7         12.78         27.87         9.60 o                         
   6 -14   7        147.38        142.57        11.02 o                         
  -2 -13   7        315.63        332.38        14.57 o                         
  -1 -13   7         22.53         26.91        11.06 o                         
   0 -13   7         32.86         28.07         9.97 o                         
   1 -13   7        579.74        561.07        29.56 o                         
   2 -13   7         35.15         38.33        11.22 o                         
   3 -13   7        815.24        858.76        17.07 o                         
   4 -13   7         79.63         79.20        10.30 o                         
   5 -13   7          9.22         12.82         9.08 o                         
   6 -13   7        167.79        160.45        10.23 o                         
   7 -13   7        177.41        169.10        11.19 o                         
  -4 -12   7         23.54         11.56        12.22 o                         
  -3 -12   7        591.34        504.91        14.66 o                         
  -2 -12   7        367.85        399.52        14.18 o                         
  -1 -12   7         80.37         80.49        10.26 o                         
   0 -12   7          5.52         -3.32         9.09 o                         
   1 -12   7         43.64         30.09         6.13 o                         
   2 -12   7       1604.12       1805.81        20.62 o                         
   3 -12   7        114.28        109.19        10.26 o                         
   4 -12   7        176.50        159.61        10.59 o                         
   5 -12   7         18.05         11.27         9.60 o                         
   6 -12   7        321.30        284.34        10.96 o                         
   7 -12   7        713.81        659.61        13.88 o                         
   8 -12   7          6.46         15.37         9.42 o                         
  -5 -11   7         15.79          7.93        11.84 o                         
  -4 -11   7        195.67        141.32        12.20 o                         
  -3 -11   7        467.76        483.42        13.62 o                         
  -2 -11   7        448.93        422.65        13.12 o                         
  -1 -11   7        236.01        262.75        11.31 o                         
   0 -11   7          3.49          7.29         7.58 o                         
   1 -11   7       2252.73       2174.91        45.95 o                         
   2 -11   7        127.36        133.97        15.39 o                         
   3 -11   7       2114.84       2212.24        21.15 o                         
   4 -11   7        124.86        112.89         9.78 o                         
   5 -11   7         73.62         66.76         9.04 o                         
   6 -11   7        790.86        725.52        22.12 o                         
   7 -11   7         56.91         47.48         8.24 o                         
   8 -11   7        763.77        694.89        14.36 o                         
   9 -11   7          0.94         19.03        10.28 o                         
  -6 -10   7          6.77          4.02        11.42 o                         
  -5 -10   7         16.80          0.58         9.81 o                         
  -4 -10   7        282.63        307.22        12.63 o                         
  -3 -10   7        650.97        572.05        14.02 o                         
  -2 -10   7       1236.25       1296.25        16.94 o                         
  -1 -10   7         65.75         49.53         8.22 o                         
   0 -10   7         99.34        102.79         8.67 o                         
   1 -10   7        407.04        420.22         7.52 o                         
   2 -10   7       2577.74       2648.35        27.23 o                         
   3 -10   7       2540.44       2470.79        20.41 o                         
   4 -10   7        435.47        431.69        10.86 o                         
   5 -10   7          9.77          0.73         8.55 o                         
   6 -10   7         11.99          0.63         5.46 o                         
   7 -10   7       1551.27       1387.46        16.21 o                         
   8 -10   7        175.84        159.38        10.66 o                         
   9 -10   7        131.66        104.14         9.50 o                         
  10 -10   7          2.97          0.73         8.84 o                         
  -7  -9   7         28.82         54.01        12.58 o                         
  -6  -9   7        123.54        142.89        11.42 o                         
  -5  -9   7         34.58         24.96         9.94 o                         
  -4  -9   7        358.43        294.18        11.67 o                         
  -3  -9   7       2581.62       2682.44        22.65 o                         
  -2  -9   7        168.49        162.25         9.36 o                         
  -1  -9   7       1315.23       1323.04        15.28 o                         
   0  -9   7        101.45        104.13         5.52 o                         
   1  -9   7       2172.73       2265.76        40.37 o                         
   2  -9   7       3528.96       3403.68        70.76 o                         
   3  -9   7       1326.89       1453.49        15.58 o                         
   4  -9   7       1235.83       1111.17        13.57 o                         
   5  -9   7        109.88        114.10         7.91 o                         
   6  -9   7       1054.35       1034.00        38.06 o                         
   7  -9   7        197.07        174.95         9.04 o                         
   8  -9   7        734.35        684.18        13.32 o                         
   9  -9   7        122.77        115.93        10.27 o                         
  10  -9   7          0.79         -5.59         8.65 o                         
  -8  -8   7          8.18         15.40        10.09 o                         
  -7  -8   7        609.85        604.04        16.35 o                         
  -6  -8   7         35.62         53.37        10.79 o                         
  -5  -8   7         62.99         89.41        10.36 o                         
  -4  -8   7        878.52        882.68        15.06 o                         
  -3  -8   7          6.05         -1.32         8.17 o                         
  -2  -8   7       3061.69       3120.42        21.55 o                         
  -1  -8   7        230.76        227.90         8.04 o                         
   0  -8   7        343.66        389.09         6.70 o                         
   1  -8   7        946.48        981.39        11.96 o                         
   2  -8   7       2881.89       3172.72        24.44 o                         
   3  -8   7       4524.01       4129.47        22.12 o                         
   4  -8   7          2.87         20.98         6.63 o                         
   5  -8   7          3.24          7.20         4.92 o                         
   6  -8   7         15.22         13.34         5.12 o                         
   7  -8   7       1378.99       1341.26        17.77 o                         
   8  -8   7        215.78        208.81         9.84 o                         
   9  -8   7         61.52         58.98         8.81 o                         
  10  -8   7          2.16          4.90         9.88 o                         
  11  -8   7          1.35          1.54        10.13 o                         
  -9  -7   7          7.37          8.50        11.83 o                         
  -8  -7   7        370.69        337.52         9.25 o                         
  -7  -7   7        255.45        309.98        12.97 o                         
  -6  -7   7        335.84        317.21        11.89 o                         
  -5  -7   7         23.11         47.69         9.05 o                         
  -4  -7   7         26.23         19.52         8.55 o                         
  -3  -7   7       4078.92       4296.68        24.47 o                         
  -2  -7   7        946.35        965.78        12.38 o                         
  -1  -7   7       1061.25       1120.52        12.28 o                         
   0  -7   7         15.87         34.74         4.21 o                         
   1  -7   7       1479.28       1689.90         9.46 o                         
   2  -7   7       8794.98       8966.92        31.29 o                         
   3  -7   7        195.85        343.04         8.40 o                         
   4  -7   7       1953.77       1984.08        28.99 o                         
   5  -7   7        101.32         94.35         3.75 o                         
   6  -7   7        898.50        955.39        13.73 o                         
   7  -7   7       1723.41       1670.36        18.50 o                         
   8  -7   7        225.91        229.10         6.98 o                         
   9  -7   7        377.13        400.10        11.21 o                         
  10  -7   7          0.19          0.22         6.41 o                         
  11  -7   7        126.80        138.95         9.68 o                         
  -9  -6   7        125.63        129.24        10.96 o                         
  -8  -6   7        179.71        176.17         7.87 o                         
  -7  -6   7        503.10        498.53        13.45 o                         
  -6  -6   7        215.62        235.97        10.89 o                         
  -5  -6   7         71.48         74.11         8.48 o                         
  -4  -6   7       3310.93       3212.36        21.54 o                         
  -3  -6   7        945.54       1030.94        12.94 o                         
  -2  -6   7       8075.35       8194.43        29.45 o                         
  -1  -6   7        956.16        919.20         9.76 o                         
   0  -6   7          4.81          7.59         5.06 o                         
   1  -6   7       6518.59       6866.29        41.19 o                         
   2  -6   7        171.55        300.41         8.47 o                         
   3  -6   7       9327.43       8778.62        46.80 o                         
   4  -6   7       1060.52       1058.85        16.06 o                         
   5  -6   7         10.88         18.14         4.24 o                         
   6  -6   7        403.59        363.68         5.15 o                         
   7  -6   7        683.16        701.17        12.03 o                         
   8  -6   7       1015.91       1012.02        12.17 o                         
   9  -6   7         17.67         15.06         6.15 o                         
  10  -6   7          2.84         -1.35         6.39 o                         
  11  -6   7          8.80         13.02         6.95 o                         
 -10  -5   7          3.79         -4.45         9.71 o                         
  -9  -5   7         54.01         50.59         6.59 o                         
  -8  -5   7        320.83        284.96        12.34 o                         
  -7  -5   7        658.70        731.46         7.78 o                         
  -6  -5   7        115.12        101.64         5.06 o                         
  -5  -5   7        106.06         96.78         6.23 o                         
  -4  -5   7        422.13        494.11        15.52 o                         
  -3  -5   7       7668.22       7961.62       113.94 o                         
  -2  -5   7       5770.86       5831.69        41.44 o                         
  -1  -5   7       3593.06       3776.68        55.52 o                         
   0  -5   7        181.73        152.62         3.96 o                         
   1  -5   7         46.07         25.06         1.49 o                         
   2  -5   7      12026.58      11985.24        20.50 o                         
   3  -5   7        595.12        440.99         3.02 o                         
   4  -5   7       2966.70       2963.08        28.41 o                         
   5  -5   7         13.39         20.69         3.26 o                         
   6  -5   7        350.25        397.07         5.23 o                         
   7  -5   7       1166.04       1104.00        19.10 o                         
   8  -5   7         16.74         16.10         7.75 o                         
   9  -5   7        171.87        170.98         6.62 o                         
  10  -5   7          7.19          0.49         6.49 o                         
  11  -5   7         53.36         45.73        11.95 o                         
 -10  -4   7         19.10         18.77         7.34 o                         
  -9  -4   7          5.15          3.20         6.83 o                         
  -8  -4   7        993.64       1093.54        12.71 o                         
  -7  -4   7         30.32         23.99         4.30 o                         
  -6  -4   7        936.74        981.10         8.48 o                         
  -5  -4   7         32.00        107.38        41.95 o                         
  -4  -4   7       1851.53       1806.70        17.26 o                         
  -3  -4   7       4484.24       4436.13        55.56 o                         
  -2  -4   7       1091.33       1169.81        15.79 o                         
  -1  -4   7       2108.14       1966.80        19.42 o                         
   0  -4   7       1798.96       2129.93         7.34 o                         
   1  -4   7       9785.65      10468.00        91.64 o                         
   2  -4   7       1146.53        903.17        11.95 o                         
   3  -4   7       8222.30       8520.04        48.14 o                         
   4  -4   7       1656.72       1508.81        18.21 o                         
   5  -4   7          8.63         10.34         2.60 o                         
   6  -4   7       1266.70       1265.04         7.38 o                         
   7  -4   7         19.37         20.25         4.32 o                         
   8  -4   7        960.73        997.07         9.15 o                         
   9  -4   7          2.53         10.81         5.88 o                         
  10  -4   7         11.44          9.54        10.56 o                         
  11  -4   7         45.23         53.19        11.83 o                         
 -11  -3   7         19.23         35.88        10.56 o                         
 -10  -3   7          0.50          2.10         7.19 o                         
  -9  -3   7        366.47        313.97        12.91 o                         
  -8  -3   7         22.48         29.13         5.72 o                         
  -7  -3   7       2884.02       2903.34        14.65 o                         
  -6  -3   7         18.62         16.38         3.78 o                         
  -5  -3   7         36.68         74.18        18.41 o                         
  -4  -3   7       2168.88       2267.17        18.52 o                         
  -3  -3   7       2338.74       2534.06        27.24 o                         
  -2  -3   7       9970.71      10132.35        58.13 o                         
  -1  -3   7         46.74         78.89         2.53 o                         
   0  -3   7        243.13        308.31         4.65 o                         
   1  -3   7        633.18        518.61         5.60 o                         
   2  -3   7      12919.49      13243.47        45.25 o                         
   3  -3   7       5190.52       4743.44        38.49 o                         
   4  -3   7       1551.43       1643.45        12.29 o                         
   5  -3   7         19.87         17.03         3.69 o                         
   6  -3   7         11.60         24.73         7.77 o                         
   7  -3   7       2608.88       2524.80        23.20 o                         
   8  -3   7        165.53        200.84         8.25 o                         
   9  -3   7        370.16        380.88        13.16 o                         
  11  -3   7          0.07         -0.51        11.87 o                         
 -11  -2   7         15.75         33.11        10.36 o                         
 -10  -2   7          0.06          0.56         6.49 o                         
  -9  -2   7         58.79         48.43         6.60 o                         
  -8  -2   7       1136.70       1205.75        24.27 o                         
  -7  -2   7         13.67         11.63         4.14 o                         
  -6  -2   7       1264.69       1264.12        16.31 o                         
  -5  -2   7        286.91        357.61         4.37 o                         
  -4  -2   7       1543.80       1757.43        17.60 o                         
  -3  -2   7      19668.91      19997.93        84.03 o                         
  -2  -2   7       4588.51       5607.67        38.75 o                         
  -1  -2   7      17166.90      17192.49        67.09 o                         
   0  -2   7       1004.26       1202.90         8.06 o                         
   1  -2   7       3840.07       4240.36        36.79 o                         
   2  -2   7       3804.27       3236.41        41.03 o                         
   3  -2   7       5011.88       5213.38        73.06 o                         
   4  -2   7        768.67        733.60         9.80 o                         
   5  -2   7        149.55        161.20         5.88 o                         
   6  -2   7       1185.51       1089.01         8.51 o                         
   7  -2   7        273.81        311.41        10.04 o                         
   8  -2   7        379.35        358.45        21.86 o                         
   9  -2   7         55.89         71.89         9.13 o                         
  10  -2   7         12.65          7.46        11.17 o                         
 -11  -1   7         19.05         24.16         9.27 o                         
 -10  -1   7         18.94          7.28         9.61 o                         
  -9  -1   7        458.29        472.28        18.50 o                         
  -8  -1   7         82.67         74.18         4.67 o                         
  -7  -1   7       2090.32       2180.19        27.67 o                         
  -6  -1   7        134.40        118.07         4.18 o                         
  -5  -1   7         22.49         23.18         2.28 o                         
  -4  -1   7       6182.94       6381.67        41.33 o                         
  -3  -1   7         58.25         45.52         3.10 o                         
  -2  -1   7      12010.86      12198.78        65.60 o                         
  -1  -1   7       6193.56       6447.92        56.92 o                         
   0  -1   7         57.64         88.39         3.43 o                         
   1  -1   7       4127.78       4084.63        35.48 o                         
   2  -1   7       1945.27       2011.71        37.34 o                         
   3  -1   7      10128.79       9550.14        31.97 o                         
   4  -1   7          1.23          0.43         2.28 o                         
   5  -1   7         97.37        128.77         8.87 o                         
   6  -1   7         34.29         36.33         7.09 o                         
   7  -1   7        492.18        428.23        11.15 o                         
   8  -1   7        333.48        389.26        10.84 o                         
   9  -1   7         30.39         39.96        12.98 o                         
  10  -1   7         10.70          6.13        10.00 o                         
 -11   0   7         29.63         30.21         9.87 o                         
 -10   0   7         17.19          1.76         8.54 o                         
  -9   0   7        292.90        271.89        10.69 o                         
  -8   0   7       2402.68       2318.83        12.74 o                         
  -7   0   7       1959.95       1971.09        90.94 o                         
  -6   0   7       1493.38       1610.67         9.67 o                         
  -5   0   7          7.32          7.27         1.97 o                         
  -4   0   7        135.43        123.83         4.25 o                         
  -3   0   7      12793.45      12985.13        24.94 o                         
  -2   0   7        673.74        540.18        11.63 o                         
  -1   0   7      11202.51      11769.76        76.46 o                         
   0   0   7        327.46        414.64         7.85 o                         
   1   0   7        235.42        219.11        14.03 o                         
   2   0   7       7845.52       7311.02        72.28 o                         
   3   0   7          3.01         12.19         1.90 o                         
   4   0   7       1668.84       1640.69         8.52 o                         
   5   0   7          8.91          1.65         3.68 o                         
   6   0   7        947.00        796.74        12.25 o                         
   7   0   7       1008.24       1015.59        14.39 o                         
   8   0   7        477.16        407.28        11.21 o                         
   9   0   7        237.99        251.01        10.77 o                         
  10   0   7          8.46          8.29         9.29 o                         
 -11   1   7        240.47        242.92        12.35 o                         
 -10   1   7         11.90          5.99         8.67 o                         
  -9   1   7         30.27         39.34         9.46 o                         
  -8   1   7        488.33        502.12        17.40 o                         
  -7   1   7        962.72       1040.98        48.96 o                         
  -6   1   7       1785.24       1711.87        30.53 o                         
  -5   1   7          6.90          7.79         1.96 o                         
  -4   1   7       4540.20       4714.97        30.29 o                         
  -3   1   7          3.75         39.13         2.22 o                         
  -2   1   7      13615.89      13360.43        15.47 o                         
  -1   1   7       1516.90       1208.10        17.21 o                         
   0   1   7         16.85         14.80         2.78 o                         
   1   1   7       1774.90       1700.19        24.38 o                         
   2   1   7         35.40         46.75         5.83 o                         
   3   1   7       3390.17       3366.20        51.77 o                         
   4   1   7         93.11        106.18         3.72 o                         
   5   1   7         34.74         16.44         4.43 o                         
   6   1   7        125.45        139.26        12.03 o                         
   7   1   7         47.20         38.31         9.23 o                         
   8   1   7        123.17        149.22         9.83 o                         
   9   1   7         27.44         27.38        10.59 o                         
  10   1   7          0.36          1.99         9.79 o                         
 -11   2   7          0.08         -0.19         9.04 o                         
 -10   2   7         20.57         15.87        10.04 o                         
  -9   2   7        349.57        339.50        11.59 o                         
  -8   2   7        873.65        945.68        13.84 o                         
  -7   2   7       2237.11       2094.48        57.93 o                         
  -6   2   7          0.32          2.06         2.60 o                         
  -5   2   7         76.14         97.66         3.27 o                         
  -4   2   7        219.03        222.75         4.32 o                         
  -3   2   7       4869.31       4835.51        44.32 o                         
  -2   2   7       5738.25       5251.65        36.71 o                         
  -1   2   7       1555.15       1548.48        23.29 o                         
   0   2   7        551.95        601.15         6.65 o                         
   1   2   7        138.08        172.93         6.82 o                         
   2   2   7       6552.22       6362.37        61.69 o                         
   3   2   7        969.43       1107.80        14.18 o                         
   4   2   7        997.89        966.22         8.54 o                         
   5   2   7         88.52        106.68         8.01 o                         
   6   2   7         24.64          5.53         9.08 o                         
   7   2   7        328.27        375.91        12.43 o                         
   8   2   7          3.07          5.35        10.44 o                         
   9   2   7         72.41         96.66        11.83 o                         
 -11   3   7         48.66         66.47        10.46 o                         
 -10   3   7         22.56         21.01         9.26 o                         
  -9   3   7        290.57        297.48        10.92 o                         
  -8   3   7       1650.43       1596.23        16.99 o                         
  -7   3   7        194.96        264.85        12.74 o                         
  -6   3   7       2175.53       2182.48        44.90 o                         
  -5   3   7         24.95         45.17         8.79 o                         
  -4   3   7       1190.86       1271.60        11.17 o                         
  -3   3   7       2357.22       2054.86        11.25 o                         
  -2   3   7       3392.78       3172.89        72.28 o                         
  -1   3   7       2205.19       1967.30         8.75 o                         
   0   3   7         17.41         16.02         3.42 o                         
   1   3   7       1603.89       1529.26         8.47 o                         
   2   3   7        684.38        788.97         6.85 o                         
   3   3   7       2654.75       2582.75        41.02 o                         
   4   3   7        739.28        850.68        13.06 o                         
   5   3   7          8.76         11.39         5.67 o                         
   6   3   7        260.37        240.60        11.27 o                         
   7   3   7         17.35          6.57         9.67 o                         
   8   3   7        287.12        286.92        12.52 o                         
   9   3   7          5.92         -1.07        11.49 o                         
 -11   4   7        227.85        227.91        11.66 o                         
 -10   4   7         87.72         91.71         9.59 o                         
  -9   4   7         20.56         11.83         9.59 o                         
  -8   4   7         29.94         52.96         8.70 o                         
  -7   4   7       2857.36       2866.83        47.76 o                         
  -6   4   7         57.99         51.08         7.10 o                         
  -5   4   7        231.50        192.03         9.60 o                         
  -4   4   7        305.24        268.93         4.41 o                         
  -3   4   7        994.79        885.56        40.00 o                         
  -2   4   7       4618.36       4259.66        42.58 o                         
  -1   4   7         35.34         36.11         3.87 o                         
   0   4   7         24.72         20.17         3.88 o                         
   1   4   7        237.25        255.64         5.26 o                         
   2   4   7       1203.83       1156.55        40.82 o                         
   3   4   7        427.66        509.29        12.93 o                         
   4   4   7          0.42         -1.64         8.63 o                         
   5   4   7         23.24          9.68         6.34 o                         
   6   4   7          1.22        -10.85        10.85 o                         
   7   4   7        163.42        149.23        12.68 o                         
   8   4   7         52.07         96.97        10.99 o                         
 -11   5   7         11.37         20.79        10.45 o                         
 -10   5   7         36.04         34.27         9.61 o                         
  -9   5   7         79.16         99.17         9.87 o                         
  -8   5   7       1410.25       1398.24        23.35 o                         
  -7   5   7        120.42         86.38         8.87 o                         
  -6   5   7        495.92        493.70        10.87 o                         
  -5   5   7          3.50          5.33         7.57 o                         
  -4   5   7        348.99        358.93         9.81 o                         
  -3   5   7       3750.89       3687.36        21.16 o                         
  -2   5   7        349.15        352.12         8.93 o                         
  -1   5   7       1106.92       1078.91        27.71 o                         
   0   5   7        141.57        124.21         5.08 o                         
   1   5   7        393.28        369.02        14.58 o                         
   2   5   7       1058.86       1136.14        14.17 o                         
   3   5   7        180.31        138.19         9.62 o                         
   4   5   7        391.58        452.98        21.45 o                         
   5   5   7         22.10         18.53        13.81 o                         
   6   5   7        103.13         91.27        11.31 o                         
   7   5   7         11.11         -4.68        11.35 o                         
   8   5   7         92.90         89.44        11.64 o                         
 -11   6   7         67.19         63.90         9.55 o                         
 -10   6   7          0.68         -3.56         9.02 o                         
  -9   6   7        101.29         91.49         9.68 o                         
  -8   6   7         55.67         41.84         6.45 o                         
  -7   6   7       1121.99       1165.23        15.99 o                         
  -6   6   7        397.70        320.23        10.57 o                         
  -5   6   7          0.18         11.65         8.71 o                         
  -4   6   7        383.08        386.91        10.08 o                         
  -3   6   7         80.55         89.03         8.58 o                         
  -2   6   7       2791.56       2677.68        21.04 o                         
  -1   6   7        629.86        645.96        23.85 o                         
   0   6   7         99.22         76.73         5.85 o                         
   1   6   7        339.89        333.39         6.92 o                         
   2   6   7        279.73        247.44        11.93 o                         
   3   6   7       1949.90       2138.39        20.61 o                         
   4   6   7          4.93          7.73         7.29 o                         
   5   6   7        151.06        148.66        11.68 o                         
   6   6   7          3.14         12.74         8.46 o                         
   7   6   7         10.89          9.36        12.14 o                         
 -11   7   7         15.35         19.36         8.55 o                         
 -10   7   7         35.44         38.06         9.56 o                         
  -9   7   7          2.61         -3.10         9.03 o                         
  -8   7   7        834.78        876.77        53.19 o                         
  -7   7   7        450.48        410.29        12.35 o                         
  -6   7   7        654.04        622.41        13.76 o                         
  -5   7   7         76.30         46.46         9.14 o                         
  -4   7   7         54.94         44.91         8.87 o                         
  -3   7   7       1269.77       1304.94        15.83 o                         
  -2   7   7         88.84        117.06         9.29 o                         
  -1   7   7        286.60        237.57         6.74 o                         
   0   7   7         92.65         84.05         7.31 o                         
   1   7   7         42.48         42.42         6.20 o                         
   2   7   7        424.63        488.07        13.04 o                         
   3   7   7         46.24        112.18        11.18 o                         
   4   7   7         52.20         71.05        13.50 o                         
   5   7   7          4.47         -4.94         7.45 o                         
   6   7   7          8.00         -2.70         6.98 o                         
 -10   8   7         13.10          7.48         8.72 o                         
  -9   8   7        114.26        120.86         9.62 o                         
  -8   8   7        137.91        116.13         7.28 o                         
  -7   8   7        112.13        136.36        11.30 o                         
  -6   8   7        214.97        188.27        12.08 o                         
  -5   8   7          0.57        -10.49        10.49 o                         
  -4   8   7        410.83        441.04        12.42 o                         
  -3   8   7         34.56         49.51         9.65 o                         
  -2   8   7        673.00        642.04        13.17 o                         
  -1   8   7        147.88        141.33         9.60 o                         
   0   8   7          0.31         -3.39         9.12 o                         
   1   8   7        113.67        125.93         7.20 o                         
   2   8   7         13.08          4.70         7.46 o                         
   3   8   7        309.55        337.87         9.74 o                         
   4   8   7         10.59         31.85         9.66 o                         
   5   8   7          0.61          5.00         8.48 o                         
 -10   9   7         60.25         44.38         8.79 o                         
  -9   9   7         18.88         14.23         7.09 o                         
  -8   9   7         55.54         55.02         8.23 o                         
  -7   9   7        500.50        523.48        15.52 o                         
  -6   9   7          9.00         10.69        11.14 o                         
  -5   9   7         92.30         62.55        11.29 o                         
  -4   9   7          1.13         -4.19        10.97 o                         
  -3   9   7        266.72        273.35        12.52 o                         
  -2   9   7        791.94        839.10        15.40 o                         
  -1   9   7         51.20         41.01        10.41 o                         
   0   9   7         63.13         58.50         9.16 o                         
   1   9   7          5.38          1.04        10.93 o                         
   2   9   7        293.28        337.63        14.01 o                         
   3   9   7         16.32         49.93        12.53 o                         
   4   9   7         80.18         89.75        12.91 o                         
  -9  10   7         47.99         44.25         7.38 o                         
  -8  10   7        178.71        157.53        19.16 o                         
  -7  10   7         36.74         33.72        10.23 o                         
  -6  10   7        236.49        195.86        12.84 o                         
  -5  10   7          5.92          1.43        10.40 o                         
  -4  10   7         35.44         37.39        10.53 o                         
  -3  10   7         94.04        153.02        11.77 o                         
  -2  10   7         41.77         27.85         9.71 o                         
  -1  10   7         27.18         23.58        10.74 o                         
   0  10   7          0.01         -6.71         7.44 o                         
   1  10   7          6.82          2.89        10.31 o                         
   2  10   7         57.50        124.47        13.50 o                         
  -7  11   7        129.99        145.36        14.28 o                         
  -6  11   7         21.31         28.73        10.70 o                         
  -5  11   7          1.48          6.89        10.21 o                         
  -4  11   7         19.02         24.68        10.63 o                         
  -3  11   7        100.65         89.05        11.71 o                         
  -2  11   7        212.84        221.55        12.57 o                         
  -1  11   7          3.98          3.19         7.21 o                         
   0  11   7          4.20          8.92        10.17 o                         
   4 -15   8          3.22         -7.67        13.76 o                         
  -1 -14   8          6.69         -9.64         9.64 o                         
   0 -14   8        335.64        320.87        31.10 o                         
   1 -14   8         70.13         75.34        12.50 o                         
   2 -14   8        865.27        828.23        17.70 o                         
   3 -14   8         10.45         -3.05        12.45 o                         
   4 -14   8         16.01         18.28        10.91 o                         
   5 -14   8         57.55         41.63        12.26 o                         
   6 -14   8        201.22        188.78        10.36 o                         
  -2 -13   8         88.15         78.85        11.79 o                         
  -1 -13   8        125.62        116.95        14.28 o                         
   0 -13   8         16.40         -2.07         7.14 o                         
   1 -13   8       1217.11       1206.54        89.68 o                         
   2 -13   8        111.86        103.99        11.57 o                         
   3 -13   8        122.44        131.84        11.92 o                         
   4 -13   8          3.69         -2.23        10.57 o                         
   5 -13   8        172.74        190.50        11.35 o                         
   6 -13   8        513.43        471.14        12.55 o                         
   7 -13   8          3.06         -6.78         9.75 o                         
  -4 -12   8        168.10        165.61        13.74 o                         
  -3 -12   8        230.85        212.87        12.13 o                         
  -2 -12   8        211.16        216.08        12.10 o                         
  -1 -12   8          0.66         -4.76         8.46 o                         
   0 -12   8        460.52        449.67        18.03 o                         
   1 -12   8         66.68         72.06         6.60 o                         
   2 -12   8        762.24        832.23        16.27 o                         
   3 -12   8         35.90         36.56         9.74 o                         
   4 -12   8        111.07        100.84         9.62 o                         
   5 -12   8        760.73        745.46        14.95 o                         
   6 -12   8         49.65         54.71         8.33 o                         
   7 -12   8        587.82        468.67        12.69 o                         
   8 -12   8         93.09         74.91         9.57 o                         
  -5 -11   8         67.46         73.03        12.48 o                         
  -4 -11   8        331.48        308.33        12.93 o                         
  -3 -11   8        546.79        601.47        15.16 o                         
  -2 -11   8          0.39         -0.87         9.11 o                         
  -1 -11   8        120.71        106.89        10.04 o                         
   0 -11   8          0.23         -2.43         6.01 o                         
   1 -11   8       2786.66       2956.50       223.38 o                         
   2 -11   8        724.10        730.45        14.72 o                         
   3 -11   8        243.28        263.56        11.98 o                         
   4 -11   8          7.24          8.35         8.69 o                         
   5 -11   8        143.75        169.98        10.37 o                         
   6 -11   8       1315.66       1161.61        22.85 o                         
   7 -11   8          2.61          7.53         7.75 o                         
   8 -11   8         69.33         61.57         9.87 o                         
   9 -11   8         16.35         25.90         9.62 o                         
  -6 -10   8          2.00         -0.42        10.81 o                         
  -5 -10   8        223.15        192.67        12.45 o                         
  -4 -10   8        451.05        525.14        14.59 o                         
  -3 -10   8        207.49        169.50        10.78 o                         
  -2 -10   8        139.11        151.11         9.94 o                         
  -1 -10   8         10.49          8.51         7.25 o                         
   0 -10   8       1256.27       1310.31        20.41 o                         
   1 -10   8       1343.50       1362.99        15.45 o                         
   2 -10   8        462.10        521.51        13.48 o                         
   3 -10   8        573.16        552.04        12.62 o                         
   4 -10   8         67.91         71.21         9.45 o                         
   5 -10   8       1507.71       1456.70        16.79 o                         
   6 -10   8        195.57        149.27         6.25 o                         
   7 -10   8        863.87        745.34        12.98 o                         
   8 -10   8        262.40        248.39        10.90 o                         
   9 -10   8          8.66         13.48         8.36 o                         
  10 -10   8         71.39         87.81        10.81 o                         
  -7  -9   8          0.50         -5.66        11.50 o                         
  -6  -9   8          0.46         -7.67        10.64 o                         
  -5  -9   8        908.64        909.58        17.05 o                         
  -4  -9   8        238.43        207.64        11.41 o                         
  -3  -9   8       2929.57       3048.13        24.20 o                         
  -2  -9   8        106.73        101.95         9.15 o                         
  -1  -9   8          7.28          9.61         5.62 o                         
   0  -9   8       1450.56       1500.09        11.10 o                         
   1  -9   8       1567.96       1694.81        45.73 o                         
   2  -9   8       2475.98       2428.96        36.95 o                         
   3  -9   8          0.24         -6.61         7.84 o                         
   4  -9   8        280.73        300.91        10.42 o                         
   5  -9   8         14.28          3.29         7.49 o                         
   6  -9   8       2089.40       1913.21        80.01 o                         
   7  -9   8        641.82        602.63        38.23 o                         
   8  -9   8        156.94        143.29         9.33 o                         
   9  -9   8          4.39         -2.97         8.04 o                         
  10  -9   8          4.17         -5.70         9.86 o                         
  -8  -8   8         62.18         54.63        10.80 o                         
  -7  -8   8         27.40         31.31        11.64 o                         
  -6  -8   8          6.41          0.08        10.91 o                         
  -5  -8   8        176.05        133.74        10.67 o                         
  -4  -8   8       2260.77       2260.02        21.23 o                         
  -3  -8   8          4.37         -0.53         8.28 o                         
  -2  -8   8       1191.85       1239.91        14.72 o                         
  -1  -8   8        327.38        334.58        10.60 o                         
   0  -8   8       1329.33       1469.92        27.60 o                         
   1  -8   8       8935.62       8948.20        64.93 o                         
   2  -8   8        651.75        850.27         9.91 o                         
   3  -8   8       2931.94       2772.63        19.46 o                         
   4  -8   8          0.02         -1.39         7.29 o                         
   5  -8   8       1237.22       1266.06        14.27 o                         
   6  -8   8        654.97        580.33        15.73 o                         
   7  -8   8        509.76        525.03        15.31 o                         
   8  -8   8        164.68        154.37         6.53 o                         
   9  -8   8          6.15         10.39         6.36 o                         
  10  -8   8         89.54         83.30         7.40 o                         
  11  -8   8         10.53         14.15         8.20 o                         
  -9  -7   8        133.37        162.21        12.05 o                         
  -8  -7   8        237.97        220.65        14.34 o                         
  -7  -7   8        226.09        242.60        12.79 o                         
  -6  -7   8          0.24         -9.78         9.78 o                         
  -5  -7   8        442.45        462.60        12.57 o                         
  -4  -7   8         28.67         30.82         8.23 o                         
  -3  -7   8       1744.84       1706.55        17.18 o                         
  -2  -7   8        189.52        155.43         5.62 o                         
  -1  -7   8        247.67        280.30         6.12 o                         
   0  -7   8       4429.99       4675.81        35.09 o                         
   1  -7   8        209.49        339.65         4.39 o                         
   2  -7   8       8307.53       8208.23       134.14 o                         
   3  -7   8        198.64        158.10         7.77 o                         
   4  -7   8          7.61         90.41        30.62 o                         
   5  -7   8       1149.03       1083.79         8.34 o                         
   6  -7   8        865.50        898.28        12.71 o                         
   7  -7   8       1852.80       1852.91         9.76 o                         
   8  -7   8          4.73         12.69         5.75 o                         
   9  -7   8          4.14          6.21         6.17 o                         
  10  -7   8          9.97          8.61         6.52 o                         
  11  -7   8        141.21        133.97         7.57 o                         
  -9  -6   8        312.13        256.94        20.16 o                         
  -8  -6   8        329.45        316.51        26.43 o                         
  -7  -6   8        377.56        333.31        12.13 o                         
  -6  -6   8        113.40        135.61         9.99 o                         
  -5  -6   8        349.49        329.68        10.54 o                         
  -4  -6   8       3798.69       3646.14        23.30 o                         
  -3  -6   8       1581.01       1591.09        15.23 o                         
  -2  -6   8        538.42        572.50         6.95 o                         
  -1  -6   8         73.14         97.03         4.58 o                         
   0  -6   8        103.67        151.24        10.28 o                         
   1  -6   8       6617.99       6558.50        39.35 o                         
   2  -6   8        922.55        782.84        17.02 o                         
   3  -6   8        896.19        813.80         8.97 o                         
   4  -6   8         14.17         29.19         6.70 o                         
   5  -6   8       1035.17       1118.57        19.75 o                         
   6  -6   8       2727.12       2646.87        17.69 o                         
   7  -6   8        105.85        108.83         4.99 o                         
   8  -6   8        647.33        645.76        15.84 o                         
   9  -6   8          3.30          0.72         6.11 o                         
  10  -6   8         16.00         14.45         6.03 o                         
  11  -6   8         31.41         52.98        10.39 o                         
 -10  -5   8         97.88         75.72        12.21 o                         
  -9  -5   8        364.24        341.60        20.92 o                         
  -8  -5   8        114.36        107.64         7.22 o                         
  -7  -5   8        562.46        592.09        11.06 o                         
  -6  -5   8         29.47         25.03         8.63 o                         
  -5  -5   8       1279.22       1222.75        13.43 o                         
  -4  -5   8       2387.51       2408.65        10.40 o                         
  -3  -5   8       4751.84       5073.29        52.17 o                         
  -2  -5   8       2360.09       2357.36        10.83 o                         
  -1  -5   8        111.32        120.74         6.15 o                         
   0  -5   8       7531.51       8201.71        32.45 o                         
   1  -5   8         97.20         41.81         8.87 o                         
   2  -5   8       8588.52       8626.03        22.00 o                         
   3  -5   8        807.97        722.57        16.60 o                         
   4  -5   8        178.22        192.44         3.39 o                         
   5  -5   8       1304.76       1324.27        16.04 o                         
   6  -5   8        293.70        326.20         7.48 o                         
   7  -5   8       1155.81       1185.19         8.11 o                         
   8  -5   8         14.84         16.92         4.90 o                         
   9  -5   8         14.62          5.34         5.87 o                         
  10  -5   8         27.18         38.30        10.56 o                         
  11  -5   8         39.48         35.54        12.26 o                         
 -10  -4   8        135.21        146.42         7.39 o                         
  -9  -4   8         43.38         43.98         5.28 o                         
  -8  -4   8        816.68        892.42        11.02 o                         
  -7  -4   8          1.01          1.19         4.30 o                         
  -6  -4   8         26.25         20.28         4.65 o                         
  -5  -4   8        950.23        963.25        13.01 o                         
  -4  -4   8       3069.79       3255.33        46.80 o                         
  -3  -4   8       5319.38       5182.35        31.74 o                         
  -2  -4   8         97.57        135.20         2.56 o                         
  -1  -4   8        758.41        933.65        12.19 o                         
   0  -4   8        413.29        351.38         3.77 o                         
   1  -4   8      12192.16      12215.72        95.21 o                         
   2  -4   8       4416.15       4169.06        24.67 o                         
   3  -4   8       1087.30       1043.21        15.58 o                         
   4  -4   8          7.82          3.09         2.32 o                         
   5  -4   8        323.08        389.93         8.68 o                         
   6  -4   8       1634.10       1583.68        14.84 o                         
   7  -4   8          2.36          9.78         5.93 o                         
   8  -4   8          4.53          3.32         4.68 o                         
   9  -4   8         26.48         23.32         9.23 o                         
  10  -4   8         80.11         56.72        10.63 o                         
 -11  -3   8          0.12         -5.40        10.46 o                         
 -10  -3   8         10.79          6.06         6.56 o                         
  -9  -3   8        683.12        731.51        23.54 o                         
  -8  -3   8          1.39          7.03         6.55 o                         
  -7  -3   8        395.21        434.22        10.53 o                         
  -6  -3   8         59.13         47.38         4.01 o                         
  -5  -3   8        821.58        855.52         6.02 o                         
  -4  -3   8       3970.86       3903.93        45.58 o                         
  -3  -3   8        426.17        525.21         8.64 o                         
  -2  -3   8       2081.99       1972.09        28.27 o                         
  -1  -3   8       1599.64       1858.55        10.98 o                         
   0  -3   8       4124.10       4408.13        14.70 o                         
   1  -3   8       9517.77       9140.80        63.50 o                         
   2  -3   8       3886.03       4185.23        53.96 o                         
   3  -3   8       3529.97       3348.50        41.54 o                         
   4  -3   8         50.86         62.00         3.74 o                         
   5  -3   8       1785.88       1704.45        18.51 o                         
   6  -3   8        140.50        158.78         5.10 o                         
   7  -3   8       2222.60       2010.67        17.76 o                         
   8  -3   8        207.69        220.18        11.49 o                         
   9  -3   8         47.96         54.00         6.88 o                         
  10  -3   8         70.44         81.93        11.44 o                         
 -11  -2   8          1.24          2.33         8.49 o                         
 -10  -2   8        259.43        257.99        16.58 o                         
  -9  -2   8          0.44          4.93         6.60 o                         
  -8  -2   8       1415.08       1540.12        20.77 o                         
  -7  -2   8        135.02        122.40         4.63 o                         
  -6  -2   8         11.00          4.17         4.67 o                         
  -5  -2   8       2006.57       2015.20        27.27 o                         
  -4  -2   8       1530.70       1651.23         8.03 o                         
  -3  -2   8       9562.61       9402.21        58.82 o                         
  -2  -2   8         21.46         13.47         2.58 o                         
  -1  -2   8       2389.40       3121.28        27.89 o                         
   0  -2   8         40.20         22.14         2.29 o                         
   1  -2   8      12347.00      13508.33        99.01 o                         
   2  -2   8       4275.57       3874.33        82.39 o                         
   3  -2   8        861.68        951.56         5.76 o                         
   4  -2   8        389.40        409.84         3.97 o                         
   5  -2   8        172.25        187.16        10.86 o                         
   6  -2   8       1313.90       1236.79        14.25 o                         
   7  -2   8        166.16        199.11         9.65 o                         
   8  -2   8          4.36         13.50         8.20 o                         
   9  -2   8         50.15         42.84         6.96 o                         
  10  -2   8         10.27         -0.71         9.43 o                         
 -11  -1   8         21.25         20.44         9.39 o                         
 -10  -1   8          8.74          5.29         8.51 o                         
  -9  -1   8       1116.26       1191.85        15.79 o                         
  -8  -1   8        274.77        247.37         5.47 o                         
  -7  -1   8        583.17        556.01         7.71 o                         
  -6  -1   8        398.76        428.96         6.68 o                         
  -5  -1   8        525.21        560.99        12.29 o                         
  -4  -1   8       9864.51      10063.96        56.38 o                         
  -3  -1   8        136.72        100.31         3.01 o                         
  -2  -1   8       2070.03       2133.48        18.04 o                         
  -1  -1   8        462.21        568.56         3.65 o                         
   0  -1   8       2068.50       2144.89        26.63 o                         
   1  -1   8       9207.00       8970.61       232.37 o                         
   2  -1   8       1407.81       1568.80        61.40 o                         
   3  -1   8       1241.89       1279.16        13.12 o                         
   4  -1   8         22.55         10.29         6.63 o                         
   5  -1   8        560.58        467.59        10.01 o                         
   6  -1   8        409.93        453.39        11.32 o                         
   7  -1   8         90.64         83.13         8.87 o                         
   8  -1   8        122.22        142.77         9.54 o                         
   9  -1   8          2.13         15.77         9.60 o                         
  10  -1   8         41.75         22.24        11.41 o                         
 -11   0   8          2.28          5.36         9.12 o                         
 -10   0   8        263.88        300.89        12.10 o                         
  -9   0   8        347.53        326.53        10.83 o                         
  -8   0   8        797.37        876.61        38.61 o                         
  -7   0   8        368.73        367.98        49.28 o                         
  -6   0   8         47.61         53.84         3.39 o                         
  -5   0   8       2442.58       2584.19        28.32 o                         
  -4   0   8        318.52        225.37         3.81 o                         
  -3   0   8       8386.13       8674.55        69.55 o                         
  -2   0   8          2.26         52.68         4.95 o                         
  -1   0   8          3.88         10.02         2.38 o                         
   0   0   8       5011.87       5198.41        39.39 o                         
   1   0   8        746.17        842.21        17.10 o                         
   2   0   8       8840.15       8114.43       238.92 o                         
   3   0   8        303.45        320.86         5.59 o                         
   4   0   8         49.72         72.65         5.29 o                         
   5   0   8        659.32        642.86        11.37 o                         
   6   0   8        897.50        757.49        13.16 o                         
   7   0   8       1271.89       1342.36        16.55 o                         
   8   0   8         55.94         61.30         9.35 o                         
   9   0   8         11.33         13.74         8.74 o                         
  10   0   8          0.21          8.83        11.20 o                         
 -11   1   8          4.45          6.88        10.25 o                         
 -10   1   8         34.04         13.42         9.71 o                         
  -9   1   8        474.57        509.40        12.04 o                         
  -8   1   8       1035.88       1003.85        72.60 o                         
  -7   1   8        218.39        248.41        11.05 o                         
  -6   1   8          5.78         13.38         3.37 o                         
  -5   1   8         74.70         59.15         4.03 o                         
  -4   1   8       7963.05       7964.11        91.90 o                         
  -3   1   8       4769.87       4549.55        54.76 o                         
  -2   1   8        556.28        462.61         5.64 o                         
  -1   1   8       1400.25       1594.80         6.39 o                         
   0   1   8       1094.77       1221.93         7.02 o                         
   1   1   8       4068.82       3571.49        62.15 o                         
   2   1   8         19.88        128.03        55.89 o                         
   3   1   8        192.51        174.86        10.98 o                         
   4   1   8        239.36        204.72         4.82 o                         
   5   1   8        230.30        138.03         9.36 o                         
   6   1   8        585.43        655.33        12.79 o                         
   7   1   8         22.08         63.90         9.79 o                         
   8   1   8         28.49         52.14         9.50 o                         
   9   1   8          0.18         -8.33        10.88 o                         
  10   1   8          8.68          1.80         9.10 o                         
 -11   2   8         35.49         26.72         9.94 o                         
 -10   2   8        232.20        231.11        10.83 o                         
  -9   2   8       1403.24       1363.26        16.99 o                         
  -8   2   8        383.82        439.83        17.90 o                         
  -7   2   8        906.15        867.96        35.48 o                         
  -6   2   8          3.41         -0.98         4.48 o                         
  -5   2   8       1857.27       1955.68        14.13 o                         
  -4   2   8       1535.32       1412.27         8.77 o                         
  -3   2   8       4497.11       4507.12        43.45 o                         
  -2   2   8        753.74        657.60        11.73 o                         
  -1   2   8       1707.15       1749.05        39.80 o                         
   0   2   8       3129.11       3104.52        25.47 o                         
   1   2   8        649.96        730.70         6.68 o                         
   2   2   8       2127.29       2080.65        18.69 o                         
   3   2   8        401.59        435.53         5.94 o                         
   4   2   8          9.68          4.27         7.87 o                         
   5   2   8        266.28        259.98        10.00 o                         
   6   2   8         23.25         21.25         9.69 o                         
   7   2   8        426.95        486.17        13.47 o                         
   8   2   8          1.32          0.51        10.93 o                         
   9   2   8          0.32         12.64        11.25 o                         
 -11   3   8          0.00          4.14        10.76 o                         
 -10   3   8        244.25        234.39        11.60 o                         
  -9   3   8         25.63         57.14        10.13 o                         
  -8   3   8       1139.80       1157.54        15.14 o                         
  -7   3   8         34.27         13.98         7.00 o                         
  -6   3   8         11.35         17.39         7.13 o                         
  -5   3   8        252.28        270.79         8.23 o                         
  -4   3   8       2383.25       2579.64        16.59 o                         
  -3   3   8       2671.49       2428.41        15.63 o                         
  -2   3   8         47.08         54.97         3.62 o                         
  -1   3   8        142.74        134.24        10.19 o                         
   0   3   8        142.54        130.72         4.26 o                         
   1   3   8       2586.02       2360.92        22.32 o                         
   2   3   8       1850.11       2040.51        20.45 o                         
   3   3   8        563.71        545.72         6.80 o                         
   4   3   8         80.39         99.67         9.05 o                         
   5   3   8          3.09         -1.22         5.84 o                         
   6   3   8        284.07        301.49        12.33 o                         
   7   3   8         47.84         71.19        10.75 o                         
   8   3   8          2.80         11.53        10.26 o                         
   9   3   8         14.26          5.84        11.59 o                         
 -11   4   8         11.91         16.32         9.69 o                         
 -10   4   8         47.54         53.81         9.94 o                         
  -9   4   8        863.38        922.78        15.62 o                         
  -8   4   8          0.26          6.35         8.98 o                         
  -7   4   8       1118.60       1030.50        27.17 o                         
  -6   4   8         21.12          2.02         8.32 o                         
  -5   4   8        449.34        506.28        10.56 o                         
  -4   4   8       4366.55       4054.25        21.61 o                         
  -3   4   8        261.41        269.21         8.83 o                         
  -2   4   8       2474.60       2389.11        36.39 o                         
  -1   4   8         22.01         16.76         4.12 o                         
   0   4   8        871.88        798.73         7.38 o                         
   1   4   8        585.30        728.49        26.02 o                         
   2   4   8        319.83        246.85         6.03 o                         
   3   4   8         21.28         38.60         5.04 o                         
   5   4   8        309.41        273.14        10.61 o                         
   6   4   8         70.57        130.43        12.02 o                         
   7   4   8        129.53        130.64        12.79 o                         
   8   4   8         17.45         31.60        10.21 o                         
 -11   5   8         12.42         17.25        10.65 o                         
 -10   5   8        303.87        308.23        12.15 o                         
  -9   5   8          2.71          9.99         9.03 o                         
  -8   5   8        890.91        894.14        10.02 o                         
  -7   5   8        178.19        151.47         9.31 o                         
  -6   5   8          1.73          9.27         7.83 o                         
  -5   5   8        452.21        428.89        11.04 o                         
  -4   5   8        607.95        651.19        11.98 o                         
  -3   5   8       1859.85       1710.48        15.94 o                         
  -2   5   8        503.26        456.63         8.23 o                         
  -1   5   8         57.57         73.39         6.23 o                         
   0   5   8        643.72        648.11        14.07 o                         
   1   5   8        826.39        696.26         9.41 o                         
   2   5   8        643.59        725.11         8.32 o                         
   3   5   8         56.29         40.18         9.86 o                         
   4   5   8         75.11         48.25         7.09 o                         
   5   5   8          7.14         23.94         6.74 o                         
   6   5   8        446.63        384.43        13.77 o                         
   7   5   8         19.23         54.86        11.66 o                         
 -10   6   8         23.92         15.40         8.54 o                         
  -9   6   8        205.35        214.46        11.14 o                         
  -8   6   8        329.66        308.58        10.36 o                         
  -7   6   8         42.81         41.16         8.94 o                         
  -6   6   8         36.11         35.73         8.76 o                         
  -5   6   8        297.73        286.89        10.26 o                         
  -4   6   8       1413.47       1314.39        15.42 o                         
  -3   6   8        254.96        311.41        11.04 o                         
  -2   6   8       1021.10        895.59         8.76 o                         
  -1   6   8        374.11        347.08        11.81 o                         
   0   6   8         87.58         69.65         8.88 o                         
   1   6   8        839.62        902.73        10.54 o                         
   2   6   8         57.05         44.38         6.01 o                         
   3   6   8        334.65        409.24        12.97 o                         
   4   6   8          0.17         -5.91         7.29 o                         
   5   6   8         12.23          4.98         7.84 o                         
   6   6   8         66.41         94.92        10.93 o                         
 -10   7   8        247.52        229.37        10.56 o                         
  -9   7   8         92.14         82.36        10.06 o                         
  -8   7   8        937.79        903.49        60.20 o                         
  -7   7   8        179.62        157.49        10.82 o                         
  -6   7   8         93.38         76.24        10.21 o                         
  -5   7   8        776.11        759.45        13.94 o                         
  -4   7   8         70.24        112.07        10.08 o                         
  -3   7   8       1622.80       1438.06        16.63 o                         
  -2   7   8          0.61          1.28         8.08 o                         
  -1   7   8         23.61         18.02         5.58 o                         
   0   7   8        640.97        643.94        28.11 o                         
   1   7   8          0.75         23.16         6.01 o                         
   2   7   8        348.44        365.10        12.01 o                         
   3   7   8         26.01         62.16        13.53 o                         
   4   7   8          0.95         -2.47         6.96 o                         
   5   7   8         16.58         32.55         8.01 o                         
 -10   8   8         14.11         17.30         9.96 o                         
  -9   8   8        166.00        167.84        34.21 o                         
  -8   8   8        366.15        335.94        38.38 o                         
  -7   8   8         82.68         78.37        11.27 o                         
  -6   8   8         12.12          8.64        10.98 o                         
  -5   8   8         73.15         69.24        11.21 o                         
  -4   8   8        655.86        612.30        13.59 o                         
  -3   8   8        225.52        264.30        11.15 o                         
  -2   8   8        209.79        153.52        10.75 o                         
  -1   8   8          1.70         -3.93         9.53 o                         
   0   8   8          4.69          3.19         6.01 o                         
   1   8   8        412.82        412.92        10.24 o                         
   2   8   8          0.06         10.36        10.87 o                         
   3   8   8         55.86         60.44         9.86 o                         
   4   8   8          3.16         -0.29         7.70 o                         
   5   8   8         26.80         18.75        10.14 o                         
  -9   9   8        143.44        140.36        29.53 o                         
  -8   9   8         19.90         31.61        10.33 o                         
  -7   9   8        178.12        176.45        13.28 o                         
  -6   9   8         25.57          5.33        11.76 o                         
  -5   9   8        125.90        139.49        10.97 o                         
  -4   9   8        167.90        206.55        12.03 o                         
  -3   9   8        263.83        193.01        11.04 o                         
  -2   9   8        365.74        376.06        13.24 o                         
  -1   9   8          2.12         -2.24         9.67 o                         
   0   9   8         60.04         69.63        10.41 o                         
   2   9   8        113.96        119.73        11.84 o                         
   3   9   8         23.22         45.54        10.97 o                         
  -8  10   8        140.16        165.35        14.46 o                         
  -7  10   8          1.35          0.22        12.19 o                         
  -6  10   8          6.91         14.70        12.26 o                         
  -5  10   8         46.57         59.92        11.46 o                         
  -4  10   8        206.39        207.08        12.66 o                         
  -3  10   8         98.44        127.88        12.07 o                         
  -2  10   8         15.87         -6.10        11.37 o                         
  -1  10   8          6.65          9.19         9.51 o                         
   0  10   8          3.50         11.43        10.45 o                         
   1  10   8         58.67         57.45        12.06 o                         
  -5  11   8         12.03         18.78        12.68 o                         
  -4  11   8        279.65        314.91        14.74 o                         
  -3  11   8         11.90          5.92        11.87 o                         
  -2  11   8        199.56        199.08        13.05 o                         
  -1  11   8          0.75         -0.95        10.06 o                         
  -1 -14   9         36.56         32.89        10.44 o                         
   0 -14   9        968.84        917.13        17.48 o                         
   1 -14   9          0.53         -7.01        13.33 o                         
   2 -14   9        303.31        321.05        15.87 o                         
   3 -14   9         22.79         14.94        13.47 o                         
   4 -14   9        147.99        170.41        14.12 o                         
   5 -14   9        485.17        472.98        14.57 o                         
  -2 -13   9          0.72         -5.51         9.30 o                         
  -1 -13   9        369.42        363.07        16.63 o                         
   0 -13   9         26.83         27.55         7.25 o                         
   1 -13   9        421.69        470.31        15.82 o                         
   2 -13   9         92.01         83.37        11.44 o                         
   3 -13   9         92.29         93.54        11.25 o                         
   4 -13   9        482.16        481.16        15.06 o                         
   5 -13   9         72.52         77.52        11.69 o                         
   6 -13   9        594.17        506.48        41.81 o                         
   7 -13   9         17.52         10.65         9.30 o                         
  -3 -12   9         34.20         32.39        10.60 o                         
  -2 -12   9          1.36          4.34         7.36 o                         
  -1 -12   9          0.42         -1.42        10.09 o                         
   0 -12   9        918.88        966.28        11.68 o                         
   1 -12   9        364.58        331.61         8.29 o                         
   2 -12   9         70.87         81.30        10.51 o                         
   3 -12   9          0.49          7.52        10.19 o                         
   4 -12   9         51.31         61.02         9.71 o                         
   5 -12   9        824.74        815.67        15.14 o                         
   6 -12   9        136.59         95.43         6.70 o                         
   7 -12   9         73.75         56.97         8.92 o                         
   8 -12   9          9.09          3.31         7.77 o                         
  -5 -11   9        240.55        242.11        14.12 o                         
  -4 -11   9        110.33        104.67        10.54 o                         
  -3 -11   9         82.53         91.69        10.61 o                         
  -2 -11   9          7.52          8.83         6.59 o                         
  -1 -11   9       1464.28       1537.07        57.37 o                         
   0 -11   9        481.63        539.72        23.71 o                         
   1 -11   9       1700.62       1710.47        22.94 o                         
   2 -11   9        178.86        172.45        11.03 o                         
   3 -11   9          0.17          0.78         8.92 o                         
   4 -11   9       1122.79       1137.45        16.40 o                         
   5 -11   9         13.12          5.60         9.38 o                         
   6 -11   9        597.42        535.55        37.83 o                         
   7 -11   9         42.70         30.93         8.11 o                         
   8 -11   9         95.29         81.71         9.42 o                         
   9 -11   9        141.11        134.26         9.39 o                         
  -6 -10   9         87.35         96.21        11.44 o                         
  -5 -10   9         94.73         74.66        11.88 o                         
  -4 -10   9        591.59        618.02        14.70 o                         
  -3 -10   9          0.01         -9.07         9.07 o                         
  -2 -10   9         59.84         43.34         6.89 o                         
  -1 -10   9        325.02        359.62         8.17 o                         
   0 -10   9       1275.54       1330.69        34.63 o                         
   1 -10   9       1244.27       1288.28        29.37 o                         
   2 -10   9         16.48         25.12         8.80 o                         
   3 -10   9        483.78        481.20        12.04 o                         
   4 -10   9         71.04         45.15         9.54 o                         
   5 -10   9       2350.92       2310.99        20.53 o                         
   6 -10   9        642.35        535.91        46.88 o                         
   7 -10   9         55.32         42.71         5.75 o                         
   8 -10   9          0.34          0.49         8.21 o                         
   9 -10   9         48.50         37.13         9.83 o                         
  10 -10   9        179.03        184.81        11.09 o                         
  -7  -9   9         64.81         60.02        11.59 o                         
  -6  -9   9         57.00         36.85        11.33 o                         
  -5  -9   9       1631.91       1625.50        20.93 o                         
  -4  -9   9         22.03         33.48        10.45 o                         
  -3  -9   9        759.77        760.31        15.10 o                         
  -2  -9   9         12.75          6.19         6.04 o                         
  -1  -9   9        825.48        899.30        33.04 o                         
   0  -9   9       2449.14       2484.34        13.85 o                         
   1  -9   9        488.39        588.61        14.57 o                         
   2  -9   9       1029.18        942.02        19.94 o                         
   3  -9   9         58.17         41.96         8.21 o                         
   4  -9   9       1691.84       1679.26        17.18 o                         
   5  -9   9       1123.59       1002.14        14.18 o                         
   6  -9   9        956.40        872.88        87.55 o                         
   7  -9   9        316.28        305.59         7.33 o                         
   8  -9   9         10.88         10.32         8.56 o                         
   9  -9   9        260.32        245.75        11.29 o                         
  10  -9   9          2.47          3.64         9.39 o                         
  -8  -8   9         17.25         38.23        12.12 o                         
  -7  -8   9          7.75        -11.36        11.36 o                         
  -6  -8   9        559.54        501.36        14.01 o                         
  -5  -8   9         24.90         22.82        10.36 o                         
  -4  -8   9       1704.93       1769.18        19.68 o                         
  -3  -8   9          8.18          7.16         5.97 o                         
  -2  -8   9          1.81         -2.49         5.55 o                         
  -1  -8   9       1648.31       1757.78        29.99 o                         
   0  -8   9        557.44        691.61        24.00 o                         
   1  -8   9       2716.92       2683.36        55.15 o                         
   2  -8   9         45.64         38.31         5.59 o                         
   3  -8   9        856.75        942.49        13.28 o                         
   4  -8   9        307.22        234.99         9.52 o                         
   5  -8   9       2225.70       2319.34        19.04 o                         
   6  -8   9        977.82        877.66        21.13 o                         
   7  -8   9         29.40         27.56         4.50 o                         
   8  -8   9         73.12         76.84         6.46 o                         
   9  -8   9          6.64          7.74         6.47 o                         
  10  -8   9        320.36        295.75         8.98 o                         
  11  -8   9         43.75         57.79        10.48 o                         
  -9  -7   9        113.73        128.05        12.09 o                         
  -8  -7   9         14.42         10.89         7.67 o                         
  -7  -7   9         63.79         45.37        11.12 o                         
  -6  -7   9          2.67          0.05         9.45 o                         
  -5  -7   9       2950.99       2792.06        23.24 o                         
  -4  -7   9        133.40        137.99         9.40 o                         
  -3  -7   9       1377.03       1431.48        34.45 o                         
  -2  -7   9        702.02        741.27         8.96 o                         
  -1  -7   9        111.80        180.85        11.80 o                         
   0  -7   9       8044.08       8157.85        68.60 o                         
   1  -7   9        179.53        139.54        12.63 o                         
   2  -7   9       1109.77       1059.02        13.21 o                         
   3  -7   9        248.82        220.71         8.75 o                         
   4  -7   9       1240.96       1286.59        13.92 o                         
   5  -7   9       3151.14       3005.63        13.09 o                         
   6  -7   9        247.55        233.55         8.98 o                         
   7  -7   9        175.39        193.08         5.74 o                         
   8  -7   9          5.68         10.45         4.86 o                         
   9  -7   9        338.58        333.49         8.37 o                         
  10  -7   9         71.20        104.72         7.14 o                         
  -9  -6   9         87.14         87.42        20.31 o                         
  -8  -6   9        116.48        107.42         7.47 o                         
  -7  -6   9          2.96          6.73        10.26 o                         
  -6  -6   9       1228.40       1196.39        16.88 o                         
  -5  -6   9        705.28        722.30        13.48 o                         
  -4  -6   9       2317.05       2379.54        13.19 o                         
  -3  -6   9        382.00        350.05        14.86 o                         
  -2  -6   9         23.20         30.94         4.57 o                         
  -1  -6   9       7891.63       8069.43        61.60 o                         
   0  -6   9          2.70         78.25         4.59 o                         
   1  -6   9      12978.38      12967.95       100.63 o                         
   2  -6   9        110.64         61.67         4.78 o                         
   3  -6   9         32.23         26.84         2.70 o                         
   4  -6   9       2121.41       2033.70        10.20 o                         
   5  -6   9        204.81        240.06         9.37 o                         
   6  -6   9       3353.26       3321.91        27.24 o                         
   7  -6   9        173.87        181.61         5.22 o                         
   8  -6   9         98.61         96.49         5.09 o                         
   9  -6   9          0.39          4.39         5.72 o                         
  10  -6   9         55.17         34.92         9.55 o                         
 -10  -5   9         94.75         82.82        10.95 o                         
  -9  -5   9        368.55        372.94         9.15 o                         
  -8  -5   9         47.88         40.16         6.70 o                         
  -7  -5   9          0.17         -1.66         6.54 o                         
  -6  -5   9        257.58        273.19        10.75 o                         
  -5  -5   9       1342.36       1406.20        10.32 o                         
  -4  -5   9       2469.70       2582.09        12.74 o                         
  -3  -5   9        955.06       1052.42         8.43 o                         
  -2  -5   9          4.33          9.09         4.01 o                         
  -1  -5   9        512.29        419.28         5.57 o                         
   0  -5   9       5716.31       5798.14        28.51 o                         
   1  -5   9       2344.81       2038.90         9.29 o                         
   2  -5   9        231.31        190.90         5.84 o                         
   3  -5   9        247.41        242.36         7.26 o                         
   4  -5   9        379.66        423.97         7.51 o                         
   5  -5   9       4401.90       4375.45        15.58 o                         
   6  -5   9         60.43         78.46         5.93 o                         
   7  -5   9        187.93        222.17         6.64 o                         
   8  -5   9          6.61         -0.95         4.69 o                         
   9  -5   9        184.45        125.05        10.10 o                         
  10  -5   9        112.67        150.00        12.27 o                         
 -10  -4   9        355.41        373.32        26.56 o                         
  -9  -4   9         13.55         15.06         5.72 o                         
  -8  -4   9        239.67        240.19         5.77 o                         
  -7  -4   9        103.27         99.02         6.56 o                         
  -6  -4   9       1339.26       1357.73        22.85 o                         
  -5  -4   9       3514.49       3513.97        13.53 o                         
  -4  -4   9       1541.01       1637.00        12.27 o                         
  -3  -4   9       2193.78       2252.54        10.28 o                         
  -2  -4   9         36.66         38.64         3.85 o                         
  -1  -4   9       2466.10       2441.25        10.39 o                         
   0  -4   9       4095.09       3974.10        13.47 o                         
   1  -4   9       2072.72       1974.69        21.40 o                         
   2  -4   9        743.07        697.99         5.70 o                         
   3  -4   9        124.48        159.77         5.72 o                         
   4  -4   9       2545.42       2255.88        45.27 o                         
   5  -4   9         23.48         33.24         5.89 o                         
   6  -4   9        707.93        727.40         7.94 o                         
   7  -4   9         32.37         42.52         9.86 o                         
   8  -4   9         32.44         18.64         6.18 o                         
   9  -4   9         44.86         52.64         7.08 o                         
  10  -4   9          6.97          3.78         9.71 o                         
 -11  -3   9         42.74         45.28        10.22 o                         
 -10  -3   9          4.00         -1.78         6.97 o                         
  -9  -3   9        616.06        640.72         9.56 o                         
  -8  -3   9         42.80         35.36         4.74 o                         
  -7  -3   9         61.90         61.11         4.50 o                         
  -6  -3   9       1198.90       1212.07         7.79 o                         
  -5  -3   9        627.19        688.79         6.05 o                         
  -4  -3   9       3488.83       3509.44        30.02 o                         
  -3  -3   9        290.48        256.59         8.75 o                         
  -2  -3   9       1328.65       1523.62         8.24 o                         
  -1  -3   9         34.80         19.68         3.02 o                         
   0  -3   9       8729.22       9269.01        28.28 o                         
   1  -3   9       3731.08       3285.29        37.14 o                         
   2  -3   9         29.35         41.96         3.60 o                         
   3  -3   9        131.71        163.11         4.22 o                         
   4  -3   9        225.10        260.78         3.70 o                         
   5  -3   9       2769.85       2709.33        33.95 o                         
   6  -3   9        731.65        750.26        12.45 o                         
   7  -3   9        610.03        598.82        12.78 o                         
   8  -3   9         32.45         37.09         6.90 o                         
   9  -3   9          0.06         -4.11         6.61 o                         
  10  -3   9         74.45         87.00        10.91 o                         
 -11  -2   9          1.73         13.36         9.64 o                         
 -10  -2   9        283.57        315.75        16.84 o                         
  -9  -2   9         40.98         39.30         6.62 o                         
  -8  -2   9        236.84        249.58         5.70 o                         
  -7  -2   9          5.43          0.13         4.35 o                         
  -6  -2   9        147.78        155.78         5.47 o                         
  -5  -2   9       4678.28       4460.48        37.20 o                         
  -4  -2   9        578.88        750.11        10.61 o                         
  -3  -2   9       2873.31       2690.08        20.54 o                         
  -2  -2   9       1044.83       1071.89         5.68 o                         
  -1  -2   9       2968.79       3335.43        25.75 o                         
   0  -2   9       6724.95       6235.48        43.36 o                         
   1  -2   9       1017.08       1020.53        37.87 o                         
   2  -2   9        708.81        709.78         6.38 o                         
   3  -2   9         33.13         15.92         2.45 o                         
   4  -2   9       2599.58       2307.72        92.53 o                         
   5  -2   9        430.17        447.61        10.59 o                         
   6  -2   9        219.59        232.02        10.33 o                         
   7  -2   9          4.53          5.39         8.35 o                         
   8  -2   9        115.62         76.71         9.60 o                         
   9  -2   9        242.17        199.03         7.75 o                         
  10  -2   9          1.79         15.08        11.42 o                         
 -11  -1   9        114.10        128.16        11.54 o                         
 -10  -1   9         46.35         65.99        10.40 o                         
  -9  -1   9        505.00        542.72         8.55 o                         
  -8  -1   9        147.32        130.08         5.24 o                         
  -7  -1   9         59.72         56.27         4.34 o                         
  -6  -1   9       2146.96       2124.72        28.14 o                         
  -5  -1   9         19.29         40.52         3.00 o                         
  -4  -1   9       5064.50       4807.05        29.18 o                         
  -3  -1   9        244.58        178.38         4.10 o                         
  -2  -1   9         48.34         39.49         2.07 o                         
  -1  -1   9       7738.89       7939.71        27.10 o                         
   0  -1   9        212.80        234.47         5.50 o                         
   1  -1   9       7878.52       7357.77       175.11 o                         
   2  -1   9          1.71          7.82         3.03 o                         
   3  -1   9         38.21         14.10         6.91 o                         
   4  -1   9        139.23        148.12         8.07 o                         
   5  -1   9        649.90        530.95        11.10 o                         
   6  -1   9        572.00        659.40        12.83 o                         
   7  -1   9         75.14         67.24         9.72 o                         
   8  -1   9          0.26          7.40         9.28 o                         
   9  -1   9         15.39         39.65         8.97 o                         
  10  -1   9        102.83         82.36        11.18 o                         
 -11   0   9         51.44         42.93        10.15 o                         
 -10   0   9        414.14        471.23        13.35 o                         
  -9   0   9        266.62        278.64        11.41 o                         
  -8   0   9          6.86         11.94         7.71 o                         
  -7   0   9        257.76        268.04        16.99 o                         
  -6   0   9         12.50         26.67         3.49 o                         
  -5   0   9       4175.94       4246.46        14.23 o                         
  -4   0   9       2220.11       1934.44        13.48 o                         
  -3   0   9        216.76        170.97         2.35 o                         
  -2   0   9       1480.04       1532.68        14.72 o                         
  -1   0   9       3687.71       4054.25        50.60 o                         
   0   0   9       2947.67       2713.06        29.74 o                         
   1   0   9         28.31         32.60         4.05 o                         
   2   0   9       2923.44       2844.44        30.85 o                         
   3   0   9        158.55        176.59         8.87 o                         
   4   0   9        212.84        146.14         5.06 o                         
   5   0   9       1065.72       1110.08        14.72 o                         
   6   0   9        136.49         98.42         9.57 o                         
   7   0   9        101.33        136.36         9.99 o                         
   8   0   9          0.30          2.57         9.76 o                         
   9   0   9         78.04         72.70        11.24 o                         
  10   0   9         30.37         44.77        10.85 o                         
 -11   1   9         65.32         66.90        10.56 o                         
 -10   1   9        195.77        182.25        11.92 o                         
  -9   1   9        292.71        363.15        11.97 o                         
  -8   1   9        396.84        366.87         7.24 o                         
  -7   1   9         93.66         86.10         5.53 o                         
  -6   1   9       1852.67       1933.07        14.28 o                         
  -5   1   9        355.03        290.36         5.63 o                         
  -4   1   9       4441.85       4559.52        20.20 o                         
  -3   1   9        154.82        110.93        11.97 o                         
  -2   1   9          0.35         -0.46         3.01 o                         
  -1   1   9       4656.81       4686.37        49.50 o                         
   0   1   9         46.78         89.98        17.78 o                         
   1   1   9       4370.58       4338.42        32.25 o                         
   2   1   9         13.87         25.94         4.21 o                         
   3   1   9          0.98         -1.79         4.21 o                         
   4   1   9        877.49        823.37         7.66 o                         
   5   1   9          1.33         18.20         9.24 o                         
   6   1   9        441.13        497.57        12.38 o                         
   7   1   9         47.30         66.01         9.43 o                         
   8   1   9          1.02         11.16        10.60 o                         
   9   1   9         31.09         39.63        10.76 o                         
 -11   2   9         61.16         49.21        10.46 o                         
 -10   2   9         58.86         94.92         9.59 o                         
  -9   2   9        752.27        721.27        14.10 o                         
  -8   2   9          6.62          7.38         8.23 o                         
  -7   2   9         75.15         76.19         8.43 o                         
  -6   2   9        396.46        338.32         8.89 o                         
  -5   2   9       2428.91       2478.49        16.57 o                         
  -4   2   9       3115.28       2864.67        17.24 o                         
  -3   2   9       1329.54       1340.94        12.06 o                         
  -2   2   9        543.98        616.61         9.35 o                         
  -1   2   9       1021.78       1042.03         7.41 o                         
   0   2   9       6130.51       5797.40        57.01 o                         
   1   2   9       1034.87       1153.00         8.22 o                         
   2   2   9        826.68        836.07        20.04 o                         
   3   2   9         42.67         31.23         7.68 o                         
   4   2   9         24.16          7.28         8.57 o                         
   5   2   9       1306.37       1318.05        16.15 o                         
   6   2   9         13.02         17.39         9.25 o                         
   7   2   9        223.69        245.73        11.34 o                         
   8   2   9         14.62         10.59        10.12 o                         
   9   2   9          6.42         -1.19         9.81 o                         
 -11   3   9          7.93         12.07        10.55 o                         
 -10   3   9        449.31        463.03        13.08 o                         
  -9   3   9         93.00         88.07        10.65 o                         
  -8   3   9        133.45        138.93        10.19 o                         
  -7   3   9         70.17         71.97         6.78 o                         
  -6   3   9       1104.85       1132.32        13.57 o                         
  -5   3   9       2444.66       2360.98        17.57 o                         
  -4   3   9        613.13        583.47        10.12 o                         
  -3   3   9       4451.09       4380.28        21.45 o                         
  -2   3   9        770.01        792.01         6.68 o                         
  -1   3   9         92.46         71.27         4.28 o                         
   0   3   9        161.95        190.08         5.04 o                         
   1   3   9       1199.39       1050.31         8.16 o                         
   2   3   9        891.14        946.38        13.15 o                         
   3   3   9          8.71          6.55         4.79 o                         
   4   3   9         56.78         52.06         9.61 o                         
   5   3   9         23.93         64.43        10.13 o                         
   6   3   9          4.34         13.58         9.59 o                         
   7   3   9         49.68         66.42        11.87 o                         
   8   3   9         47.89         25.68        10.58 o                         
 -11   4   9        184.89        187.19        10.91 o                         
 -10   4   9          6.21         17.34         9.16 o                         
  -9   4   9       1353.58       1394.14        17.95 o                         
  -8   4   9          4.22          4.79         9.16 o                         
  -7   4   9        140.95        143.04         6.86 o                         
  -6   4   9        391.01        417.97        11.49 o                         
  -5   4   9         96.70        106.97         8.23 o                         
  -4   4   9       1675.53       1588.80        15.25 o                         
  -3   4   9         37.35         35.07         7.86 o                         
  -2   4   9         83.86         96.11         4.70 o                         
  -1   4   9        681.75        676.27        17.39 o                         
   0   4   9       1206.44       1063.02         8.72 o                         
   1   4   9       1247.86       1406.28        12.89 o                         
   2   4   9         48.66         25.11         5.15 o                         
   3   4   9          3.22         -2.79         9.07 o                         
   4   4   9         63.08         69.72         9.99 o                         
   5   4   9        159.97        150.57         8.24 o                         
   6   4   9         86.85        140.69        12.28 o                         
   7   4   9         35.70         40.12        10.91 o                         
 -10   5   9        313.37        357.97        13.21 o                         
  -9   5   9        169.03        133.58         9.87 o                         
  -8   5   9         60.04         69.73         8.90 o                         
  -7   5   9          7.26         11.68         8.54 o                         
  -6   5   9         78.75         91.37         9.73 o                         
  -5   5   9       2130.94       2109.10        19.21 o                         
  -4   5   9          1.40         26.92         8.50 o                         
  -3   5   9        636.47        513.25        11.02 o                         
  -2   5   9         69.36         62.77         5.01 o                         
  -1   5   9        491.55        406.07        13.11 o                         
   0   5   9        757.79        832.32        14.58 o                         
   1   5   9        240.06        143.81        11.97 o                         
   2   5   9         56.64         69.45         5.49 o                         
   3   5   9          0.03         -8.17         9.72 o                         
   4   5   9        456.13        399.15        12.63 o                         
   5   5   9         11.66         58.45         7.70 o                         
   6   5   9         82.31         66.47        10.60 o                         
 -10   6   9         67.31         57.57        10.33 o                         
  -9   6   9        106.85        122.87         9.80 o                         
  -8   6   9        150.80        134.53         8.59 o                         
  -7   6   9        170.02        172.32        10.48 o                         
  -6   6   9        594.55        574.95        12.84 o                         
  -5   6   9        281.81        291.39        11.32 o                         
  -4   6   9       1987.93       1863.53        18.43 o                         
  -3   6   9        215.98        220.06        10.31 o                         
  -2   6   9         15.46          1.13         8.50 o                         
  -1   6   9         24.21         39.34         5.63 o                         
   0   6   9        210.98        136.86         6.45 o                         
   1   6   9        453.64        506.32         7.97 o                         
   2   6   9          1.53          2.11         5.65 o                         
   3   6   9          0.35         -2.47        10.21 o                         
   4   6   9         24.20         37.94        10.47 o                         
   5   6   9          3.91          7.95         7.14 o                         
 -10   7   9        296.95        308.10        12.63 o                         
  -9   7   9        109.61         78.50         8.95 o                         
  -8   7   9        120.01        126.07        12.92 o                         
  -7   7   9          0.10          6.99         9.71 o                         
  -6   7   9          1.89         16.08        10.35 o                         
  -5   7   9        555.86        598.32        14.05 o                         
  -4   7   9         50.37         80.99        10.22 o                         
  -3   7   9         61.35         54.71         9.47 o                         
  -2   7   9        274.55        257.26        10.40 o                         
  -1   7   9        133.11        102.48         6.74 o                         
   0   7   9        842.34        890.23        27.20 o                         
   1   7   9         10.76          5.78         5.92 o                         
   2   7   9        122.55        107.22         9.86 o                         
   3   7   9         24.85         -1.44        10.50 o                         
   4   7   9         25.24         14.55         7.35 o                         
   5   7   9         58.79        116.34        12.91 o                         
  -9   8   9          1.23          6.16         9.13 o                         
  -8   8   9        144.06        141.86        12.84 o                         
  -7   8   9          1.47          4.17         9.81 o                         
  -6   8   9        206.55        217.32        12.27 o                         
  -5   8   9        129.99        132.32        10.80 o                         
  -4   8   9        372.92        323.13        12.61 o                         
  -3   8   9        114.07        112.48        11.00 o                         
  -2   8   9          0.72         -2.65         8.84 o                         
  -1   8   9        131.33        137.93         6.98 o                         
   0   8   9          1.01          7.46        10.06 o                         
   1   8   9        156.67        142.40         7.32 o                         
   2   8   9         17.57         24.12        10.99 o                         
   3   8   9         26.04         15.22         7.75 o                         
   4   8   9          6.88         19.06        12.57 o                         
  -9   9   9        164.33        166.78        12.00 o                         
  -8   9   9         11.37         11.49        12.25 o                         
  -7   9   9          9.68         21.86        10.42 o                         
  -6   9   9          0.08         -0.77        10.12 o                         
  -5   9   9        361.59        347.35        13.95 o                         
  -4   9   9        180.83        187.20        12.17 o                         
  -3   9   9         34.37          6.48        10.88 o                         
  -2   9   9          0.02          1.66         9.95 o                         
  -1   9   9          0.44         -2.28        10.18 o                         
   0   9   9        210.43        232.33        10.71 o                         
   2   9   9         29.04         28.03         9.27 o                         
  -7  10   9          3.84          0.78        11.57 o                         
  -6  10   9         22.76         21.17        11.01 o                         
  -5  10   9         83.63         99.25        11.81 o                         
  -4  10   9         12.56         -2.82        10.23 o                         
  -3  10   9          7.01          0.43        11.59 o                         
  -2  10   9         10.30         -2.94        10.89 o                         
  -1  10   9         62.02         61.15        11.78 o                         
   0  10   9          3.18          5.11        10.56 o                         
  -1 -14  10          4.98          1.55        11.54 o                         
   0 -14  10        453.53        415.99        13.58 o                         
   1 -14  10          6.08          4.36        13.01 o                         
   2 -14  10         42.01         38.10        13.97 o                         
   3 -14  10        312.20        287.35        14.10 o                         
   4 -14  10        205.04        218.21        13.15 o                         
   5 -14  10        433.74        400.60        15.62 o                         
  -2 -13  10         30.41         40.11         8.03 o                         
  -1 -13  10        876.76        869.75        12.64 o                         
   0 -13  10          5.90          8.27         7.68 o                         
   1 -13  10        125.11        135.69        13.96 o                         
   2 -13  10         75.07         75.98        11.57 o                         
   3 -13  10        105.27        120.27        11.37 o                         
   4 -13  10        921.24        929.41        17.96 o                         
   5 -13  10          5.25          0.28         9.96 o                         
   6 -13  10        114.09         89.52         6.48 o                         
  -4 -12  10         89.53        115.43        11.72 o                         
  -3 -12  10          6.36          9.68         7.78 o                         
  -2 -12  10        581.96        589.77        10.77 o                         
  -1 -12  10        441.29        508.36        27.91 o                         
   0 -12  10        743.09        735.96        10.92 o                         
   1 -12  10        274.84        293.35        13.80 o                         
   2 -12  10          0.45          3.06        10.21 o                         
   3 -12  10        846.34        885.99        16.71 o                         
   4 -12  10         51.75         35.35        10.02 o                         
   5 -12  10        720.78        688.80        14.50 o                         
   6 -12  10        105.60         94.78         6.81 o                         
   7 -12  10         34.18         27.24         7.37 o                         
   8 -12  10        165.48        148.24         9.86 o                         
  -5 -11  10        332.11        364.26        15.47 o                         
  -4 -11  10          7.42         -2.16         7.60 o                         
  -3 -11  10         36.34         36.71         7.60 o                         
  -2 -11  10        261.49        260.00         8.74 o                         
  -1 -11  10        953.75        987.18        34.25 o                         
   0 -11  10       1171.03       1170.41        15.85 o                         
   1 -11  10         23.99         24.76         8.73 o                         
   2 -11  10         53.10         86.13        11.61 o                         
   3 -11  10        145.19        156.39        10.74 o                         
   4 -11  10       1421.35       1374.54        17.90 o                         
   5 -11  10          6.26         -1.57         9.44 o                         
   6 -11  10         20.72         13.31         5.33 o                         
   7 -11  10        131.38        108.47         8.47 o                         
   8 -11  10         85.26         68.68         8.04 o                         
   9 -11  10        340.62        320.77        12.39 o                         
  -6 -10  10        359.82        358.96        13.65 o                         
  -5 -10  10         13.68         12.24        10.96 o                         
  -4 -10  10        216.55        228.49        11.58 o                         
  -3 -10  10          9.57         -8.53        10.46 o                         
  -2 -10  10        740.05        737.63        10.52 o                         
  -1 -10  10        835.13        853.65        19.42 o                         
   0 -10  10        724.44        810.41        38.43 o                         
   1 -10  10        693.25        626.61        24.11 o                         
   2 -10  10         73.35         50.84         9.50 o                         
   3 -10  10        664.67        739.93        14.22 o                         
   4 -10  10        933.06        856.79        14.59 o                         
   5 -10  10        390.39        422.86        11.99 o                         
   6 -10  10        175.34        157.27        10.85 o                         
   7 -10  10         71.49         70.85         8.76 o                         
   8 -10  10        306.24        269.40        10.41 o                         
   9 -10  10          7.31          4.15         8.12 o                         
  -7  -9  10        242.01        253.74        13.23 o                         
  -6  -9  10          0.04         -7.29        11.30 o                         
  -5  -9  10        615.47        652.70        14.85 o                         
  -4  -9  10          0.18          4.91        12.00 o                         
  -3  -9  10        639.64        629.92        11.33 o                         
  -2  -9  10       1670.38       1798.36        63.04 o                         
  -1  -9  10       2117.53       2314.09        84.26 o                         
   0  -9  10       2685.24       2763.74        46.28 o                         
   1  -9  10        183.96        210.31        10.43 o                         
   2  -9  10        447.47        482.57        11.57 o                         
   3  -9  10        698.98        627.92        13.06 o                         
   4  -9  10       1627.34       1567.10        17.03 o                         
   5  -9  10       1278.76       1155.34        15.16 o                         
   6  -9  10         13.38         12.65         5.59 o                         
   7  -9  10          6.91          6.62         6.61 o                         
   8  -9  10         37.47         33.01         7.74 o                         
   9  -9  10        333.87        356.86        10.59 o                         
  10  -9  10         48.74         71.30         7.07 o                         
  -8  -8  10         43.61         25.78         8.26 o                         
  -7  -8  10          0.57          6.12        10.96 o                         
  -6  -8  10        878.77        913.25        17.33 o                         
  -5  -8  10        112.46        117.99         6.94 o                         
  -4  -8  10        297.46        341.56        24.75 o                         
  -3  -8  10        117.43        141.75         6.75 o                         
  -2  -8  10        421.67        449.41         7.82 o                         
  -1  -8  10       3883.39       4144.98       118.57 o                         
   0  -8  10         87.16        129.26         6.13 o                         
   1  -8  10        358.02        326.88        15.60 o                         
   2  -8  10          1.30         -2.74         5.83 o                         
   3  -8  10       2513.61       2580.77        19.82 o                         
   4  -8  10       1112.75        975.60        13.77 o                         
   5  -8  10        497.17        498.63        11.56 o                         
   6  -8  10         71.50         65.70         6.44 o                         
   7  -8  10          2.82          0.49         4.50 o                         
   8  -8  10        544.15        503.18        10.53 o                         
   9  -8  10         44.15         48.32         6.46 o                         
  10  -8  10         42.93         44.72         8.90 o                         
  -8  -7  10          1.90         -3.16        11.34 o                         
  -7  -7  10        557.68        535.58        14.65 o                         
  -6  -7  10        155.38        174.98        11.94 o                         
  -5  -7  10       2204.50       2268.55        33.52 o                         
  -4  -7  10        991.70       1016.58        37.23 o                         
  -3  -7  10         51.50         55.66         5.83 o                         
  -2  -7  10        885.50        941.19        17.81 o                         
  -1  -7  10         57.18         89.14         5.19 o                         
   0  -7  10       3702.77       3762.14        61.83 o                         
   1  -7  10         45.46         55.30         4.54 o                         
   2  -7  10        101.32        113.97         6.27 o                         
   3  -7  10       3487.64       3142.94        20.69 o                         
   4  -7  10        951.60       1039.64        13.64 o                         
   5  -7  10       1564.64       1466.35         9.99 o                         
   6  -7  10         14.50         11.53         4.19 o                         
   7  -7  10        330.30        277.88         5.74 o                         
   8  -7  10         49.30         58.13         5.09 o                         
   9  -7  10        337.22        325.79         8.31 o                         
  10  -7  10         87.86        116.88        11.20 o                         
  -9  -6  10          1.77         -6.98         6.98 o                         
  -8  -6  10        116.34         98.01         7.47 o                         
  -7  -6  10         70.18         88.10         9.19 o                         
  -6  -6  10       1155.56       1230.13        17.54 o                         
  -5  -6  10        167.72        187.40         8.78 o                         
  -4  -6  10         79.39         67.97         5.90 o                         
  -3  -6  10       1947.80       2142.05        27.08 o                         
  -2  -6  10        518.43        671.15        15.06 o                         
  -1  -6  10       7829.97       8075.70        21.08 o                         
   0  -6  10        538.01        448.58        18.07 o                         
   1  -6  10        180.17        170.18         4.75 o                         
   2  -6  10         14.32          9.83         2.89 o                         
   3  -6  10       1322.39       1370.28        11.98 o                         
   4  -6  10       2571.20       2471.71        32.60 o                         
   5  -6  10          0.01          4.18         5.03 o                         
   6  -6  10        369.13        349.12        10.12 o                         
   7  -6  10          0.02          1.28         4.50 o                         
   8  -6  10        247.57        217.12         6.88 o                         
   9  -6  10        318.79        355.81        12.05 o                         
  10  -6  10         55.37         49.15        11.39 o                         
 -10  -5  10         14.15          8.81         7.54 o                         
  -9  -5  10         36.28         42.46        11.25 o                         
  -8  -5  10         55.81         41.30         6.86 o                         
  -7  -5  10        621.78        565.65         9.18 o                         
  -6  -5  10        898.51        923.46        15.03 o                         
  -5  -5  10       1643.30       1767.70        17.93 o                         
  -4  -5  10        393.70        383.04        14.56 o                         
  -3  -5  10        351.84        351.16         6.35 o                         
  -2  -5  10       5890.79       6189.02       138.82 o                         
  -1  -5  10        819.73        711.43        15.64 o                         
   0  -5  10       7454.42       7705.06        18.86 o                         
   1  -5  10        479.28        444.53        11.21 o                         
   2  -5  10         52.83         46.51         2.73 o                         
   3  -5  10       3539.36       3335.20        86.49 o                         
   4  -5  10        153.74        174.04         9.20 o                         
   5  -5  10       2542.56       2502.93        28.93 o                         
   6  -5  10        178.31        202.85         4.96 o                         
   7  -5  10         59.92         43.75         6.05 o                         
   8  -5  10        166.31        185.53         7.69 o                         
   9  -5  10         42.55         36.14         6.77 o                         
  10  -5  10         92.20        116.51        11.41 o                         
 -10  -4  10        212.31        225.75        11.46 o                         
  -9  -4  10          0.00          1.97         9.13 o                         
  -8  -4  10          5.02         -1.78         4.96 o                         
  -7  -4  10        807.50        823.88         7.53 o                         
  -6  -4  10       1692.57       1756.07         9.23 o                         
  -5  -4  10       5245.66       5347.69        53.85 o                         
  -4  -4  10        583.55        630.23         9.07 o                         
  -3  -4  10          8.74          4.54         3.41 o                         
  -2  -4  10       1191.78       1111.72        24.02 o                         
  -1  -4  10       4938.97       4972.57        76.56 o                         
   0  -4  10       2903.56       2565.15        23.35 o                         
   1  -4  10       1024.41       1069.25        24.60 o                         
   2  -4  10       1159.43       1150.84        22.77 o                         
   3  -4  10        133.47        132.42         4.79 o                         
   4  -4  10       3482.84       3308.64        20.68 o                         
   5  -4  10        628.29        714.68         7.63 o                         
   6  -4  10        136.63        166.39         9.60 o                         
   7  -4  10         47.78         47.20         9.49 o                         
   8  -4  10          3.02         -0.87         6.85 o                         
   9  -4  10         96.60        123.95         7.92 o                         
  10  -4  10          0.80         15.63        11.89 o                         
 -10  -3  10         13.18         18.80         7.29 o                         
  -9  -3  10         61.47         87.70         5.73 o                         
  -8  -3  10        120.06        116.76         6.74 o                         
  -7  -3  10         61.56         62.95         6.08 o                         
  -6  -3  10       1440.85       1490.18        24.71 o                         
  -5  -3  10        633.79        574.87        18.39 o                         
  -4  -3  10        118.49        118.44         4.36 o                         
  -3  -3  10        159.74        158.80         3.34 o                         
  -2  -3  10       2383.65       2427.64        33.05 o                         
  -1  -3  10       4651.60       4362.57        58.19 o                         
   0  -3  10        408.49        398.46        13.09 o                         
   1  -3  10       3214.80       3215.29        32.22 o                         
   2  -3  10        665.68        734.39        11.97 o                         
   3  -3  10        598.33        528.17        22.69 o                         
   4  -3  10        256.04        295.38         6.57 o                         
   5  -3  10        829.49        806.85        13.19 o                         
   6  -3  10        238.99        269.58        10.35 o                         
   7  -3  10         54.87         26.95         8.82 o                         
   8  -3  10        222.87        199.13        11.22 o                         
   9  -3  10         12.76          9.12         8.35 o                         
  10  -3  10         26.42         34.55        11.15 o                         
 -11  -2  10         30.76         22.38        10.11 o                         
 -10  -2  10        224.04        248.00        11.22 o                         
  -9  -2  10         37.57         28.47         5.03 o                         
  -8  -2  10          0.01         -3.69         4.52 o                         
  -7  -2  10        830.08        852.63        10.82 o                         
  -6  -2  10        138.79        157.90         4.73 o                         
  -5  -2  10       4678.84       4502.45        37.57 o                         
  -4  -2  10         18.33         16.95         2.58 o                         
  -3  -2  10         75.43         98.45        10.11 o
[truncated: 201,531 more chars]
