# Supplementary material for: The crystal structures of salts of N-(4-fluoro­phen­yl)piperazine with four aromatic carb­oxy­lic acids and with picric acid
Source: Acta Crystallogr E Crystallogr Commun. 2020 Jul 3;76(Pt 8):1179–86. doi: 10.1107/S2056989020008749 (PMC7405574; doi:10.1107/S2056989020008749)
Supplement: Supplementary file 5 [file e-76-01179-IVsup5.hkl]

data_IV                                                                         
_shelx_title ' hc7cg'                                                           
_shelx_refln_list_code          4                                               
_shelx_F_calc_maximum      269.73                                               
_exptl_crystal_F_000       848.00                                               
_reflns_d_resolution_high  0.7624                                               
                                                                                
loop_                                                                           
 _space_group_symop_operation_xyz                                               
 'x, y, z'                                                                      
 '-x+1/2, y+1/2, -z+1/2'                                                        
 '-x, -y, -z'                                                                   
 'x-1/2, -y-1/2, z-1/2'                                                         
                                                                                
_cell_length_a    16.6580                                                       
_cell_length_b     6.6734                                                       
_cell_length_c    17.5530                                                       
_cell_angle_alpha  90.000                                                       
_cell_angle_beta  117.840                                                       
_cell_angle_gamma  90.000                                                       
                                                                                
_shelx_F_squared_multiplier     1.000                                           
                                                                                
loop_                                                                           
 _refln_index_h                                                                 
 _refln_index_k                                                                 
 _refln_index_l                                                                 
 _refln_F_squared_calc                                                          
 _refln_F_squared_meas                                                          
 _refln_F_squared_sigma                                                         
 _refln_observed_status                                                         
   2   0   0       1480.60       1487.49         4.02 o                         
   4   0   0        138.90        139.16         3.43 o                         
   6   0   0         17.89         21.31         0.69 o                         
   8   0   0       5141.80       5156.21        12.48 o                         
  10   0   0         13.20          9.76         0.85 o                         
  12   0   0          0.04          1.03         1.63 o                         
  14   0   0          5.56          2.34         1.99 o                         
  16   0   0         74.46         78.93         2.91 o                         
  18   0   0         28.67         33.61         3.67 o                         
   1   1   0        714.67        651.27         7.37 o                         
   2   1   0        471.83        444.32         6.10 o                         
   3   1   0      13739.58      13791.39       125.16 o                         
   4   1   0         16.12         21.83         0.60 o                         
   5   1   0       3117.04       3238.23        14.13 o                         
   6   1   0         49.18         34.57         0.66 o                         
   7   1   0       2231.37       2582.45        14.81 o                         
   8   1   0          2.14          2.19         0.48 o                         
   9   1   0        172.29        165.24         2.42 o                         
  10   1   0          8.54          8.63         0.81 o                         
  11   1   0          0.80         -0.05         0.83 o                         
  12   1   0         88.59         86.07         2.07 o                         
  13   1   0        226.18        237.42         2.71 o                         
  14   1   0          5.47          4.47         1.43 o                         
  15   1   0         59.56         52.91         2.56 o                         
  16   1   0          5.34          7.61         1.98 o                         
  17   1   0         40.90         31.13         3.02 o                         
  18   1   0          3.29         -0.17         2.82 o                         
  19   1   0         39.68         53.72         2.72 o                         
   0   2   0      72755.62      64298.90      1042.74 o                         
   1   2   0       1638.20       1586.13         9.55 o                         
   2   2   0       1828.84       1949.76         7.08 o                         
   3   2   0       8004.58       7909.78        35.83 o                         
   4   2   0         72.36         83.30         0.72 o                         
   5   2   0        157.48        175.92         1.94 o                         
   6   2   0        566.25        557.55         4.37 o                         
   7   2   0         64.77         70.66         0.84 o                         
   8   2   0        231.38        269.24         2.57 o                         
   9   2   0         15.57         12.07         0.91 o                         
  10   2   0        505.39        503.73         4.62 o                         
  11   2   0        704.52        670.87         3.35 o                         
  12   2   0        143.91        157.34         1.99 o                         
  13   2   0         35.67         27.83         1.40 o                         
  14   2   0         22.94         25.07         2.48 o                         
  15   2   0         11.16          6.21         2.57 o                         
  16   2   0         67.39         79.56         4.62 o                         
  17   2   0          5.22          7.57         2.75 o                         
  18   2   0         17.88         16.12         3.62 o                         
   1   3   0         87.16         82.38         0.72 o                         
   2   3   0          0.21          2.65         0.49 o                         
   3   3   0        451.92        402.77         1.59 o                         
   4   3   0        609.45        662.97         2.23 o                         
   5   3   0        381.14        405.52         3.30 o                         
   6   3   0          3.12         -0.15         0.89 o                         
   7   3   0         58.99         70.81         1.86 o                         
   8   3   0          2.82          1.15         1.04 o                         
   9   3   0          4.35          3.14         1.12 o                         
  10   3   0        122.77        119.25         2.34 o                         
  11   3   0        668.50        627.78         3.97 o                         
  12   3   0        650.46        632.51        11.00 o                         
  13   3   0         23.64         24.28         2.20 o                         
  14   3   0          2.41         -0.53         1.95 o                         
  15   3   0          3.52          2.34         2.33 o                         
  16   3   0          2.95          6.71         2.71 o                         
  17   3   0         31.70         28.77         3.14 o                         
   0   4   0       4606.12       4994.00        40.99 o                         
   1   4   0        228.64        225.88         2.17 o                         
   2   4   0        781.90        797.34         5.59 o                         
   3   4   0       1614.82       1629.54         7.48 o                         
   4   4   0         56.47         58.19         1.27 o                         
   5   4   0        134.19        131.24         1.71 o                         
   6   4   0        279.67        268.44         2.34 o                         
   7   4   0         88.72         80.68         1.65 o                         
   8   4   0        284.40        278.12         2.61 o                         
   9   4   0          0.60         -0.25         1.70 o                         
  10   4   0         54.98         54.84         2.31 o                         
  11   4   0        236.67        217.11         3.46 o                         
  12   4   0         71.41         84.80         2.68 o                         
  13   4   0         54.97         49.54         2.52 o                         
  14   4   0         13.03         13.26         2.12 o                         
  15   4   0          0.20         -0.62         1.89 o                         
  16   4   0         48.89         49.36         3.51 o                         
   1   5   0         59.48         54.59         1.26 o                         
   2   5   0         82.91         78.93         1.26 o                         
   3   5   0        244.02        252.42         4.42 o                         
   4   5   0         21.40         21.96         1.21 o                         
   5   5   0         38.50         39.15         1.66 o                         
   6   5   0         88.36         91.33         3.17 o                         
   7   5   0          0.23          0.43         2.17 o                         
   8   5   0          2.43          2.97         2.32 o                         
   9   5   0        274.81        252.36         3.42 o                         
  10   5   0         87.56         97.12         2.80 o                         
  11   5   0          0.57         -0.94         2.00 o                         
  12   5   0          0.19         -2.01         2.15 o                         
  13   5   0          6.24          4.77         2.19 o                         
  14   5   0          9.53          6.87         2.19 o                         
  15   5   0         13.12         10.28         4.53 o                         
   0   6   0        604.73        596.51         4.76 o                         
   1   6   0         56.73         44.83         1.62 o                         
   2   6   0        695.03        722.46         5.14 o                         
   3   6   0          0.14         -0.07         1.53 o                         
   4   6   0          3.05          0.28         1.90 o                         
   5   6   0         44.17         59.34         1.95 o                         
   6   6   0          9.17         13.80         1.76 o                         
   7   6   0         74.09         65.20         3.20 o                         
   8   6   0         83.18         75.43         2.64 o                         
   9   6   0          0.60         -2.70         2.70 o                         
  10   6   0         10.12          9.58         2.72 o                         
  11   6   0          8.14          9.40         3.14 o                         
  12   6   0          9.99         11.76         2.86 o                         
  13   6   0         66.51         69.12         3.54 o                         
   1   7   0         30.32         27.76         1.79 o                         
   2   7   0          0.18          1.19         1.87 o                         
   3   7   0         43.31         46.18         2.44 o                         
   4   7   0          1.58          4.78         2.10 o                         
   5   7   0         33.03         35.58         2.45 o                         
   6   7   0         15.02         15.94         2.27 o                         
   7   7   0          3.41          5.85         2.02 o                         
   8   7   0         12.08         10.54         2.23 o                         
   9   7   0         59.96         56.64         2.64 o                         
  10   7   0         28.50         27.21         4.52 o                         
  11   7   0          0.36         -3.88         3.88 o                         
   0   8   0         82.64         69.37         3.85 o                         
   1   8   0         69.55         66.40         3.79 o                         
   2   8   0         39.66         29.84         3.21 o                         
   3   8   0          5.10         11.37         2.23 o                         
   4   8   0          0.64          2.32         2.29 o                         
   5   8   0         12.38          8.47         2.09 o                         
   6   8   0         15.80         12.97         3.29 o                         
   7   8   0         19.19         27.30         5.26 o                         
 -19   0   1         16.74         21.18         2.35 o                         
 -17   0   1        100.31         95.25         3.17 o                         
 -15   0   1        283.63        268.45         4.16 o                         
 -13   0   1         13.36         11.42         1.87 o                         
 -11   0   1        316.51        312.71        10.29 o                         
  -9   0   1       1601.59       1809.02        18.46 o                         
  -7   0   1       4056.88       4037.10        46.82 o                         
  -5   0   1        247.11        324.14         3.22 o                         
  -3   0   1         25.17         15.21         0.49 o                         
   3   0   1       2020.28       2168.68        15.58 o                         
   5   0   1        284.09        290.95         2.93 o                         
   7   0   1       9353.13      10048.45        34.97 o                         
   9   0   1        165.06        166.88         1.69 o                         
  11   0   1         73.65         82.79         3.64 o                         
  13   0   1        797.84        782.45        16.73 o                         
  15   0   1          0.14          1.77         1.97 o                         
  17   0   1        103.75        112.71         5.01 o                         
 -19   1   1         27.73         32.88        10.01 o                         
 -18   1   1          0.32          1.61         2.31 o                         
 -17   1   1          4.09          5.52         1.46 o                         
 -16   1   1         12.81         22.67         1.61 o                         
 -15   1   1         69.19         62.39         1.87 o                         
 -14   1   1         28.20         34.59         1.58 o                         
 -13   1   1          0.00         -1.23         1.32 o                         
 -12   1   1        321.20        306.21         2.69 o                         
 -11   1   1        289.13        269.09         2.17 o                         
 -10   1   1        377.66        368.07         3.36 o                         
  -9   1   1         74.29         61.86         1.20 o                         
  -8   1   1          4.35          8.88         0.98 o                         
  -7   1   1         27.29         29.69         0.74 o                         
  -6   1   1       1387.91       1443.30         5.91 o                         
  -5   1   1        396.79        384.59         1.27 o                         
  -4   1   1      11118.70      10703.51        73.69 o                         
  -3   1   1        158.00        144.08         2.68 o                         
  -2   1   1       2248.93       2269.11        37.46 o                         
  -1   1   1        765.50        754.04        11.00 o                         
   0   1   1       3636.35       3684.43         8.11 o                         
   1   1   1       1173.01       1200.27         5.66 o                         
   2   1   1        108.40         72.70         1.29 o                         
   3   1   1         88.76         61.54         0.70 o                         
   4   1   1       1043.48       1156.97         3.15 o                         
   5   1   1        440.70        425.56         2.18 o                         
   6   1   1          1.16          6.94         0.49 o                         
   7   1   1         17.86         22.49         0.55 o                         
   8   1   1         48.87         58.22         0.83 o                         
   9   1   1        389.38        389.30         2.05 o                         
  10   1   1        485.96        485.01         2.37 o                         
  11   1   1         12.37          9.82         1.07 o                         
  12   1   1         63.85         77.83         1.78 o                         
  13   1   1          2.44          1.13         1.35 o                         
  14   1   1        354.18        347.35         3.27 o                         
  15   1   1          0.01          0.37         1.84 o                         
  16   1   1         62.88         60.03         3.45 o                         
  17   1   1          0.76         -1.54         2.97 o                         
  18   1   1         50.49         63.38         4.25 o                         
 -19   2   1         25.29         40.27         4.86 o                         
 -18   2   1         36.90         40.78         3.49 o                         
 -17   2   1          0.21         -0.29         2.64 o                         
 -16   2   1         25.36         24.54         2.90 o                         
 -15   2   1         64.62         70.45         2.37 o                         
 -14   2   1         94.42         78.68         2.17 o                         
 -13   2   1        125.03        105.59         1.78 o                         
 -12   2   1         89.71         84.21         2.03 o                         
 -11   2   1        566.15        536.60         7.89 o                         
 -10   2   1        188.22        183.84         1.95 o                         
  -9   2   1        183.84        235.89         2.33 o                         
  -8   2   1         11.04         12.53         0.98 o                         
  -7   2   1       2328.47       2419.75         8.55 o                         
  -6   2   1          3.85          5.03         0.59 o                         
  -5   2   1          2.38          4.05         0.84 o                         
  -4   2   1         90.95         75.15         1.71 o                         
  -3   2   1       1496.61       1522.18         4.17 o                         
  -2   2   1         98.94        117.71         1.27 o                         
  -1   2   1      36092.64      34459.56       215.66 o                         
   0   2   1       1704.56       1774.16         5.83 o                         
   1   2   1       5798.34       5829.26        15.21 o                         
   2   2   1        786.74        885.49         4.95 o                         
   3   2   1        212.01        237.84         2.79 o                         
   4   2   1        252.56        217.49         2.77 o                         
   5   2   1          1.92          1.02         0.54 o                         
   6   2   1        826.81        826.36         3.67 o                         
   7   2   1        182.99        225.63         1.51 o                         
   8   2   1         92.97         98.24         2.09 o                         
   9   2   1        329.14        328.44         2.22 o                         
  10   2   1       1677.08       1623.39         8.37 o                         
  11   2   1        132.65        123.24         1.82 o                         
  12   2   1         49.99         43.65         1.80 o                         
  13   2   1        167.65        165.38         3.00 o                         
  14   2   1          2.16          1.70         2.37 o                         
  15   2   1         53.15         46.14         2.97 o                         
  16   2   1         56.31         51.60         3.73 o                         
  17   2   1         25.35         32.74         7.56 o                         
  18   2   1         10.36         29.77         4.20 o                         
 -18   3   1          1.65          4.42         4.69 o                         
 -17   3   1         11.46         11.35         2.85 o                         
 -16   3   1          0.01         -1.24         2.43 o                         
 -15   3   1         12.84         10.34         2.56 o                         
 -14   3   1         10.50         11.06         1.93 o                         
 -13   3   1        267.88        262.40         3.66 o                         
 -12   3   1          2.35          1.47         1.60 o                         
 -11   3   1       1207.09       1137.55         9.24 o                         
 -10   3   1          7.37          5.78         1.27 o                         
  -9   3   1          9.80         12.49         1.37 o                         
  -8   3   1        956.90        978.53        14.23 o                         
  -7   3   1        322.02        303.75         4.47 o                         
  -6   3   1          5.62          7.10         0.79 o                         
  -5   3   1        835.15        898.18         7.81 o                         
  -4   3   1       2234.88       2226.06        13.61 o                         
  -3   3   1       1167.20       1109.25         9.40 o                         
  -2   3   1       1546.68       1668.41         8.52 o                         
  -1   3   1        564.17        530.75         2.87 o                         
   0   3   1       2122.25       2119.91         6.14 o                         
   1   3   1         57.81         66.23         1.83 o                         
   2   3   1        327.18        391.80         4.82 o                         
   3   3   1       1093.75       1112.70         8.58 o                         
   4   3   1        126.10        138.95         2.17 o                         
   5   3   1        620.33        587.93         6.49 o                         
   6   3   1        682.31        614.03         7.26 o                         
   7   3   1         35.67         41.63         1.33 o                         
   8   3   1        142.94        142.09         1.89 o                         
   9   3   1          0.07         -0.20         1.14 o                         
  10   3   1        163.38        151.13         2.84 o                         
  11   3   1        139.62        144.90         3.09 o                         
  12   3   1        190.39        192.90         6.19 o                         
  13   3   1          0.95          0.50         1.93 o                         
  14   3   1         40.82         38.71         2.27 o                         
  15   3   1          9.80          7.64         2.77 o                         
  16   3   1          0.79         -2.05         2.55 o                         
  17   3   1          5.69         20.76         4.26 o                         
 -16   4   1         37.00         37.08         2.41 o                         
 -15   4   1          9.66         13.04         2.49 o                         
 -14   4   1         71.35         64.12         2.65 o                         
 -13   4   1        163.54        152.35         3.25 o                         
 -12   4   1          3.63          1.28         2.01 o                         
 -11   4   1         43.74         44.37         2.28 o                         
 -10   4   1         24.32         19.80         1.48 o                         
  -9   4   1        335.75        362.29         5.38 o                         
  -8   4   1          1.30          1.82         1.18 o                         
  -7   4   1       1342.11       1456.60        19.88 o                         
  -6   4   1        284.17        317.38         2.47 o                         
  -5   4   1        216.69        245.17         4.82 o                         
  -4   4   1         24.47         37.61         1.27 o                         
  -3   4   1        249.27        268.79         2.14 o                         
  -2   4   1        784.39        811.70         5.18 o                         
  -1   4   1       4200.56       4197.33        25.31 o                         
   0   4   1        999.55        966.26         5.84 o                         
   1   4   1       1538.29       1740.65        12.24 o                         
   2   4   1        172.55        206.88         1.30 o                         
   3   4   1         87.68         63.34         1.30 o                         
   4   4   1        147.24        126.85         3.08 o                         
   5   4   1         31.64         24.33         1.15 o                         
   6   4   1        121.36        126.84         2.90 o                         
   7   4   1          6.72          7.17         1.83 o                         
   8   4   1         82.82         74.23         2.18 o                         
   9   4   1        191.94        194.84         3.02 o                         
  10   4   1        617.63        629.44         5.41 o                         
  11   4   1         23.65         21.34         2.15 o                         
  12   4   1        102.41        100.52         2.94 o                         
  13   4   1          0.32         -1.68         1.98 o                         
  14   4   1          3.15          0.36         2.20 o                         
  15   4   1         33.68         34.83         3.25 o                         
 -16   5   1          2.23          2.71         3.83 o                         
 -15   5   1          0.99         -0.02         2.38 o                         
 -14   5   1        116.85        120.87         3.35 o                         
 -13   5   1         19.37         17.60         2.28 o                         
 -12   5   1         31.21         29.01         2.37 o                         
 -11   5   1         58.02         58.85         2.98 o                         
 -10   5   1         22.17         22.92         2.13 o                         
  -9   5   1         28.25         28.90         1.93 o                         
  -8   5   1         14.17          8.26         1.56 o                         
  -7   5   1         32.23         39.55         1.78 o                         
  -6   5   1          5.98          5.09         1.44 o                         
  -5   5   1          0.42         -0.73         1.31 o                         
  -4   5   1        113.12        121.52         1.87 o                         
  -3   5   1          2.85          2.85         1.11 o                         
  -2   5   1        117.65        115.37         1.24 o                         
  -1   5   1         81.13         77.14         1.24 o                         
   0   5   1         71.58         78.89         1.57 o                         
   1   5   1        189.46        224.10         1.99 o                         
   2   5   1          0.04         -0.34         0.87 o                         
   3   5   1          0.00          1.13         1.05 o                         
   4   5   1         23.20         23.80         1.21 o                         
   5   5   1         41.05         39.47         1.93 o                         
   6   5   1         25.19         29.85         1.94 o                         
   7   5   1         11.69          5.58         2.19 o                         
   8   5   1        211.31        222.25         3.79 o                         
   9   5   1         17.90         17.29         2.08 o                         
  10   5   1         67.68         71.45         3.59 o                         
  11   5   1          0.39          0.84         2.10 o                         
  12   5   1          2.22          4.66         2.19 o                         
  13   5   1         77.79         78.04         3.08 o                         
  14   5   1          0.28          0.77         2.25 o                         
  15   5   1         14.08         12.78         3.19 o                         
 -13   6   1          1.99          3.97         2.74 o                         
 -12   6   1          7.93          6.11         2.83 o                         
 -11   6   1          7.77          6.85         2.60 o                         
 -10   6   1         15.21         15.08         2.98 o                         
  -9   6   1          6.34          4.44         2.56 o                         
  -8   6   1          4.77          4.95         2.69 o                         
  -7   6   1        501.76        508.15        21.10 o                         
  -6   6   1        141.34        154.11         4.22 o                         
  -5   6   1         25.91         20.52         1.43 o                         
  -4   6   1          1.80          2.56         1.47 o                         
  -3   6   1         89.61         93.46         2.16 o                         
  -2   6   1        615.81        611.87         6.11 o                         
  -1   6   1        966.95        954.22        12.38 o                         
   0   6   1        304.50        267.96         2.48 o                         
   1   6   1         60.49         57.02         2.64 o                         
   2   6   1          1.31          8.65         1.82 o                         
   3   6   1         75.87         81.25         2.51 o                         
   4   6   1          6.56          2.88         1.82 o                         
   5   6   1          0.43         -0.53         1.54 o                         
   6   6   1          5.32          2.70         1.64 o                         
   7   6   1          0.04         -0.64         2.02 o                         
   8   6   1          5.83          7.89         2.18 o                         
   9   6   1          0.98         -0.23         2.76 o                         
  10   6   1         24.86         21.55         3.13 o                         
  11   6   1          0.79         -2.85         2.85 o                         
  12   6   1          7.11          1.42         2.93 o                         
 -11   7   1          8.88          9.47         3.73 o                         
 -10   7   1         10.16          8.99         2.46 o                         
  -9   7   1         18.93         24.72         2.06 o                         
  -8   7   1          1.63          0.94         2.23 o                         
  -7   7   1         18.71         31.73         2.42 o                         
  -6   7   1          2.43          2.64         2.15 o                         
  -5   7   1         23.28         26.03         2.35 o                         
  -4   7   1          4.93          3.51         2.05 o                         
  -3   7   1          4.42          3.59         2.18 o                         
  -2   7   1         30.84         31.46         2.25 o                         
  -1   7   1          3.02          2.65         1.58 o                         
   0   7   1         33.44         27.01         1.94 o                         
   1   7   1         93.24        103.02         2.91 o                         
   2   7   1         13.47         16.07         1.87 o                         
   3   7   1         15.07         10.31         2.20 o                         
   4   7   1          8.80          6.01         2.05 o                         
   5   7   1          0.07         -0.82         2.08 o                         
   6   7   1          6.42          6.45         2.01 o                         
   7   7   1          1.06          0.55         2.22 o                         
   8   7   1         10.13         17.23         2.44 o                         
   9   7   1          3.68          8.24         2.21 o                         
  10   7   1         18.76         28.08         4.50 o                         
  -7   8   1         50.82         53.10         5.11 o                         
  -6   8   1         12.45         13.84         3.24 o                         
  -5   8   1          3.47          2.48         2.28 o                         
  -4   8   1          1.02          0.23         1.95 o                         
  -3   8   1         25.16         19.74         2.31 o                         
  -2   8   1        136.55        126.34        15.06 o                         
  -1   8   1        190.55        193.09        14.06 o                         
   0   8   1        135.83        123.84         5.18 o                         
   1   8   1        177.98        177.10         8.75 o                         
   2   8   1          6.23          5.13         3.02 o                         
   3   8   1          6.14          9.35         2.43 o                         
   4   8   1          0.71          0.29         2.05 o                         
   5   8   1          0.71          3.37         2.31 o                         
   6   8   1          3.55          0.25         4.42 o                         
   7   8   1          0.12         -1.64         4.53 o                         
 -20   0   2          3.97          3.44         2.44 o                         
 -18   0   2         50.20         46.60         5.51 o                         
 -16   0   2        105.15        126.70         3.56 o                         
 -14   0   2         17.24         13.76         1.80 o                         
 -12   0   2          0.00          2.43         1.81 o                         
 -10   0   2       2083.89       2161.50        15.25 o                         
  -8   0   2      16649.43      17836.43       106.16 o                         
  -6   0   2       1044.24       1077.89         2.84 o                         
  -4   0   2       2360.09       2432.63        12.78 o                         
  -2   0   2        387.10        521.49         2.67 o                         
   0   0   2       1592.90       1732.73         4.48 o                         
   2   0   2       1183.48       1249.58        17.50 o                         
   4   0   2          4.37          4.13         0.62 o                         
   6   0   2        105.58        103.47         1.49 o                         
   8   0   2       1430.67       1386.66        10.51 o                         
  10   0   2       1214.20       1231.66        16.04 o                         
  12   0   2         35.80         34.92         2.25 o                         
  14   0   2         28.41         37.77         3.69 o                         
  16   0   2         44.51         33.09         4.16 o                         
 -20   1   2          0.34          3.33         3.32 o                         
 -19   1   2         52.30         52.38         3.61 o                         
 -18   1   2          0.41          0.61         1.74 o                         
 -17   1   2          0.09          0.26         1.45 o                         
 -16   1   2          4.53          3.40         1.47 o                         
 -15   1   2          0.22         -0.67         1.53 o                         
 -14   1   2        106.69        100.52         2.20 o                         
 -13   1   2        413.91        406.60         4.27 o                         
 -12   1   2          1.27          1.41         1.12 o                         
 -11   1   2        245.40        285.89         2.60 o                         
 -10   1   2         17.44         23.87         0.84 o                         
  -9   1   2       3113.34       3421.38        20.23 o                         
  -8   1   2          4.43          6.50         0.67 o                         
  -7   1   2       1836.77       2087.97         5.75 o                         
  -6   1   2        637.28        579.28         4.82 o                         
  -5   1   2          6.41         14.39         1.40 o                         
  -4   1   2        264.96        238.10         3.50 o                         
  -3   1   2        368.98        377.76         7.87 o                         
  -2   1   2         20.47         13.01         0.85 o                         
  -1   1   2      11626.32      12145.38       144.17 o                         
   0   1   2       1615.91       1642.01        23.39 o                         
   1   1   2      15876.27      15975.78        93.98 o                         
   2   1   2        160.51        146.58         2.66 o                         
   3   1   2        368.83        388.82         2.04 o                         
   4   1   2          0.64          0.51         0.38 o                         
   5   1   2       1720.05       1638.30         7.81 o                         
   6   1   2         70.74         71.03         0.81 o                         
   7   1   2         20.69         20.92         0.66 o                         
   8   1   2         85.45         93.07         1.31 o                         
   9   1   2          0.35          1.03         0.75 o                         
  10   1   2         40.98         31.39         1.03 o                         
  11   1   2       1113.88       1077.37         4.18 o                         
  12   1   2         30.11         29.38         1.51 o                         
  13   1   2          2.26          4.56         1.73 o                         
  14   1   2          5.58          7.54         2.04 o                         
  15   1   2         30.19         36.31         2.12 o                         
  16   1   2         10.59         12.67         1.96 o                         
  17   1   2        132.65        157.45         5.54 o                         
  18   1   2          0.44         -3.11         3.96 o                         
 -19   2   2          0.05         -0.44         4.09 o                         
 -18   2   2         65.39         61.25         3.33 o                         
 -17   2   2         34.80         38.28         3.12 o                         
 -16   2   2         38.36         35.29         3.22 o                         
 -15   2   2        142.65        130.80         2.82 o                         
 -14   2   2         57.18         39.45         2.04 o                         
 -13   2   2          0.70         -0.43         1.23 o                         
 -12   2   2        422.00        428.31        10.31 o                         
 -11   2   2          0.14         -1.62         1.74 o                         
 -10   2   2        137.40        182.45         4.12 o                         
  -9   2   2         76.36         88.21         1.51 o                         
  -8   2   2       4084.04       4370.90        33.39 o                         
  -7   2   2         36.50         26.38         0.73 o                         
  -6   2   2         13.02         21.62         0.50 o                         
  -5   2   2        926.49        894.69         8.11 o                         
  -4   2   2        787.80        824.89        13.31 o                         
  -3   2   2          2.52          1.97         0.48 o                         
  -2   2   2        716.09        834.88         5.75 o                         
  -1   2   2       1472.39       1441.19         5.73 o                         
   0   2   2       3551.46       3815.14        12.92 o                         
   1   2   2         24.28         35.31         0.97 o                         
   2   2   2       4905.41       5000.02        15.57 o                         
   3   2   2       4910.56       4886.02        21.71 o                         
   4   2   2        128.32        152.63         1.43 o                         
   5   2   2         43.75         43.02         0.89 o                         
   6   2   2          8.97          7.21         0.53 o                         
   7   2   2         19.32         17.72         0.82 o                         
   8   2   2        423.59        423.79         4.52 o                         
   9   2   2        102.59         95.21         1.47 o                         
  10   2   2         25.56         35.87         1.62 o                         
  11   2   2         37.56         28.78         1.67 o                         
  12   2   2        111.66        113.22         2.23 o                         
  13   2   2         10.53          6.29         2.40 o                         
  14   2   2         77.31         76.47         3.67 o                         
  15   2   2         87.98         92.42         3.98 o                         
  16   2   2         73.53         77.95         3.30 o                         
  17   2   2         94.69        115.21         5.44 o                         
 -18   3   2         12.55         13.68         3.87 o                         
 -17   3   2          0.49         -1.72         2.51 o                         
 -16   3   2          3.41          3.68         2.56 o                         
 -15   3   2         20.03         14.03         2.09 o                         
 -14   3   2          3.46          2.48         1.51 o                         
 -13   3   2        549.24        534.78         9.94 o                         
 -12   3   2        106.24        101.12         4.86 o                         
 -11   3   2          0.11          1.41         1.59 o                         
 -10   3   2        493.68        468.98         9.52 o                         
  -9   3   2          8.80          8.83         1.38 o                         
  -8   3   2          5.47          5.99         1.29 o                         
  -7   3   2          2.13          0.05         0.82 o                         
  -6   3   2        479.91        395.09         7.28 o                         
  -5   3   2        270.20        266.75         2.22 o                         
  -4   3   2         42.23         45.98         0.86 o                         
  -3   3   2         60.74         57.40         1.52 o                         
  -2   3   2       2118.45       2196.36         8.83 o                         
  -1   3   2        139.08        126.50         1.22 o                         
   0   3   2        386.43        429.99         2.10 o                         
   1   3   2        590.54        614.60         5.62 o                         
   2   3   2        292.01        342.40         1.70 o                         
   3   3   2          0.78          1.84         0.60 o                         
   4   3   2          5.91         10.30         0.88 o                         
   5   3   2       1126.25       1182.86        11.31 o                         
   6   3   2         62.82         48.93         1.23 o                         
   7   3   2        261.36        236.39         2.16 o                         
   8   3   2        120.79        119.44         2.35 o                         
   9   3   2         71.17         68.81         2.21 o                         
  10   3   2        413.88        401.31         4.14 o                         
  11   3   2        637.97        643.09         8.08 o                         
  12   3   2        241.51        228.77         5.36 o                         
  13   3   2         20.26         20.85         2.19 o                         
  14   3   2          1.04          2.58         2.43 o                         
  15   3   2          0.47          3.68         2.56 o                         
  16   3   2         17.00         31.33         8.32 o                         
 -17   4   2         25.60         23.85         3.11 o                         
 -16   4   2          9.56          7.93         2.21 o                         
 -15   4   2         51.05         40.22         3.60 o                         
 -14   4   2         13.65         13.69         2.23 o                         
 -13   4   2         23.66         13.17         2.17 o                         
 -12   4   2          4.74          3.03         1.58 o                         
 -11   4   2         17.47         16.94         1.60 o                         
 -10   4   2        160.01        162.15         2.31 o                         
  -9   4   2          2.90          3.53         1.49 o                         
  -8   4   2        737.79        791.32         5.58 o                         
  -7   4   2         40.29         41.49         1.71 o                         
  -6   4   2        129.29        126.14         2.63 o                         
  -5   4   2        139.99        141.81         2.74 o                         
  -4   4   2        184.47        183.49         3.11 o                         
  -3   4   2          0.28         -0.71         0.82 o                         
  -2   4   2       1211.54       1268.87         5.65 o                         
  -1   4   2        183.57        192.85         1.81 o                         
   0   4   2       1565.27       1599.71         7.20 o                         
   1   4   2         70.43         68.98         0.91 o                         
   2   4   2       1030.62       1126.75         8.20 o                         
   3   4   2        994.11        927.65         9.29 o                         
   4   4   2          3.95          7.31         0.90 o                         
   5   4   2         11.50         10.80         1.43 o                         
   6   4   2        145.73        137.19         2.42 o                         
   7   4   2          9.02          5.82         1.60 o                         
   8   4   2        104.25         95.97         2.43 o                         
   9   4   2          0.73         -0.64         1.88 o                         
  10   4   2          0.37          0.27         2.05 o                         
  11   4   2          0.42          0.51         2.14 o                         
  12   4   2         29.99         27.25         2.40 o                         
  13   4   2          2.14          2.15         2.12 o                         
  14   4   2          1.87          4.42         2.94 o                         
  15   4   2         45.94         44.19         2.76 o                         
 -16   5   2          1.48          1.85         2.68 o                         
 -15   5   2          2.27          2.63         2.25 o                         
 -14   5   2          7.87          5.54         2.18 o                         
 -13   5   2          5.63          4.31         2.16 o                         
 -12   5   2          4.13          1.18         2.03 o                         
 -11   5   2         11.18          8.53         1.94 o                         
 -10   5   2         87.34         86.93         2.46 o                         
  -9   5   2          8.66          9.59         1.67 o                         
  -8   5   2         99.63        102.25         2.34 o                         
  -7   5   2          1.41          0.19         1.46 o                         
  -6   5   2          7.81          1.06         1.46 o                         
  -5   5   2         23.96         23.19         1.35 o                         
  -4   5   2          0.85          2.99         1.17 o                         
  -3   5   2         34.89         29.38         0.98 o                         
  -2   5   2        655.81        676.48         3.71 o                         
  -1   5   2        153.56        163.33         1.54 o                         
   0   5   2         18.73         27.04         1.22 o                         
   1   5   2        262.75        268.66         1.91 o                         
   2   5   2          7.72          5.21         0.87 o                         
   3   5   2          4.97          5.69         1.16 o                         
   4   5   2         25.55         29.51         1.79 o                         
   5   5   2        493.90        508.83         4.29 o                         
   6   5   2          0.07          0.57         1.67 o                         
   7   5   2          2.59         -0.11         1.79 o                         
   8   5   2          2.67         -0.03         1.90 o                         
   9   5   2         37.93         43.11         2.28 o                         
  10   5   2          7.12          8.09         2.06 o                         
  11   5   2        112.57        121.89         6.82 o                         
  12   5   2         21.08         20.31         2.41 o                         
  13   5   2          0.60          2.92         2.14 o                         
  14   5   2          3.39         -0.39         4.51 o                         
 -13   6   2         50.11         58.56         3.62 o                         
 -12   6   2         11.49         18.83         2.89 o                         
 -11   6   2          0.01          0.35         2.60 o                         
 -10   6   2        143.08        137.07         4.78 o                         
  -9   6   2         38.24         28.75         2.97 o                         
  -8   6   2        195.19        207.88         7.05 o                         
  -7   6   2         81.45         88.76         2.10 o                         
  -6   6   2         65.64         71.24         1.88 o                         
  -5   6   2         12.02         11.03         1.60 o                         
  -4   6   2          6.30          2.56         1.54 o                         
  -3   6   2         10.14          7.28         1.52 o                         
  -2   6   2          0.45          5.16         2.27 o                         
  -1   6   2         77.29         73.15         1.58 o                         
   0   6   2        506.50        495.02         3.80 o                         
   1   6   2          3.21          9.46         1.56 o                         
   2   6   2         25.79         30.01         1.88 o                         
   3   6   2          5.79          3.10         1.61 o                         
   4   6   2          1.36          4.72         1.61 o                         
   5   6   2         35.18         31.95         1.70 o                         
   6   6   2          0.91          1.81         1.77 o                         
   7   6   2          1.13          3.10         2.58 o                         
   8   6   2        115.56        136.87        10.00 o                         
   9   6   2         21.94         26.71         3.43 o                         
  10   6   2        151.36        152.43        12.55 o                         
  11   6   2         16.75         27.31         6.27 o                         
  12   6   2          4.82         18.82         4.46 o                         
 -11   7   2          2.16          1.39         3.26 o                         
 -10   7   2          0.02         -1.35         2.50 o                         
  -9   7   2          3.49          1.46         1.88 o                         
  -8   7   2         25.41         33.64         2.39 o                         
  -7   7   2          5.54          6.60         2.15 o                         
  -6   7   2          0.23          2.03         2.13 o                         
  -5   7   2          3.41          1.25         2.01 o                         
  -4   7   2          3.03          1.37         1.62 o                         
  -3   7   2         69.50         78.17         2.69 o                         
  -2   7   2         58.82         58.30         3.44 o                         
  -1   7   2         14.96         12.31         2.15 o                         
   0   7   2         10.76         14.37         1.93 o                         
   1   7   2         23.78         26.71         1.71 o                         
   2   7   2         16.50         19.92         2.00 o                         
   3   7   2          4.04          6.01         2.12 o                         
   4   7   2          0.16          0.09         1.93 o                         
   5   7   2         38.30         33.79         2.42 o                         
   6   7   2          0.25          0.34         2.12 o                         
   7   7   2          0.04         -0.02         2.64 o                         
   8   7   2         21.09         27.81         3.11 o                         
   9   7   2         24.23         31.68         2.61 o                         
  10   7   2          3.29          9.82         4.17 o                         
  -7   8   2         64.09         76.74         6.32 o                         
  -6   8   2         18.69         22.69         3.50 o                         
  -5   8   2          0.05         -0.50         2.17 o                         
  -4   8   2          0.02         -0.87         2.06 o                         
  -3   8   2         49.22         46.49         2.67 o                         
  -2   8   2         27.94         35.80         5.74 o                         
  -1   8   2         75.16         64.84         3.42 o                         
   0   8   2         42.27         35.96         3.16 o                         
   1   8   2          2.59          6.76         2.26 o                         
   2   8   2          0.87          0.17         2.05 o                         
   3   8   2          2.44          0.30         2.27 o                         
   4   8   2          0.08         -1.94         1.94 o                         
   5   8   2          0.02          0.67         2.17 o                         
   6   8   2          1.04         12.31         4.81 o                         
 -19   0   3         17.81         17.26         3.26 o                         
 -17   0   3         31.20         13.28         2.07 o                         
 -15   0   3       1375.88       1058.02         7.01 o                         
 -13   0   3        103.63         97.89         9.27 o                         
 -11   0   3         15.64         14.84         1.21 o                         
  -9   0   3        639.03        663.24         6.85 o                         
  -7   0   3        379.32        473.27         2.00 o                         
  -5   0   3        764.67        862.35         5.13 o                         
  -3   0   3        574.85        562.64         6.34 o                         
  -1   0   3       5124.99       4937.79        28.29 o                         
   1   0   3       2448.45       2460.19        17.78 o                         
   3   0   3         22.52         15.33         0.84 o                         
   5   0   3       3578.61       3463.43        10.86 o                         
   7   0   3          7.91          5.10         0.82 o                         
   9   0   3         14.88          9.52         1.17 o                         
  11   0   3         35.16         40.36         4.80 o                         
  13   0   3        596.02        622.37         8.94 o                         
  15   0   3         11.39          5.83         3.46 o                         
  17   0   3          5.40          5.13         3.13 o                         
 -20   1   3          1.55         -2.45         2.45 o                         
 -19   1   3          9.03          5.82         1.66 o                         
 -18   1   3          1.05          1.30         1.37 o                         
 -17   1   3          3.44          2.69         1.45 o                         
 -16   1   3        137.55        122.64         2.63 o                         
 -15   1   3        102.20         82.03         3.72 o                         
 -14   1   3         65.09         69.76         2.40 o                         
 -13   1   3         55.23         45.29        12.50 o                         
 -12   1   3        439.59        532.30         4.63 o                         
 -11   1   3         97.65         93.72         1.22 o                         
 -10   1   3          0.09          1.31         0.64 o                         
  -9   1   3        673.17        656.39         5.44 o                         
  -8   1   3         48.22         37.19         0.71 o                         
  -7   1   3        590.94        608.33         4.76 o                         
  -6   1   3       5544.59       5633.05        36.75 o                         
  -5   1   3         92.77         90.45         1.37 o                         
  -4   1   3       1777.20       1810.80        10.15 o                         
  -3   1   3        362.14        401.00         4.75 o                         
  -2   1   3       4397.06       4706.24        41.97 o                         
  -1   1   3        538.69        711.75         3.50 o                         
   0   1   3       6169.96       5921.41        29.47 o                         
   1   1   3        973.75        898.10         4.81 o                         
   2   1   3        481.15        423.29         4.14 o                         
   3   1   3       1751.51       1834.88        12.67 o                         
   4   1   3        434.23        404.68         3.42 o                         
   5   1   3         43.04         39.30         1.34 o                         
   6   1   3        128.06        148.17         1.36 o                         
   7   1   3        296.40        290.69         3.42 o                         
   8   1   3       2863.43       2756.20        15.21 o                         
   9   1   3        133.87        131.34         1.44 o                         
  10   1   3       1304.90       1236.33        10.46 o                         
  11   1   3        779.84        765.07        15.47 o                         
  12   1   3        638.62        666.76        11.87 o                         
  13   1   3         16.96         19.99         1.90 o                         
  14   1   3         52.58         52.61         3.80 o                         
  15   1   3         11.80         10.71         2.49 o                         
  16   1   3         31.19         37.20         2.82 o                         
  17   1   3          0.16          4.46         3.56 o                         
 -19   2   3         16.33         24.86         4.24 o                         
 -18   2   3          0.72          0.96         1.73 o                         
 -17   2   3         72.82         63.91         3.68 o                         
 -16   2   3         13.96          7.95         1.79 o                         
 -15   2   3        346.80        312.56         5.14 o                         
 -14   2   3         67.49         64.34         2.90 o                         
 -13   2   3          1.59         -0.49         1.48 o                         
 -12   2   3        253.13        253.14         8.13 o                         
 -11   2   3         38.94         41.27         2.13 o                         
 -10   2   3         51.24         47.48         1.04 o                         
  -9   2   3       2407.67       2557.39        17.62 o                         
  -8   2   3        292.46        306.46         4.57 o                         
  -7   2   3        173.57        198.49         3.00 o                         
  -6   2   3        167.16        198.58         5.51 o                         
  -5   2   3        144.07        128.87         0.97 o                         
  -4   2   3       1806.79       1948.11        12.71 o                         
  -3   2   3       1032.46        984.54         4.30 o                         
  -2   2   3       1952.68       1838.55         7.81 o                         
  -1   2   3         25.57         26.82         0.61 o                         
   0   2   3      11321.92      11048.20        39.12 o                         
   1   2   3       2728.88       2613.41        10.02 o                         
   2   2   3        119.13        100.09         1.53 o                         
   3   2   3         54.15         70.91         1.07 o                         
   4   2   3         21.75         17.57         0.63 o                         
   5   2   3        883.17        808.21         9.73 o                         
   6   2   3         46.90         34.42         0.98 o                         
   7   2   3         15.09         15.53         0.86 o                         
   8   2   3        612.77        623.82         3.96 o                         
   9   2   3         14.38         14.30         1.36 o                         
  10   2   3          2.95          5.02         1.59 o                         
  11   2   3        135.71        129.84         2.37 o                         
  12   2   3        100.72        104.90         2.21 o                         
  13   2   3        226.74        231.31         5.10 o                         
  14   2   3          4.33          3.56         2.21 o                         
  15   2   3          1.50          0.02         2.33 o                         
  16   2   3         57.26         61.50         8.22 o                         
  17   2   3         32.80         53.76         3.99 o                         
 -18   3   3         80.38        100.97         4.00 o                         
 -17   3   3         19.51         16.99         3.91 o                         
 -16   3   3          3.89          1.90         1.85 o                         
 -15   3   3         63.59         58.91         1.93 o                         
 -14   3   3         13.13         10.21         1.80 o                         
 -13   3   3         48.58         40.79         5.56 o                         
 -12   3   3        248.02        273.52         9.31 o                         
 -11   3   3        154.14        157.57         4.79 o                         
 -10   3   3        766.55        780.32         8.86 o                         
  -9   3   3        499.79        503.25         8.33 o                         
  -8   3   3         81.06         79.54         1.36 o                         
  -7   3   3         68.84         56.39         2.46 o                         
  -6   3   3        643.08        710.92         7.64 o                         
  -5   3   3        540.57        557.18         6.08 o                         
  -4   3   3       1207.11       1259.74         6.16 o                         
  -3   3   3        564.10        571.94         3.27 o                         
  -2   3   3        719.36        709.18         2.97 o                         
  -1   3   3         34.84         41.52         0.98 o                         
   0   3   3       1256.58       1304.52         5.81 o                         
   1   3   3        684.81        719.80         5.96 o                         
   2   3   3         31.76         29.40         0.58 o                         
   3   3   3       1474.76       1504.41        12.07 o                         
   4   3   3        195.19        191.02         1.55 o                         
   5   3   3         41.71         45.63         1.62 o                         
   6   3   3          0.14         -0.19         1.32 o                         
   7   3   3        130.29        132.28         2.38 o                         
   8   3   3          5.20          4.08         1.59 o                         
   9   3   3         23.87         24.48         2.06 o                         
  10   3   3       1911.07       1832.76        12.14 o                         
  11   3   3        827.36        795.66         5.82 o                         
  12   3   3         28.21         34.25         2.39 o                         
  13   3   3          0.10          2.09         2.18 o                         
  14   3   3          0.07          2.93         2.68 o                         
  15   3   3          2.57          4.34         5.25 o                         
  16   3   3          9.53         16.14         3.33 o                         
 -17   4   3         28.14         22.84         3.34 o                         
 -16   4   3         10.41         10.22         2.31 o                         
 -15   4   3         87.42         78.20         2.84 o                         
 -14   4   3         21.05         19.64         2.13 o                         
 -13   4   3          5.71          5.40         1.62 o                         
 -12   4   3         36.20         33.09         2.05 o                         
 -11   4   3        132.77        152.47         5.57 o                         
 -10   4   3        440.50        451.14        11.89 o                         
  -9   4   3        191.76        209.55         3.37 o                         
  -8   4   3         74.99         82.89         1.97 o                         
  -7   4   3        108.59        110.74         3.19 o                         
  -6   4   3         81.70         74.27         1.41 o                         
  -5   4   3        160.52        169.51         2.10 o                         
  -4   4   3         60.67         66.85         1.61 o                         
  -3   4   3       1407.88       1444.93         6.63 o                         
  -2   4   3        904.79        858.21         6.19 o                         
  -1   4   3        709.45        718.57         3.99 o                         
   0   4   3        522.02        444.39         3.41 o                         
   1   4   3        116.35        103.56         1.19 o                         
   2   4   3          6.75          6.08         0.79 o                         
   3   4   3        624.58        609.66         3.02 o                         
   4   4   3          5.95          7.45         1.14 o                         
   5   4   3        137.97        151.48         2.05 o                         
   6   4   3         78.16         66.84         1.97 o                         
   7   4   3          4.12          6.60         1.74 o                         
   8   4   3          2.71          1.43         1.77 o                         
   9   4   3         59.42         60.80         2.36 o                         
  10   4   3          6.05          9.57         2.16 o                         
  11   4   3         18.46         17.94         2.25 o                         
  12   4   3        106.98        113.07         3.02 o                         
  13   4   3        102.09         93.68         2.96 o                         
  14   4   3          1.36          3.23         2.15 o                         
 -16   5   3          0.50         -0.97         2.85 o                         
 -15   5   3         60.01         57.03         3.20 o                         
 -14   5   3         55.00         51.38         2.54 o                         
 -13   5   3          0.61         -2.15         2.15 o                         
 -12   5   3         99.98         97.21         2.75 o                         
 -11   5   3         61.63         54.97         3.12 o                         
 -10   5   3         37.21         40.98         2.08 o                         
  -9   5   3        109.11         93.74         2.35 o                         
  -8   5   3         25.92         27.25         1.77 o                         
  -7   5   3          0.94         -0.22         1.44 o                         
  -6   5   3         48.67         44.29         1.77 o                         
  -5   5   3        195.09        205.62         2.33 o                         
  -4   5   3          1.73          2.25         1.20 o                         
  -3   5   3         79.42         74.91         1.31 o                         
  -2   5   3         21.93         18.59         1.11 o                         
  -1   5   3        379.47        382.93         2.52 o                         
   0   5   3        261.46        274.24         3.02 o                         
   1   5   3         65.96         63.36         1.77 o                         
   2   5   3         72.03         72.99         1.55 o                         
   3   5   3        176.57        179.60         2.11 o                         
   4   5   3          3.87         10.34         1.72 o                         
   5   5   3          5.79          4.97         1.70 o                         
   6   5   3          3.03          2.78         1.73 o                         
   7   5   3         36.14         34.98         4.39 o                         
   8   5   3         40.16         45.18         4.23 o                         
   9   5   3         12.66         19.76         2.26 o                         
  10   5   3        502.95        504.13         5.11 o                         
  11   5   3        213.51        218.22         5.63 o                         
  12   5   3         12.88         21.42         4.10 o                         
  13   5   3          1.12          0.60         2.24 o                         
  14   5   3         23.70         28.57         4.79 o                         
 -14   6   3          0.07         -1.02         2.73 o                         
 -13   6   3         78.87         87.59         8.08 o                         
 -12   6   3          0.36          1.19         2.69 o                         
 -11   6   3         33.24         26.40         3.07 o                         
 -10   6   3         20.35         18.42         2.91 o                         
  -9   6   3         11.91         13.14         1.92 o                         
  -8   6   3         62.76         58.77         2.23 o                         
  -7   6   3         46.81         46.49         1.84 o                         
  -6   6   3          2.98          3.27         1.43 o                         
  -5   6   3         15.52         13.46         1.63 o                         
  -4   6   3         26.90         26.99         1.73 o                         
  -3   6   3         44.94         46.00         2.84 o                         
  -2   6   3        249.74        222.81         5.48 o                         
  -1   6   3        393.45        378.61         5.03 o                         
   0   6   3          8.30          3.45         1.24 o                         
   1   6   3         76.72         77.49         1.92 o                         
   2   6   3        124.38        147.08         2.55 o                         
   3   6   3         88.86         91.02         2.58 o                         
   4   6   3          7.27          4.44         1.50 o                         
   5   6   3          4.58          2.95         1.46 o                         
   6   6   3         25.08         31.58         4.81 o                         
   7   6   3          0.75          2.79         2.30 o                         
   8   6   3          7.12          9.21         3.60 o                         
   9   6   3          1.30          3.31         4.78 o                         
  10   6   3          1.43         -3.46         3.46 o                         
  11   6   3          3.76          9.05         5.51 o                         
 -12   7   3         33.89         40.33         4.70 o                         
 -11   7   3         10.04         11.51         2.75 o                         
 -10   7   3          9.15         14.92         2.50 o                         
  -9   7   3          0.49          6.05         3.45 o                         
  -8   7   3          0.08          0.13         2.02 o                         
  -7   7   3          1.14          1.86         2.60 o                         
  -6   7   3         34.58         31.82         1.93 o                         
  -5   7   3         11.03         13.56         1.71 o                         
  -4   7   3          1.17         -0.20         1.63 o                         
  -3   7   3          4.24          4.75         2.08 o                         
  -2   7   3         34.17         30.11         2.25 o                         
  -1   7   3          0.34          0.16         2.11 o                         
   0   7   3        100.47         98.16         2.09 o                         
   1   7   3         51.07         44.41         1.84 o                         
   2   7   3         18.66         17.25         1.69 o                         
   3   7   3          0.82          2.82         1.98 o                         
   4   7   3          3.71          4.60         1.99 o                         
   5   7   3          2.12          3.66         1.88 o                         
   6   7   3          6.94          7.86         2.61 o                         
   7   7   3          5.83          9.22         3.40 o                         
   8   7   3         50.48         55.04         3.88 o                         
   9   7   3        123.05        143.07         4.23 o                         
  -7   8   3         21.23         10.36         4.94 o                         
  -6   8   3          0.65         -2.83         3.13 o                         
  -5   8   3          0.13         -0.81         2.24 o                         
  -4   8   3          8.02          9.21         2.23 o                         
  -3   8   3          0.49         -2.02         2.74 o                         
  -2   8   3         52.20         46.72         3.20 o                         
  -1   8   3          4.03          4.65         2.80 o                         
   0   8   3          0.90          3.18         2.99 o                         
   1   8   3          2.86          5.78         2.80 o                         
   2   8   3         67.15         65.31         2.90 o                         
   3   8   3          8.15          3.56         1.82 o                         
   4   8   3          0.64         -1.83         1.83 o                         
   5   8   3         13.62         15.33         2.87 o                         
 -20   0   4          1.55          2.03         2.74 o                         
 -18   0   4          0.38          1.99         2.26 o                         
 -16   0   4        283.52        281.98         5.87 o                         
 -14   0   4        221.64        194.71         3.14 o                         
 -12   0   4          0.94          3.83         3.78 o                         
 -10   0   4        556.26        455.78         8.12 o                         
  -8   0   4       7852.70       8714.94        19.57 o                         
  -6   0   4        238.43        227.11         3.71 o                         
  -4   0   4        606.48        600.40        17.54 o                         
  -2   0   4       2456.28       2405.28         9.16 o                         
   0   0   4      38951.29      38324.02       346.85 o                         
   2   0   4         18.18         22.44         0.73 o                         
   4   0   4        941.48        893.83        23.05 o                         
   6   0   4         32.19         41.04         2.01 o                         
   8   0   4       1318.01       1322.20         5.35 o                         
  10   0   4        540.65        568.81         7.38 o                         
  12   0   4         50.07         42.68         3.64 o                         
  14   0   4          0.12         -1.38         3.68 o                         
  16   0   4          0.85          4.78         3.70 o                         
 -20   1   4         20.21         17.03         2.21 o                         
 -19   1   4        108.47        111.49         2.42 o                         
 -18   1   4          0.99          1.52         1.33 o                         
 -17   1   4          0.24          3.34         2.14 o                         
 -16   1   4          6.91          9.94         2.12 o                         
 -15   1   4        273.32        245.52         7.70 o                         
 -14   1   4         29.17         37.70         2.17 o                         
 -13   1   4        367.88        354.94         4.03 o                         
 -12   1   4        342.82        309.26         3.24 o                         
 -11   1   4       1283.22       1222.41         8.30 o                         
 -10   1   4         28.18         21.20         0.75 o                         
  -9   1   4        159.01        160.72         2.24 o                         
  -8   1   4        526.26        630.34         6.69 o                         
  -7   1   4       2429.05       2495.26        24.08 o                         
  -6   1   4        925.10        930.69        19.32 o                         
  -5   1   4        140.21        123.47         2.69 o                         
  -4   1   4         27.13         39.67         1.16 o                         
  -3   1   4      12576.21      12460.51        79.43 o                         
  -2   1   4        644.80        636.44         4.01 o                         
  -1   1   4       5052.55       5657.50        24.03 o                         
   0   1   4       7896.59       7538.16        32.34 o                         
   1   1   4         82.42         86.31         1.37 o                         
   2   1   4         71.84         82.94         0.91 o                         
   3   1   4       2285.34       2383.70        24.24 o                         
   4   1   4        131.71        136.79         1.32 o                         
   5   1   4         16.83          9.42         1.75 o                         
   6   1   4        221.98        188.98         1.87 o                         
   7   1   4        230.61        257.28         3.62 o                         
   8   1   4        118.15        108.95         2.26 o                         
   9   1   4       2536.45       2402.86        17.98 o                         
  10   1   4        219.46        242.57         5.15 o                         
  11   1   4       1690.93       1699.33        17.84 o                         
  12   1   4         12.74         16.02         1.89 o                         
  13   1   4         85.21         83.96         3.66 o                         
  14   1   4         30.75         37.42         2.29 o                         
  15   1   4          8.13         11.12         2.06 o                         
  16   1   4         11.47         13.88         2.97 o                         
  17   1   4         26.36         24.01         3.58 o                         
 -20   2   4         60.12         72.19         4.98 o                         
 -19   2   4          1.89          2.08         2.02 o                         
 -18   2   4          7.95          3.71         1.99 o                         
 -17   2   4         11.22         14.02         2.17 o                         
 -16   2   4        417.70        364.01         4.81 o                         
 -15   2   4         49.92         43.94         2.87 o                         
 -14   2   4        140.22        109.82         2.28 o                         
 -13   2   4        350.34        348.57         8.70 o                         
 -12   2   4        250.91        248.66         5.99 o                         
 -11   2   4        106.77        105.47         1.94 o                         
 -10   2   4        141.67        126.06         2.12 o                         
  -9   2   4         17.28         14.92         0.93 o                         
  -8   2   4        346.01        362.91         4.69 o                         
  -7   2   4        530.12        524.98         9.60 o                         
  -6   2   4        776.82        747.63        13.44 o                         
  -5   2   4       2916.92       3014.39        28.94 o                         
  -4   2   4        192.54        221.38         1.90 o                         
  -3   2   4       3714.32       3613.60        23.19 o                         
  -2   2   4       2002.20       2016.29        17.24 o                         
  -1   2   4        626.43        584.34         4.97 o                         
   0   2   4        255.42        251.69         4.26 o                         
   1   2   4       1606.60       1502.92         6.58 o                         
   2   2   4        634.48        699.39         6.24 o                         
   3   2   4        227.30        264.75         1.73 o                         
   4   2   4        589.59        538.58         3.34 o                         
   5   2   4          4.98          4.23         0.61 o                         
   6   2   4          1.29          1.88         0.69 o                         
   7   2   4        112.75        105.08         1.73 o                         
   8   2   4         82.81         82.42         1.73 o                         
   9   2   4          9.80          9.87         1.46 o                         
  10   2   4        854.92        869.77         5.45 o                         
  11   2   4         71.76         68.90         2.08 o                         
  12   2   4          1.87          2.41         2.33 o                         
  13   2   4         24.23         26.59         7.29 o                         
  14   2   4          0.03          4.30         3.31 o                         
  15   2   4          5.14          4.72         4.22 o                         
  16   2   4          0.96          7.26         3.47 o                         
 -19   3   4         13.53         19.74         4.72 o                         
 -18   3   4         10.79          9.04         2.52 o                         
 -17   3   4         32.35         33.56         2.14 o                         
 -16   3   4         46.99         36.03         2.72 o                         
 -15   3   4          2.71          1.63         1.76 o                         
 -14   3   4         63.64         66.34         2.37 o                         
 -13   3   4        564.22        555.26        13.12 o                         
 -12   3   4        864.78        836.04        15.58 o                         
 -11   3   4        597.29        572.57        10.51 o                         
 -10   3   4        680.92        668.32        10.21 o                         
  -9   3   4         56.15         49.91         1.42 o                         
  -8   3   4        163.84        177.65         3.94 o                         
  -7   3   4        331.03        353.61         3.02 o                         
  -6   3   4       1510.14       1405.74        16.69 o                         
  -5   3   4         28.53         38.01         0.91 o                         
  -4   3   4        357.10        450.19         3.49 o                         
  -3   3   4         45.65         60.66         0.75 o                         
  -2   3   4        471.64        449.41         2.79 o                         
  -1   3   4         91.86        109.76         1.17 o                         
   0   3   4          3.97          0.70         0.44 o                         
   1   3   4         56.17         56.53         1.40 o                         
   2   3   4          0.47          0.32         0.50 o                         
   3   3   4        657.06        668.21         4.41 o                         
   4   3   4         50.31         47.52         1.33 o                         
   5   3   4          5.07          4.45         1.06 o                         
   6   3   4         73.96         66.62         1.91 o                         
   7   3   4         79.16         75.66         2.10 o                         
   8   3   4         44.76         40.61         3.30 o                         
   9   3   4       1303.20       1317.47         6.91 o                         
  10   3   4         46.12         55.69         2.85 o                         
  11   3   4        654.01        680.65         5.49 o                         
  12   3   4         25.01         30.32         2.51 o                         
  13   3   4         14.17         13.65         1.93 o                         
  14   3   4         19.88         21.82         3.67 o                         
  15   3   4          1.04          5.49         5.12 o                         
 -17   4   4          4.91          2.29         2.65 o                         
 -16   4   4        171.37        152.97         3.31 o                         
 -15   4   4          0.52          0.65         1.63 o                         
 -14   4   4        221.29        207.15         5.91 o                         
 -13   4   4         65.41         64.78         2.32 o                         
 -12   4   4          0.69         -1.02         1.88 o                         
 -11   4   4        551.39        541.02         6.17 o                         
 -10   4   4         89.73         98.35         2.39 o                         
  -9   4   4          1.63          1.64         1.49 o                         
  -8   4   4         20.66         23.62         1.83 o                         
  -7   4   4         97.73        107.69         1.78 o                         
  -6   4   4        222.38        214.05         2.07 o                         
  -5   4   4         90.13         92.40         1.50 o                         
  -4   4   4         58.97         60.12         1.13 o                         
  -3   4   4       2651.72       2605.00        17.84 o                         
  -2   4   4        353.05        314.19         2.17 o                         
  -1   4   4        260.64        239.95         2.34 o                         
   0   4   4        137.70        151.46         2.09 o                         
   1   4   4        608.06        622.20         7.37 o                         
   2   4   4         67.07         74.91         2.42 o                         
   3   4   4        125.01        117.36         1.61 o                         
   4   4   4          1.08          0.88         1.06 o                         
   5   4   4         15.79         13.00         1.25 o                         
   6   4   4        355.71        349.70         3.55 o                         
   7   4   4         20.25         27.13         3.57 o                         
   8   4   4         44.89         46.29         2.41 o                         
   9   4   4          4.31          6.15         1.95 o                         
  10   4   4         13.15         16.90         2.16 o                         
  11   4   4         10.49         18.41         2.18 o                         
  12   4   4         85.73         86.24         3.21 o                         
  13   4   4         12.57         17.45         2.42 o                         
  14   4   4         11.26         13.03         2.20 o                         
 -17   5   4         17.08         19.25         4.20 o                         
 -16   5   4          8.77         12.09         2.76 o                         
 -15   5   4          1.82          2.03         2.23 o                         
 -14   5   4          5.13          3.80         2.20 o                         
 -13   5   4         38.34         37.31         2.00 o                         
 -12   5   4          3.63         -0.59         1.88 o                         
 -11   5   4         41.95         37.48         2.16 o                         
 -10   5   4          6.36          6.05         2.01 o                         
  -9   5   4          1.10          1.43         1.66 o                         
  -8   5   4         98.20         93.65         2.28 o                         
  -7   5   4          4.64          3.65         1.54 o                         
  -6   5   4        213.06        233.38         3.74 o                         
  -5   5   4        197.42        229.03         3.26 o                         
  -4   5   4         23.41         24.24         1.19 o                         
  -3   5   4         20.91         16.70         1.24 o                         
  -2   5   4       1176.70       1114.90         8.20 o                         
  -1   5   4         14.00         18.35         1.13 o                         
   0   5   4         55.49         59.74         1.44 o                         
   1   5   4         25.25         16.45         1.24 o                         
   2   5   4         10.01          8.44         1.21 o                         
   3   5   4         64.85         56.74         1.96 o                         
   4   5   4         58.73         49.39         2.53 o                         
   5   5   4          8.89         10.58         1.67 o                         
   6   5   4        218.51        206.71         4.06 o                         
   7   5   4         25.90         28.21         1.98 o                         
   8   5   4          8.03         10.89         1.99 o                         
   9   5   4        897.50        938.22         6.56 o                         
  10   5   4         68.71         70.35         3.15 o                         
  11   5   4        418.18        417.18         4.94 o                         
  12   5   4          5.23          3.12         2.58 o                         
  13   5   4          0.18         -2.38         2.95 o                         
 -14   6   4          0.12          0.09         3.28 o                         
 -13   6   4          0.00         -0.06         2.91 o                         
 -12   6   4          1.89          3.69         2.86 o                         
 -11   6   4          0.80          3.87         2.78 o                         
 -10   6   4         34.05         37.78         2.29 o                         
  -9   6   4         16.50         22.21         1.99 o                         
  -8   6   4          4.90          4.30         1.85 o                         
  -7   6   4          3.94          2.08         1.52 o                         
  -6   6   4          2.24          0.27         1.76 o                         
  -5   6   4          3.03          3.09         1.76 o                         
  -4   6   4         79.88         75.10         2.08 o                         
  -3   6   4        125.85        118.50         2.07 o                         
  -2   6   4        294.84        286.01         2.28 o                         
  -1   6   4          0.21          0.38         1.30 o                         
   0   6   4         40.81         39.74         1.86 o                         
   1   6   4         31.33         32.73         1.84 o                         
   2   6   4        136.21        146.34         2.54 o                         
   3   6   4         47.90         47.49         1.63 o                         
   4   6   4          8.10          7.37         1.54 o                         
   5   6   4          0.43          6.32         3.35 o                         
   6   6   4        235.38        232.68         4.64 o                         
   7   6   4          4.61         13.70         3.66 o                         
   8   6   4          6.79         11.66         4.44 o                         
   9   6   4          7.77         20.49         5.69 o                         
  10   6   4          9.42         19.69         6.66 o                         
 -12   7   4          1.30          2.35         3.57 o                         
 -11   7   4          0.05         -0.42         2.38 o                         
 -10   7   4          5.30          3.39         2.17 o                         
  -9   7   4         16.70         13.37         2.97 o                         
  -8   7   4         17.37         14.95         1.86 o                         
  -7   7   4          0.01          0.70         1.75 o                         
  -6   7   4          4.13          1.81         1.71 o                         
  -5   7   4         41.13         42.62         2.01 o                         
  -4   7   4         15.30         13.82         1.86 o                         
  -3   7   4          3.65          6.34         2.03 o                         
  -2   7   4         27.12         22.56         2.24 o                         
  -1   7   4          5.67          8.20         1.68 o                         
   0   7   4          1.67          4.39         1.68 o                         
   1   7   4          2.44          4.89         1.69 o                         
   2   7   4          3.25          4.46         1.52 o                         
   3   7   4         54.70         46.27         2.07 o                         
   4   7   4         17.87          9.39         2.21 o                         
   5   7   4          4.12          4.52         2.42 o                         
   6   7   4          7.42          7.52         2.72 o                         
   7   7   4          1.85          5.65         2.72 o                         
   8   7   4         28.42         36.31         2.63 o                         
   9   7   4        117.28        121.25         5.32 o                         
  -7   8   4          0.44          0.21         4.64 o                         
  -6   8   4          4.81          7.87         3.29 o                         
  -5   8   4          6.20          6.26         1.93 o                         
  -4   8   4          1.97         -1.61         2.13 o                         
  -3   8   4          5.83          2.20         3.23 o                         
  -2   8   4          0.53         -1.14         2.82 o                         
  -1   8   4          0.01          2.92         5.00 o                         
   0   8   4         24.96         25.48         2.98 o                         
   1   8   4          0.12          2.45         3.23 o                         
   2   8   4          2.11          0.71         2.39 o                         
   3   8   4         10.13          8.76         2.19 o                         
   4   8   4          3.84          2.71         2.13 o                         
 -19   0   5          7.71          4.32         3.31 o                         
 -17   0   5        505.35        494.87         7.77 o                         
 -15   0   5          7.69          3.67         1.79 o                         
 -13   0   5         62.57         48.36         1.90 o                         
 -11   0   5         66.63         52.15         1.78 o                         
  -9   0   5       1330.47       1407.00         8.41 o                         
  -7   0   5        351.23        277.47         6.65 o                         
  -5   0   5         99.47        114.92         1.45 o                         
  -3   0   5       1381.24       1397.84         8.28 o                         
  -1   0   5      31114.92      32805.29        95.22 o                         
   1   0   5       5330.82       5070.34        26.60 o                         
   3   0   5       1437.49       1577.52        14.42 o                         
   5   0   5         27.03         33.95        11.37 o                         
   7   0   5        274.56        384.77        84.26 o                         
   9   0   5        386.88        434.70        57.33 o                         
  11   0   5        254.55        309.01        48.91 o                         
  13   0   5        334.73        354.96         7.64 o                         
  15   0   5        194.78        202.53         6.66 o                         
 -20   1   5         13.40          9.89         1.85 o                         
 -19   1   5          0.98          2.98         1.79 o                         
 -18   1   5         27.63         29.06         1.87 o                         
 -17   1   5          1.12          2.17         1.67 o                         
 -16   1   5        286.92        248.27         4.03 o                         
 -15   1   5         28.08         27.41         2.30 o                         
 -14   1   5        336.59        359.64         4.22 o                         
 -13   1   5        156.56        156.39         4.75 o                         
 -12   1   5         92.18         96.71         1.60 o                         
 -11   1   5        341.57        314.85         4.62 o                         
 -10   1   5         85.45         90.34         1.50 o                         
  -9   1   5       1021.11       1094.13        10.88 o                         
  -8   1   5        255.54        250.02         2.92 o                         
  -7   1   5          3.98          5.70         1.02 o                         
  -6   1   5       1204.78       1069.88         4.52 o                         
  -5   1   5        706.64        681.62         3.85 o                         
  -4   1   5        532.84        469.88         3.75 o                         
  -3   1   5          0.60          3.06         0.56 o                         
  -2   1   5        111.22         99.36         0.87 o                         
  -1   1   5       4911.99       4912.17        10.82 o                         
   0   1   5       4161.22       3917.52        19.99 o                         
   1   1   5        258.59        248.33         1.89 o                         
   2   1   5       6441.62       6496.67        23.41 o                         
   3   1   5        774.48        738.87         8.91 o                         
   4   1   5        385.43        417.16         3.60 o                         
   5   1   5         11.52          9.46         0.61 o                         
   6   1   5         94.28         87.30         3.79 o                         
   7   1   5        464.74        425.06         2.97 o                         
   8   1   5        143.66        145.00         2.06 o                         
   9   1   5          8.67         24.41         5.05 o                         
  10   1   5       3270.80       3285.53        22.29 o                         
  11   1   5          4.20          8.28         1.90 o                         
  12   1   5          4.33          9.74         1.94 o                         
  13   1   5         10.58         16.68         3.24 o                         
  14   1   5         16.74         17.80         3.32 o                         
  15   1   5          0.03         -1.49         2.63 o                         
  16   1   5         32.17         31.25         4.31 o                         
 -20   2   5         11.11         12.85         3.77 o                         
 -19   2   5         86.27        109.37         3.79 o                         
 -18   2   5         11.79          5.77         3.25 o                         
 -17   2   5        159.12        156.69         3.70 o                         
 -16   2   5         33.87         30.70         4.13 o                         
 -15   2   5        316.96        276.06         9.37 o                         
 -14   2   5          4.60          0.93         1.61 o                         
 -13   2   5        389.47        353.11         6.32 o                         
 -12   2   5        457.69        422.68         4.22 o                         
 -11   2   5        752.42        741.24         7.72 o                         
 -10   2   5         16.94         17.64         1.03 o                         
  -9   2   5         53.59         47.91         2.05 o                         
  -8   2   5         18.31         11.76         1.06 o                         
  -7   2   5        143.50        118.35         1.64 o                         
  -6   2   5        432.00        392.76         7.11 o                         
  -5   2   5        826.67        889.14        17.23 o                         
  -4   2   5         81.48         52.98         1.23 o                         
  -3   2   5        297.75        287.79         1.95 o                         
  -2   2   5         16.98         21.01         0.54 o                         
  -1   2   5       1545.39       1584.91         6.86 o                         
   0   2   5        385.17        393.78         4.46 o                         
   1   2   5       2731.23       2683.51        30.42 o                         
   2   2   5        906.12       1082.04        14.33 o                         
   3   2   5        154.62        177.92         4.37 o                         
   4   2   5         60.67         60.61         1.00 o                         
   5   2   5        149.39        159.61         1.83 o                         
   6   2   5        183.90        175.35         2.05 o                         
   7   2   5        208.33        193.36         2.69 o                         
   8   2   5         84.27         88.66         1.84 o                         
   9   2   5         43.67         54.63         2.06 o                         
  10   2   5        925.43        898.70         5.45 o                         
  11   2   5        260.97        243.42         2.97 o                         
  12   2   5          4.69          7.11         3.13 o                         
  13   2   5        149.12        168.23        11.49 o                         
  14   2   5          0.40          5.93         2.51 o                         
  15   2   5         73.87         97.15         9.81 o                         
  16   2   5          0.00          8.17         4.21 o                         
 -19   3   5         47.83         53.28         2.86 o                         
 -18   3   5          4.75          4.44         2.32 o                         
 -17   3   5          2.02         -0.31         2.20 o                         
 -16   3   5         12.24         13.80         2.36 o                         
 -15   3   5         10.56         12.07         1.81 o                         
 -14   3   5         48.82         48.12         3.07 o                         
 -13   3   5        261.04        273.37        10.18 o                         
 -12   3   5          3.32          3.28         1.74 o                         
 -11   3   5         75.48         73.56         2.11 o                         
 -10   3   5         44.44         43.13         1.37 o                         
  -9   3   5        319.46        308.04         8.00 o                         
  -8   3   5          8.02          6.27         0.98 o                         
  -7   3   5         32.25         29.05         1.11 o                         
  -6   3   5        332.60        349.22         4.10 o                         
  -5   3   5        503.22        562.66         4.52 o                         
  -4   3   5        711.46        747.58         6.05 o                         
  -3   3   5       2005.33       1945.75         7.58 o                         
  -2   3   5          2.01          1.19         0.54 o                         
  -1   3   5         41.88         39.50         0.85 o                         
   0   3   5          3.06          3.66         0.54 o                         
   1   3   5          7.41         15.26         0.79 o                         
   2   3   5       2120.81       2182.83        24.56 o                         
   3   3   5       1713.32       1799.98        15.02 o                         
   4   3   5        181.51        190.93         2.38 o                         
   5   3   5          6.71          8.90         1.43 o                         
   6   3   5         71.77         67.82         2.01 o                         
   7   3   5          8.65         12.14         1.73 o                         
   8   3   5        244.55        243.58         3.35 o                         
   9   3   5        233.20        231.10         4.09 o                         
  10   3   5       1677.47       1670.59         8.26 o                         
  11   3   5         79.40         85.69         2.86 o                         
  12   3   5         56.13         53.78         2.99 o                         
  13   3   5          1.04          4.93         2.59 o                         
  14   3   5          4.21          9.08         6.03 o                         
 -18   4   5          5.80          0.91         3.87 o                         
 -17   4   5          9.43          6.06         1.81 o                         
 -16   4   5         42.58         40.66         3.72 o                         
 -15   4   5        232.87        223.83         5.48 o                         
 -14   4   5          0.01         -1.21         1.86 o                         
 -13   4   5         12.87         17.63         2.07 o                         
 -12   4   5        362.36        361.48         5.49 o                         
 -11   4   5        156.88        156.86         2.86 o                         
 -10   4   5        479.33        430.57        10.49 o                         
  -9   4   5         53.17         54.79         1.96 o                         
  -8   4   5         75.11         71.07         1.57 o                         
  -7   4   5         25.90         24.92         1.40 o                         
  -6   4   5         88.58         81.04         2.39 o                         
  -5   4   5         56.42         52.67         1.15 o                         
  -4   4   5        179.16        196.37         1.64 o                         
  -3   4   5         79.45         75.78         2.26 o                         
  -2   4   5        783.73        743.87         7.38 o                         
  -1   4   5        200.53        192.02         1.63 o                         
   0   4   5        185.08        188.67         1.52 o                         
   1   4   5         10.55         19.65         1.23 o                         
   2   4   5         26.46         30.60         1.18 o                         
   3   4   5        384.79        396.80         2.63 o                         
   4   4   5         12.20          7.23         1.08 o                         
   5   4   5         58.87         70.50         3.00 o                         
   6   4   5         15.84         13.28         1.71 o                         
   7   4   5        167.65        173.57         3.63 o                         
   8   4   5         38.86         41.50         2.35 o                         
   9   4   5        130.00        142.49         5.81 o                         
  10   4   5         78.07         78.86         3.20 o                         
  11   4   5          2.01          3.54         2.21 o                         
  12   4   5          0.19          4.78         2.32 o                         
  13   4   5          2.55         -0.93         2.91 o                         
  14   4   5          0.19         -0.06         4.30 o                         
 -17   5   5          2.50          2.36         2.57 o                         
 -16   5   5          0.05          0.11         2.06 o                         
 -15   5   5          0.91         -0.29         2.23 o                         
 -14   5   5          1.95          3.40         2.00 o                         
 -13   5   5         46.71         47.62         2.45 o                         
 -12   5   5         14.89         16.85         2.04 o                         
 -11   5   5         13.16         10.78         1.95 o                         
 -10   5   5         17.57         10.75         1.90 o                         
  -9   5   5         25.39         23.28         1.84 o                         
  -8   5   5         36.46         37.62         1.93 o                         
  -7   5   5          0.10         -0.96         1.46 o                         
  -6   5   5        176.80        175.91         1.98 o                         
  -5   5   5         67.70         65.50         2.03 o                         
  -4   5   5         53.34         46.38         1.34 o                         
  -3   5   5         28.64         27.35         1.35 o                         
  -2   5   5        140.14        123.87         1.82 o                         
  -1   5   5          6.83          2.07         1.16 o                         
   0   5   5         29.15         32.56         1.43 o                         
   1   5   5         23.08         16.23         1.39 o                         
   2   5   5        865.04        845.70         5.73 o                         
   3   5   5        178.82        154.67         2.06 o                         
   4   5   5        159.41        159.34         5.17 o                         
   5   5   5         18.96         15.32         3.44 o                         
   6   5   5          4.07          7.83         2.32 o                         
   7   5   5         68.34         72.54         5.66 o                         
   8   5   5        165.97        189.16         9.00 o                         
   9   5   5        208.76        211.56         6.55 o                         
  10   5   5        151.04        149.67         4.63 o                         
  11   5   5          1.27          3.97         2.59 o                         
  12   5   5         59.41         53.53         6.12 o                         
 -14   6   5         44.51         44.27         7.59 o                         
 -13   6   5         55.81         58.46         5.78 o                         
 -12   6   5          4.46          1.97         2.09 o                         
 -11   6   5         29.30         34.87         2.25 o                         
 -10   6   5        184.43        170.17         3.19 o                         
  -9   6   5         39.57         37.17         2.19 o                         
  -8   6   5         22.13         18.55         1.66 o                         
  -7   6   5          2.86          1.45         1.43 o                         
  -6   6   5          1.27          2.82         1.80 o                         
  -5   6   5          5.25          2.21         1.67 o                         
  -4   6   5          3.23          4.07         1.46 o                         
  -3   6   5         12.93         13.24         1.51 o                         
  -2   6   5        132.00        113.62         2.48 o                         
  -1   6   5          1.89          1.99         1.40 o                         
   0   6   5        143.66        172.31         3.37 o                         
   1   6   5          6.67          6.19         1.65 o                         
   2   6   5          2.11          0.32         1.46 o                         
   3   6   5         78.73         97.22         4.58 o                         
   4   6   5          0.16          0.83         1.83 o                         
   5   6   5          0.61          4.33         1.91 o                         
   6   6   5         51.06         51.70         4.28 o                         
   7   6   5         55.56         63.45         3.62 o                         
   8   6   5          7.55          9.50         2.83 o                         
   9   6   5         19.53         19.82         5.46 o                         
  10   6   5         48.74         58.34         5.35 o                         
 -12   7   5          2.82          0.15         3.46 o                         
 -11   7   5         19.63         16.10         2.24 o                         
 -10   7   5         19.32         16.65         2.86 o                         
  -9   7   5          9.95         10.42         2.16 o                         
  -8   7   5          1.51          2.26         1.77 o                         
  -7   7   5          3.18          4.76         1.94 o                         
  -6   7   5         20.41         18.60         1.86 o                         
  -5   7   5         12.74         12.09         1.81 o                         
  -4   7   5          0.54          0.67         1.70 o                         
  -3   7   5         35.75         36.29         2.40 o                         
  -2   7   5          3.60          2.48         2.44 o                         
  -1   7   5          0.47         -0.25         1.62 o                         
   0   7   5         21.66         16.88         1.86 o                         
   1   7   5         71.35         70.23         3.22 o                         
   2   7   5        155.20        162.81         2.90 o                         
   3   7   5         43.75         33.09         1.86 o                         
   4   7   5         64.31         64.89         2.69 o                         
   5   7   5          9.12         13.16         3.23 o                         
   6   7   5          2.55         -1.00         4.06 o                         
   7   7   5         14.65         22.31         2.82 o                         
   8   7   5         91.21        111.59         5.63 o                         
  -7   8   5          3.68          2.75         2.61 o                         
  -6   8   5          0.11         -2.18         2.18 o                         
  -5   8   5          3.59          5.57         1.93 o                         
  -4   8   5          8.06          6.89         3.11 o                         
  -3   8   5          7.04          5.37         3.08 o                         
  -2   8   5         12.72         11.52         3.09 o                         
  -1   8   5          1.44          2.74         3.94 o                         
   0   8   5         52.71         68.62         6.80 o                         
   1   8   5         16.28         18.46         2.38 o                         
   2   8   5          0.03          1.44         1.92 o                         
   3   8   5          0.09          1.93         2.31 o                         
   4   8   5          5.14          3.40         3.35 o                         
 -20   0   6         56.87         82.76         4.60 o                         
 -18   0   6          7.37          2.47         3.22 o                         
 -16   0   6        228.78        168.55         3.44 o                         
 -14   0   6         26.49         20.79         1.82 o                         
 -12   0   6         10.77         14.94         1.56 o                         
 -10   0   6        538.36        577.65         5.94 o                         
  -8   0   6         77.60         63.00         1.55 o                         
  -6   0   6        866.38        885.83        15.37 o                         
  -4   0   6       3306.72       3081.35         6.80 o                         
  -2   0   6       4653.21       5130.31        20.16 o                         
   0   0   6       9214.60       9163.26        52.09 o                         
   2   0   6       2926.59       3311.17        11.42 o                         
   4   0   6        264.37        244.81         7.33 o                         
   6   0   6       1499.94       1358.44       417.05 o                         
   8   0   6        174.47        176.52        56.71 o                         
  10   0   6        743.20        694.42       125.80 o                         
  12   0   6         52.16         67.44         4.60 o                         
  14   0   6        174.00        203.81         6.74 o                         
 -21   1   6          0.10         -3.63         3.63 o                         
 -20   1   6          8.04         15.41         2.55 o                         
 -19   1   6          1.35          2.55         1.77 o                         
 -18   1   6          7.65         10.05         1.71 o                         
 -17   1   6          8.75         11.40         2.07 o                         
 -16   1   6         10.23         11.35         1.73 o                         
 -15   1   6         23.55         22.10         2.08 o                         
 -14   1   6         37.01         38.82         2.17 o                         
 -13   1   6        137.68        144.92         2.15 o                         
 -12   1   6        118.14        107.86         1.61 o                         
 -11   1   6        456.07        483.98         3.36 o                         
 -10   1   6         39.57         43.56         1.65 o                         
  -9   1   6        275.11        328.71         9.69 o                         
  -8   1   6        381.35        384.75         4.24 o                         
  -7   1   6         97.02         79.05         1.61 o                         
  -6   1   6         68.99         90.16         1.38 o                         
  -5   1   6        161.79        198.35         2.58 o                         
  -4   1   6       3020.26       2998.88        16.45 o                         
  -3   1   6       2032.83       2147.71        17.53 o                         
  -2   1   6        178.54        168.82         3.23 o                         
  -1   1   6        107.23        159.33         1.21 o                         
   0   1   6        162.22        132.38         1.17 o                         
   1   1   6       7719.16       7911.31        25.16 o                         
   2   1   6          0.40          1.06         0.49 o                         
   3   1   6       4254.34       4497.18        45.97 o                         
   4   1   6          0.65          0.83         0.57 o                         
   5   1   6        190.06        182.72         2.03 o                         
   6   1   6          7.38          6.87         1.23 o                         
   7   1   6        272.01        294.07         2.55 o                         
   8   1   6        329.58        316.67         3.18 o                         
   9   1   6       2068.78       2179.27        17.13 o                         
  10   1   6        146.67        144.80         2.84 o                         
  11   1   6        215.10        229.21        14.79 o                         
  12   1   6          3.55          3.94         3.14 o                         
  13   1   6        308.02        353.06        10.35 o                         
  14   1   6          7.60          4.88         2.55 o                         
  15   1   6          5.99          3.71         2.14 o                         
 -20   2   6          0.73          0.06         2.25 o                         
 -19   2   6          0.99         -0.85         2.48 o                         
 -18   2   6         10.03         11.19         2.31 o                         
 -17   2   6         10.44         14.22         2.19 o                         
 -16   2   6         61.90         51.52         2.74 o                         
 -15   2   6        112.60        104.70         4.28 o                         
 -14   2   6        176.46        171.08         4.33 o                         
 -13   2   6         68.83         72.12         1.75 o                         
 -12   2   6        347.72        328.04         8.68 o                         
 -11   2   6          4.12          5.39         1.06 o                         
 -10   2   6        216.43        221.65         2.73 o                         
  -9   2   6         49.60         58.49         2.10 o                         
  -8   2   6        132.37        137.82         3.19 o                         
  -7   2   6         82.87         76.16         1.78 o                         
  -6   2   6        914.57       1023.38         6.17 o                         
  -5   2   6          0.08          0.29         0.89 o                         
  -4   2   6       4081.22       4235.50        26.73 o                         
  -3   2   6         80.11         57.20         1.06 o                         
  -2   2   6         31.13         33.44         0.60 o                         
  -1   2   6         12.77         11.55         0.53 o                         
   0   2   6        448.71        445.52         7.57 o                         
   1   2   6        890.77        833.94         7.72 o                         
   2   2   6         96.75        113.80         1.27 o                         
   3   2   6         44.82         33.82         1.06 o                         
   4   2   6         21.07         13.58         1.45 o                         
   5   2   6          0.20         -0.80         1.02 o                         
   6   2   6        562.41        557.22         5.63 o                         
   7   2   6          6.03          7.70         1.36 o                         
   8   2   6        357.80        339.90         3.16 o                         
   9   2   6        188.42        195.50         2.79 o                         
  10   2   6        116.87        116.74         2.66 o                         
  11   2   6         52.38         51.87         2.60 o                         
  12   2   6         28.92         40.53         6.15 o                         
  13   2   6         15.82         25.54         4.97 o                         
  14   2   6         98.50        128.73        28.33 o                         
  15   2   6          0.67         11.42         5.83 o                         
 -20   3   6          3.12          5.86         3.50 o                         
 -19   3   6         59.61         73.02         3.56 o                         
 -18   3   6          0.01          2.41         2.51 o                         
 -17   3   6          6.52          7.84         2.26 o                         
 -16   3   6          1.60          2.13         1.83 o                         
 -15   3   6         59.11         47.94         2.19 o                         
 -14   3   6        500.42        483.53        16.02 o                         
 -13   3   6         37.77         33.24         2.74 o                         
 -12   3   6        340.13        322.91        12.14 o                         
 -11   3   6         20.73         14.89         1.35 o                         
 -10   3   6        121.06        121.68         1.83 o                         
  -9   3   6        368.57        339.27         3.80 o                         
  -8   3   6        457.51        412.17         5.59 o                         
  -7   3   6          1.69         -0.38         1.12 o                         
  -6   3   6        278.37        323.86         4.99 o                         
  -5   3   6        337.22        404.72         3.99 o                         
  -4   3   6        206.11        182.74         2.68 o                         
  -3   3   6        214.23        210.08         2.78 o                         
  -2   3   6         53.39         58.80         1.30 o                         
  -1   3   6        141.92        138.87         1.77 o                         
   0   3   6         74.13         74.40         1.00 o                         
   1   3   6       1850.59       2084.24        20.76 o                         
   2   3   6          2.88          1.38         0.88 o                         
   3   3   6       1383.86       1400.07         6.43 o                         
   4   3   6          6.70          6.55         1.48 o                         
   5   3   6          2.05          1.45         1.45 o                         
   6   3   6         12.01         10.48         1.72 o                         
   7   3   6         28.30         25.03         2.03 o                         
   8   3   6        219.53        228.04         6.52 o                         
   9   3   6        429.11        466.86         4.99 o                         
  10   3   6        280.07        278.31         4.00 o                         
  11   3   6          1.35          5.18         2.11 o                         
  12   3   6         50.86         47.39         3.01 o                         
  13   3   6         98.56        109.19         4.30 o                         
  14   3   6         39.27         51.95         5.00 o                         
 -18   4   6         14.51         16.92         2.70 o                         
 -17   4   6          4.76          8.26         2.28 o                         
 -16   4   6        141.15        147.40         5.35 o                         
 -15   4   6          0.28          0.42         1.79 o                         
 -14   4   6          0.04         -1.05         1.83 o                         
 -13   4   6          8.77          8.85         1.98 o                         
 -12   4   6         45.77         37.84         2.16 o                         
 -11   4   6          1.06          0.67         2.32 o                         
 -10   4   6        279.33        307.86         9.34 o                         
  -9   4   6        234.39        228.85         5.55 o                         
  -8   4   6         83.18         83.36         1.75 o                         
  -7   4   6        105.20        113.09         1.77 o                         
  -6   4   6         16.34         20.24         1.17 o                         
  -5   4   6         48.56         46.23         1.08 o                         
  -4   4   6        309.80        307.15         2.49 o                         
  -3   4   6        724.75        730.66         5.05 o                         
  -2   4   6         36.28         36.06         1.07 o                         
  -1   4   6        674.60        622.78         4.34 o                         
   0   4   6         58.59         52.47         1.18 o                         
   1   4   6        419.26        432.11         2.61 o                         
   2   4   6         42.60         43.33         1.73 o                         
   3   4   6         43.28         45.87         1.79 o                         
   4   4   6         19.83         21.24         1.44 o                         
   5   4   6         48.25         41.15         2.01 o                         
   6   4   6        143.95        152.31         3.92 o                         
   7   4   6         87.57         84.31         2.59 o                         
   8   4   6         28.08         28.73         2.81 o                         
   9   4   6         30.43         36.18         2.38 o                         
  10   4   6        136.36        149.51         3.36 o                         
  11   4   6          0.41          0.82         2.90 o                         
  12   4   6          1.90          8.22         2.15 o                         
  13   4   6         16.50         21.68         3.97 o                         
 -17   5   6         16.27         14.50         3.02 o                         
 -16   5   6          0.16         -0.68         2.10 o                         
 -15   5   6         17.00         19.19         2.19 o                         
 -14   5   6         58.62         56.70         2.90 o                         
 -13   5   6         10.63         11.88         2.13 o                         
 -12   5   6         25.83         16.97         2.21 o                         
 -11   5   6         18.51         16.59         2.05 o                         
 -10   5   6        581.11        598.99         4.89 o                         
  -9   5   6         15.52         17.59         1.86 o                         
  -8   5   6          3.75          5.33         1.63 o                         
  -7   5   6         43.66         40.73         1.51 o                         
  -6   5   6         16.86         19.08         1.22 o                         
  -5   5   6         15.18         12.19         1.15 o                         
  -4   5   6         56.79         62.04         2.65 o                         
  -3   5   6        177.57        164.05         2.55 o                         
  -2   5   6        162.05        168.90         2.35 o                         
  -1   5   6         56.30         58.33         1.44 o                         
   0   5   6         39.91         36.95         1.60 o                         
   1   5   6        203.30        202.67         2.59 o                         
   2   5   6         41.21         38.51         1.65 o                         
   3   5   6        259.82        248.34         3.26 o                         
   4   5   6          5.53          9.70         1.89 o                         
   5   5   6        133.00        129.44         3.63 o                         
   6   5   6          5.00          4.26         1.98 o                         
   7   5   6         20.66         24.85         2.29 o                         
   8   5   6         75.71         75.62         2.87 o                         
   9   5   6        216.07        234.51         5.74 o                         
  10   5   6          7.85          9.55         2.28 o                         
  11   5   6         13.90         13.64         2.37 o                         
  12   5   6          3.50          2.79         3.48 o                         
 -14   6   6          3.25          4.38         2.13 o                         
 -13   6   6          0.46         -1.58         2.00 o                         
 -12   6   6         14.86         16.89         2.12 o                         
 -11   6   6          3.61          4.97         1.99 o                         
 -10   6   6         21.43         22.78         2.14 o                         
  -9   6   6         25.72         26.08         2.08 o                         
  -8   6   6         36.60         32.94         1.71 o                         
  -7   6   6         29.69         35.44         2.04 o                         
  -6   6   6          0.55         -1.21         1.69 o                         
  -5   6   6         31.20         37.51         1.67 o                         
  -4   6   6          5.57          1.59         1.76 o                         
  -3   6   6        276.95        300.52         3.25 o                         
  -2   6   6        182.68        197.12         2.20 o                         
  -1   6   6          7.73          5.13         1.40 o                         
   0   6   6          0.01          0.43         1.55 o                         
   1   6   6          5.20          3.62         1.68 o                         
   2   6   6         23.99         21.61         1.82 o                         
   3   6   6         94.22        116.42         2.27 o                         
   4   6   6          0.76          0.56         1.71 o                         
   5   6   6         13.35         13.17         3.62 o                         
   6   6   6          2.93          7.52         1.96 o                         
   7   6   6          0.24          4.85         4.37 o                         
   8   6   6         25.38         32.70         7.95 o                         
   9   6   6          1.45          7.18         2.87 o                         
 -12   7   6          0.48          4.44         3.71 o                         
 -11   7   6          0.98          3.28         1.86 o                         
 -10   7   6         26.02         27.02         2.39 o                         
  -9   7   6          1.37         -1.39         1.97 o                         
  -8   7   6          0.35          1.61         1.94 o                         
  -7   7   6         14.52         12.40         2.03 o                         
  -6   7   6          8.21         11.55         1.70 o                         
  -5   7   6          9.80          5.33         2.09 o                         
  -4   7   6         62.58         57.59         2.62 o                         
  -3   7   6         35.51         35.69         2.33 o                         
  -2   7   6          9.83         10.02         2.09 o                         
  -1   7   6          1.18          0.95         1.93 o                         
   0   7   6          0.47          0.93         1.73 o                         
   1   7   6         29.35         26.03         1.88 o                         
   2   7   6          0.59          4.13         1.89 o                         
   3   7   6         66.18         58.79         2.50 o                         
   4   7   6         16.34         20.14         6.22 o                         
   5   7   6          7.62          3.46         2.69 o                         
   6   7   6          0.51          1.54         2.72 o                         
   7   7   6         10.28         22.74         5.46 o                         
  -8   8   6          8.11         14.90         3.90 o                         
  -7   8   6         18.41         23.96         5.84 o                         
  -6   8   6          1.80         -1.68         3.16 o                         
  -5   8   6          5.38          5.64         3.56 o                         
  -4   8   6          0.91          2.03         3.82 o                         
  -3   8   6          0.47          1.32         2.73 o                         
  -2   8   6          4.03          0.99         3.64 o                         
  -1   8   6          6.73          7.20         5.25 o                         
   0   8   6         29.82         32.85         2.76 o                         
   1   8   6          0.06          2.77         1.90 o                         
   2   8   6          5.98          3.04         2.53 o                         
 -19   0   7          8.80          4.88         3.26 o                         
 -17   0   7         60.21         52.63         2.44 o                         
 -15   0   7          8.23          4.47         1.78 o                         
 -13   0   7         40.06         42.18         3.50 o                         
 -11   0   7        294.27        273.60         9.04 o                         
  -9   0   7       1214.79       1215.40        44.18 o                         
  -7   0   7        635.77        600.92        12.18 o                         
  -5   0   7        285.69        309.69         7.40 o                         
  -3   0   7       6879.14       6517.69        34.90 o                         
  -1   0   7        765.18        839.34         3.92 o                         
   1   0   7        317.26        242.10         3.14 o                         
   3   0   7         20.92         29.59         1.32 o                         
   5   0   7        299.69        275.15         9.04 o                         
   7   0   7        124.65        103.26        34.69 o                         
   9   0   7        148.78        151.74        65.72 o                         
  11   0   7          0.71          0.87         3.10 o                         
  13   0   7         15.71         11.23         3.99 o                         
 -20   1   7         22.18         20.79         2.76 o                         
 -19   1   7         10.60          9.53         1.82 o                         
 -18   1   7         57.55         53.64         2.12 o                         
 -17   1   7          1.78          2.37         1.67 o                         
 -16   1   7        662.59        596.65        11.09 o                         
 -15   1   7        509.99        438.10         8.09 o                         
 -14   1   7         66.65         67.92         1.82 o                         
 -13   1   7        100.33         89.18         1.69 o                         
 -12   1   7       1684.01       1678.82        22.11 o                         
 -11   1   7        528.29        513.18         4.36 o                         
 -10   1   7         65.98         57.19         1.81 o                         
  -9   1   7         12.83          8.50         0.60 o                         
  -8   1   7        603.41        596.74        14.87 o                         
  -7   1   7         61.13         56.51         1.10 o                         
  -6   1   7       2263.61       2618.56        15.84 o                         
  -5   1   7        179.60        216.20         1.77 o                         
  -4   1   7        553.09        572.56         3.19 o                         
  -3   1   7       1073.19       1088.74         4.49 o                         
  -2   1   7         23.98         37.88         0.57 o                         
  -1   1   7          0.14          0.87         0.50 o                         
   0   1   7        140.49         73.27         0.87 o                         
   1   1   7        147.42        146.29         1.20 o                         
   2   1   7       3317.09       3484.57        39.26 o                         
   3   1   7         16.01         22.88         1.78 o                         
   4   1   7         57.50         48.54         1.93 o                         
   5   1   7         18.61         23.40         1.11 o                         
   6   1   7         93.35         96.74         1.94 o                         
   7   1   7          4.95          5.56         1.47 o                         
   8   1   7       1002.56        981.50         8.83 o                         
   9   1   7         38.11         37.02         2.15 o                         
  10   1   7         40.26         49.10         2.79 o                         
  11   1   7        213.76        205.00         5.18 o                         
  12   1   7        161.83        166.94         4.06 o                         
  13   1   7          5.75          5.58         2.57 o                         
  14   1   7          7.35          3.70         2.83 o                         
  15   1   7          1.25          3.10         3.57 o                         
 -20   2   7         26.14         34.83         2.37 o                         
 -19   2   7         12.48         11.37         2.13 o                         
 -18   2   7          0.18         -0.33         2.11 o                         
 -17   2   7          5.52          8.00         2.26 o                         
 -16   2   7          9.08          9.49         2.43 o                         
 -15   2   7         11.02          8.47         2.27 o                         
 -14   2   7        127.15        108.18         2.95 o                         
 -13   2   7        114.49        113.46         2.04 o                         
 -12   2   7        318.59        322.77        10.83 o                         
 -11   2   7         90.01         83.11         2.46 o                         
 -10   2   7          0.38          0.15         1.41 o                         
  -9   2   7          2.10          6.75         1.38 o                         
  -8   2   7        867.22        870.48         5.17 o                         
  -7   2   7        478.06        477.71        10.07 o                         
  -6   2   7         24.50         39.16         1.23 o                         
  -5   2   7        323.02        382.21         2.89 o                         
  -4   2   7        448.82        460.99         5.24 o                         
  -3   2   7       1300.57       1317.24         5.51 o                         
  -2   2   7        267.75        232.48         1.11 o                         
  -1   2   7       2072.05       2193.09         7.86 o                         
   0   2   7       2874.72       2761.12        30.33 o                         
   1   2   7          9.35         14.38         0.83 o                         
   2   2   7         64.88         70.39         1.24 o                         
   3   2   7         55.35         45.41         1.68 o                         
   4   2   7         22.77         23.88         1.31 o                         
   5   2   7         88.35         83.74         2.21 o                         
   6   2   7        136.12        121.31         3.21 o                         
   7   2   7        327.80        311.34         5.60 o                         
   8   2   7        121.94        112.93         3.49 o                         
   9   2   7          9.15          6.83         1.86 o                         
  10   2   7          0.49          2.46         1.80 o                         
  11   2   7          0.38          0.31         2.28 o                         
  12   2   7         24.50         17.77         8.24 o                         
  13   2   7          2.62         -5.86         6.01 o                         
  14   2   7          1.88         -9.45         9.45 o                         
 -20   3   7         26.08         37.80         4.57 o                         
 -19   3   7          1.74          4.84         2.71 o                         
 -18   3   7         12.06         17.91         2.50 o                         
 -17   3   7          0.05         -0.59         2.50 o                         
 -16   3   7        171.89        170.06         5.56 o                         
 -15   3   7        198.95        211.43         4.14 o                         
 -14   3   7         66.52         63.06         4.84 o                         
 -13   3   7         11.03         12.86         1.97 o                         
 -12   3   7        404.25        417.07         7.53 o                         
 -11   3   7        219.85        211.74         2.57 o                         
 -10   3   7         12.26         16.12         1.22 o                         
  -9   3   7        217.86        222.26         2.22 o                         
  -8   3   7         46.77         52.24         1.94 o                         
  -7   3   7         30.26         36.82         1.83 o                         
  -6   3   7         83.01         81.21         1.54 o                         
  -5   3   7        213.66        224.78         2.88 o                         
  -4   3   7        278.14        279.64         2.91 o                         
  -3   3   7        149.77        128.73         2.15 o                         
  -2   3   7         22.22         29.76         0.73 o                         
  -1   3   7         12.78         17.38         0.74 o                         
   0   3   7          4.86          5.70         0.74 o                         
   1   3   7          5.78          4.82         0.89 o                         
   2   3   7       1236.00       1221.94         8.40 o                         
   3   3   7          0.29          2.46         1.12 o                         
   4   3   7          6.60          8.00         1.92 o                         
   5   3   7          0.66          1.10         1.81 o                         
   6   3   7         63.34         57.54         6.06 o                         
   7   3   7         46.28         38.48         3.64 o                         
   8   3   7        354.99        343.30         7.57 o                         
   9   3   7         48.63         44.13         3.13 o                         
  10   3   7          1.56          3.30         2.30 o                         
  11   3   7        120.24        108.79         3.80 o                         
  12   3   7         19.28         20.82         3.06 o                         
  13   3   7          4.50          4.29         5.86 o                         
 -19   4   7         43.14         52.94         4.70 o                         
 -18   4   7         17.46         19.60         3.88 o                         
 -17   4   7          0.23         -0.17         1.98 o                         
 -16   4   7         24.03         26.94         2.11 o                         
 -15   4   7          0.27         -1.88         1.88 o                         
 -14   4   7          2.00          1.12         1.91 o                         
 -13   4   7          6.14          7.39         2.04 o                         
 -12   4   7          0.05         -1.35         1.88 o                         
 -11   4   7        216.02        231.56         6.75 o                         
 -10   4   7        101.78         94.27         3.21 o                         
  -9   4   7         20.01         13.88         1.77 o                         
  -8   4   7        149.45        150.24         2.04 o                         
  -7   4   7         83.54         93.99         3.00 o                         
  -6   4   7          4.40          7.33         1.68 o                         
  -5   4   7         36.63         43.13         1.37 o                         
  -4   4   7          4.62          4.03         1.23 o                         
  -3   4   7        187.76        208.98         2.12 o                         
  -2   4   7        366.55        364.01         2.60 o                         
  -1   4   7          7.80          8.93         0.85 o                         
   0   4   7          1.41         -0.10         1.00 o                         
   1   4   7         22.38         25.89         1.31 o                         
   2   4   7         86.41         86.10         2.75 o                         
   3   4   7         45.36         51.27         1.67 o                         
   4   4   7          0.61          0.28         1.85 o                         
   5   4   7         16.32         19.69         2.75 o                         
   6   4   7        471.29        440.81         5.38 o                         
   7   4   7          8.55         17.93         3.18 o                         
   8   4   7          5.10          5.31         3.12 o                         
   9   4   7         15.53         11.33         2.64 o                         
  10   4   7          6.26          8.22         2.45 o                         
  11   4   7          1.67          5.39         3.62 o                         
  12   4   7          3.16          1.97         3.11 o                         
  13   4   7          4.31         14.24         4.74 o                         
 -17   5   7          1.96         -0.42         2.70 o                         
 -16   5   7         22.96         16.96         2.50 o                         
 -15   5   7         55.02         53.18         2.67 o                         
 -14   5   7          0.71          0.85         1.99 o                         
 -13   5   7          5.24          5.58         2.16 o                         
 -12   5   7         15.57         15.21         2.05 o                         
 -11   5   7          6.79          4.46         1.95 o                         
 -10   5   7         65.18         67.65         3.18 o                         
  -9   5   7        141.47        107.39         2.53 o                         
  -8   5   7          0.74          1.36         1.30 o                         
  -7   5   7          0.96          0.96         1.16 o                         
  -6   5   7         42.79         53.65         1.58 o                         
  -5   5   7        115.36        108.07         1.86 o                         
  -4   5   7         54.03         48.04         1.68 o                         
  -3   5   7        460.13        435.41         4.75 o                         
  -2   5   7         11.71         13.30         1.36 o                         
  -1   5   7        132.62        124.63         1.63 o                         
   0   5   7         29.44         28.55         1.61 o                         
   1   5   7          0.42         -1.51         1.51 o                         
   2   5   7        128.84        130.79         2.24 o                         
   3   5   7        127.01        124.04         2.24 o                         
   4   5   7         28.58         21.02         3.23 o                         
   5   5   7         30.61         28.70         8.95 o                         
   6   5   7        139.47        151.63         4.45 o                         
   7   5   7        104.40        106.26         3.72 o                         
   8   5   7         33.32         29.22         3.17 o                         
   9   5   7         65.07         47.64         3.48 o                         
  10   5   7         11.27         11.25         2.79 o                         
  11   5   7        109.07         98.04         5.34 o                         
 -15   6   7          1.01          2.70         3.73 o                         
 -14   6   7          0.17          0.39         2.61 o                         
 -13   6   7         34.20         32.81         3.78 o                         
 -12   6   7          7.62          7.53         1.97 o                         
 -11   6   7          3.04          3.32         2.12 o                         
 -10   6   7          0.77         -0.05         1.93 o                         
  -9   6   7         10.56          7.96         1.61 o                         
  -8   6   7         22.77         31.28         1.77 o                         
  -7   6   7          5.80          7.84         2.25 o                         
  -6   6   7         41.84         43.96         2.52 o                         
  -5   6   7         25.06         29.09         1.94 o                         
  -4   6   7          1.12          1.25         1.77 o                         
  -3   6   7          6.50          7.36         1.72 o                         
  -2   6   7          7.56          9.01         1.31 o                         
  -1   6   7          0.58         -0.05         1.55 o                         
   0   6   7         15.34         22.80         1.80 o                         
   1   6   7         23.87         21.31         1.86 o                         
   2   6   7        107.93        135.68         3.12 o                         
   3   6   7         18.78         21.79         2.25 o                         
   4   6   7         19.64         20.64         3.01 o                         
   5   6   7          8.53          7.41         2.86 o                         
   6   6   7         33.06         28.91         2.83 o                         
   7   6   7          0.97          3.04         5.35 o                         
   8   6   7          0.26          1.87         3.67 o                         
 -13   7   7          2.31          1.69         3.27 o                         
 -12   7   7          0.06         -1.03         2.56 o                         
 -11   7   7         73.10         87.78         2.99 o                         
 -10   7   7          0.31         -0.56         2.11 o                         
  -9   7   7          0.45         -0.54         2.15 o                         
  -8   7   7         12.12          9.22         2.28 o                         
  -7   7   7         16.21         24.21         4.37 o                         
  -6   7   7          4.50          1.59         2.25 o                         
  -5   7   7         25.13         20.24         2.00 o                         
  -4   7   7         12.23          8.57         2.14 o                         
  -3   7   7          3.26          2.79         1.61 o                         
  -2   7   7         13.81          8.75         2.10 o                         
  -1   7   7          2.26          0.60         1.91 o                         
   0   7   7         43.15         44.80         2.63 o                         
   1   7   7        115.05         99.68         3.11 o                         
   2   7   7         22.70         19.81         2.50 o                         
   3   7   7         25.36         28.68         2.62 o                         
   4   7   7          0.00         -0.76         3.31 o                         
   5   7   7          0.00         -0.45         2.98 o                         
  -7   8   7          0.49          1.65         3.73 o                         
  -6   8   7         28.24         30.65         3.59 o                         
  -5   8   7         10.11         11.28         3.85 o                         
  -1   8   7          0.38          2.09         4.03 o                         
   0   8   7          0.40         -1.08         3.94 o                         
   1   8   7          5.97          4.24         4.33 o                         
 -20   0   8          1.73          0.28         3.43 o                         
 -18   0   8        134.83        132.19         4.79 o                         
 -16   0   8        307.86        262.83         3.95 o                         
 -14   0   8         94.12         91.07         5.36 o                         
 -12   0   8        385.49        377.61         5.50 o                         
 -10   0   8         85.06         85.88         2.08 o                         
  -8   0   8         23.16         27.64         3.05 o                         
  -6   0   8       3191.32       3236.79         8.88 o                         
  -4   0   8        566.20        637.07         6.82 o                         
  -2   0   8        173.08        150.92         1.29 o                         
   0   0   8        490.07        566.21         6.17 o                         
   2   0   8        454.60        517.87         3.89 o                         
   4   0   8        320.30        321.64         2.75 o                         
   6   0   8        110.08        114.98         6.93 o                         
   8   0   8          0.25          0.51         2.52 o                         
  10   0   8        121.86        140.06        19.52 o                         
  12   0   8        141.15        152.45         5.93 o                         
  14   0   8         47.06         45.47         4.24 o                         
 -20   1   8         37.88         43.16         2.42 o                         
 -19   1   8         14.67         15.70         2.10 o                         
 -18   1   8          3.45          5.27         1.78 o                         
 -17   1   8         37.72         40.51         2.09 o                         
 -16   1   8        201.94        168.28         2.95 o                         
 -15   1   8        373.00        339.46         8.93 o                         
 -14   1   8         13.59         16.03         2.46 o                         
 -13   1   8         41.23         42.39         2.20 o                         
 -12   1   8        465.37        454.26         4.40 o                         
 -11   1   8         34.70         42.33         1.50 o                         
 -10   1   8         37.47         39.79         1.64 o                         
  -9   1   8         25.99         20.33         1.02 o                         
  -8   1   8          9.78          6.33         1.10 o                         
  -7   1   8       1197.03       1412.00        14.59 o                         
  -6   1   8        380.70        371.62         3.11 o                         
  -5   1   8      15428.04      16101.86       101.83 o                         
  -4   1   8         84.41         81.04         1.52 o                         
  -3   1   8        193.80        222.25         2.62 o                         
  -2   1   8        119.86        108.44         1.32 o                         
  -1   1   8       1140.96       1238.59         8.13 o                         
   0   1   8       1665.66       1508.14         6.70 o                         
   1   1   8       2987.68       3181.96        12.39 o                         
   2   1   8        189.73        184.37         1.60 o                         
   3   1   8        339.62        346.42         3.20 o                         
   4   1   8          0.13          0.56         1.04 o                         
   5   1   8        141.42        142.23         2.31 o                         
   6   1   8         57.26         50.89         1.50 o                         
   7   1   8         24.92         20.35         1.93 o                         
   8   1   8          6.54          5.96         1.99 o                         
   9   1   8         52.43         50.15         2.33 o                         
  10   1   8         40.90         43.46         2.80 o                         
  11   1   8          5.72          5.59         2.35 o                         
  12   1   8         12.01          9.72         2.51 o                         
  13   1   8          9.13          5.07         2.69 o                         
  14   1   8         15.78          7.62         2.84 o                         
 -20   2   8         38.97         41.11         3.75 o                         
 -19   2   8          4.65          6.00         2.06 o                         
 -18   2   8         53.46         56.09         3.51 o                         
 -17   2   8         43.61         44.33         2.83 o                         
 -16   2   8         49.00         42.88         4.66 o                         
 -15   2   8         88.74         73.91         2.80 o                         
 -14   2   8        127.20        130.71         2.64 o                         
 -13   2   8       1246.39       1200.14        13.12 o                         
 -12   2   8        526.28        542.45        15.06 o                         
 -11   2   8          0.88          1.37         1.56 o                         
 -10   2   8        140.82        149.09         2.72 o                         
  -9   2   8        173.07        178.95         2.74 o                         
  -8   2   8         82.51        112.28         2.66 o                         
  -7   2   8         31.51         37.48         1.70 o                         
  -6   2   8        716.57        736.53        10.16 o                         
  -5   2   8       1503.68       1682.21        10.36 o                         
  -4   2   8        103.57        107.85         1.35 o                         
  -3   2   8         21.28         17.82         0.52 o                         
  -2   2   8        805.43        774.25         4.55 o                         
  -1   2   8       1112.47       1109.40         4.74 o                         
   0   2   8        730.29        688.34         5.37 o                         
   1   2   8        166.95        154.33         2.33 o                         
   2   2   8         67.75         80.44         2.26 o                         
   3   2   8         40.68         33.26         1.43 o                         
   4   2   8         10.55         15.23         1.35 o                         
   5   2   8         88.02         83.94         1.93 o                         
   6   2   8         76.07         71.80         1.80 o                         
   7   2   8        250.86        245.66         3.63 o                         
   8   2   8         13.28         10.80         2.07 o                         
   9   2   8          3.22          3.05         1.83 o                         
  10   2   8         10.49         14.64         2.59 o                         
  11   2   8         17.25         13.13         4.28 o                         
  12   2   8        110.17        107.84        54.19 o                         
 -19   3   8          9.23         16.86         2.64 o                         
 -18   3   8          1.16          1.30         2.60 o                         
 -17   3   8         85.58         88.82         5.05 o                         
 -16   3   8         60.41         68.88         4.44 o                         
 -15   3   8          9.04          6.36         2.26 o                         
 -14   3   8          8.10          6.38         2.53 o                         
 -13   3   8        173.38        177.97         5.51 o                         
 -12   3   8        860.74        888.28         9.98 o                         
 -11   3   8        107.45        121.54         2.34 o                         
 -10   3   8         75.40         75.33         2.40 o                         
  -9   3   8          4.06          2.34         1.52 o                         
  -8   3   8        535.51        547.39        15.15 o                         
  -7   3   8        406.99        498.08         6.79 o                         
  -6   3   8        363.41        367.32         8.01 o                         
  -5   3   8       2057.32       2390.44        10.21 o                         
  -4   3   8        209.63        219.45         1.96 o                         
  -3   3   8        802.46        757.20         5.03 o                         
  -2   3   8        629.91        614.71         4.83 o                         
  -1   3   8         82.37        101.67         1.48 o                         
   0   3   8         16.40         20.52         1.12 o                         
   1   3   8        427.20        518.13         6.99 o                         
   2   3   8          7.41          5.97         0.98 o                         
   3   3   8          0.23         -0.04         1.50 o                         
   4   3   8          0.44          0.10         1.55 o                         
   5   3   8        123.81        135.03         3.92 o                         
   6   3   8          0.00          0.41         2.43 o                         
   7   3   8         15.63         14.39         2.55 o                         
   8   3   8        132.35        118.54         3.76 o                         
   9   3   8          3.47          2.27         2.80 o                         
  10   3   8         26.97         31.95         3.29 o                         
  11   3   8         24.18         25.69         2.93 o                         
  12   3   8         19.76         19.74         3.20 o                         
 -19   4   8         37.20         44.59         3.93 o                         
 -18   4   8          8.05         10.64         2.88 o                         
 -17   4   8         23.90         24.41         2.21 o                         
 -16   4   8          3.73          1.81         1.86 o                         
 -15   4   8          0.60         -1.21         1.90 o                         
 -14   4   8        218.41        220.89         6.34 o                         
 -13   4   8         86.01         84.60         2.53 o                         
 -12   4   8         13.56         16.80         2.08 o                         
 -11   4   8        757.06        787.33        25.90 o                         
 -10   4   8        250.06        242.03         7.79 o                         
  -9   4   8          7.78          2.89         1.42 o                         
  -8   4   8          1.99          3.13         1.55 o                         
  -7   4   8         16.14         17.61         1.80 o                         
  -6   4   8          0.21         -0.09         1.08 o                         
  -5   4   8         35.56         29.97         1.34 o                         
  -4   4   8        218.97        231.53         2.39 o                         
  -3   4   8        171.24        171.63         1.92 o                         
  -2   4   8        109.75        104.15         1.41 o                         
  -1   4   8         50.58         57.65         1.23 o                         
   0   4   8          6.99          9.05         1.20 o                         
   1   4   8          2.27          0.49         1.31 o                         
   2   4   8         57.74         52.32         2.61 o                         
   3   4   8         12.41         11.03         1.72 o                         
   4   4   8          1.58          0.40         1.78 o                         
   5   4   8          9.60         12.72         2.09 o                         
   6   4   8        186.64        201.40         4.15 o                         
   7   4   8         14.96         13.00         2.79 o                         
   8   4   8          0.15         -0.65         2.79 o                         
   9   4   8          3.48          3.86         2.69 o                         
  10   4   8         65.07         65.13         3.49 o                         
  11   4   8          1.97          1.05         3.18 o                         
  12   4   8        163.29        180.97         6.93 o                         
 -17   5   8         52.57         52.40         4.37 o                         
 -16   5   8         12.63         12.57         2.25 o                         
 -15   5   8         10.85          9.21         2.22 o                         
 -14   5   8         17.81         21.16         3.43 o                         
 -13   5   8        456.62        469.98         5.76 o                         
 -12   5   8        335.22        330.61         4.09 o                         
 -11   5   8          0.47          2.86         1.98 o                         
 -10   5   8        110.86         99.61         3.20 o                         
  -9   5   8          0.97          1.87         2.01 o                         
  -8   5   8         46.07         40.60         1.77 o                         
  -7   5   8        115.41        116.47         1.98 o                         
  -6   5   8        106.86        101.57         2.47 o                         
  -5   5   8         50.68         51.45         1.59 o                         
  -4   5   8        119.14        113.71         2.09 o                         
  -3   5   8        263.34        278.32         3.00 o                         
  -2   5   8        588.11        545.83         4.58 o                         
  -1   5   8         18.18         19.82         1.46 o                         
   0   5   8          4.27          0.85         1.63 o                         
   1   5   8         91.25         89.77         3.83 o                         
   2   5   8          0.00         -0.98         1.91 o                         
   3   5   8         46.87         47.46         5.15 o                         
   4   5   8         21.55         21.24         2.84 o                         
   5   5   8         26.88         24.88         2.67 o                         
   6   5   8        148.59        140.35         4.06 o                         
   7   5   8          3.28          0.13         2.26 o                         
   8   5   8         27.41         26.30         2.49 o                         
   9   5   8          3.86          2.42         3.09 o                         
  10   5   8          4.31          2.41         3.34 o                         
 -15   6   8         18.80         19.84         3.62 o                         
 -14   6   8         10.67         12.92         2.42 o                         
 -13   6   8         16.71         13.11         2.20 o                         
 -12   6   8          7.13          3.09         2.04 o                         
 -11   6   8         40.96         40.90         2.50 o                         
 -10   6   8         76.97         88.25         3.50 o                         
  -9   6   8          0.03         -0.97         1.68 o                         
  -8   6   8          5.40          5.62         1.92 o                         
  -7   6   8         30.77         38.92         2.54 o                         
  -6   6   8          6.79          9.23         1.65 o                         
  -5   6   8          9.84          9.22         1.69 o                         
  -4   6   8          1.42          1.34         1.73 o                         
  -3   6   8          0.94          0.73         1.37 o                         
  -2   6   8          3.27          3.30         1.41 o                         
  -1   6   8          0.95          1.83         1.94 o                         
   0   6   8          5.37          4.75         2.15 o                         
   1   6   8          1.75         -1.49         2.22 o                         
   2   6   8          2.38          2.96         2.23 o                         
   3   6   8         26.91         37.06         3.18 o                         
   4   6   8          0.15         -0.57         2.71 o                         
   5   6   8          0.95          2.57         2.84 o                         
   6   6   8          1.47         -2.95         2.95 o                         
   7   6   8         34.94         44.14         3.65 o                         
 -12   7   8         88.98         93.63         5.09 o                         
 -11   7   8         48.35         50.92         2.92 o                         
 -10   7   8          1.48          1.42         2.42 o                         
  -9   7   8          1.01          1.02         3.00 o                         
  -8   7   8          0.38          2.13         2.61 o                         
  -7   7   8         92.56        104.51         3.76 o                         
  -6   7   8          6.62          1.06         2.59 o                         
  -5   7   8         23.94         20.47         2.29 o                         
  -4   7   8         15.21         11.90         1.77 o                         
  -3   7   8         15.43         10.40         2.00 o                         
  -2   7   8          9.96          9.10         2.59 o                         
  -1   7   8          2.47          3.68         2.29 o                         
   0   7   8         12.37         10.14         2.27 o                         
   1   7   8          8.33          7.42         2.14 o                         
   2   7   8         19.85         22.86         2.88 o                         
   3   7   8         10.07          8.05         3.90 o                         
   4   7   8          0.22          4.53         3.90 o                         
  -1   8   8          0.27          3.67         3.97 o                         
 -19   0   9         25.94         27.31         3.63 o                         
 -17   0   9         29.83         30.86         2.41 o                         
 -15   0   9         39.65         38.09         5.90 o                         
 -13   0   9        222.52        207.45         4.95 o                         
 -11   0   9        420.88        401.30        12.07 o                         
  -9   0   9        171.97        174.03         2.67 o                         
  -7   0   9        480.82        554.35         6.31 o                         
  -5   0   9        586.38        581.16         2.54 o                         
  -3   0   9        218.92        232.87         4.27 o                         
  -1   0   9        515.75        673.78         3.28 o                         
   1   0   9       1424.88       1475.49        20.98 o                         
   3   0   9        524.80        523.98         3.44 o                         
   5   0   9        102.53         86.13         2.50 o                         
   7   0   9          0.19          0.93         2.17 o                         
   9   0   9        360.91        393.39         5.20 o                         
  11   0   9         29.55         26.32         4.33 o                         
  13   0   9         43.04         47.82         4.83 o                         
 -20   1   9         59.41         74.07         2.69 o                         
 -19   1   9         27.85         32.17         2.11 o                         
 -18   1   9          3.85          2.67         1.68 o                         
 -17   1   9          4.38          5.85         1.74 o                         
 -16   1   9         43.86         37.52         2.10 o                         
 -15   1   9          4.44          4.76         1.72 o                         
 -14   1   9       2110.98       2075.23        27.94 o                         
 -13   1   9        597.95        579.62        12.73 o                         
 -12   1   9        390.50        342.38         7.66 o                         
 -11   1   9        412.35        388.18         8.22 o                         
 -10   1   9        451.98        498.51         9.12 o                         
  -9   1   9        837.19        829.33         9.07 o                         
  -8   1   9          0.08          7.24         0.88 o                         
  -7   1   9        198.93        197.28         4.01 o                         
  -6   1   9       2256.52       2484.34         9.62 o                         
  -5   1   9        536.34        574.47         7.75 o                         
  -4   1   9          4.46         12.78         1.13 o                         
  -3   1   9        338.35        362.29         2.90 o                         
  -2   1   9        379.15        375.65         5.28 o                         
  -1   1   9        653.66        692.03         5.05 o                         
   0   1   9          0.00          0.92         0.64 o                         
   1   1   9        114.50        128.39         2.17 o                         
   2   1   9         66.39         56.81         1.38 o                         
   3   1   9         24.05         26.31         1.21 o                         
   4   1   9        274.25        278.77         2.75 o                         
   5   1   9         61.95         55.94         1.56 o                         
   6   1   9         24.92         31.02         2.85 o                         
   7   1   9        336.52        310.43         8.61 o                         
   8   1   9        155.33        150.02         3.95 o                         
   9   1   9        169.16        162.44         3.08 o                         
  10   1   9         12.03         12.50         2.66 o                         
  11   1   9          0.59         -2.05         2.05 o                         
  12   1   9         89.06         94.61         6.10 o                         
  13   1   9          7.70         12.01         3.38 o                         
 -20   2   9          4.44          3.93         2.63 o                         
 -19   2   9         10.36          7.14         1.94 o                         
 -18   2   9          0.24         -0.41         1.79 o                         
 -17   2   9          0.91          2.24         1.73 o                         
 -16   2   9         68.85         63.45         2.88 o                         
 -15   2   9        136.56        123.42         2.69 o                         
 -14   2   9          0.51          5.99         2.62 o                         
 -13   2   9         25.52         25.89         2.01 o                         
 -12   2   9         99.94         88.24         3.83 o                         
 -11   2   9        377.21        359.95         4.74 o                         
 -10   2   9         10.50          4.73         1.66 o                         
  -9   2   9        104.73         95.01         3.82 o                         
  -8   2   9        188.12        167.96         2.73 o                         
  -7   2   9        111.85        121.37         1.94 o                         
  -6   2   9        800.78        803.04         7.98 o                         
  -5   2   9          1.22          2.99         0.71 o                         
  -4   2   9         99.29        106.49         1.53 o                         
  -3   2   9         89.55        105.08         1.01 o                         
  -2   2   9        472.65        392.97         1.95 o                         
  -1   2   9        368.26        349.88         1.86 o                         
   0   2   9       1938.27       1944.77        13.28 o                         
   1   2   9        786.44        744.24         3.64 o                         
   2   2   9        293.28        293.78         3.98 o                         
   3   2   9         73.51         79.16         2.83 o                         
   4   2   9          1.37         -0.29         1.18 o                         
   5   2   9         77.46         65.87         1.89 o                         
   6   2   9         16.15         22.09         2.71 o                         
   7   2   9          3.90          1.66         1.54 o                         
   8   2   9          0.63         -0.07         1.46 o                         
   9   2   9        255.51        235.39         4.61 o                         
  10   2   9        211.38        189.04         9.32 o                         
  11   2   9         78.07         58.27        27.76 o                         
  12   2   9          0.20         -1.38         3.95 o                         
 -19   3   9          3.60          4.83         2.50 o                         
 -18   3   9          7.24          2.50         2.64 o                         
 -17   3   9         51.21         52.20         2.87 o                         
 -16   3   9          9.83          7.16         2.50 o                         
 -15   3   9          1.86          0.56         2.55 o                         
 -14   3   9       1030.50       1054.02        20.15 o                         
 -13   3   9         79.44         88.12         2.49 o                         
 -12   3   9       1274.07       1253.68        26.98 o                         
 -11   3   9          3.00         -1.31         3.45 o                         
 -10   3   9         22.57         24.75         2.05 o                         
  -9   3   9         83.10         75.86         4.03 o                         
  -8   3   9        135.63        149.83         2.89 o                         
  -7   3   9        289.48        285.71         3.29 o                         
  -6   3   9        769.92        853.44         4.34 o                         
  -5   3   9        103.92        120.79         1.65 o                         
  -4   3   9         31.09         26.06         1.12 o                         
  -3   3   9        230.48        250.33         2.10 o                         
  -2   3   9          2.69          3.53         0.82 o                         
  -1   3   9        594.53        545.29         3.77 o                         
   0   3   9         23.06         23.12         1.26 o                         
   1   3   9        100.03         95.77         2.64 o                         
   2   3   9          2.53          1.12         1.08 o                         
   3   3   9         70.23         76.93         2.17 o                         
   4   3   9         60.67         58.85         2.12 o                         
   5   3   9        268.42        242.67         4.93 o                         
   6   3   9          0.38         -0.55         1.99 o                         
   7   3   9         38.02         35.58         2.41 o                         
   8   3   9         28.72         28.17         2.21 o                         
   9   3   9        187.43        186.15         3.58 o                         
  10   3   9         33.28         36.01         3.48 o                         
  11   3   9          0.01          0.70         2.70 o                         
 -18   4   9          9.23          5.86         2.72 o                         
 -17   4   9         36.32         34.44         2.83 o                         
 -16   4   9          3.01          3.84         2.51 o                         
 -15   4   9         17.33         21.27         3.61 o                         
 -14   4   9          2.23          4.90         2.50 o                         
 -13   4   9        113.52        107.56         3.38 o                         
 -12   4   9         50.28         53.17         2.76 o                         
 -11   4   9          0.03         -0.31         1.77 o                         
 -10   4   9        112.57         95.72         2.70 o                         
  -9   4   9         88.35         97.22         4.62 o                         
  -8   4   9         26.42         32.00         2.14 o                         
  -7   4   9         14.50         10.13         1.51 o                         
  -6   4   9        115.29        117.29         2.86 o                         
  -5   4   9        151.19        137.52         2.02 o                         
  -4   4   9        278.99        299.10         5.60 o                         
  -3   4   9        572.27        570.55         3.97 o                         
  -2   4   9        696.14        684.49         9.33 o                         
  -1   4   9          0.00          2.02         1.17 o                         
   0   4   9        311.11        299.90         4.24 o                         
   1   4   9         20.78         17.10         1.34 o                         
   2   4   9         38.70         30.79         2.29 o                         
   3   4   9         75.40         74.02         3.09 o                         
   4   4   9          0.59          0.52         1.94 o                         
   5   4   9          6.40          3.33         2.14 o                         
   6   4   9         75.27         74.38         2.70 o                         
   7   4   9          0.37         -0.84         2.29 o                         
   8   4   9          3.85          2.73         2.12 o                         
   9   4   9          2.47         -0.75         2.17 o                         
  10   4   9         27.25         22.62         2.61 o                         
  11   4   9          9.71         11.10         3.39 o                         
 -17   5   9          4.54          3.07         3.68 o                         
 -16   5   9          2.09         -0.30         2.71 o                         
 -15   5   9         13.10         14.53         2.61 o                         
 -14   5   9        216.10        220.53         4.69 o                         
 -13   5   9        137.14        140.83         3.94 o                         
 -12   5   9        675.68        706.42         7.11 o                         
 -11   5   9         24.71         30.06         2.78 o                         
 -10   5   9          0.87          1.47         2.40 o                         
  -9   5   9         11.88         16.91         1.80 o                         
  -8   5   9        118.21        121.82         2.29 o                         
  -7   5   9         47.39         39.16         1.59 o                         
  -6   5   9        350.35        356.60         6.71 o                         
  -5   5   9          2.56          0.02         1.56 o                         
  -4   5   9         52.02         62.19         2.64 o                         
  -3   5   9        242.87        238.53         2.77 o                         
  -2   5   9        111.11        100.52         1.87 o                         
  -1   5   9        424.52        433.35         6.62 o                         
   0   5   9         17.22         15.63         1.76 o                         
   1   5   9         94.41        110.63         2.36 o                         
   2   5   9         34.11         33.82         2.90 o                         
   3   5   9         27.15         23.35         2.80 o                         
   4   5   9          3.08          4.40         2.64 o                         
   5   5   9        161.41        133.05         5.45 o                         
   6   5   9         24.43         17.04         3.19 o                         
   7   5   9          0.47         -1.79         2.12 o                         
   8   5   9          3.78          4.28         2.13 o                         
   9   5   9         63.19         58.25         3.57 o                         
 -15   6   9         12.08         16.56         4.42 o                         
 -14   6   9         29.24         26.46         2.85 o                         
 -13   6   9         20.03         19.40         2.81 o                         
 -12   6   9          2.64          4.42         2.55 o                         
 -11   6   9         34.79         40.62         3.04 o                         
 -10   6   9         45.96         39.92         2.49 o                         
  -9   6   9         31.52         30.30         1.93 o                         
  -8   6   9          0.03          1.88         2.04 o                         
  -7   6   9          0.89          0.67         1.74 o                         
  -6   6   9         43.87         44.80         2.12 o                         
  -5   6   9          0.70          1.55         1.69 o                         
  -4   6   9         91.18         98.42         2.46 o                         
  -3   6   9         40.27         39.98         1.71 o                         
  -2   6   9         46.01         38.66         2.01 o                         
  -1   6   9         10.95          5.63         2.22 o                         
   0   6   9          0.41         -2.09         2.09 o                         
   1   6   9          8.60         11.00         1.82 o                         
   2   6   9          5.30          4.53         2.20 o                         
   3   6   9          7.57          5.40         3.38 o                         
   4   6   9          0.15          0.47         2.95 o                         
   5   6   9          0.28          0.81         3.10 o                         
   6   6   9         18.31         14.20         3.25 o                         
 -11   7   9         20.12         23.85         3.42 o                         
 -10   7   9          4.39          5.32         2.51 o                         
  -9   7   9         28.20         31.30         3.04 o                         
  -8   7   9          9.74         10.56         2.45 o                         
  -7   7   9         54.87         45.58         3.02 o                         
  -6   7   9        101.14        103.54         3.50 o                         
  -5   7   9         17.19         10.93         1.75 o                         
  -4   7   9         45.67         49.73         2.16 o                         
  -3   7   9          0.35         -0.90         1.89 o                         
  -2   7   9          4.36          0.69         2.79 o                         
  -1   7   9         75.24         72.49         3.90 o                         
   0   7   9          6.73          9.30         2.12 o                         
   1   7   9          2.44          3.23         2.08 o                         
   2   7   9         14.38         11.97         3.19 o                         
   3   7   9          5.21          5.02         4.20 o                         
 -20   0  10          1.91         -2.00         3.53 o                         
 -18   0  10          9.80         12.45         2.09 o                         
 -16   0  10         46.60         45.47         2.42 o                         
 -14   0  10        167.16        153.61         5.15 o                         
 -12   0  10        464.74        476.98        25.87 o                         
 -10   0  10       1874.70       2003.08        14.44 o                         
  -8   0  10        603.67        553.08         4.13 o                         
  -6   0  10        457.43        612.94         8.31 o                         
  -4   0  10        258.34        288.59         1.90 o                         
  -2   0  10        411.35        462.57         2.37 o                         
   0   0  10        311.29        260.22         2.99 o                         
   2   0  10         43.13         56.89         1.78 o                         
   4   0  10        190.90        234.24         4.51 o                         
   6   0  10        210.39        201.85         4.70 o                         
   8   0  10         32.20         21.81         2.34 o                         
  10   0  10          0.11         -0.04         3.34 o                         
  12   0  10        178.75        220.88         7.18 o                         
 -20   1  10          3.67          9.85         2.09 o                         
 -19   1  10          1.82          2.48         1.79 o                         
 -18   1  10          1.00          3.47         1.87 o                         
 -17   1  10         55.02         54.36         2.26 o                         
 -16   1  10         15.35         16.19         1.90 o                         
 -15   1  10        822.80        872.19         9.10 o                         
 -14   1  10        365.43        383.03         4.00 o                         
 -13   1  10       4614.95       4595.04        46.52 o                         
 -12   1  10        191.11        190.36         3.36 o                         
 -11   1  10        141.22        145.63         2.30 o                         
 -10   1  10        129.90        136.58         2.13 o                         
  -9   1  10        368.79        363.02         4.86 o                         
  -8   1  10         24.63         22.70         1.04 o                         
  -7   1  10        191.76        272.52         2.26 o                         
  -6   1  10        420.91        443.15         3.69 o                         
  -5   1  10        109.29         92.53         0.94 o                         
  -4   1  10        381.54        389.51         2.08 o                         
  -3   1  10        515.03        569.21         2.99 o                         
  -2   1  10        843.77        815.86         4.69 o                         
  -1   1  10        247.84        245.81         2.25 o                         
   0   1  10          8.74         10.39         0.96 o                         
   1   1  10         14.58         12.31         1.09 o                         
   2   1  10          0.09          1.30         1.09 o                         
   3   1  10         74.08         55.77         2.97 o                         
   4   1  10         10.16          5.58         1.34 o                         
   5   1  10         79.52         59.22         1.67 o                         
   6   1  10          1.95         -0.02         2.05 o                         
   7   1  10         12.32          8.17         1.81 o                         
   8   1  10         10.64         10.91         1.95 o                         
   9   1  10         19.02         20.25         1.81 o                         
  10   1  10         23.36         23.92         2.28 o                         
  11   1  10        196.93        212.03         5.38 o                         
  12   1  10          3.84          1.56         2.41 o                         
 -20   2  10          4.98          4.99         2.06 o                         
 -19   2  10          1.26          1.78         1.85 o                         
 -18   2  10          5.00          6.27         1.75 o                         
 -17   2  10         69.92         64.88         4.05 o                         
 -16   2  10        156.02        162.05         2.59 o                         
 -15   2  10         42.90         51.97         3.08 o                         
 -14   2  10        371.63        367.98        12.66 o                         
 -13   2  10        223.73        229.51         5.36 o                         
 -12   2  10        159.29        154.56         4.94 o                         
 -11   2  10          1.41          1.43         1.34 o                         
 -10   2  10        778.70        788.28        10.43 o                         
  -9   2  10          4.37          1.28         1.13 o                         
  -8   2  10        149.27        139.12         1.68 o                         
  -7   2  10         86.25         81.55         1.59 o                         
  -6   2  10       1257.87       1303.34         6.49 o                         
  -5   2  10          3.99          8.49         0.64 o                         
  -4   2  10          0.00          0.37         0.59 o                         
  -3   2  10       1124.48       1044.90         7.51 o                         
  -2   2  10         53.16         43.00         0.98 o                         
  -1   2  10         21.40         12.72         1.13 o                         
   0   2  10        220.97        184.50         2.52 o                         
   1   2  10         11.94         13.34         1.19 o                         
   2   2  10          8.09          6.21         1.17 o                         
   3   2  10         20.60         17.69         1.32 o                         
   4   2  10         46.62         58.17         1.65 o                         
   5   2  10         98.75         97.09         3.26 o                         
   6   2  10        145.79        131.33         4.16 o                         
   7   2  10        118.09        105.77         2.35 o                         
   8   2  10         12.86          7.99         1.80 o                         
   9   2  10         46.49         44.77         3.35 o                         
  10   2  10          1.16         -1.61         2.21 o                         
  11   2  10          8.64          7.83         3.54 o                         
  12   2  10        170.78        167.35         7.50 o                         
 -19   3  10          1.12          1.21         2.03 o                         
 -18   3  10          4.66          7.09         2.73 o                         
 -17   3  10          6.43          6.37         2.47 o                         
 -16   3  10          7.39          3.24         2.27 o                         
 -15   3  10        194.68        209.78         4.17 o                         
 -14   3  10        380.24        389.91        10.86 o                         
 -13   3  10       1973.54       2058.78        15.39 o                         
 -12   3  10         71.81         71.48         2.95 o                         
 -11   3  10         61.90         53.99         3.70 o                         
 -10   3  10        107.61        116.01         2.82 o                         
  -9   3  10          0.00          0.38         1.80 o                         
  -8   3  10        156.08        155.58         2.31 o                         
  -7   3  10        269.55        279.17         2.84 o                         
  -6   3  10        128.43        121.93         1.68 o                         
  -5   3  10         44.93         50.90         1.33 o                         
  -4   3  10          4.23          5.78         0.93 o                         
  -3   3  10          5.65          5.85         0.96 o                         
  -2   3  10        242.09        223.15         3.29 o                         
  -1   3  10         45.90         52.87         1.34 o                         
   0   3  10        154.58        157.80         2.06 o                         
   1   3  10         99.68         97.16         4.56 o                         
   2   3  10         16.82          6.69         2.93 o                         
   3   3  10         15.61         15.10         2.46 o                         
   4   3  10         25.18         22.05         1.78 o                         
   5   3  10          5.75          3.54         1.74 o                         
   6   3  10        190.53        192.14         4.44 o                         
   7   3  10         14.03          9.56         2.07 o                         
   8   3  10         12.20         10.15         2.23 o                         
   9   3  10          1.63         -0.01         2.11 o                         
  10   3  10         10.91          9.39         3.12 o                         
  11   3  10         40.21         45.66         4.87 o                         
 -18   4  10          2.73         -0.55         2.73 o                         
 -17   4  10          7.22          6.03         2.49 o                         
 -16   4  10          2.26          2.51         2.28 o                         
 -15   4  10         25.79         21.61         2.74 o                         
 -14   4  10         31.15         31.48         2.81 o                         
 -13   4  10          5.57          6.30         2.62 o                         
 -12   4  10         68.75         73.26         4.54 o                         
 -11   4  10         55.86         46.78         2.10 o                         
 -10   4  10        157.77        175.79         5.23 o                         
  -9   4  10         53.83         36.15         2.31 o                         
  -8   4  10          0.41         -0.39         1.89 o                         
  -7   4  10         47.09         42.82         1.74 o                         
  -6   4  10        123.48        121.73         5.30 o                         
  -5   4  10         57.99         62.19         3.08 o                         
  -4   4  10         13.61         16.45         1.31 o                         
  -3   4  10          1.68          3.28         1.26 o                         
  -2   4  10         15.86         18.83         1.75 o                         
  -1   4  10        548.01        558.44         8.31 o                         
   0   4  10         95.34        109.08         1.88 o                         
   1   4  10          0.50          0.70         1.42 o                         
   2   4  10         13.73         15.13         1.59 o                         
   3   4  10          0.23         -0.76         1.65 o                         
   4   4  10         32.19         26.80         1.96 o                         
   5   4  10          0.23         -0.62         1.99 o                         
   6   4  10         37.27         42.42         2.65 o                         
   7   4  10          3.67          2.02         2.31 o                         
   8   4  10          0.02         -0.21         2.24 o                         
   9   4  10          1.79          1.83         2.20 o                         
  10   4  10         45.68         53.77         4.68 o                         
 -17   5  10          0.53         -0.68         4.28 o                         
 -16   5  10          6.63          9.08         2.62 o                         
 -15   5  10        119.55        115.72         3.69 o                         
 -14   5  10         66.31         58.02        10.77 o                         
 -13   5  10        401.59        439.62         5.87 o                         
 -12   5  10          6.91         12.87         2.71 o                         
 -11   5  10         84.04         80.71         3.27 o                         
 -10   5  10        230.17        244.49         3.42 o                         
  -9   5  10          2.01          3.53         1.39 o                         
  -8   5  10         54.93         49.37         1.67 o                         
  -7   5  10        108.30        103.54         2.42 o                         
  -6   5  10         13.84         10.16         1.75 o                         
  -5   5  10        180.41        173.69         2.65 o                         
  -4   5  10          0.46          3.02         1.69 o                         
  -3   5  10         62.89         70.96         3.64 o                         
  -2   5  10        148.09        155.73         2.54 o                         
  -1   5  10          0.34          3.05         1.62 o                         
   0   5  10         23.10         27.92         1.81 o                         
   1   5  10         85.24         93.47         2.71 o                         
   2   5  10          1.35          2.06         1.90 o                         
   3   5  10         14.72          8.68         2.83 o                         
   4   5  10          0.02         -1.90         1.90 o                         
   5   5  10          1.47          2.66         2.12 o                         
   6   5  10         59.72         55.43         2.75 o                         
   7   5  10          7.52          2.36         2.37 o                         
   8   5  10          7.00          6.47         2.95 o                         
 -14   6  10          2.79          1.40         2.49 o                         
 -13   6  10          0.56          4.01         2.51 o                         
 -12   6  10          4.19          5.54         2.71 o                         
 -11   6  10         26.01         20.29         2.14 o                         
 -10   6  10         16.97         17.66         2.05 o                         
  -9   6  10          3.14          4.84         1.96 o                         
  -8   6  10         38.29         37.62         2.12 o                         
  -7   6  10         18.57         15.10         1.91 o                         
  -6   6  10         78.02         79.06         2.50 o                         
  -5   6  10         36.87         41.53         2.32 o                         
  -4   6  10          2.22          3.45         1.86 o                         
  -3   6  10          5.57          3.76         1.51 o                         
  -2   6  10         12.18          9.89         2.19 o                         
  -1   6  10         66.00         63.12         2.79 o                         
   0   6  10         16.98         16.03         2.44 o                         
   1   6  10          9.22         14.79         4.48 o                         
   2   6  10          5.13          6.58         3.07 o                         
   3   6  10          9.15         12.03         2.97 o                         
   4   6  10         34.87         31.61         2.50 o                         
   5   6  10          6.87          7.80         2.39 o                         
 -11   7  10         31.46         29.62         3.83 o                         
 -10   7  10          0.08         -2.04         2.41 o                         
  -9   7  10          1.59         -0.45         2.56 o                         
  -8   7  10          0.64          0.87         2.46 o                         
  -7   7  10         17.96         14.28         2.55 o                         
  -6   7  10          0.02          3.24         1.87 o                         
  -5   7  10         24.33         18.37         1.81 o                         
  -4   7  10          5.62          6.19         1.84 o                         
  -3   7  10          3.12          3.20         2.76 o                         
  -2   7  10          0.31         -2.60         2.73 o                         
  -1   7  10          0.08          1.92         2.11 o                         
   0   7  10         47.96         60.03         2.87 o                         
   1   7  10         14.85         13.92         3.00 o                         
   2   7  10          0.14         -1.17         4.03 o                         
 -19   0  11         25.77         30.25         3.85 o                         
 -17   0  11        719.06        720.82        19.48 o                         
 -15   0  11         18.95         10.43         3.23 o                         
 -13   0  11       1610.96       1623.01        59.09 o                         
 -11   0  11         15.94         28.69         2.33 o                         
  -9   0  11        501.01        481.64         7.11 o                         
  -7   0  11         35.39         27.19         1.63 o                         
  -5   0  11       1637.71       1632.92        11.56 o                         
  -3   0  11        396.58        420.15         5.07 o                         
  -1   0  11         15.64         15.23         1.46 o                         
   1   0  11          0.07          0.17         1.40 o                         
   3   0  11        264.06        277.65         5.54 o                         
   5   0  11        249.47        192.76         3.59 o                         
   7   0  11         28.79         27.11         2.34 o                         
   9   0  11        118.80        118.45         3.60 o                         
  11   0  11        247.99        277.63         7.53 o                         
 -21   1  11          0.03          5.32         3.05 o                         
 -20   1  11        135.64        154.67         3.24 o                         
 -19   1  11         22.76         19.97         2.07 o                         
 -18   1  11          5.58          8.21         1.76 o                         
 -17   1  11          3.24          3.42         1.92 o                         
 -16   1  11         78.41         77.84         2.97 o                         
 -15   1  11        186.23        178.05         4.53 o                         
 -14   1  11       3120.02       3100.07        35.42 o                         
 -13   1  11        101.21        116.42         2.61 o                         
 -12   1  11        168.74        167.22         5.39 o                         
 -11   1  11          9.98         12.02         1.22 o                         
 -10   1  11          0.05          0.28         1.09 o                         
  -9   1  11         30.56         28.44         1.18 o                         
  -8   1  11        217.72        255.14         1.96 o                         
  -7   1  11          4.64          4.89         0.77 o                         
  -6   1  11        160.41        170.07         1.44 o                         
  -5   1  11         46.76         70.38         1.34 o                         
  -4   1  11         92.18         96.22         1.48 o                         
  -3   1  11         27.11         20.20         0.95 o                         
  -2   1  11         29.54         28.36         1.34 o                         
  -1   1  11          5.01          7.27         0.97 o                         
   0   1  11        632.73        609.06         7.09 o                         
   1   1  11         67.58         60.63         2.50 o                         
   2   1  11        665.44        672.96         5.86 o                         
   3   1  11          1.40          0.98         1.18 o                         
   4   1  11         19.34         24.47         1.42 o                         
   5   1  11          6.31          6.30         1.57 o                         
   6   1  11          0.25         -1.59         1.73 o                         
   7   1  11          0.96          0.30         1.83 o                         
   8   1  11         96.36         83.55         2.69 o                         
   9   1  11         19.25         26.17         2.67 o                         
  10   1  11         46.99         54.88         3.12 o                         
  11   1  11         17.97         19.29         2.71 o                         
 -20   2  11         90.02        100.82         3.04 o                         
 -19   2  11         18.98         23.56         2.26 o                         
 -18   2  11         15.74          9.76         1.96 o                         
 -17   2  11        207.62        220.37         2.97 o                         
 -16   2  11         78.67         67.00         2.12 o                         
 -15   2  11         97.84         92.23         2.54 o                         
 -14   2  11        419.01        411.33         7.27 o                         
 -13   2  11        425.49        422.94         4.01 o                         
 -12   2  11        127.52        126.29         3.24 o                         
 -11   2  11          2.07          4.53         1.37 o                         
 -10   2  11        192.36        183.96         3.54 o                         
  -9   2  11        438.34        399.48         5.29 o                         
  -8   2  11         38.04         35.64         1.09 o                         
  -7   2  11          0.93          2.83         0.85 o                         
  -6   2  11         39.93         49.16         1.25 o                         
  -5   2  11         95.02         81.66         1.24 o                         
  -4   2  11        447.59        429.55         3.77 o                         
  -3   2  11        190.17        164.71         2.30 o                         
  -2   2  11         66.83         63.72         1.96 o                         
  -1   2  11         44.40         40.86         1.58 o                         
   0   2  11         27.92         22.93         1.34 o                         
   1   2  11         28.16         34.81         1.87 o                         
   2   2  11          5.73          5.83         1.27 o                         
   3   2  11         34.88         41.62         1.56 o                         
   4   2  11          6.80          8.33         1.42 o                         
   5   2  11        193.67        166.47         3.21 o                         
   6   2  11         48.88         41.04         2.58 o                         
   7   2  11         20.01         17.59         1.71 o                         
   8   2  11          0.00          1.67         1.87 o                         
   9   2  11         10.98         13.61         2.39 o                         
  10   2  11          1.62          3.71         2.41 o                         
  11   2  11        109.85        135.08         6.47 o                         
 -19   3  11         40.64         41.30         2.44 o                         
 -18   3  11          0.25         -0.82         1.86 o                         
 -17   3  11         18.37         17.78         2.76 o                         
 -16   3  11         58.12         57.59         3.01 o                         
 -15   3  11        116.92        128.43         3.09 o                         
 -14   3  11       1106.63       1114.45        13.69 o                         
 -13   3  11         66.04         72.25         7.54 o                         
 -12   3  11         15.69         14.19         3.77 o                         
 -11   3  11          0.27          0.94         2.03 o                         
 -10   3  11          9.07          7.79         1.91 o                         
  -9   3  11          5.81          5.69         1.99 o                         
  -8   3  11          0.87          0.48         1.35 o                         
  -7   3  11         24.86         31.68         1.25 o                         
  -6   3  11          5.79         10.11         1.59 o                         
  -5   3  11        206.61        206.90         3.57 o                         
  -4   3  11        184.77        189.70         2.18 o                         
  -3   3  11          7.54          8.52         1.25 o                         
  -2   3  11         20.85         13.43         1.27 o                         
  -1   3  11         73.02         78.28         1.56 o                         
   0   3  11        305.17        299.95         2.93 o                         
   1   3  11         72.77         63.89         2.81 o                         
   2   3  11        100.01        100.40         2.43 o                         
   3   3  11          3.79          3.29         1.74 o                         
   4   3  11         14.54         18.66         1.76 o                         
   5   3  11         11.09         12.29         1.82 o                         
   6   3  11         87.82         91.29         3.28 o                         
   7   3  11          9.38         11.25         1.83 o                         
   8   3  11         11.34          8.26         1.94 o                         
   9   3  11          7.60          1.84         2.63 o                         
  10   3  11         49.02         51.75         4.67 o                         
 -18   4  11          6.42          4.22         3.33 o                         
 -17   4  11         51.31         64.16         3.38 o                         
 -16   4  11          6.68          8.85         2.49 o                         
 -15   4  11          0.58         -0.81         2.78 o                         
 -14   4  11          1.42          0.68         2.25 o                         
 -13   4  11         55.09         55.67         2.75 o                         
 -12   4  11          5.10          6.21         1.88 o                         
 -11   4  11         14.22         16.89         2.33 o                         
 -10   4  11         93.43         94.44         2.99 o                         
  -9   4  11         25.69         36.97         2.44 o                         
  -8   4  11         25.16         19.84         1.61 o                         
  -7   4  11         93.43         89.40         2.10 o                         
  -6   4  11          7.09          4.78         1.97 o                         
  -5   4  11        102.57        101.04         2.23 o                         
  -4   4  11        289.27        269.30         3.53 o                         
  -3   4  11        101.49        117.55         2.45 o                         
  -2   4  11        253.29        290.91         3.15 o                         
  -1   4  11         48.81         46.86         3.24 o                         
   0   4  11          0.38          0.37         1.48 o                         
   1   4  11          0.67         -0.50         1.49 o                         
   2   4  11          4.76          4.47         1.65 o                         
   3   4  11         52.69         52.53         2.11 o                         
   4   4  11         40.31         35.97         2.02 o                         
   5   4  11         69.53         63.06         3.77 o                         
   6   4  11        209.98        213.66         3.85 o                         
   7   4  11          0.81          3.17         1.98 o                         
   8   4  11          0.88         -0.52         2.12 o                         
   9   4  11          3.59          4.44         3.37 o                         
 -16   5  11          3.12          4.36         4.79 o                         
 -15   5  11         32.81         34.95         5.68 o                         
 -14   5  11        285.17        300.92         8.19 o                         
 -13   5  11         15.94         17.80         2.80 o                         
 -12   5  11        132.07        144.64         5.85 o                         
 -11   5  11        171.54        152.64         3.01 o                         
 -10   5  11          1.46          1.80         1.48 o                         
  -9   5  11         33.01         27.58         1.55 o                         
  -8   5  11         31.23         33.98         1.92 o                         
  -7   5  11          6.19          5.09         1.57 o                         
  -6   5  11          7.12          6.00         1.70 o                         
  -5   5  11         18.67         19.83         1.57 o                         
  -4   5  11         32.57         36.09         1.75 o                         
  -3   5  11        260.39        254.13         3.64 o                         
  -2   5  11         25.21         21.38         1.77 o                         
  -1   5  11          2.43          3.68         1.54 o                         
   0   5  11          3.74          4.79         2.01 o                         
   1   5  11         16.96         22.96         4.11 o                         
   2   5  11          2.70          4.40         1.95 o                         
   3   5  11         32.65         37.24         2.41 o                         
   4   5  11         28.40         27.95         2.08 o                         
   5   5  11          5.18          2.10         1.91 o                         
   6   5  11         16.78         21.37         2.37 o                         
   7   5  11          0.42         -0.17         2.88 o                         
 -14   6  11         14.78         22.21         3.30 o                         
 -13   6  11          2.33         -0.11         4.90 o                         
 -12   6  11          0.00          1.34         1.98 o                         
 -11   6  11         12.67         11.42         1.99 o                         
 -10   6  11          0.00         -2.21         2.21 o                         
  -9   6  11          0.14          0.79         1.74 o                         
  -8   6  11          6.08          4.21         1.83 o                         
  -7   6  11         18.66         12.65         2.54 o                         
  -6   6  11         26.50         38.24         3.47 o                         
  -5   6  11         34.55         42.65         2.19 o                         
  -4   6  11         58.49         53.93         2.32 o                         
  -3   6  11         35.26         36.12         2.07 o                         
  -2   6  11          4.42          5.42         2.33 o                         
  -1   6  11          1.38          1.14         2.07 o                         
   0   6  11          2.26          5.09         2.86 o                         
   1   6  11          5.06          3.99         2.01 o                         
   2   6  11          3.90          6.32         3.88 o                         
   3   6  11         15.04         20.67         4.20 o                         
   4   6  11         36.22         39.52         5.64 o                         
 -10   7  11          6.37          0.06         3.76 o                         
  -9   7  11          0.29          2.99         2.36 o                         
  -8   7  11          0.00         -1.54         2.57 o                         
  -7   7  11          0.82          4.19         3.76 o                         
  -6   7  11         11.96         12.20         2.35 o                         
  -5   7  11          2.19          0.89         1.84 o                         
  -4   7  11         25.87         29.56         2.35 o                         
  -3   7  11          3.14         13.21         9.28 o                         
  -2   7  11         22.54         15.84         3.14 o                         
  -1   7  11         18.20         20.29         2.62 o                         
   0   7  11         21.00         24.98         5.19 o                         
 -20   0  12         13.18         12.11         3.94 o                         
 -18   0  12         34.62         42.67         2.82 o                         
 -16   0  12         38.41         42.30         3.85 o                         
 -14   0  12         51.92         60.38        11.26 o                         
 -12   0  12        517.90        510.03         4.99 o                         
 -10   0  12          0.48          1.04         1.53 o                         
  -8   0  12        160.53        213.99         2.46 o                         
  -6   0  12        814.13        842.34        15.67 o                         
  -4   0  12          5.24          2.25         0.79 o                         
  -2   0  12        197.94        217.28         3.12 o                         
   0   0  12       1085.52       1122.28        17.17 o                         
   2   0  12         15.12         20.39         2.90 o                         
   4   0  12        579.29        484.32         7.53 o                         
   6   0  12        248.05        200.51         3.98 o                         
   8   0  12        205.30        210.34         4.23 o                         
  10   0  12          6.60         18.15         4.30 o                         
 -21   1  12         57.07         62.18         4.45 o                         
 -20   1  12         11.09         13.62         2.23 o                         
 -19   1  12         52.21         41.05         2.24 o                         
 -18   1  12          1.65          2.04         1.71 o                         
 -17   1  12        149.86        150.63         2.62 o                         
 -16   1  12        206.38        190.44         3.15 o                         
 -15   1  12         77.64         99.06         2.64 o                         
 -14   1  12          9.13         10.85         1.91 o                         
 -13   1  12        798.77        782.96        12.75 o                         
 -12   1  12          5.41          1.87         1.36 o                         
 -11   1  12         14.57         11.59         1.24 o                         
 -10   1  12         11.88          8.63         1.13 o                         
  -9   1  12         27.50         37.04         1.53 o                         
  -8   1  12         67.75         65.45         1.84 o                         
  -7   1  12          2.10          1.38         0.81 o                         
  -6   1  12        246.45        259.67         2.49 o                         
  -5   1  12       1297.67       1345.67         9.81 o                         
  -4   1  12         42.19         39.16         1.12 o                         
  -3   1  12          3.25          3.01         0.80 o                         
  -2   1  12          4.14          7.10         0.96 o                         
  -1   1  12         75.41         68.38         1.56 o                         
   0   1  12         83.76         81.37         2.07 o                         
   1   1  12         82.72         77.64         3.56 o                         
   2   1  12          6.05          5.82         1.46 o                         
   3   1  12         85.66         97.41         1.95 o                         
   4   1  12          5.31          4.60         1.70 o                         
   5   1  12         44.23         39.57         2.77 o                         
   6   1  12          2.58          2.36         1.75 o                         
   7   1  12          3.79          9.02         2.75 o                         
   8   1  12          0.10          2.21         2.10 o                         
   9   1  12        358.92        419.63         4.90 o                         
  10   1  12          2.89         -0.32         2.42 o                         
  11   1  12          0.04          2.91         3.86 o                         
 -20   2  12          3.63          4.53         2.33 o                         
 -19   2  12          0.00         -0.14         2.11 o                         
 -18   2  12          8.24         13.70         1.71 o                         
 -17   2  12          3.42          3.25         1.69 o                         
 -16   2  12        178.96        167.29         2.64 o                         
 -15   2  12         48.89         60.70         2.21 o                         
 -14   2  12         94.08         97.50         2.50 o                         
 -13   2  12        719.64        688.96         6.39 o                         
 -12   2  12        373.27        365.41         8.00 o                         
 -11   2  12         26.36         24.34         1.60 o                         
 -10   2  12         16.38         13.45         1.37 o                         
  -9   2  12        228.02        207.45         1.96 o                         
  -8   2  12        238.45        241.52         3.77 o                         
  -7   2  12        125.76        125.78         2.40 o                         
  -6   2  12        294.00        339.93         2.71 o                         
  -5   2  12        244.80        259.97         3.51 o                         
  -4   2  12         95.20         96.12         1.80 o                         
  -3   2  12        553.83        528.46         6.98 o                         
  -2   2  12         42.83         53.45         2.15 o                         
  -1   2  12         17.33         16.99         1.92 o                         
   0   2  12          0.01         -1.42         1.91 o                         
   1   2  12         18.63         19.86         1.64 o                         
   2   2  12         19.47         18.70         1.45 o                         
   3   2  12         45.12         43.64         2.44 o                         
   4   2  12        320.13        278.15         3.05 o                         
   5   2  12          7.71         11.79         1.59 o                         
   6   2  12        152.81        133.55         2.97 o                         
   7   2  12          2.26          3.39         1.93 o                         
   8   2  12         29.90         30.46         2.62 o                         
   9   2  12          3.59          6.57         3.28 o                         
  10   2  12         62.56         87.60         5.44 o                         
 -19   3  12          7.08          5.73         2.05 o                         
 -18   3  12         34.34         33.06         2.98 o                         
 -17   3  12          2.12          0.62         1.90 o                         
 -16   3  12         15.29         13.11         1.68 o                         
 -15   3  12        124.27        120.00         3.31 o                         
 -14   3  12          3.19          8.23         1.79 o                         
 -13   3  12         15.25         18.53         1.87 o                         
 -12   3  12         66.47         56.80         2.02 o                         
 -11   3  12         68.85         65.54         1.99 o                         
 -10   3  12          3.69          4.58         2.67 o                         
  -9   3  12        169.66        153.75         2.53 o                         
  -8   3  12         38.88         36.56         1.77 o                         
  -7   3  12          1.37          1.34         1.48 o                         
  -6   3  12        159.41        166.20         2.55 o                         
  -5   3  12         63.49         68.15         1.69 o                         
  -4   3  12        116.26        116.21         2.23 o                         
  -3   3  12         64.53         62.28         1.73 o                         
  -2   3  12        336.16        344.89         3.32 o                         
  -1   3  12        205.66        192.44         2.39 o                         
   0   3  12         42.85         39.28         1.65 o                         
   1   3  12         13.78         16.26         3.04 o                         
   2   3  12          1.01          1.83         1.66 o                         
   3   3  12          1.57          1.38         1.85 o                         
   4   3  12          7.19          9.82         1.97 o                         
   5   3  12         20.51         21.54         1.86 o                         
   6   3  12         17.99         28.18         2.06 o                         
   7   3  12         72.18         71.23         2.48 o                         
   8   3  12          0.00          5.05         2.42 o                         
   9   3  12         37.50         46.31         4.94 o                         
 -18   4  12          6.66         12.86         4.64 o                         
 -17   4  12          7.29         10.34         2.88 o                         
 -16   4  12          7.07          4.63         2.64 o                         
 -15   4  12         46.04         56.36         3.26 o                         
 -14   4  12         29.05         32.45         2.16 o                         
 -13   4  12         77.84         82.94         3.52 o                         
 -12   4  12          5.38          5.66         2.47 o                         
 -11   4  12         36.30         35.99         2.58 o                         
 -10   4  12         49.60         38.24         2.54 o                         
  -9   4  12         65.14         54.51         1.93 o                         
  -8   4  12         22.25         24.40         2.34 o                         
  -7   4  12          2.10          1.16         2.15 o                         
  -6   4  12         71.21         68.91         2.85 o                         
  -5   4  12          0.18          0.25         1.64 o                         
  -4   4  12         85.36         86.43         2.36 o                         
  -3   4  12        227.87        248.48         6.01 o                         
  -2   4  12        292.54        299.28         8.32 o                         
  -1   4  12         74.66         85.84         3.22 o                         
   0   4  12         41.71         45.22         2.20 o                         
   1   4  12          1.01          1.62         1.64 o                         
   2   4  12         37.49         42.36         2.24 o                         
   3   4  12          8.49          9.69         1.91 o                         
   4   4  12         77.89         78.24         2.37 o                         
   5   4  12         21.93         27.50         1.95 o                         
   6   4  12          7.61         12.16         2.10 o                         
   7   4  12         40.38         42.74         2.42 o                         
   8   4  12         10.28          7.82         4.54 o                         
 -16   5  12         18.95         16.66         4.67 o                         
 -15   5  12         66.27         66.42         3.53 o                         
 -14   5  12         85.41         90.93         3.71 o                         
 -13   5  12          0.15          2.96         4.76 o                         
 -12   5  12         38.46         36.01         2.24 o                         
 -11   5  12          0.97          0.83         1.87 o                         
 -10   5  12          0.78         -0.11         1.68 o                         
  -9   5  12         68.14         71.63         2.29 o                         
  -8   5  12          1.46          1.00         1.60 o                         
  -7   5  12          8.39          6.66         1.64 o                         
  -6   5  12         42.34         35.02         2.61 o                         
  -5   5  12         59.74         64.90         3.23 o                         
  -4   5  12         22.80         19.95         2.10 o                         
  -3   5  12         84.09         94.74         2.83 o                         
  -2   5  12        174.98        170.80         3.66 o                         
  -1   5  12          8.28         10.48         2.01 o                         
   0   5  12          0.42          0.67         2.06 o                         
   1   5  12          0.76          2.27         2.03 o                         
   2   5  12          0.00          1.17         2.00 o                         
   3   5  12         21.69         14.16         3.02 o                         
   4   5  12         58.64         65.21         3.68 o                         
   5   5  12          0.00          2.12         1.77 o                         
   6   5  12          2.72          5.04         3.61 o                         
 -14   6  12         44.28         28.25         3.63 o                         
 -13   6  12         88.70         90.47         2.87 o                         
 -12   6  12          2.81          1.66         1.98 o                         
 -11   6  12          0.05         -1.68         1.96 o                         
 -10   6  12          2.03          3.22         1.81 o                         
  -9   6  12          4.31          1.11         1.79 o                         
  -8   6  12          1.78          2.81         1.80 o                         
  -7   6  12          2.93          1.71         1.73 o                         
  -6   6  12          0.04          0.76         1.78 o                         
  -5   6  12          5.66         10.84         2.66 o                         
  -4   6  12         34.71         32.27         2.86 o                         
  -3   6  12         32.72         35.51         2.21 o                         
  -2   6  12         25.17         23.82         2.84 o                         
  -1   6  12        104.11        110.31         3.98 o                         
   0   6  12         28.87         37.65         2.31 o                         
   1   6  12          0.01          4.15         2.24 o                         
   2   6  12         27.77         29.48         2.60 o                         
   3   6  12         36.22         46.89         4.43 o                         
 -10   7  12          2.05          3.85         3.55 o                         
  -9   7  12          6.97          1.67         3.44 o                         
  -8   7  12          1.36          4.24         3.50 o                         
  -7   7  12         22.57         26.18         2.70 o                         
  -6   7  12          0.15          2.92         3.57 o                         
  -5   7  12         20.76         17.39         3.16 o                         
  -4   7  12         18.16         19.57         5.99 o                         
  -3   7  12         22.04         21.24         6.42 o                         
  -2   7  12          4.79         -1.61         4.57 o                         
  -1   7  12          1.41         -2.12         4.61 o                         
 -19   0  13        117.73        105.39         3.28 o                         
 -17   0  13         68.76         66.31         4.42 o                         
 -15   0  13         21.02         12.00         2.28 o                         
 -13   0  13          8.40         15.95         3.23 o                         
 -11   0  13        103.80         93.84         2.57 o                         
  -9   0  13        112.71        120.22         2.56 o                         
  -7   0  13        688.24        701.15         8.30 o                         
  -5   0  13        130.47        124.39         2.79 o                         
  -3   0  13       5142.22       5019.19        53.41 o                         
  -1   0  13         91.66         72.89         2.35 o                         
   1   0  13        213.64        224.60         5.23 o                         
   3   0  13         53.28         44.48         3.77 o                         
   5   0  13         44.44         33.18         3.52 o                         
   7   0  13          6.75         19.76         3.98 o                         
   9   0  13         86.79         98.30         5.14 o                         
 -21   1  13         35.22         52.07         4.28 o                         
 -20   1  13         22.16         22.59         3.55 o                         
 -19   1  13         11.93         12.13         2.00 o                         
 -18   1  13          0.00          0.63         1.68 o                         
 -17   1  13         52.04         47.95         2.32 o                         
 -16   1  13        127.17        124.58         3.16 o                         
 -15   1  13          0.84         -1.85         1.85 o                         
 -14   1  13        188.96        220.42         4.69 o                         
 -13   1  13        297.68        289.71         5.60 o                         
 -12   1  13        294.53        270.45         5.10 o                         
 -11   1  13        126.11        117.15         2.74 o                         
 -10   1  13         18.30         19.52         1.28 o                         
  -9   1  13         25.66         24.58         1.10 o                         
  -8   1  13        226.87        214.30         1.82 o                         
  -7   1  13          6.78          4.62         1.10 o                         
  -6   1  13        379.87        376.09         2.56 o                         
  -5   1  13          9.34         10.91         1.15 o                         
  -4   1  13        187.60        177.18         1.91 o                         
  -3   1  13         34.19         37.16         2.47 o                         
  -2   1  13          7.03          8.06         1.49 o                         
  -1   1  13         92.68         99.82         2.24 o                         
   0   1  13        127.30        121.28         3.99 o                         
   1   1  13          3.32          3.57         1.86 o                         
   2   1  13          1.01          1.03         1.50 o                         
   3   1  13         26.06         22.84         2.25 o                         
   4   1  13        305.37        281.57        13.09 o                         
   5   1  13          0.15          1.67         1.80 o                         
   6   1  13          3.56          2.52         2.02 o                         
   7   1  13         29.81         24.86         2.24 o                         
   8   1  13          3.07          1.99         2.16 o                         
   9   1  13         27.55         31.35         2.94 o                         
  10   1  13         37.73         47.06         4.41 o                         
 -20   2  13          2.87          3.93         2.69 o                         
 -19   2  13         59.93         53.45         2.18 o                         
 -18   2  13          0.09          1.62         1.66 o                         
 -17   2  13          5.49          8.05         1.69 o                         
 -16   2  13         43.60         37.24         2.17 o                         
 -15   2  13         16.45         12.08         1.74 o                         
 -14   2  13          0.12         -1.20         1.83 o                         
 -13   2  13         24.64         27.22         2.55 o                         
 -12   2  13          5.52          1.57         1.57 o                         
 -11   2  13          1.88          1.33         1.42 o                         
 -10   2  13        152.70        161.41         2.72 o                         
  -9   2  13          9.26         16.74         1.37 o                         
  -8   2  13          1.23          0.34         1.24 o                         
  -7   2  13        267.55        260.43         3.00 o                         
  -6   2  13         84.68         84.10         1.59 o                         
  -5   2  13          0.72          0.37         1.09 o                         
  -4   2  13          2.76          3.54         1.19 o                         
  -3   2  13       3158.87       3238.95        17.89 o                         
  -2   2  13        792.57        744.51         7.14 o                         
  -1   2  13         10.55          2.32         2.31 o                         
   0   2  13        114.78         88.99         3.28 o                         
   1   2  13         23.32         26.22         1.82 o                         
   2   2  13         15.35         11.01         1.42 o                         
   3   2  13         81.76         65.89         3.32 o                         
   4   2  13         56.55         51.03         1.85 o                         
   5   2  13         77.99         69.30         2.41 o                         
   6   2  13         23.84         26.67         2.20 o                         
   7   2  13         45.19         41.27         2.53 o                         
   8   2  13          3.67          6.61         2.39 o                         
   9   2  13         12.40          8.58         3.98 o                         
 -19   3  13         14.08         18.65         2.45 o                         
 -18   3  13         15.51         12.00         2.03 o                         
 -17   3  13         27.93         26.52         1.84 o                         
 -16   3  13         72.86         75.97         2.45 o                         
 -15   3  13         10.36          7.52         1.86 o                         
 -14   3  13         33.07         30.18         2.19 o                         
 -13   3  13          5.61          3.34         1.71 o                         
 -12   3  13        237.43        231.74         5.30 o                         
 -11   3  13        215.11        216.67         5.02 o                         
 -10   3  13          0.02         -1.01         1.97 o                         
  -9   3  13          3.32          5.13         1.52 o                         
  -8   3  13         46.51         41.96         1.90 o                         
  -7   3  13          5.26          5.17         1.51 o                         
  -6   3  13         26.21         26.93         1.76 o                         
  -5   3  13         90.26         90.03         1.98 o                         
  -4   3  13          6.80          6.94         1.48 o                         
  -3   3  13        322.59        339.47         5.74 o                         
  -2   3  13          0.82          2.11         1.47 o                         
  -1   3  13          0.17          1.42         1.63 o                         
   0   3  13        102.74         96.67         2.36 o                         
   1   3  13          2.96          2.38         1.76 o                         
   2   3  13          1.04          0.99         1.72 o                         
   3   3  13         81.70         69.91         2.53 o                         
   4   3  13         77.87         74.35         3.02 o                         
   5   3  13         34.43         34.59         2.55 o                         
   6   3  13          5.79          4.75         1.93 o                         
   7   3  13          0.00         -0.20         2.22 o                         
   8   3  13          1.89          2.52         5.00 o                         
 -18   4  13         10.84         12.73         3.62 o                         
 -17   4  13          7.91         10.21         2.15 o                         
 -16   4  13         38.69         46.09         4.07 o                         
 -15   4  13          3.22          3.11         2.02 o                         
 -14   4  13         16.67         17.59         2.21 o                         
 -13   4  13        343.76        328.07         5.06 o                         
 -12   4  13        118.29        128.53         3.73 o                         
 -11   4  13         30.92         29.76         2.57 o                         
 -10   4  13        106.54        112.06         3.38 o                         
  -9   4  13         56.10         55.90         2.82 o                         
  -8   4  13          0.46         -1.15         2.15 o                         
  -7   4  13          0.25         -1.24         2.68 o                         
  -6   4  13          2.67         -0.47         2.21 o                         
  -5   4  13        321.14        307.67         3.62 o                         
  -4   4  13        148.07        140.79         2.85 o                         
  -3   4  13        265.12        273.28         5.20 o                         
  -2   4  13        687.30        703.01        14.98 o                         
  -1   4  13        172.51        166.19         3.74 o                         
   0   4  13         18.22         21.99         3.65 o                         
   1   4  13         12.16         13.16         2.11 o                         
   2   4  13          2.79          2.56         1.67 o                         
   3   4  13         91.50         88.25         2.46 o                         
   4   4  13         39.58         32.80         2.46 o                         
   5   4  13        137.13        135.87         3.06 o                         
   6   4  13         13.39         16.89         2.26 o                         
   7   4  13         24.34         17.16         4.61 o                         
 -15   5  13          1.94         -2.69         2.69 o                         
 -14   5  13        105.07         98.54         4.30 o                         
 -13   5  13          0.19          1.81         1.87 o                         
 -12   5  13        192.61        186.54         3.61 o                         
 -11   5  13          3.90          1.89         2.40 o                         
 -10   5  13          0.84         -2.32         2.32 o                         
  -9   5  13          6.79          3.42         2.46 o                         
  -8   5  13          0.32          0.80         2.41 o                         
  -7   5  13          0.00         -1.94         2.21 o                         
  -6   5  13         15.27         11.73         2.36 o                         
  -5   5  13          2.54          3.91         2.06 o                         
  -4   5  13          5.96          6.62         2.13 o                         
  -3   5  13         46.33         46.88         3.12 o                         
  -2   5  13          0.14          3.40         2.85 o                         
  -1   5  13          8.01          8.63         2.95 o                         
   0   5  13         21.85         27.19         2.54 o                         
   1   5  13         12.18         17.61         2.20 o                         
   2   5  13          2.03          4.28         2.27 o                         
   3   5  13         35.90         34.86         2.69 o                         
   4   5  13          3.17          3.25         1.84 o                         
   5   5  13         18.39         12.44         3.80 o                         
 -14   6  13          0.00          5.60         3.22 o                         
 -13   6  13         38.97         45.24         4.97 o                         
 -12   6  13         17.70         13.01         2.61 o                         
 -11   6  13          0.08         -3.00         4.42 o                         
 -10   6  13          6.51          7.13         2.32 o                         
  -9   6  13          7.47          4.82         2.67 o                         
  -8   6  13          1.66          1.62         2.23 o                         
  -7   6  13          4.55          1.25         2.28 o                         
  -6   6  13          3.35          3.21         2.49 o                         
  -5   6  13         90.79         93.90         6.35 o                         
  -4   6  13         68.02         60.04         2.58 o                         
  -3   6  13        257.26        256.30         8.33 o                         
  -2   6  13         78.73         82.79        12.16 o                         
  -1   6  13        132.18        125.32         4.20 o                         
   0   6  13          5.64         10.96         2.81 o                         
   1   6  13          9.11         18.08         3.97 o                         
   2   6  13          4.35         12.63         3.58 o                         
  -8   7  13         13.45         17.76         3.27 o                         
  -7   7  13         14.79          7.77         3.26 o                         
  -6   7  13          0.66          3.13         3.87 o                         
  -5   7  13         10.96         15.24         5.24 o                         
  -4   7  13          0.06          5.36         5.00 o                         
  -2   7  13          0.32         -3.57         3.57 o                         
 -20   0  14         14.67         10.73         3.53 o                         
 -18   0  14         56.11         57.45         4.33 o                         
 -16   0  14        272.42        284.83         4.65 o                         
 -14   0  14        403.73        415.83         5.08 o                         
 -12   0  14         65.45         74.59         2.54 o                         
 -10   0  14          0.88          0.12         1.63 o                         
  -8   0  14        129.52        125.61         2.23 o                         
  -6   0  14          5.10          2.97         2.31 o                         
  -4   0  14       5320.54       5415.48        79.27 o                         
  -2   0  14       1160.60       1118.24         7.04 o                         
   0   0  14        390.96        404.02         6.75 o                         
   2   0  14         14.40         19.40         3.09 o                         
   4   0  14        219.32        189.39         5.59 o                         
   6   0  14          5.94          5.70         2.91 o                         
   8   0  14         98.52        103.76         5.11 o                         
 -21   1  14         26.65         28.47         3.73 o                         
 -20   1  14          4.03          5.55         2.14 o                         
 -19   1  14         56.00         59.58         2.60 o                         
 -18   1  14          1.24          1.17         1.87 o                         
 -17   1  14          2.95          2.09         2.05 o                         
 -16   1  14         40.02         40.34         3.20 o                         
 -15   1  14         98.36         82.91         2.44 o                         
 -14   1  14        488.27        489.87         8.05 o                         
 -13   1  14         56.68         60.26         1.95 o                         
 -12   1  14         88.39         75.24         1.90 o                         
 -11   1  14        134.61        150.77         2.20 o                         
 -10   1  14         14.14         14.16         1.23 o                         
  -9   1  14        338.03        331.49         4.41 o                         
  -8   1  14          0.64          0.00         1.14 o                         
  -7   1  14         24.55         23.23         1.44 o                         
  -6   1  14        478.82        439.70         2.87 o                         
  -5   1  14         42.46         34.74         1.98 o                         
  -4   1  14         50.93         55.66         1.88 o                         
  -3   1  14        140.22        157.62         5.09 o                         
  -2   1  14          9.66         14.83         2.40 o                         
  -1   1  14        234.35        233.17         4.71 o                         
   0   1  14         32.73         24.61         1.76 o                         
   1   1  14         10.50         10.52         1.65 o                         
   2   1  14          0.21          0.66         2.63 o                         
   3   1  14        251.67        250.55         4.31 o                         
   4   1  14          0.62         -0.86         2.10 o                         
   5   1  14         76.10         59.04         3.60 o                         
   6   1  14          0.42          4.90         2.46 o                         
   7   1  14         16.03         11.93         2.30 o                         
   8   1  14          0.32         -2.36         3.89 o                         
 -20   2  14         40.69         41.52         5.50 o                         
 -19   2  14         25.92         29.71         1.88 o                         
 -18   2  14         10.79          9.08         1.67 o                         
 -17   2  14         98.08         89.04         2.73 o                         
 -16   2  14        148.38        166.30         3.79 o                         
 -15   2  14          3.09          2.34         1.79 o                         
 -14   2  14        160.61        159.93         2.86 o                         
 -13   2  14          5.43          3.35         1.67 o                         
 -12   2  14         52.80         51.63         2.78 o                         
 -11   2  14          1.62          4.06         1.99 o                         
 -10   2  14          0.02          2.77         1.63 o                         
  -9   2  14          5.49          3.67         1.32 o                         
  -8   2  14         84.12         81.91         1.85 o                         
  -7   2  14          0.01         -0.54         1.16 o                         
  -6   2  14          7.68          3.41         1.25 o                         
  -5   2  14          7.39          6.52         1.56 o                         
  -4   2  14       2121.86       2106.09         7.94 o                         
  -3   2  14         35.76         44.36         2.34 o                         
  -2   2  14       1472.11       1459.19        21.15 o                         
  -1   2  14         24.55         22.11         2.13 o                         
   0   2  14        262.81        230.45         3.22 o                         
   1   2  14          0.02         -1.87         2.16 o                         
   2   2  14          0.13         -0.06         1.67 o                         
   3   2  14         78.68         81.76         2.61 o                         
   4   2  14        104.79         93.89         2.61 o                         
   5   2  14          0.47          1.74         1.88 o                         
   6   2  14         29.89         40.97         3.90 o                         
   7   2  14          5.15          8.07         2.50 o                         
   8   2  14         55.31         66.20         5.78 o                         
 -19   3  14         23.24         27.74         3.96 o                         
 -18   3  14          0.66          1.16         3.15 o                         
 -17   3  14          0.45          3.57         1.77 o                         
 -16   3  14          0.29          5.60         1.96 o                         
 -15   3  14        159.71        146.22         3.21 o                         
 -14   3  14        193.76        203.38         5.39 o                         
 -13   3  14          4.27          5.41         2.35 o                         
 -12   3  14         47.77         44.90         2.73 o                         
 -11   3  14          0.08          0.12         2.17 o                         
 -10   3  14          0.97          0.39         2.13 o                         
  -9   3  14         37.38         43.74         1.99 o                         
  -8   3  14          1.34         -0.05         1.62 o                         
  -7   3  14         66.38         61.46         2.15 o                         
  -6   3  14        170.71        154.23         2.40 o                         
  -5   3  14         20.11         18.67         1.62 o                         
  -4   3  14         67.97         70.90         1.97 o                         
  -3   3  14        106.22         97.11         2.22 o                         
  -2   3  14         73.31         86.29         3.51 o                         
  -1   3  14         11.81          6.91         2.02 o                         
   0   3  14          0.10          0.28         2.13 o                         
   1   3  14         19.23         17.40         2.50 o                         
   2   3  14          0.09         -0.15         1.89 o                         
   3   3  14         21.79         24.59         3.10 o                         
   4   3  14          6.73          1.05         2.46 o                         
   5   3  14         23.01         25.99         2.41 o                         
   6   3  14         28.73         44.97         2.83 o                         
 -17   4  14          1.05          1.01         2.78 o                         
 -16   4  14          9.85         11.64         2.87 o                         
 -15   4  14          0.00         -0.16         2.09 o                         
 -14   4  14          7.09          7.87         2.49 o                         
 -13   4  14          0.21         -0.60         2.25 o                         
 -12   4  14          0.11          1.89         2.38 o                         
 -11   4  14          6.40          4.58         2.54 o                         
 -10   4  14         53.68         52.15         2.84 o                         
  -9   4  14         44.15         43.46         2.86 o                         
  -8   4  14         19.53         16.55         2.30 o                         
  -7   4  14          0.52         -2.33         2.33 o                         
  -6   4  14          0.01         -2.33         2.33 o                         
  -5   4  14         44.75         37.31         2.17 o                         
  -4   4  14       1131.09       1168.08         7.22 o                         
  -3   4  14          3.37          8.88         2.11 o                         
  -2   4  14        336.32        345.42        11.59 o                         
  -1   4  14         68.24         74.04         5.65 o                         
   0   4  14         37.78         31.70         2.62 o                         
   1   4  14          0.83          0.99         1.69 o                         
   2   4  14         12.01         11.77         2.07 o                         
   3   4  14         72.57         76.96         2.49 o                         
   4   4  14          1.60          1.27         1.92 o                         
   5   4  14         15.69         15.05         3.24 o                         
   6   4  14          0.05          1.94         3.57 o                         
 -15   5  14          0.08          2.90         2.49 o                         
 -14   5  14         60.70         73.72         3.57 o                         
 -13   5  14          0.56         -0.12         3.01 o                         
 -12   5  14         14.68         14.86         2.90 o                         
 -11   5  14          4.06          3.59         2.30 o                         
 -10   5  14         17.05         13.39         2.74 o                         
  -9   5  14          1.41         -1.53         2.33 o                         
  -8   5  14          3.47          0.59         2.46 o                         
  -7   5  14         62.07         59.37         3.18 o                         
  -6   5  14         18.36         22.54         2.67 o                         
  -5   5  14          0.30          1.97         2.13 o                         
  -4   5  14          4.59          5.42         2.09 o                         
  -3   5  14         65.25         56.81         2.72 o                         
  -2   5  14         35.92         45.25         5.24 o                         
  -1   5  14          6.02          9.39         3.12 o                         
   0   5  14          2.30          2.01         2.03 o                         
   1   5  14          4.70          5.58         2.20 o                         
   2   5  14          0.79          5.65         3.19 o                         
   3   5  14          6.83          4.77         2.62 o                         
   4   5  14          1.19          5.15         3.12 o                         
 -13   6  14          0.02         -3.84         3.84 o                         
 -12   6  14          6.95          7.19         3.46 o                         
 -11   6  14         10.40          4.54         4.07 o                         
 -10   6  14         26.16         33.15         2.81 o                         
  -9   6  14         16.99         17.39         2.71 o                         
  -8   6  14          6.04          1.93         2.75 o                         
  -7   6  14          0.63          0.13         2.54 o                         
  -6   6  14         79.80         79.00         3.46 o                         
  -5   6  14         54.24         60.51         3.61 o                         
  -4   6  14        235.62        242.73         4.23 o                         
  -3   6  14         50.34         54.98         3.32 o                         
  -2   6  14        110.57        111.08         4.24 o                         
  -1   6  14          1.72          2.50         3.70 o                         
   1   6  14          6.84         16.28         4.18 o                         
 -19   0  15          0.20         -0.19         3.71 o                         
 -17   0  15         43.71         61.68         3.26 o                         
 -15   0  15        140.16        159.30         4.67 o                         
 -13   0  15        675.92        668.86        15.20 o                         
 -11   0  15        781.48        677.52         5.86 o                         
  -9   0  15         21.77         30.99         2.49 o                         
  -7   0  15          0.18         -2.10         2.10 o                         
  -5   0  15        177.37        164.05         5.96 o                         
  -3   0  15        711.24        688.50         5.86 o                         
  -1   0  15         21.00         23.61         3.75 o                         
   1   0  15          2.94          1.76         2.80 o                         
   3   0  15        122.18        116.32         4.92 o                         
   5   0  15         54.31         50.66         4.59 o                         
   7   0  15          2.22         -2.64         3.90 o                         
 -20   1  15         61.19         65.52         3.10 o                         
 -19   1  15          0.64          0.41         2.53 o                         
 -18   1  15         12.46          8.66         2.02 o                         
 -17   1  15          8.77          8.93         1.91 o                         
 -16   1  15          0.42          0.78         1.85 o                         
 -15   1  15          1.89          5.34         1.95 o                         
 -14   1  15         75.56         62.97         2.11 o                         
 -13   1  15          2.46          1.99         1.55 o                         
 -12   1  15         22.04         28.43         1.60 o                         
 -11   1  15         16.49         17.03         1.82 o                         
 -10   1  15         20.92         25.81         1.54 o                         
  -9   1  15          7.71          5.75         1.29 o                         
  -8   1  15         34.33         27.11         1.36 o                         
  -7   1  15         21.64         17.09         1.32 o                         
  -6   1  15        254.29        257.34         2.82 o                         
  -5   1  15         34.55         28.44         1.77 o                         
  -4   1  15        510.40        484.46         4.11 o                         
  -3   1  15          1.22          4.38         2.49 o                         
  -2   1  15         92.95         87.13         2.41 o                         
  -1   1  15          7.09          5.18         3.03 o                         
   0   1  15         18.90         11.69         1.81 o                         
   1   1  15          0.06         -0.20         2.10 o                         
   2   1  15         14.46         11.54         2.22 o                         
   3   1  15         14.77         15.14         2.38 o                         
   4   1  15         14.54         14.32         3.28 o                         
   5   1  15          0.05         -2.96         4.00 o                         
   6   1  15         26.20         25.53         2.67 o                         
   7   1  15         34.19         34.86         3.81 o                         
 -20   2  15         30.89         32.16         2.94 o                         
 -19   2  15          1.68         -0.24         1.77 o                         
 -18   2  15         18.38         15.08         2.24 o                         
 -17   2  15         64.22         77.90         2.63 o                         
 -16   2  15          4.06          2.82         1.77 o                         
 -15   2  15          0.01         -0.33         1.91 o                         
 -14   2  15         33.09         33.72         2.77 o                         
 -13   2  15         19.49         17.34         2.72 o                         
 -12   2  15          0.02          2.45         2.12 o                         
 -11   2  15        640.33        582.89         5.51 o                         
 -10   2  15          6.28          5.85         1.49 o                         
  -9   2  15          3.47          2.16         1.40 o                         
  -8   2  15          1.49         -0.22         1.25 o                         
  -7   2  15          0.19         -0.57         1.22 o                         
  -6   2  15          0.44         -0.32         1.30 o                         
  -5   2  15        844.89        842.22         9.26 o                         
  -4   2  15          7.98          6.39         2.27 o                         
  -3   2  15        587.48        576.09         4.69 o                         
  -2   2  15          0.18         -0.04         2.10 o                         
  -1   2  15          0.15         -0.92         1.98 o                         
   0   2  15         42.23         47.62         3.64 o                         
   1   2  15          5.15          1.11         2.42 o                         
   2   2  15         47.86         34.54         2.04 o                         
   3   2  15         18.18         15.75         2.59 o                         
   4   2  15          0.86         -1.12         2.32 o                         
   5   2  15         18.62         17.61         3.33 o                         
   6   2  15         14.48         25.36         4.62 o                         
   7   2  15          0.67          0.65         4.46 o                         
 -19   3  15          0.19         -2.31         2.92 o                         
 -18   3  15         21.83         22.08         1.96 o                         
 -17   3  15         59.44         64.74         3.14 o                         
 -16   3  15         89.06         88.17         3.69 o                         
 -15   3  15         16.84         21.93         2.73 o                         
 -14   3  15          0.98          0.52         2.53 o                         
 -13   3  15         17.18         16.80         2.62 o                         
 -12   3  15          0.38         -1.15         2.45 o                         
 -11   3  15          5.12          2.93         2.29 o                         
 -10   3  15          2.16          1.00         1.88 o                         
  -9   3  15          0.47         -0.16         1.81 o                         
  -8   3  15        190.00        181.59         3.32 o                         
  -7   3  15          1.20         -1.74         1.74 o                         
  -6   3  15        128.81        126.46         3.99 o                         
  -5   3  15         32.38         26.69         1.80 o                         
  -4   3  15        147.31        148.89         2.45 o                         
  -3   3  15          0.13          3.01         1.61 o                         
  -2   3  15          0.38          1.74         2.46 o                         
  -1   3  15         35.34         36.00         2.01 o                         
   0   3  15         21.71         20.75         2.61 o                         
   1   3  15         11.46          6.98         2.36 o                         
   2   3  15         14.71         14.21         2.53 o                         
   3   3  15         16.23         16.25         2.06 o                         
   4   3  15         26.17         21.46         2.24 o                         
   5   3  15         13.44         15.12         2.25 o                         
 -16   4  15          3.79          5.41         2.93 o                         
 -15   4  15          5.37          0.67         2.53 o                         
 -14   4  15          5.59          5.95         2.60 o                         
 -13   4  15          7.99          4.71         2.54 o                         
 -12   4  15          6.21         10.67         2.64 o                         
 -11   4  15        315.34        316.96         6.09 o                         
 -10   4  15          4.44          4.60         2.43 o                         
  -9   4  15         61.36         60.20         5.66 o                         
  -8   4  15          1.53          0.05         2.37 o                         
  -7   4  15          9.44          5.95         2.62 o                         
  -6   4  15          0.76          0.03         2.00 o                         
  -5   4  15        318.72        328.22         3.98 o                         
  -4   4  15        109.96         94.04         2.70 o                         
  -3   4  15        460.99        454.84         4.69 o                         
  -2   4  15         54.65         48.49         3.60 o                         
  -1   4  15          0.04         -1.52         2.21 o                         
   0   4  15         11.12         15.81         2.49 o                         
   1   4  15         16.02         16.97         2.64 o                         
   2   4  15         29.56         22.56         2.18 o                         
   3   4  15          0.87          1.85         1.91 o                         
   4   4  15          8.60          5.89         2.73 o                         
 -14   5  15          6.44          4.48         2.14 o                         
 -13   5  15          0.13          2.64         2.64 o                         
 -12   5  15          0.31         -0.55         2.62 o                         
 -11   5  15         10.49         11.24         4.43 o                         
 -10   5  15          1.11         -1.89         2.68 o                         
  -9   5  15          7.19          4.58         2.58 o                         
  -8   5  15         76.11         81.58         4.18 o                         
  -7   5  15          3.85          5.76         2.52 o                         
  -6   5  15          9.62          2.68         2.56 o                         
  -5   5  15         42.67         49.29         2.63 o                         
  -4   5  15         39.42         46.15         2.72 o                         
  -3   5  15         37.08         28.23         3.01 o                         
  -2   5  15         21.24         21.85         2.94 o                         
  -1   5  15          0.84          3.21         2.92 o                         
   0   5  15          1.67          1.26         2.76 o                         
   1   5  15          0.14          3.91         3.40 o                         
   3   5  15          2.40         -2.55         3.86 o                         
 -12   6  15          0.06          0.56         2.51 o                         
 -11   6  15        168.19        189.32         6.58 o                         
 -10   6  15         24.83         25.63         4.37 o                         
  -9   6  15         46.02         46.76         3.27 o                         
  -8   6  15          6.74          5.02         2.92 o                         
  -7   6  15          5.88          9.32         3.30 o                         
  -6   6  15         60.10         65.83         3.60 o                         
  -5   6  15         88.54         97.82         3.99 o                         
  -4   6  15         66.48         60.65         3.73 o                         
  -3   6  15         69.68         71.48         5.08 o                         
  -2   6  15         15.63         13.14         5.05 o                         
 -20   0  16         10.53         14.29         4.21 o                         
 -18   0  16          3.00          8.65         3.58 o                         
 -16   0  16          1.54          2.24         2.35 o                         
 -14   0  16        202.54        249.65         7.53 o                         
 -12   0  16        536.21        489.11         5.39 o                         
 -10   0  16          8.42          3.77         2.24 o                         
  -8   0  16          0.00         -1.49         2.20 o                         
  -6   0  16        733.31        729.67         6.90 o                         
  -4   0  16       1165.67       1102.06        25.61 o                         
  -2   0  16        170.12        169.39         5.53 o                         
   0   0  16          0.84          2.02         2.85 o                         
   2   0  16         31.76         31.60         4.00 o                         
   4   0  16        137.11        141.79         5.59 o                         
 -20   1  16          0.28         -2.69         2.87 o                         
 -19   1  16         34.62         39.98         3.42 o                         
 -18   1  16          0.36          2.82         2.98 o                         
 -17   1  16         56.01         66.47         2.59 o                         
 -16   1  16         41.25         39.25         2.25 o                         
 -15   1  16        234.33        231.79         3.15 o                         
 -14   1  16         14.24         14.71         1.78 o                         
 -13   1  16        186.91        196.67         3.44 o                         
 -12   1  16          0.42          0.50         1.90 o                         
 -11   1  16        128.45        137.25         2.81 o                         
 -10   1  16         10.26         10.77         1.51 o                         
  -9   1  16         17.58         12.64         1.31 o                         
  -8   1  16          4.83          3.04         1.53 o                         
  -7   1  16        109.76        101.27         2.17 o                         
  -6   1  16          8.38          8.52         1.63 o                         
  -5   1  16        138.09        142.08         2.40 o                         
  -4   1  16          0.74          1.29         1.93 o                         
  -3   1  16        198.07        216.37         3.21 o                         
  -2   1  16          0.70          0.10         2.41 o                         
  -1   1  16          6.09          3.84         2.55 o                         
   0   1  16          4.88          1.58         2.25 o                         
   1   1  16        370.98        391.84        12.32 o                         
   2   1  16          4.15          5.16         2.45 o                         
   3   1  16          6.17          0.25         2.22 o                         
   4   1  16          0.56          2.07         2.33 o                         
   5   1  16          0.00          0.11         4.83 o                         
   6   1  16          0.36         -3.03         3.50 o                         
 -20   2  16         16.49         10.25         3.21 o                         
 -19   2  16          0.13         -1.99         1.99 o                         
 -18   2  16          0.00         -0.46         1.90 o                         
 -17   2  16         13.92         18.21         2.98 o                         
 -16   2  16        139.14        154.05         4.10 o                         
 -15   2  16         32.75         23.80         2.75 o                         
 -14   2  16         18.96         23.20         2.68 o                         
 -13   2  16        110.15        108.22         3.45 o                         
 -12   2  16        409.43        375.25         4.31 o                         
 -11   2  16         52.76         55.17         2.32 o                         
 -10   2  16         13.73         10.57         1.64 o                         
  -9   2  16          2.97          4.12         1.47 o                         
  -8   2  16          8.57         10.97         1.39 o                         
  -7   2  16          4.09          0.85         1.33 o                         
  -6   2  16        129.88        135.82         3.15 o                         
  -5   2  16         53.82         59.21         2.44 o                         
  -4   2  16        627.39        626.29         6.49 o                         
  -3   2  16        185.05        203.97         3.33 o                         
  -2   2  16         71.60         95.61         3.90 o                         
  -1   2  16         19.23         15.20         1.94 o                         
   0   2  16         47.77         37.38         2.39 o                         
   1   2  16         20.58         25.05         3.24 o                         
   2   2  16          7.17         -2.45         2.45 o                         
   3   2  16          3.61          4.01         2.32 o                         
   4   2  16         41.00         49.29         3.16 o                         
 -19   3  16         11.05          3.40         3.73 o                         
 -18   3  16         61.65         69.94         4.76 o                         
 -17   3  16         49.38         58.93         5.48 o                         
 -16   3  16         62.12         77.50         3.53 o                         
 -15   3  16         75.12         74.56         3.40 o                         
 -14   3  16         30.92         32.65         3.15 o                         
 -13   3  16         46.80         48.36         4.57 o                         
 -12   3  16          8.04          7.34         2.37 o                         
 -11   3  16          6.11          4.09         2.35 o                         
 -10   3  16        110.29         95.37         2.65 o                         
  -9   3  16         21.89         19.76         2.11 o                         
  -8   3  16          0.23         -1.37         1.89 o                         
  -7   3  16          0.00         -1.70         1.70 o                         
  -6   3  16         30.73         30.79         1.88 o                         
  -5   3  16          0.22          1.29         1.64 o                         
  -4   3  16          0.92          4.20         1.70 o                         
  -3   3  16         71.04         83.71         3.81 o                         
  -2   3  16        105.58         97.50         5.82 o                         
  -1   3  16         12.42         10.05         2.52 o                         
   0   3  16          0.38         -0.65         3.14 o                         
   1   3  16         70.72         72.67         4.21 o                         
   2   3  16         13.77         10.59         2.63 o                         
   3   3  16          2.11         -0.68         2.30 o                         
 -17   4  16         26.58         34.44         4.38 o                         
 -16   4  16          4.56          4.89         2.47 o                         
 -15   4  16          0.83         -1.55         2.72 o                         
 -14   4  16         13.82          9.54         2.80 o                         
 -13   4  16         59.18         59.20         5.22 o                         
 -12   4  16        169.87        150.09         8.06 o                         
 -11   4  16         51.71         49.15         3.25 o                         
 -10   4  16         31.60         21.82         2.98 o                         
  -9   4  16          1.23         -1.73         2.58 o                         
  -8   4  16          1.16          0.04         2.47 o                         
  -7   4  16         13.03         15.54         4.00 o                         
  -6   4  16         45.23         39.51         2.34 o                         
  -5   4  16         54.28         61.14         2.60 o                         
  -4   4  16        156.58        178.26         4.37 o                         
  -3   4  16         72.35         83.53         4.24 o                         
  -2   4  16          0.21         -2.03         2.88 o                         
  -1   4  16          3.12          2.43         3.07 o                         
   0   4  16         41.53         45.84         4.96 o                         
   1   4  16          8.02         12.01         2.76 o                         
   2   4  16          0.19         -0.02         2.86 o                         
   3   4  16          7.65          8.62         4.32 o                         
 -15   5  16          0.53          2.10         3.60 o                         
 -14   5  16          0.74         -2.77         3.38 o                         
 -13   5  16         11.80         11.95         3.03 o                         
 -12   5  16         37.54         33.68         5.52 o                         
 -11   5  16         14.48         16.24         2.70 o                         
 -10   5  16         18.59         10.74         2.44 o                         
  -9   5  16          0.39         -2.33         2.62 o                         
  -8   5  16          2.02         -1.24         2.94 o                         
  -7   5  16         10.13          9.67         2.78 o                         
  -6   5  16          0.04          0.57         2.62 o                         
  -5   5  16         24.59         25.07         2.93 o                         
  -4   5  16          4.68          8.32         2.30 o                         
  -3   5  16          4.97          3.96         2.91 o                         
  -2   5  16          1.54          3.62         3.27 o                         
  -1   5  16          0.79          1.74         3.40 o                         
  -4   6  16        115.97        119.94         6.47 o                         
 -19   0  17         45.75         59.28         4.31 o                         
 -17   0  17          0.00         -2.15         2.44 o                         
 -15   0  17        166.17        161.82         3.97 o                         
 -13   0  17          0.07         -0.08         2.21 o                         
 -11   0  17        331.14        294.60         6.99 o                         
  -9   0  17         24.48         22.60         2.55 o                         
  -7   0  17          6.49          4.04         2.28 o                         
  -5   0  17        122.00        118.96         4.42 o                         
  -3   0  17        766.79        591.93         8.88 o                         
  -1   0  17        177.03        187.66         5.69 o                         
   1   0  17          0.53          0.16         3.43 o                         
   3   0  17          0.00          2.48         3.82 o                         
 -20   1  17         13.20          7.31         4.08 o                         
 -19   1  17          0.63         -1.52         2.10 o                         
 -18   1  17        103.64        124.52         3.15 o                         
 -17   1  17          3.31          2.30         1.80 o                         
 -16   1  17         55.07         64.00         3.03 o                         
 -15   1  17          1.98          4.05         2.10 o                         
 -14   1  17        272.46        274.02         8.71 o                         
 -13   1  17          8.51          6.31         2.16 o                         
 -12   1  17          4.47          2.79         2.01 o                         
 -11   1  17          2.11          2.65         1.73 o                         
 -10   1  17         27.47         23.25         2.07 o                         
  -9   1  17          7.92          2.22         1.61 o                         
  -8   1  17        124.26        127.77         3.03 o                         
  -7   1  17          1.42          0.04         1.64 o                         
  -6   1  17        636.57        648.57         4.38 o                         
  -5   1  17          9.71         11.32         1.99 o                         
  -4   1  17         11.70         12.50         2.09 o                         
  -3   1  17         26.05         26.59         2.26 o                         
  -2   1  17         12.02         10.15         2.50 o                         
  -1   1  17         10.05         10.05         2.41 o                         
   0   1  17          6.70          5.58         5.34 o                         
   1   1  17          0.00         -0.28         2.98 o                         
   2   1  17          7.89          4.64         2.44 o                         
   3   1  17          0.57         -1.10         2.27 o                         
   4   1  17          2.32          0.28         3.17 o                         
 -19   2  17         33.70         42.76         2.90 o                         
 -18   2  17         16.67          8.82         2.74 o                         
 -17   2  17        128.74        139.15         4.08 o                         
 -16   2  17          0.02         -2.76         2.76 o                         
 -15   2  17         56.96         57.32         3.89 o                         
 -14   2  17          2.59          3.34         2.66 o                         
 -13   2  17         90.66         80.14         3.26 o                         
 -12   2  17         21.65         27.61         2.26 o                         
 -11   2  17        230.28        202.98         3.06 o                         
 -10   2  17         33.26         31.81         1.89 o                         
  -9   2  17         19.69         14.67         1.64 o                         
  -8   2  17         30.59         27.22         1.77 o                         
  -7   2  17          1.49          2.20         2.03 o                         
  -6   2  17        175.39        162.24         3.11 o                         
  -5   2  17         40.82         31.07         2.23 o                         
  -4   2  17         42.45         38.72         3.02 o                         
  -3   2  17        224.28        212.51         7.93 o                         
  -2   2  17         18.98         19.88         2.90 o                         
  -1   2  17         21.68         20.76         1.93 o                         
   0   2  17         20.85         12.58         2.16 o                         
   1   2  17          2.03         -0.20         2.89 o                         
   2   2  17          0.61         -2.68         4.10 o                         
   3   2  17          1.01          0.49         2.53 o                         
   4   2  17         30.14         32.55         4.15 o                         
 -18   3  17          0.63          7.41         3.28 o                         
 -17   3  17          0.98          4.03         2.57 o                         
 -16   3  17          7.39         10.55         2.97 o                         
 -15   3  17          0.42         -0.67         2.84 o                         
 -14   3  17          4.72          3.86         2.67 o                         
 -13   3  17         18.24         16.27         2.47 o                         
 -12   3  17          0.04          0.86         2.36 o                         
 -11   3  17          3.92          6.21         1.97 o                         
 -10   3  17         51.33         40.07         2.90 o                         
  -9   3  17          8.29          6.24         1.90 o                         
  -8   3  17          4.15          1.99         1.92 o                         
  -7   3  17          2.58          2.17         1.74 o                         
  -6   3  17          0.71          1.40         1.65 o                         
  -5   3  17        101.78        104.38         5.95 o                         
  -4   3  17         12.23         15.18         2.17 o                         
  -3   3  17        296.07        280.36         3.78 o                         
  -2   3  17         17.99          8.06         2.67 o                         
  -1   3  17         18.88         26.66         2.80 o                         
   0   3  17          1.42         -2.47         2.71 o                         
   1   3  17          0.00         -0.43         2.66 o                         
   2   3  17          0.07         -2.60         2.60 o                         
 -16   4  17          5.80          6.39         4.12 o                         
 -15   4  17         12.79          9.12         3.49 o                         
 -14   4  17          1.51          0.96         2.70 o                         
 -13   4  17         81.88         74.65         3.49 o                         
 -12   4  17          0.16          1.59         2.72 o                         
 -11   4  17         29.35         32.39         2.92 o                         
 -10   4  17         33.25         34.52         3.95 o                         
  -9   4  17          3.90          3.73         2.33 o                         
  -8   4  17         19.73         16.84         3.23 o                         
  -7   4  17          0.21          0.08         2.58 o                         
  -6   4  17        188.48        187.68         3.55 o                         
  -5   4  17         33.14         30.60         2.38 o                         
  -4   4  17         26.83         29.34         2.28 o                         
  -3   4  17          0.27          2.01         2.36 o                         
  -2   4  17         31.70         29.42         7.75 o                         
  -1   4  17         30.36         30.43         3.19 o                         
   0   4  17         18.81         16.44         2.81 o                         
   1   4  17          0.02         -2.29         2.29 o                         
 -13   5  17          9.30         14.06         4.48 o                         
 -12   5  17         19.02         13.96         4.13 o                         
 -11   5  17          7.35          5.67         2.86 o                         
 -10   5  17         13.28         12.13         3.02 o                         
  -9   5  17          7.54          5.22         3.58 o                         
  -8   5  17         16.08         20.70         3.11 o                         
  -7   5  17          1.50         -0.51         2.80 o                         
  -6   5  17          0.62          7.21         2.59 o                         
  -5   5  17          0.02          2.08         2.86 o                         
  -4   5  17          8.25         15.87         4.91 o                         
  -3   5  17         26.32         18.65         4.52 o                         
 -18   0  18        122.23        151.83         4.33 o                         
 -16   0  18          0.23          2.57         2.62 o                         
 -14   0  18        151.27        139.50         5.89 o                         
 -12   0  18        401.88        373.93         7.99 o                         
 -10   0  18         34.93         30.46         2.82 o                         
  -8   0  18         28.14         25.46         2.87 o                         
  -6   0  18         30.46         28.95         2.71 o                         
  -4   0  18         15.01         19.81         4.04 o                         
  -2   0  18         20.78         21.46         4.13 o                         
   0   0  18         44.72         33.59         4.08 o                         
   2   0  18          5.63          2.70         3.29 o                         
 -19   1  18          6.94          9.56         2.77 o                         
 -18   1  18          0.06         -1.07         2.10 o                         
 -17   1  18         37.02         51.89         3.37 o                         
 -16   1  18         10.34         11.56         2.26 o                         
 -15   1  18         38.67         35.64         2.45 o                         
 -14   1  18         36.09         30.86         2.31 o                         
 -13   1  18          9.24         15.79         1.99 o                         
 -12   1  18          2.85          0.11         2.60 o                         
 -11   1  18         10.23          6.97         2.14 o                         
 -10   1  18          6.68          6.22         1.70 o                         
  -9   1  18          9.64          3.20         1.72 o                         
  -8   1  18         23.97         22.32         1.74 o                         
  -7   1  18        167.22        190.60         2.85 o                         
  -6   1  18         19.05         15.70         2.21 o                         
  -5   1  18         24.84         25.02         2.25 o                         
  -4   1  18          1.58          6.56         1.99 o                         
  -3   1  18         58.15         61.52         2.52 o                         
  -2   1  18          0.11         -2.41         2.73 o                         
  -1   1  18         64.48         78.27         3.99 o                         
   0   1  18          0.79         -1.13         3.97 o                         
   1   1  18         10.75          7.53         6.27 o                         
   2   1  18          6.11         -0.05         2.69 o                         
   3   1  18          0.01         -0.55         3.01 o                         
 -18   2  18         89.57        102.62         5.13 o                         
 -17   2  18          8.32          7.00         2.97 o                         
 -16   2  18         11.25         13.49         2.61 o                         
 -15   2  18          0.34          1.08         2.27 o                         
 -14   2  18          0.77          3.71         2.43 o                         
 -13   2  18          2.26          6.87         2.02 o                         
 -12   2  18         83.03         68.00         2.63 o                         
 -11   2  18          0.39          1.51         1.74 o                         
 -10   2  18         18.20         21.92         2.19 o                         
  -9   2  18          0.17         -0.87         1.79 o                         
  -8   2  18         34.35         31.33         2.32 o                         
  -7   2  18          9.92         14.51         2.02 o                         
  -6   2  18         13.96         12.77         2.23 o                         
  -5   2  18          4.74          1.86         2.19 o                         
  -4   2  18          0.01          3.13         2.15 o                         
  -3   2  18          2.64          1.49         2.17 o                         
  -2   2  18         21.64         15.19         2.25 o                         
  -1   2  18          2.03          2.94         2.42 o                         
   0   2  18          0.16         -0.11         3.83 o                         
   1   2  18         11.14          2.63         2.68 o                         
 -16   3  18          0.14          2.19         2.49 o                         
 -15   3  18         24.19         32.83         3.05 o                         
 -14   3  18          0.30          0.48         2.39 o                         
 -13   3  18         18.58         18.13         2.65 o                         
 -12   3  18         46.67         39.62         2.76 o                         
 -11   3  18          0.01          1.16         1.95 o                         
 -10   3  18         18.66         16.58         2.24 o                         
  -9   3  18          1.55         -0.66         1.99 o                         
  -8   3  18         36.49         43.44         2.39 o                         
  -7   3  18         95.87         98.32         4.01 o                         
  -6   3  18          0.12          0.31         2.26 o                         
  -5   3  18          8.59          6.06         2.17 o                         
  -4   3  18         12.41         13.41         2.18 o                         
  -3   3  18          3.57          5.39         2.48 o                         
  -2   3  18          0.21         -1.75         4.78 o                         
  -1   3  18         36.39         40.91         3.40 o                         
   0   3  18          0.19          1.67         2.19 o                         
   1   3  18          6.24          7.25         3.85 o                         
 -14   4  18          7.02          7.06         2.93 o                         
 -13   4  18          1.32          0.09         2.67 o                         
 -12   4  18         32.60         29.82         3.11 o                         
 -11   4  18          0.45         -2.02         2.29 o                         
 -10   4  18         38.69         43.35         7.25 o                         
  -9   4  18          3.40          1.80         2.56 o                         
  -8   4  18         13.21         13.60         2.81 o                         
  -7   4  18          3.25          4.41         2.36 o                         
  -6   4  18          5.99          4.45         2.23 o                         
  -5   4  18          9.34          6.37         2.60 o                         
  -4   4  18          1.50          4.36         2.65 o                         
  -3   4  18          0.43         -3.74         3.74 o                         
  -2   4  18          4.30          0.10         5.99 o                         
  -1   4  18          4.11          1.25         3.58 o                         
 -10   5  18          3.80         -3.23         4.17 o                         
  -9   5  18          0.45         -2.02         4.07 o                         
  -8   5  18          0.37         -2.04         4.02 o                         
  -7   5  18          7.92          6.13         3.86 o                         
  -6   5  18         27.54         25.48         3.88 o                         
  -5   5  18          9.04         11.83         4.11 o                         
 -19   0  19        111.77        134.04         5.90 o                         
 -17   0  19        145.06        156.04         6.84 o                         
 -15   0  19          2.57          2.32         4.04 o                         
 -13   0  19         97.11        113.96         5.45 o                         
 -11   0  19         90.51         90.75         4.56 o                         
  -9   0  19          2.39          1.18         2.80 o                         
  -7   0  19          4.40         14.45         2.48 o                         
  -5   0  19        135.29        133.56         5.45 o                         
  -3   0  19        185.97        252.99         7.02 o                         
  -1   0  19         86.09         62.14         5.34 o                         
 -18   1  19         10.98         16.78         4.08 o                         
 -17   1  19          0.67         -1.73         2.94 o                         
 -16   1  19          5.36          4.80         2.00 o                         
 -15   1  19         53.08         48.34         3.65 o                         
 -14   1  19          6.09          8.76         3.01 o                         
 -13   1  19          0.00          1.38         2.58 o                         
 -12   1  19          4.90          1.39         2.58 o                         
 -11   1  19          2.09         -0.08         2.06 o                         
 -10   1  19         42.09         39.07         2.04 o                         
  -9   1  19          0.39         -1.16         1.66 o                         
  -8   1  19         76.27         75.50         2.30 o                         
  -7   1  19          3.38          2.60         2.07 o                         
  -6   1  19          0.15          3.00         2.01 o                         
  -5   1  19          0.22          0.83         2.01 o                         
  -4   1  19          2.28          8.87         2.20 o                         
  -3   1  19          0.89         -1.30         2.70 o                         
  -2   1  19        131.85        143.02        10.40 o                         
  -1   1  19          0.08         -2.85         3.92 o                         
   0   1  19         24.28         35.82         3.21 o                         
   1   1  19          3.90         -3.71         3.71 o                         
 -17   2  19         11.21         14.66         3.90 o                         
 -16   2  19          4.20          4.05         2.91 o                         
 -15   2  19          3.82          4.82         2.88 o                         
 -14   2  19         23.72         25.12         2.79 o                         
 -13   2  19          6.61          1.73         2.02 o                         
 -12   2  19          3.09         -0.08         2.46 o                         
 -11   2  19         67.49         65.35         2.64 o                         
 -10   2  19          4.08          3.61         1.99 o                         
  -9   2  19          5.95          6.83         2.19 o                         
  -8   2  19          3.37          3.68         2.11 o                         
  -7   2  19         59.70         68.88         2.69 o                         
  -6   2  19          1.86          3.65         2.05 o                         
  -5   2  19          4.73          5.51         2.44 o                         
  -4   2  19         24.83         19.70         2.22 o                         
  -3   2  19         99.10        131.51         4.75 o                         
  -2   2  19          9.41         12.94         3.66 o                         
  -1   2  19         44.40         41.67         4.36 o                         
   0   2  19         23.63         33.94         4.41 o                         
   1   2  19          8.06          2.05         3.83 o                         
 -16   3  19         36.45         32.92         4.68 o                         
 -15   3  19         17.21         12.14         3.08 o                         
 -14   3  19          6.11          4.55         2.94 o                         
 -13   3  19         35.31         36.60         2.84 o                         
 -12   3  19          1.20          1.91         2.65 o                         
 -11   3  19          1.76          1.50         2.15 o                         
 -10   3  19         28.25         23.30         2.55 o                         
  -9   3  19          0.17         -1.66         2.79 o                         
  -8   3  19         61.45         67.28         3.39 o                         
  -7   3  19          2.14          2.44         2.08 o                         
  -6   3  19          9.65         11.18         2.16 o                         
  -5   3  19         34.91         31.54         2.50 o                         
  -4   3  19         21.99         27.64         3.07 o                         
  -3   3  19          4.65          3.05         2.90 o                         
  -2   3  19         43.27         46.49         8.67 o                         
  -1   3  19         12.57         14.24         4.29 o                         
   0   3  19         35.52         41.44         4.43 o                         
 -13   4  19         10.64         11.42         3.68 o                         
 -12   4  19          5.05         -2.14         4.22 o                         
 -11   4  19          0.92         -1.80         3.89 o                         
 -10   4  19          3.30          0.96         2.52 o                         
  -9   4  19          4.07         -0.35         2.83 o                         
  -8   4  19          4.40          4.89         4.14 o                         
  -7   4  19         34.40         27.07         2.70 o                         
  -6   4  19          1.37          3.24         2.60 o                         
  -5   4  19          5.13          1.86         4.26 o                         
  -4   4  19         31.93         27.07         4.69 o                         
  -3   4  19          2.32         -3.34         3.34 o                         
 -16   0  20          4.33         -0.55         4.49 o                         
 -14   0  20         46.87         40.80         4.62 o                         
 -12   0  20         23.15         27.70         4.20 o                         
 -10   0  20          0.12         -1.64         2.40 o                         
  -8   0  20         22.25         17.53         2.93 o                         
  -6   0  20        106.90        116.42         5.68 o                         
  -4   0  20          5.31          3.33         4.27 o                         
  -2   0  20         43.33         55.10         4.45 o                         
 -18   1  20         10.94          4.54         4.23 o                         
 -17   1  20          0.43         -1.63         3.12 o                         
 -16   1  20         12.88         13.47         4.78 o                         
 -15   1  20         83.35        109.77        10.61 o                         
 -14   1  20         28.81         33.14         4.60 o                         
 -13   1  20          5.62          2.02         2.42 o                         
 -12   1  20          5.40          5.20         2.86 o                         
 -11   1  20         23.47         23.81         2.18 o                         
 -10   1  20          0.34         -0.10         1.83 o                         
  -9   1  20          0.26         -0.81         1.80 o                         
  -8   1  20         32.10         32.62         2.51 o                         
  -7   1  20          0.03          0.09         2.21 o                         
  -6   1  20          3.15          6.17         2.26 o                         
  -5   1  20        133.48        166.25         3.54 o                         
  -4   1  20          4.87          4.48         4.71 o                         
  -3   1  20         17.22         24.65         2.97 o                         
  -2   1  20          2.34          3.99         2.97 o                         
  -1   1  20         91.70        106.36         5.52 o                         
 -17   2  20          8.88          5.14         4.18 o                         
 -16   2  20         21.39         23.82         4.43 o                         
 -15   2  20          0.01          4.68         4.15 o                         
 -14   2  20          3.41          2.02         4.52 o                         
 -13   2  20          2.94          5.26         2.60 o                         
 -12   2  20         32.42         35.31         3.29 o                         
 -11   2  20          5.51          5.77         1.98 o                         
 -10   2  20          4.47          2.69         2.88 o                         
  -9   2  20         15.17         15.77         2.38 o                         
  -8   2  20         37.73         38.24         2.62 o                         
  -7   2  20          1.05          2.74         2.30 o                         
  -6   2  20          6.17          9.54         2.44 o                         
  -5   2  20         13.26         24.63         2.62 o                         
  -4   2  20          1.57          2.37         2.08 o                         
  -3   2  20         56.48         58.71         3.84 o                         
  -2   2  20         47.31         55.59         4.55 o                         
  -1   2  20          4.20          4.15         3.10 o                         
 -15   3  20         39.28         43.37         4.85 o                         
 -14   3  20         17.87         22.74         3.88 o                         
 -13   3  20          7.35          9.08         4.06 o                         
 -12   3  20         19.17         19.51         3.12 o                         
 -11   3  20         10.48          7.59         2.69 o                         
 -10   3  20          0.51          0.49         2.84 o                         
  -9   3  20          0.39         -1.84         3.77 o                         
  -8   3  20         58.20         61.87         2.73 o                         
  -7   3  20          4.45          4.13         2.13 o                         
  -6   3  20         10.35          4.19         2.24 o                         
  -5   3  20         22.28         33.12         3.14 o                         
  -4   3  20         22.33         26.54         3.10 o                         
  -3   3  20         13.67         15.28         4.01 o                         
 -11   4  20          9.73         12.24         4.07 o                         
 -10   4  20         19.64         14.20         3.98 o                         
  -7   4  20          7.00          9.08         4.10 o                         
  -6   4  20          1.71          6.43         3.96 o                         
 -13   0  21        113.03        106.00         6.00 o                         
 -11   0  21          5.93          9.74         2.70 o                         
  -9   0  21         43.59         32.35         4.14 o                         
  -7   0  21         14.75         27.93         4.87 o                         
  -5   0  21         12.86         15.65         4.12 o                         
 -15   1  21          2.52          1.66         4.02 o                         
 -14   1  21         40.65         45.50         3.47 o                         
 -13   1  21          0.02          1.21         2.50 o                         
 -12   1  21          8.98          9.26         2.63 o                         
 -11   1  21          0.08         -1.32         2.21 o                         
 -10   1  21          0.45          1.08         1.88 o                         
  -9   1  21          2.13          2.01         2.19 o                         
  -8   1  21        150.05        166.77         3.55 o                         
  -7   1  21          3.36          3.11         2.32 o                         
  -6   1  21         12.23         12.15         2.36 o                         
  -5   1  21          2.20          3.57         3.23 o                         
  -4   1  21          0.06          5.51         4.19 o                         
 -14   2  21          0.10          5.33         4.25 o                         
 -13   2  21         11.35          8.22         3.44 o                         
 -12   2  21          0.16          0.56         2.10 o                         
 -11   2  21          7.81          8.63         5.40 o                         
 -10   2  21         14.21         14.54         3.71 o                         
  -9   2  21         10.37          7.00         2.37 o                         
  -8   2  21          0.32          2.98         2.31 o                         
  -7   2  21          7.37          8.95         3.47 o                         
  -6   2  21          2.89          3.49         2.31 o                         
  -5   2  21         24.17         29.16         2.97 o                         
  -4   2  21          1.08         -2.15         2.93 o                         
 -11   3  21          3.97          1.40         4.42 o                         
 -10   3  21          1.74          7.12         4.53 o                         
  -9   3  21         14.49          8.28         3.69 o                         
  -8   3  21         57.05         63.49         3.37 o                         
  -7   3  21          1.79         -1.94         3.80 o                         
  -6   3  21          9.82         10.03         3.86 o                         
 -12   0  22          1.04          7.90         4.04 o                         
 -10   0  22          0.06          2.14         3.89 o                         
 -13   1  22         10.30          9.04         3.65 o                         
 -12   1  22          1.60         -3.26         3.26 o                         
 -11   1  22         33.40         43.36         5.50 o                         
 -10   1  22          1.18          1.64         3.26 o                         
  -9   1  22         65.81         91.70         5.26 o                         
  -8   1  22          0.01         -1.01         3.94 o                         
  -7   1  22         60.68         55.07         5.09 o                         
 -13   2  22          2.73         -2.63         3.79 o                         
                                                                                
