# Supplementary material for: The crystal structures of salts of N-(4-fluoro­phen­yl)piperazine with four aromatic carb­oxy­lic acids and with picric acid
Source: Acta Crystallogr E Crystallogr Commun. 2020 Jul 3;76(Pt 8):1179–86. doi: 10.1107/S2056989020008749 (PMC7405574; doi:10.1107/S2056989020008749)
Supplement: Supplementary file 6 [file e-76-01179-Vsup6.hkl]

data_V                                                                          
_shelx_title ' hc3cg'                                                           
_shelx_refln_list_code          4                                               
_shelx_F_calc_maximum      413.03                                               
_exptl_crystal_F_000      1632.00                                               
_reflns_d_resolution_high  0.7646                                               
                                                                                
loop_                                                                           
 _space_group_symop_operation_xyz                                               
 'x, y, z'                                                                      
 '-x, y, -z+1/2'                                                                
 'x+1/2, y+1/2, z'                                                              
 '-x+1/2, y+1/2, -z+1/2'                                                        
 '-x, -y, -z'                                                                   
 'x, -y, z-1/2'                                                                 
 '-x+1/2, -y+1/2, -z'                                                           
 'x+1/2, -y+1/2, z-1/2'                                                         
                                                                                
_cell_length_a    19.8710                                                       
_cell_length_b     7.3420                                                       
_cell_length_c    26.3060                                                       
_cell_angle_alpha  90.000                                                       
_cell_angle_beta   94.540                                                       
_cell_angle_gamma  90.000                                                       
                                                                                
_shelx_F_squared_multiplier     1.000                                           
                                                                                
loop_                                                                           
 _refln_index_h                                                                 
 _refln_index_k                                                                 
 _refln_index_l                                                                 
 _refln_F_squared_calc                                                          
 _refln_F_squared_meas                                                          
 _refln_F_squared_sigma                                                         
 _refln_observed_status                                                         
   4   0   0      13245.77      11605.32        81.36 o                         
   6   0   0          6.08         19.93         3.41 o                         
   8   0   0      28372.54      27693.00       165.36 o                         
  10   0   0        144.40        112.19         5.55 o                         
  12   0   0        250.66        205.98        13.07 o                         
  14   0   0       1737.67       1613.03        38.32 o                         
  16   0   0       2954.12       2920.38        53.29 o                         
  18   0   0       1076.04       1016.71        37.79 o                         
  20   0   0          0.24          7.93        24.09 o                         
  22   0   0        242.35        181.79        27.29 o                         
  24   0   0         30.67         59.45        24.22 o                         
   3   1   0      20153.08      16860.36        39.74 o                         
   5   1   0       6236.29       6972.61        69.06 o                         
   7   1   0       1470.21       1379.87        18.90 o                         
   9   1   0      10705.30      11435.97       100.83 o                         
  11   1   0        276.24        197.88        13.79 o                         
  13   1   0        535.18        456.50        10.79 o                         
  15   1   0        422.94        401.95        17.31 o                         
  17   1   0         36.76         19.18        15.37 o                         
  19   1   0         23.87         27.63        14.73 o                         
  21   1   0         22.26         36.29        19.80 o                         
  23   1   0         58.17         55.77        17.11 o                         
  25   1   0          7.79         -1.15        23.51 o                         
   0   2   0      23153.40      23213.80        58.85 o                         
   2   2   0        159.94        157.51         5.21 o                         
   4   2   0       6795.31       7037.28        45.18 o                         
   6   2   0         35.88         44.92         4.93 o                         
   8   2   0       7969.78       7694.70        32.88 o                         
  10   2   0        286.09        330.48        10.26 o                         
  12   2   0         20.84         51.09         8.97 o                         
  14   2   0         83.80         81.46         8.46 o                         
  16   2   0         22.34         10.90        10.84 o                         
  18   2   0          7.87          5.39        15.46 o                         
  20   2   0          3.66         30.86        24.24 o                         
  22   2   0        224.27        209.88        27.34 o                         
  24   2   0         52.64         43.35        24.26 o                         
   1   3   0      10613.40       9865.92        33.86 o                         
   3   3   0       3163.64       3111.74        14.04 o                         
   5   3   0        742.71        808.98        10.99 o                         
   7   3   0         71.11        104.93         8.98 o                         
   9   3   0        681.09        702.81        18.77 o                         
  11   3   0        430.20        396.41        20.72 o                         
  13   3   0         33.12         26.62         9.46 o                         
  15   3   0        321.68        325.34        14.32 o                         
  17   3   0          5.48         -9.70        22.26 o                         
  19   3   0         67.57         60.02        25.77 o                         
  21   3   0         12.45         48.04        26.60 o                         
  23   3   0         78.70         40.91        28.15 o                         
   0   4   0        231.70        250.52         8.71 o                         
   2   4   0         93.44        110.68         8.47 o                         
   4   4   0       1929.84       2046.83        14.44 o                         
   6   4   0        170.16        199.55         7.45 o                         
   8   4   0        203.28        182.85        11.15 o                         
  10   4   0         90.88        100.65        19.05 o                         
  12   4   0          2.73         21.27        17.39 o                         
  14   4   0        885.36        916.60        37.59 o                         
  16   4   0         33.31         54.75        15.35 o                         
  18   4   0         91.50         82.54        22.39 o                         
  20   4   0          2.39         -4.98        17.69 o                         
  22   4   0        161.42        200.01        27.86 o                         
   1   5   0        374.92        366.58        11.64 o                         
   3   5   0        259.05        226.19         9.71 o                         
   5   5   0        710.01        673.21        20.27 o                         
   7   5   0          4.43          3.99        13.69 o                         
   9   5   0        112.08        100.83        14.65 o                         
  11   5   0        149.59        123.84        15.85 o                         
  13   5   0        157.33        172.22        17.97 o                         
  15   5   0        219.81        222.92        19.89 o                         
  17   5   0          4.51          7.56        16.19 o                         
  19   5   0         25.09         74.37        23.17 o                         
   0   6   0         27.47          8.15        20.71 o                         
   2   6   0        155.67        190.39        12.95 o                         
   4   6   0        565.00        523.66        13.75 o                         
   6   6   0         24.44         15.80        15.01 o                         
   8   6   0         45.54         33.60        14.44 o                         
  10   6   0        765.70        819.26        41.91 o                         
  12   6   0         55.80         48.30        17.85 o                         
  14   6   0        129.73        138.19        14.47 o                         
  16   6   0        203.25        173.80        18.52 o                         
  18   6   0          0.39         27.59        21.92 o                         
   1   7   0          7.38         11.32        15.47 o                         
   3   7   0         36.59         31.42        15.83 o                         
   5   7   0         16.17         24.11        24.85 o                         
   7   7   0        498.94        404.27        21.81 o                         
   9   7   0         45.96         37.05        16.26 o                         
  11   7   0          2.31         13.40        16.82 o                         
  13   7   0          0.11          5.90        17.81 o                         
  15   7   0         24.64         35.42        22.48 o                         
  17   7   0         24.61         50.90        17.68 o                         
   0   8   0          0.11        -16.03        23.20 o                         
   2   8   0          1.26         14.95        17.13 o                         
   4   8   0         64.49         78.37        26.03 o                         
   6   8   0          0.63         43.11        22.94 o                         
   8   8   0          0.57         23.22        26.46 o                         
  10   8   0          0.02        -16.64        18.62 o                         
  12   8   0         54.83         30.80        31.67 o                         
   1   9   0          4.63         12.24        19.24 o                         
   3   9   0         31.97         52.51        26.05 o                         
 -25   1   1        145.15        133.46        51.03 o                         
 -23   1   1          0.05         31.86        17.71 o                         
 -21   1   1        203.98        210.33        19.54 o                         
 -19   1   1         25.76         19.83        15.58 o                         
 -17   1   1        239.30        226.63        31.52 o                         
 -15   1   1          1.03         -4.52        11.56 o                         
 -13   1   1          0.21         -2.34         7.35 o                         
 -11   1   1        139.37        155.30         9.52 o                         
  -9   1   1       5652.19       5671.07        30.92 o                         
  -7   1   1       2264.13       2018.38        21.12 o                         
  -5   1   1          6.36         17.72         4.48 o                         
  -3   1   1       3209.47       3511.24        12.56 o                         
  -1   1   1       3884.09       3115.31        28.68 o                         
   1   1   1      10201.05       8870.25        59.88 o                         
   3   1   1       1451.88       1606.69        30.64 o                         
   5   1   1        252.39        251.53         7.27 o                         
   7   1   1        101.57         78.71         4.27 o                         
   9   1   1       4177.50       4052.13        40.46 o                         
  11   1   1        797.31        799.89        15.07 o                         
  13   1   1       1917.04       1791.27        22.33 o                         
  15   1   1        538.32        524.82        16.64 o                         
  17   1   1        100.35         74.44        14.60 o                         
  19   1   1         57.30         72.11        30.23 o                         
  21   1   1        143.51        172.81        24.98 o                         
  23   1   1          0.21        -22.92        22.92 o                         
 -24   2   1          0.66         10.97        26.61 o                         
 -22   2   1         53.35         21.81        25.04 o                         
 -20   2   1         24.94         21.35        26.50 o                         
 -18   2   1         10.07          8.48        19.70 o                         
 -16   2   1       1095.64        991.13        25.81 o                         
 -14   2   1         14.94         22.26         7.08 o                         
 -12   2   1        649.83        728.90        12.43 o                         
 -10   2   1       1423.46       1489.17        22.34 o                         
  -8   2   1       5168.87       5046.35        39.97 o                         
  -6   2   1        389.80        288.08         7.25 o                         
  -4   2   1      40740.48      39093.36        66.83 o                         
  -2   2   1        188.72        331.17         5.58 o                         
   0   2   1      19107.76      20305.24        77.41 o                         
   2   2   1      10795.77      11155.22        73.12 o                         
   4   2   1       8382.12       8159.51        60.85 o                         
   6   2   1        130.83        111.48         5.49 o                         
   8   2   1          4.96          0.37         6.05 o                         
  10   2   1       1725.52       1747.47        22.25 o                         
  12   2   1       3246.26       3273.44        54.13 o                         
  14   2   1        302.65        294.96        10.67 o                         
  16   2   1          5.10        -10.82        10.82 o                         
  18   2   1        344.69        314.52        24.51 o                         
  20   2   1          7.76         -6.84        24.74 o                         
  22   2   1         12.91         -5.14        25.81 o                         
  24   2   1          7.70         11.17        25.68 o                         
 -23   3   1          0.23         -3.20        20.19 o                         
 -21   3   1          2.21         14.50        23.24 o                         
 -19   3   1        867.16        990.60        41.68 o                         
 -17   3   1          1.03          4.47        21.55 o                         
 -15   3   1        118.53        122.86        14.84 o                         
 -13   3   1        582.09        587.87        12.46 o                         
 -11   3   1        469.40        469.41        10.38 o                         
  -9   3   1        249.15        255.64         8.64 o                         
  -7   3   1         24.86         74.19         7.43 o                         
  -5   3   1        777.27        795.46         9.23 o                         
  -3   3   1        674.61        678.28         7.08 o                         
  -1   3   1       3342.56       3428.96        28.08 o                         
   1   3   1       4418.57       4205.64        19.33 o                         
   3   3   1       5739.09       5859.75        26.97 o                         
   5   3   1         58.35         56.49         7.34 o                         
   7   3   1        912.68        815.55        11.34 o                         
   9   3   1        245.38        269.67         8.68 o                         
  11   3   1         19.49         22.39         6.79 o                         
  13   3   1        428.68        419.56        16.74 o                         
  15   3   1         52.24         19.58        11.05 o                         
  17   3   1        107.78        112.48        16.71 o                         
  19   3   1        434.34        445.78        31.48 o                         
  21   3   1         12.41         10.04        20.29 o                         
  23   3   1         43.98         75.34        21.45 o                         
 -22   4   1          1.53        -25.81        25.81 o                         
 -20   4   1          0.46        -12.46        21.70 o                         
 -18   4   1          5.86         16.57        18.49 o                         
 -16   4   1       1015.35        958.95        26.58 o                         
 -14   4   1        680.37        667.32        23.21 o                         
 -12   4   1        236.57        239.63        15.78 o                         
 -10   4   1        136.21         82.95        20.85 o                         
  -8   4   1        691.08        594.06        28.57 o                         
  -6   4   1        307.36        266.85         9.89 o                         
  -4   4   1       1676.21       1725.14        15.35 o                         
  -2   4   1       3604.39       3835.09        18.79 o                         
   0   4   1        269.01        243.90        13.07 o                         
   2   4   1        383.45        432.64         6.30 o                         
   4   4   1        322.11        346.99        10.44 o                         
   6   4   1         17.70         31.36         5.86 o                         
   8   4   1         71.00         70.08         9.82 o                         
  10   4   1          4.34          4.39         9.57 o                         
  12   4   1          7.10         -0.77        11.15 o                         
  14   4   1         45.31         30.42        20.67 o                         
  16   4   1        601.03        613.68        23.02 o                         
  18   4   1         26.87         27.95        22.79 o                         
  20   4   1        243.13        291.74        32.05 o                         
  22   4   1         16.51         31.34        25.91 o                         
 -19   5   1        140.87        106.29        23.88 o                         
 -17   5   1          6.86         18.06        21.33 o                         
 -15   5   1          0.03          9.84        19.73 o                         
 -13   5   1          0.43         -9.44        14.79 o                         
 -11   5   1        223.27        217.18        20.93 o                         
  -9   5   1          0.18          6.93        13.22 o                         
  -7   5   1        774.52        815.37        38.97 o                         
  -5   5   1         15.27         25.07         7.37 o                         
  -3   5   1        196.38        232.59         8.95 o                         
  -1   5   1        547.51        595.51        13.41 o                         
   1   5   1          1.23          3.18         9.75 o                         
   3   5   1        138.16        146.49         9.14 o                         
   5   5   1          7.40         -1.96         8.43 o                         
   7   5   1         68.43         80.26        13.30 o                         
   9   5   1        256.51        260.92        16.99 o                         
  11   5   1         50.80         21.12        25.01 o                         
  13   5   1        559.07        512.27        32.49 o                         
  15   5   1         58.94         69.13        17.62 o                         
  17   5   1         71.10        107.09        56.46 o                         
  19   5   1         78.83         60.89        23.88 o                         
 -18   6   1         20.38         97.80        20.70 o                         
 -16   6   1        130.74        119.29        21.73 o                         
 -14   6   1        348.82        423.29        43.68 o                         
 -12   6   1         62.76         35.11        13.51 o                         
 -10   6   1          1.36         -2.29        15.11 o                         
  -8   6   1        136.19        123.31        16.53 o                         
  -6   6   1         18.44          3.73        13.68 o                         
  -4   6   1       1295.89       1266.84        21.88 o                         
  -2   6   1          3.11         -1.61        13.46 o                         
   0   6   1        123.37        126.96        12.27 o                         
   2   6   1         33.28         24.08        11.19 o                         
   4   6   1        103.73        101.73        10.02 o                         
   6   6   1        374.60        356.91        19.06 o                         
   8   6   1         80.91         89.42        15.27 o                         
  10   6   1        151.49        167.36        27.57 o                         
  12   6   1         74.90         77.85        17.34 o                         
  14   6   1        215.40        271.44        17.17 o                         
  16   6   1        138.77        152.73        17.91 o                         
  18   6   1          0.23        -28.66        28.66 o                         
 -17   7   1          9.80        -28.41        28.41 o                         
 -15   7   1         14.01         21.71        17.16 o                         
 -13   7   1        106.39        100.77        17.60 o                         
 -11   7   1         78.53         57.35        27.86 o                         
  -9   7   1         22.30         12.08        15.45 o                         
  -7   7   1         15.10          8.17        15.25 o                         
  -5   7   1         58.82         62.89        18.91 o                         
  -3   7   1        255.87        251.37        20.43 o                         
  -1   7   1          4.41         -2.27        15.22 o                         
   1   7   1         14.19         20.34        15.64 o                         
   3   7   1        128.08        117.05        17.30 o                         
   5   7   1         84.87         80.42        25.99 o                         
   7   7   1         15.49          6.48        16.88 o                         
   9   7   1          0.84         -2.55        15.66 o                         
  11   7   1         81.94         57.56        21.28 o                         
  13   7   1        164.93        177.64        21.63 o                         
  15   7   1          4.26        -25.25        37.07 o                         
 -12   8   1         20.96         49.47        19.37 o                         
 -10   8   1          0.56         -0.50        23.29 o                         
  -8   8   1          7.77        -13.78        24.54 o                         
  -6   8   1         79.18         79.18        26.21 o                         
  -4   8   1         89.95         90.75        16.91 o                         
  -2   8   1          0.67        -12.33        17.25 o                         
   0   8   1          2.69         16.52        19.26 o                         
   2   8   1         27.04          9.61        15.47 o                         
   4   8   1          9.93         15.58        28.72 o                         
   6   8   1        150.06        215.39        32.19 o                         
   8   8   1         78.50         89.02        26.59 o                         
  10   8   1          7.25         -2.34        16.37 o                         
  12   8   1          1.03        -23.31        23.31 o                         
  -3   9   1          5.86         18.12        32.64 o                         
  -1   9   1          5.44         -3.98        16.56 o                         
   1   9   1         10.95         -0.68        20.49 o                         
   3   9   1         60.08        111.32        32.52 o                         
 -24   0   2        222.77        236.55        29.44 o                         
 -22   0   2        744.82        894.52        39.47 o                         
 -20   0   2        787.47        729.81        35.50 o                         
 -18   0   2       2689.74       2645.20        55.76 o                         
 -16   0   2       1137.01       1180.08        37.30 o                         
 -14   0   2        915.01        891.23        29.48 o                         
 -12   0   2       2488.54       2311.10        40.60 o                         
 -10   0   2       4910.44       4410.92       109.79 o                         
  -8   0   2      12999.59      12597.85       123.49 o                         
  -6   0   2        349.99        267.38        12.82 o                         
  -4   0   2      46802.76      39615.12        90.84 o                         
   4   0   2      99752.48     102315.75       393.87 o                         
   6   0   2          1.17         48.72         9.23 o                         
   8   0   2      10417.52      10392.46        40.55 o                         
  10   0   2       1079.07       1158.54        13.63 o                         
  12   0   2        280.87        367.04        19.76 o                         
  14   0   2        391.90        353.89        16.28 o                         
  16   0   2         51.08         29.59        17.43 o                         
  18   0   2       1055.16       1184.99        40.23 o                         
  20   0   2          1.31         17.70        24.08 o                         
  22   0   2        279.48        322.26        33.29 o                         
  24   0   2        278.43        209.47        26.52 o                         
 -25   1   2         63.61        114.10        28.00 o                         
 -23   1   2        159.28        177.13        19.71 o                         
 -21   1   2        303.98        277.91        28.90 o                         
 -19   1   2        123.89         83.89        24.85 o                         
 -17   1   2         37.48         28.69        15.37 o                         
 -15   1   2        244.86        238.05        15.52 o                         
 -13   1   2       2364.14       2197.40        21.68 o                         
 -11   1   2         61.69         63.04         9.59 o                         
  -9   1   2       2030.49       2278.63        20.05 o                         
  -7   1   2         49.45         39.57         5.21 o                         
  -5   1   2      31031.33      30122.20        64.99 o                         
  -3   1   2        538.25        720.72         7.27 o                         
  -1   1   2       1662.38       2453.50        20.11 o                         
   1   1   2      11343.13       9033.68        33.52 o                         
   3   1   2       3269.85       3632.17        28.80 o                         
   5   1   2         90.72         94.96         5.92 o                         
   7   1   2        536.73        588.46         7.79 o                         
   9   1   2      19650.56      20542.52       120.98 o                         
  11   1   2        110.61        132.74         9.14 o                         
  13   1   2       2979.69       3029.06        28.52 o                         
  15   1   2        233.20        242.26        12.76 o                         
  17   1   2        885.56        848.02        23.56 o                         
  19   1   2        200.30        162.73        18.36 o                         
  21   1   2         50.54         48.08        15.37 o                         
  23   1   2         64.08        155.06        59.14 o                         
 -24   2   2          7.76         -1.32        26.21 o                         
 -22   2   2         15.32         42.46        25.56 o                         
 -20   2   2         19.18          9.44        14.05 o                         
 -18   2   2         20.04         31.56        19.57 o                         
 -16   2   2         61.64         64.95        15.23 o                         
 -14   2   2        483.90        456.81        13.06 o                         
 -12   2   2        149.63        158.30         8.83 o                         
 -10   2   2        284.47        258.65         8.12 o                         
  -8   2   2        160.39        151.61         6.58 o                         
  -6   2   2       7606.09       6926.58        33.86 o                         
  -4   2   2      12018.16      11819.69        62.23 o                         
  -2   2   2      20968.28      21593.61        72.91 o                         
   0   2   2     107912.58     103759.40       359.38 o                         
   2   2   2      11209.24      11282.74       189.74 o                         
   4   2   2         36.93         70.48        12.17 o                         
   6   2   2       5827.66       5965.50       108.03 o                         
   8   2   2       7528.54       7521.13        32.72 o                         
  10   2   2       1069.55       1003.25        11.75 o                         
  12   2   2       1065.02       1009.87        16.13 o                         
  14   2   2        210.82        186.14         9.53 o                         
  16   2   2         47.60         47.90        11.36 o                         
  18   2   2        211.16        212.17        23.68 o                         
  20   2   2         50.80         18.12        24.63 o                         
  22   2   2          1.62         39.45        25.78 o                         
  24   2   2          1.40         13.49        21.61 o                         
 -23   3   2         30.86        -24.55        24.55 o                         
 -21   3   2          2.82        -18.77        18.77 o                         
 -19   3   2          5.11         48.96        24.68 o                         
 -17   3   2         48.29         63.46        21.64 o                         
 -15   3   2       1490.03       1445.60        28.12 o                         
 -13   3   2        384.30        412.40        21.37 o                         
 -11   3   2        875.48        890.11        13.61 o                         
  -9   3   2       1223.84       1337.46        15.50 o                         
  -7   3   2       2766.67       2726.28        17.95 o                         
  -5   3   2      10199.97      10170.82        37.26 o                         
  -3   3   2       2618.94       2388.80        14.54 o                         
  -1   3   2         32.49         42.96         4.89 o                         
   1   3   2      11989.40      11908.93        54.99 o                         
   3   3   2       2850.76       2765.06        35.11 o                         
   5   3   2       1335.12       1465.09        15.79 o                         
   7   3   2         39.50         53.42         4.95 o                         
   9   3   2       1494.83       1536.38        16.51 o                         
  11   3   2        205.37        215.46        13.46 o                         
  13   3   2          0.00        -11.02        11.02 o                         
  15   3   2         39.05         16.64        11.51 o                         
  17   3   2         81.32         73.27        16.00 o                         
  19   3   2         20.07          4.47        17.40 o                         
  21   3   2         25.95         31.96        26.62 o                         
  23   3   2         46.30         88.95        28.63 o                         
 -20   4   2          5.67         59.86        23.72 o                         
 -18   4   2         19.61          6.73        19.17 o                         
 -16   4   2        910.57        850.75        38.87 o                         
 -14   4   2       1072.32       1165.12        40.30 o                         
 -12   4   2        377.05        396.69        17.77 o                         
 -10   4   2       1241.85       1241.79        24.88 o                         
  -8   4   2        540.92        513.14        27.69 o                         
  -6   4   2        607.63        656.38        11.04 o                         
  -4   4   2         92.62         77.22         5.66 o                         
  -2   4   2       1675.74       1758.38        14.23 o                         
   0   4   2       4568.02       4562.27        46.60 o                         
   2   4   2        573.22        587.12        14.15 o                         
   4   4   2        682.44        713.07        10.86 o                         
   6   4   2        779.22        795.83        12.05 o                         
   8   4   2        391.96        393.31        19.26 o                         
  10   4   2         81.06        101.27        11.96 o                         
  12   4   2         37.92          4.76        11.50 o                         
  14   4   2          1.03          7.82        12.53 o                         
  16   4   2         72.29         94.53        39.04 o                         
  18   4   2         13.64         36.20        25.33 o                         
  20   4   2         89.28         68.26        24.99 o                         
 -21   5   2         14.37        -24.73        24.73 o                         
 -19   5   2         31.67          2.52        23.54 o                         
 -17   5   2          0.02          7.62        19.41 o                         
 -15   5   2         14.39         21.67        15.57 o                         
 -13   5   2        343.90        395.44        20.01 o                         
 -11   5   2         36.09         46.84        11.07 o                         
  -9   5   2         50.60         41.46        13.57 o                         
  -7   5   2        107.86        131.54        44.06 o                         
  -5   5   2         48.96         41.77         9.38 o                         
  -3   5   2        146.17        154.74        10.11 o                         
  -1   5   2       1146.80       1073.53        19.52 o                         
   1   5   2        130.09        110.75        11.04 o                         
   3   5   2         84.62        108.22         9.20 o                         
   5   5   2         16.77         24.17         9.25 o                         
   7   5   2         13.14         20.28        13.26 o                         
   9   5   2          0.50          0.36        12.21 o                         
  11   5   2         64.38         79.10        15.19 o                         
  13   5   2          0.89          1.99        20.94 o                         
  15   5   2         74.02        143.49        25.15 o                         
  17   5   2          4.46          4.07        14.97 o                         
  19   5   2         20.10         28.39        22.40 o                         
 -18   6   2         40.79         -3.39        23.76 o                         
 -16   6   2         18.00         35.63        17.00 o                         
 -14   6   2         38.38         31.33        12.55 o                         
 -12   6   2        133.11        134.41        14.02 o                         
 -10   6   2        106.52        147.93        18.14 o                         
  -8   6   2          7.83          6.66        13.92 o                         
  -6   6   2        356.27        332.86        14.17 o                         
  -4   6   2         78.25         78.19        11.66 o                         
  -2   6   2         24.38         21.51        11.28 o                         
   0   6   2        161.15        168.77        16.49 o                         
   2   6   2          8.67         10.97        10.72 o                         
   4   6   2         11.09         16.44        15.49 o                         
   6   6   2          4.74          9.71        15.07 o                         
   8   6   2        376.75        369.29        19.65 o                         
  10   6   2        106.60        128.53        17.26 o                         
  12   6   2        225.02        246.31        20.55 o                         
  14   6   2        438.26        497.00        25.98 o                         
  16   6   2        148.04        176.73        22.44 o                         
  18   6   2          2.08         77.77        62.85 o                         
 -17   7   2          0.66        -25.13        25.13 o                         
 -15   7   2          0.00        -30.10        46.75 o                         
 -13   7   2         57.28         17.23        30.16 o                         
 -11   7   2        212.14        210.90        21.45 o                         
  -9   7   2          0.08         12.50        15.10 o                         
  -7   7   2          2.01          4.02        14.92 o                         
  -5   7   2         56.94         55.48        14.97 o                         
  -3   7   2          1.39          0.02        14.88 o                         
  -1   7   2         73.28         47.22        16.19 o                         
   1   7   2         36.96         66.31        13.05 o                         
   3   7   2        482.30        462.25        22.52 o                         
   5   7   2          0.04         17.58        22.19 o                         
   7   7   2          4.26          5.90        18.24 o                         
   9   7   2        121.11         78.95        16.71 o                         
  11   7   2         13.38          9.22        17.74 o                         
  13   7   2          0.54         27.99        19.21 o                         
  15   7   2         15.38         39.97        19.11 o                         
  17   7   2         17.74        116.94        30.06 o                         
 -12   8   2          7.70          5.07        27.53 o                         
 -10   8   2         27.96         21.11        25.57 o                         
  -8   8   2          4.77         15.12        21.34 o                         
  -6   8   2         12.77        -25.49        25.49 o                         
  -4   8   2         28.21         33.51        20.10 o                         
  -2   8   2          2.42        -16.19        16.19 o                         
   0   8   2          2.76         -5.29        17.06 o                         
   2   8   2         61.66        100.44        18.22 o                         
   4   8   2         57.36         83.14        29.90 o                         
   6   8   2          0.37         14.00        25.88 o                         
   8   8   2         11.87        -26.79        26.79 o                         
  10   8   2          2.95         10.47        15.31 o                         
  -3   9   2         53.89         87.12        28.65 o                         
  -1   9   2          0.64         49.84        28.10 o                         
   1   9   2          0.33        -25.78        25.78 o                         
   3   9   2          4.72          2.83        27.04 o                         
 -25   1   3          5.47         34.09        23.42 o                         
 -23   1   3          0.71         22.22        16.23 o                         
 -21   1   3        119.41         98.40        45.08 o                         
 -19   1   3        566.08        593.55        66.29 o                         
 -17   1   3          0.85        -14.61        14.61 o                         
 -15   1   3        150.73        152.93        13.64 o                         
 -13   1   3         41.00         53.72        11.58 o                         
 -11   1   3        321.53        271.83         8.76 o                         
  -9   1   3       2576.79       2524.76        31.49 o                         
  -7   1   3       1365.14       1326.12        13.04 o                         
  -5   1   3        528.69        560.92        10.15 o                         
  -3   1   3     170592.28     162402.16       361.52 o                         
  -1   1   3       4308.52       3727.31        28.54 o                         
   1   1   3      11553.01      10539.03        27.52 o                         
   3   1   3      11308.77      11306.27        57.69 o                         
   5   1   3       1094.32        957.34        10.46 o                         
   7   1   3       1301.66       1289.49        11.71 o                         
   9   1   3       3855.23       3874.00        40.12 o                         
  11   1   3        830.82        810.31        15.03 o                         
  13   1   3       3348.02       3260.03        30.24 o                         
  15   1   3         84.73         83.73        11.68 o                         
  17   1   3          0.01         -2.33        11.29 o                         
  19   1   3        940.27        888.25        22.63 o                         
  21   1   3        418.72        517.23        24.75 o                         
  23   1   3         32.24         45.78        27.60 o                         
 -24   2   3          3.72        -27.63        27.63 o                         
 -22   2   3         10.52         25.64        19.78 o                         
 -20   2   3         77.14        107.90        17.02 o                         
 -18   2   3         14.41          6.73        13.61 o                         
 -16   2   3       1781.44       1737.41        76.50 o                         
 -14   2   3        148.74        122.35        13.22 o                         
 -12   2   3        235.13        191.80         9.12 o                         
 -10   2   3          3.21          3.57         6.09 o                         
  -8   2   3        177.95        183.47         8.29 o                         
  -6   2   3       2592.37       2564.23        28.67 o                         
  -4   2   3       2055.52       2012.13        21.95 o                         
  -2   2   3      79848.96      78656.77       121.29 o                         
   0   2   3      40114.59      37780.96        76.47 o                         
   2   2   3       2268.91       2091.26        65.13 o                         
   4   2   3       1262.92       1218.66        12.48 o                         
   6   2   3         20.97         45.60         4.45 o                         
   8   2   3        204.85        210.11         8.00 o                         
  10   2   3          2.33          4.05         5.14 o                         
  12   2   3         25.95         10.45         9.34 o                         
  14   2   3        526.94        477.28        17.07 o                         
  16   2   3        652.01        595.64        14.43 o                         
  18   2   3         72.79         90.64        17.08 o                         
  20   2   3        785.11        694.23        26.98 o                         
  22   2   3        163.83        223.20        32.96 o                         
  24   2   3          5.19          9.82        29.88 o                         
 -23   3   3          4.37         13.78        24.93 o                         
 -21   3   3          3.71         -2.49        22.56 o                         
 -19   3   3         10.72         -1.65        22.29 o                         
 -17   3   3        194.44        231.75        25.08 o                         
 -15   3   3        692.78        701.39        21.46 o                         
 -13   3   3         11.22         27.03         8.73 o                         
 -11   3   3        261.54        239.23        10.16 o                         
  -9   3   3        353.43        385.94        15.32 o                         
  -7   3   3          1.62         11.38         5.99 o                         
  -5   3   3        483.59        382.48         7.65 o                         
  -3   3   3       1207.03       1033.33        10.25 o                         
  -1   3   3       8538.03       8777.57        31.44 o                         
   1   3   3       3044.69       3204.55        19.00 o                         
   3   3   3       2110.99       2073.75        36.48 o                         
   5   3   3        164.00        126.39         7.37 o                         
   7   3   3        178.19        164.13         7.88 o                         
   9   3   3          1.27         14.52         9.77 o                         
  11   3   3        230.40        215.90        13.64 o                         
  13   3   3         61.96         55.94        28.07 o                         
  15   3   3        265.28        269.86        32.53 o                         
  17   3   3         91.93         72.89        15.33 o                         
  19   3   3         28.89         54.57        17.61 o                         
  21   3   3         28.57         50.78        24.77 o                         
  23   3   3         99.19         68.54        24.72 o                         
 -22   4   3          1.38        -24.63        24.63 o                         
 -20   4   3          2.03          5.74        22.16 o                         
 -18   4   3         83.20         80.74        21.41 o                         
 -16   4   3        585.32        532.22        33.73 o                         
 -14   4   3        382.02        440.87        38.42 o                         
 -12   4   3         34.92         52.99        13.51 o                         
 -10   4   3        555.70        592.98        19.69 o                         
  -8   4   3       3739.65       3788.41        37.26 o                         
  -6   4   3       1376.70       1448.44        17.28 o                         
  -4   4   3        277.15        265.83        12.75 o                         
  -2   4   3       2743.41       2829.89        26.97 o                         
   0   4   3       5627.11       5580.08        44.40 o                         
   2   4   3       1426.51       1514.41        13.17 o                         
   4   4   3       1209.46       1202.52        14.49 o                         
   6   4   3        922.50        929.10        15.49 o                         
   8   4   3        123.60        123.09        13.83 o                         
  10   4   3        182.33        192.87        13.73 o                         
  12   4   3         70.13         70.55        12.57 o                         
  14   4   3         35.86         30.94        14.31 o                         
  16   4   3         90.65         62.43        14.96 o                         
  18   4   3         38.70          6.45        21.05 o                         
  20   4   3         77.67         88.69        24.29 o                         
 -21   5   3         25.28        -20.27        20.27 o                         
 -19   5   3         96.65        111.09        26.45 o                         
 -17   5   3          0.09        -18.36        21.33 o                         
 -15   5   3         18.04          9.16        19.86 o                         
 -13   5   3        354.75        350.67        19.11 o                         
 -11   5   3          4.13         14.46        10.45 o                         
  -9   5   3        399.94        440.96        14.46 o                         
  -7   5   3        492.74        501.16        11.83 o                         
  -5   5   3          2.29         -2.80         8.11 o                         
  -3   5   3       1523.81       1424.24        18.17 o                         
  -1   5   3        801.36        809.65        17.73 o                         
   1   5   3       1476.61       1475.45        21.66 o                         
   3   5   3       1106.45       1053.14        18.44 o                         
   5   5   3          2.20         -6.00         9.01 o                         
   7   5   3        443.94        477.81        18.84 o                         
   9   5   3        103.75         92.47        14.22 o                         
  11   5   3         65.21         82.39        24.92 o                         
  13   5   3          9.41         -7.76        22.38 o                         
  15   5   3        114.37         86.08        24.58 o                         
  17   5   3        246.97        205.18        24.50 o                         
  19   5   3         31.87         64.65        25.26 o                         
 -18   6   3         30.13        107.85        24.45 o                         
 -16   6   3          0.23         17.97        16.15 o                         
 -14   6   3        223.69        223.32        14.87 o                         
 -12   6   3        366.07        360.28        22.62 o                         
 -10   6   3         81.69         78.27        22.00 o                         
  -8   6   3        179.38        121.19        15.37 o                         
  -6   6   3        237.31        220.21        12.89 o                         
  -4   6   3        125.08        128.54        13.34 o                         
  -2   6   3         95.87         75.21        11.91 o                         
   0   6   3         11.06         36.09        11.99 o                         
   2   6   3          2.34         14.63        11.51 o                         
   4   6   3         89.20         78.94        14.42 o                         
   6   6   3        564.98        536.63        28.56 o                         
   8   6   3         79.32         82.06        16.00 o                         
  10   6   3         69.01        103.64        16.64 o                         
  12   6   3          1.92          0.69        16.80 o                         
  14   6   3        159.44        148.56        18.72 o                         
  16   6   3          1.85          0.10        22.69 o                         
  18   6   3         16.43         13.32        18.09 o                         
 -17   7   3         10.38         57.32        23.14 o                         
 -15   7   3          1.13         33.84        32.63 o                         
 -13   7   3          0.01          7.41        13.70 o                         
 -11   7   3          7.47         25.95        16.38 o                         
  -9   7   3         66.26         42.74        14.80 o                         
  -7   7   3         20.51         16.53        15.29 o                         
  -5   7   3         21.27         22.99        13.70 o                         
  -3   7   3         18.56         22.39        14.26 o                         
  -1   7   3          7.04          2.28        12.72 o                         
   1   7   3         31.27         29.49        12.30 o                         
   3   7   3        117.19        112.70        16.85 o                         
   5   7   3          2.02         12.04        26.08 o                         
   7   7   3        107.63         90.26        17.82 o                         
   9   7   3        103.20         92.54        18.49 o                         
  11   7   3          8.59         40.70        18.66 o                         
  13   7   3        424.24        418.78        25.07 o                         
  15   7   3        121.13        111.19        20.11 o                         
  17   7   3          0.72        -17.95        24.43 o                         
 -12   8   3         12.74         37.92        25.76 o                         
 -10   8   3         16.95         -2.23        17.27 o                         
  -8   8   3         18.91         -0.92        25.36 o                         
  -6   8   3          0.02         45.79        26.99 o                         
  -4   8   3        113.91        111.16        27.32 o                         
  -2   8   3          9.02          6.67        15.77 o                         
   0   8   3         17.68          4.68        17.84 o                         
   2   8   3         39.44         57.52        27.92 o                         
   4   8   3        422.55        364.55        33.97 o                         
   6   8   3         92.06         80.44        26.44 o                         
   8   8   3         31.77         57.04        31.56 o                         
  10   8   3         30.50         33.20        26.34 o                         
  -3   9   3          9.25         11.70        18.41 o                         
  -1   9   3          3.04        -26.53        39.26 o                         
   3   9   3         42.60         39.05        29.80 o                         
 -24   0   4         35.22         57.12        26.08 o                         
 -22   0   4        301.54        365.86        34.27 o                         
 -20   0   4        270.63        259.31        27.69 o                         
 -18   0   4        192.16        195.00        26.70 o                         
 -16   0   4       3588.66       3241.00        58.02 o                         
 -14   0   4         53.37         34.67        17.74 o                         
 -12   0   4       4020.32       3826.54        51.16 o                         
 -10   0   4       3037.52       3055.18        28.26 o                         
  -8   0   4       1130.48       1177.68        24.58 o                         
  -6   0   4        362.50        428.84        15.09 o                         
  -4   0   4      42546.54      40514.95        99.66 o                         
  -2   0   4      14470.03      10833.45        20.74 o                         
   2   0   4      19745.90      16143.79       118.79 o                         
   4   0   4       4499.60       3893.94        22.65 o                         
   6   0   4       6439.64       6546.53        32.55 o                         
   8   0   4       1058.10       1000.46        21.31 o                         
  10   0   4      15880.30      16217.61        60.20 o                         
  12   0   4       6499.02       5935.35        74.85 o                         
  14   0   4       1041.00        873.57        79.93 o                         
  16   0   4         60.29         40.56        14.16 o                         
  18   0   4       1665.83       1711.66        34.45 o                         
  20   0   4        648.82        701.21        36.72 o                         
  22   0   4        431.44        470.13        33.72 o                         
  24   0   4         15.88         37.90        26.57 o                         
 -25   1   4        103.46        124.62        28.13 o                         
 -23   1   4         45.27         76.13        26.43 o                         
 -21   1   4        179.59        201.62        20.52 o                         
 -19   1   4        183.86        170.77        37.42 o                         
 -17   1   4       1074.11       1080.06        27.15 o                         
 -15   1   4         31.45         35.33        13.15 o                         
 -13   1   4        116.67         85.17        12.19 o                         
 -11   1   4        354.00        316.54         9.29 o                         
  -9   1   4        984.04       1230.38        35.87 o                         
  -7   1   4       4020.18       3623.18        17.89 o                         
  -5   1   4      34379.91      35399.36       100.98 o                         
  -3   1   4      62742.56      63109.56       134.72 o                         
  -1   1   4       6420.81       7020.97        76.58 o                         
   1   1   4         58.67         35.54         6.55 o                         
   3   1   4       2073.67       2185.52        17.22 o                         
   5   1   4       9171.83       9117.89        69.55 o                         
   7   1   4       4408.54       4639.37        27.83 o                         
   9   1   4       4533.07       4747.64        23.76 o                         
  11   1   4        643.79        701.15        14.52 o                         
  13   1   4       7428.54       7609.77        97.32 o                         
  15   1   4        635.13        621.61        15.01 o                         
  17   1   4         21.53         50.78        16.66 o                         
  19   1   4        327.30        296.70        16.39 o                         
  21   1   4        137.66         94.53        17.14 o                         
  23   1   4        161.06        174.08        30.83 o                         
 -24   2   4        129.87        174.74        28.58 o                         
 -22   2   4         17.20         34.82        15.34 o                         
 -20   2   4        238.64        262.82        21.35 o                         
 -18   2   4        276.10        267.42        18.21 o                         
 -16   2   4       2086.31       2139.17        74.89 o                         
 -14   2   4       1360.84       1335.97        25.44 o                         
 -12   2   4         83.34         90.51         8.39 o                         
 -10   2   4       1221.94       1233.92        32.54 o                         
  -8   2   4         86.52         62.71         6.80 o                         
  -6   2   4        260.51        232.57        15.70 o                         
  -4   2   4       4932.84       4701.69        37.08 o                         
  -2   2   4      26188.47      25949.04        82.34 o                         
   0   2   4      53878.71      53139.45       216.33 o                         
   2   2   4       3393.47       3171.95        21.99 o                         
   4   2   4       1883.06       1741.01        47.81 o                         
   6   2   4        793.04        796.33        24.22 o                         
   8   2   4       1884.35       1990.69        23.02 o                         
  10   2   4        210.56        243.28         9.23 o                         
  12   2   4          1.47         -2.71         7.02 o                         
  14   2   4         45.02         33.02        10.96 o                         
  16   2   4       1033.26        983.37        38.79 o                         
  18   2   4         17.23         13.13        15.05 o                         
  20   2   4         35.77         33.88        18.52 o                         
  22   2   4          0.07        -16.59        23.00 o                         
 -23   3   4         32.91         58.76        25.46 o                         
 -21   3   4         37.39        -19.64        24.39 o                         
 -19   3   4         27.15         13.31        21.87 o                         
 -17   3   4         16.51         -6.90        21.88 o                         
 -15   3   4          8.35         22.82        13.87 o                         
 -13   3   4        420.93        380.82        12.81 o                         
 -11   3   4          1.53          6.24         7.46 o                         
  -9   3   4          1.23         -4.67        10.36 o                         
  -7   3   4       4316.90       4375.37        54.34 o                         
  -5   3   4       4111.20       4183.04        22.01 o                         
  -3   3   4       1793.22       1833.44        11.57 o                         
  -1   3   4         43.30         59.00         3.99 o                         
   1   3   4       4240.21       4399.25        26.86 o                         
   3   3   4        413.11        347.93        13.10 o                         
   5   3   4        571.57        535.30        17.03 o                         
   7   3   4         95.85        104.37        13.58 o                         
   9   3   4          1.42         12.29         9.64 o                         
  11   3   4        920.22        932.73        15.94 o                         
  13   3   4         97.73         92.64        12.79 o                         
  15   3   4          7.69        -13.71        13.71 o                         
  17   3   4        823.60        741.31        20.31 o                         
  19   3   4        173.33        175.46        19.66 o                         
  21   3   4         77.56         65.70        24.05 o                         
 -22   4   4         46.00         35.17        24.78 o                         
 -20   4   4          0.62         -4.90        19.76 o                         
 -18   4   4         82.30         88.02        22.51 o                         
 -16   4   4        173.92        199.20        27.95 o                         
 -14   4   4        203.47        172.86        15.97 o                         
 -12   4   4        584.98        699.28        56.39 o                         
 -10   4   4       2804.49       2835.13        80.98 o                         
  -8   4   4        259.70        271.53        12.73 o                         
  -6   4   4       7489.47       7363.92        57.24 o                         
  -4   4   4       2355.43       2289.58        15.02 o                         
  -2   4   4       8902.97       8678.63        41.31 o                         
   0   4   4        259.30        261.43        18.34 o                         
   2   4   4        235.18        197.05         7.42 o                         
   4   4   4        457.27        451.23        11.46 o                         
   6   4   4       1261.68       1342.85        18.31 o                         
   8   4   4       2041.84       2053.57        29.33 o                         
  10   4   4          0.07         -0.59        11.37 o                         
  12   4   4        135.69        107.58        14.65 o                         
  14   4   4        286.68        273.48        19.59 o                         
  16   4   4        354.23        344.86        21.57 o                         
  18   4   4         14.93         22.41        12.49 o                         
  20   4   4         10.50        105.58        27.96 o                         
 -21   5   4         19.76         41.53        26.21 o                         
 -19   5   4         62.39         30.34        23.01 o                         
 -17   5   4         64.36         95.69        22.94 o                         
 -15   5   4        271.45        213.44        29.94 o                         
 -13   5   4          7.95         21.70        13.09 o                         
 -11   5   4        256.94        233.17        18.10 o                         
  -9   5   4         84.23         88.73        10.42 o                         
  -7   5   4        106.74        102.04         8.07 o                         
  -5   5   4         51.20         63.30         8.42 o                         
  -3   5   4        643.98        661.79        17.48 o                         
  -1   5   4        419.84        464.56        15.33 o                         
   1   5   4       1452.53       1392.39        21.51 o                         
   3   5   4        494.50        455.42        13.91 o                         
   5   5   4        482.06        499.67        25.27 o                         
   7   5   4        577.55        569.16        17.85 o                         
   9   5   4         42.70         28.23        13.98 o                         
  11   5   4        112.73        134.86        16.20 o                         
  13   5   4         21.35         20.37        23.03 o                         
  15   5   4         55.50         58.17        26.47 o                         
  17   5   4         54.93        -16.07        22.21 o                         
  19   5   4          3.44          4.65        23.56 o                         
 -18   6   4         26.29        -24.97        24.97 o                         
 -16   6   4         41.91         24.84        15.51 o                         
 -14   6   4        169.41        183.30        15.01 o                         
 -12   6   4         65.91         69.41        15.95 o                         
 -10   6   4         13.45         25.13        14.81 o                         
  -8   6   4         73.46         38.73        14.37 o                         
  -6   6   4        498.57        542.79        14.44 o                         
  -4   6   4         20.00         11.46        11.31 o                         
  -2   6   4        397.02        434.36        16.64 o                         
   0   6   4        420.17        359.72        16.41 o                         
   2   6   4        528.08        574.65        31.77 o                         
   4   6   4        342.71        323.08        27.50 o                         
   6   6   4         36.86         29.47        19.78 o                         
   8   6   4         12.10         24.24        14.25 o                         
  10   6   4         90.04         93.88        30.28 o                         
  12   6   4         70.22         44.02        16.19 o                         
  14   6   4        147.58        156.81        20.43 o                         
  16   6   4         62.84         38.98        16.09 o                         
  18   6   4         42.46         32.99        19.06 o                         
 -17   7   4         79.86        110.71        24.61 o                         
 -15   7   4          0.57         17.56        17.58 o                         
 -13   7   4          8.27         10.65        15.22 o                         
 -11   7   4         33.78         14.87        16.40 o                         
  -9   7   4         49.53         35.98        21.43 o                         
  -7   7   4        136.18        170.16        24.69 o                         
  -5   7   4          0.09         10.63        20.66 o                         
  -3   7   4          1.73        -18.11        18.11 o                         
  -1   7   4          0.14          9.11        13.47 o                         
   1   7   4         17.72         19.21        12.50 o                         
   3   7   4          3.58          0.27        13.58 o                         
   5   7   4        525.62        466.40        36.20 o                         
   7   7   4         49.08         31.61        15.54 o                         
   9   7   4          0.00        -33.78        40.20 o                         
  11   7   4         41.83         47.56        16.25 o                         
  13   7   4         58.57         86.21        18.61 o                         
  15   7   4         41.38         47.99        20.35 o                         
 -12   8   4          5.24        -13.00        41.72 o                         
 -10   8   4          0.28        -10.69        15.96 o                         
  -8   8   4          0.00         58.88        27.29 o                         
  -6   8   4          1.78        -27.27        27.27 o                         
  -4   8   4          1.60        -21.89        24.05 o                         
  -2   8   4          8.15        -16.52        16.52 o                         
   0   8   4          1.92         34.53        21.35 o                         
   2   8   4         36.32         90.57        27.63 o                         
   4   8   4         17.78         23.48        28.33 o                         
   6   8   4          2.07         36.40        30.74 o                         
   8   8   4          0.07        -25.49        25.49 o                         
  10   8   4         12.82         -7.06        17.83 o                         
  -3   9   4          3.75         22.40        22.98 o                         
  -1   9   4          8.11         48.84        26.90 o                         
   1   9   4         41.71        -27.86        27.86 o                         
   3   9   4         30.04         57.51        26.13 o                         
 -25   1   5         26.58         66.71        21.50 o                         
 -23   1   5         29.18         10.32        18.18 o                         
 -21   1   5         60.52         58.51        17.79 o                         
 -19   1   5         94.51        118.17        17.37 o                         
 -17   1   5        135.35        123.28        17.86 o                         
 -15   1   5        308.42        313.58        17.14 o                         
 -13   1   5        407.30        405.70        26.64 o                         
 -11   1   5        574.10        567.30        10.91 o                         
  -9   1   5       1430.78       1532.13        23.98 o                         
  -7   1   5       4446.18       4404.85        37.05 o                         
  -5   1   5       5090.21       4789.62        38.39 o                         
  -3   1   5      20742.28      22327.00        71.15 o                         
  -1   1   5       2929.27       2391.04        36.20 o                         
   1   1   5       5638.09       6145.16       182.22 o                         
   3   1   5        419.60        476.87         7.62 o                         
   5   1   5        357.12        364.50        10.61 o                         
   7   1   5         86.99         49.38         5.75 o                         
   9   1   5      12461.08      13025.76        85.25 o                         
  11   1   5        200.95        196.04         9.99 o                         
  13   1   5        616.29        625.43        15.85 o                         
  15   1   5        384.16        402.25        14.89 o                         
  17   1   5         58.46         87.82        10.97 o                         
  19   1   5         76.89         57.89        13.66 o                         
  21   1   5        341.04        316.11        23.59 o                         
  23   1   5         35.55         70.15        26.43 o                         
 -24   2   5          6.13         18.48        27.96 o                         
 -22   2   5         29.62         38.20        17.25 o                         
 -20   2   5         74.37         61.65        15.70 o                         
 -18   2   5          8.31          8.10        14.16 o                         
 -16   2   5       2452.18       2480.19        36.66 o                         
 -14   2   5        113.29        139.69        14.07 o                         
 -12   2   5        558.01        587.21        13.08 o                         
 -10   2   5        117.44        128.62         8.34 o                         
  -8   2   5      18845.61      18868.05        47.14 o                         
  -6   2   5      14785.30      14315.93        67.69 o                         
  -4   2   5          0.82          1.36         4.00 o                         
  -2   2   5        239.49        231.95         6.45 o                         
   0   2   5      40072.11      38476.73       102.85 o                         
   2   2   5       6879.17       7006.25        65.77 o                         
   4   2   5       6353.83       6218.70       103.12 o                         
   6   2   5        109.77        119.40         5.33 o                         
   8   2   5        908.71        869.51        14.34 o                         
  10   2   5       1238.54       1268.32        15.82 o                         
  12   2   5         41.80         41.71         5.83 o                         
  14   2   5        575.94        543.08        15.34 o                         
  16   2   5       1289.79       1240.42        42.07 o                         
  18   2   5         10.21         12.63        22.11 o                         
  20   2   5        145.27        127.88        18.74 o                         
  22   2   5          0.11        -18.38        18.38 o                         
 -21   3   5         25.05         18.21        25.47 o                         
 -19   3   5         69.11         65.22        24.17 o                         
 -17   3   5        118.94        154.22        21.32 o                         
 -15   3   5        799.10        856.06        33.94 o                         
 -13   3   5        501.95        482.43        13.65 o                         
 -11   3   5         12.75         15.44         7.82 o                         
  -9   3   5       1301.21       1156.46        23.98 o                         
  -7   3   5        203.24        251.54         7.94 o                         
  -5   3   5        752.80        721.58         9.39 o                         
  -3   3   5       1830.43       1895.87        11.80 o                         
  -1   3   5       2123.94       2136.68        12.02 o                         
   1   3   5        151.71        156.84         7.43 o                         
   3   3   5       1371.70       1417.79        16.47 o                         
   5   3   5        625.67        606.85        11.79 o                         
   7   3   5          5.92          6.92         9.29 o                         
   9   3   5       1184.11       1166.52        22.60 o                         
  11   3   5       1232.78       1258.03        47.69 o                         
  13   3   5          3.61         25.33        12.87 o                         
  15   3   5        246.25        206.04        23.20 o                         
  17   3   5         16.85         -0.87        14.11 o                         
  19   3   5         25.31        -16.01        16.01 o                         
  21   3   5          3.08         43.64        38.12 o                         
 -22   4   5         17.72         91.05        20.96 o                         
 -20   4   5          2.62        -11.72        17.81 o                         
 -18   4   5        134.72        117.51        22.74 o                         
 -16   4   5        426.89        418.87        28.64 o                         
 -14   4   5        276.45        250.74        16.73 o                         
 -12   4   5        114.75        100.22        18.26 o                         
 -10   4   5         65.83         51.40        11.85 o                         
  -8   4   5        179.11        162.50        11.45 o                         
  -6   4   5        238.49        201.99         8.16 o                         
  -4   4   5        594.58        609.69        14.56 o                         
  -2   4   5        333.80        346.47        11.31 o                         
   0   4   5       9730.16       9737.95        37.17 o                         
   2   4   5        184.75        163.89         7.44 o                         
   4   4   5       1347.28       1440.08        19.47 o                         
   6   4   5        496.67        504.77        17.33 o                         
   8   4   5        324.91        329.49        13.77 o                         
  10   4   5        256.82        283.97        21.10 o                         
  12   4   5        125.97        127.09        30.68 o                         
  14   4   5        382.79        365.61        20.29 o                         
  16   4   5         22.43         36.56        17.64 o                         
  18   4   5          1.12         19.81        34.11 o                         
  20   4   5         16.58         13.36        16.62 o                         
 -21   5   5         20.12          0.00        26.53 o                         
 -19   5   5          1.98         22.17        22.22 o                         
 -17   5   5         75.78         69.29        24.73 o                         
 -15   5   5         70.86         65.42        25.43 o                         
 -13   5   5         35.30         35.59        13.17 o                         
 -11   5   5        122.62         90.30        10.90 o                         
  -9   5   5          0.24         14.81         9.48 o                         
  -7   5   5          8.81          8.74         6.86 o                         
  -5   5   5         18.03          3.52         6.76 o                         
  -3   5   5        604.07        652.76        11.74 o                         
  -1   5   5        366.27        323.77        14.17 o                         
   1   5   5          0.08         13.23        13.83 o                         
   3   5   5        514.95        530.24        14.82 o                         
   5   5   5        798.12        815.18        17.35 o                         
   7   5   5        279.61        291.60        13.18 o                         
   9   5   5        369.04        338.05        20.17 o                         
  11   5   5        125.53        107.40        15.56 o                         
  13   5   5          8.12        -13.87        24.47 o                         
  15   5   5         97.28        101.22        29.04 o                         
  17   5   5        143.76        185.54        27.66 o                         
  19   5   5         63.71         56.76        25.42 o                         
 -18   6   5          0.61         47.55        25.05 o                         
 -16   6   5         20.76          7.81        12.22 o                         
 -14   6   5         27.93         46.27        12.75 o                         
 -12   6   5        209.26        257.66        20.03 o                         
 -10   6   5        311.21        266.30        18.36 o                         
  -8   6   5         50.01         40.84        21.19 o                         
  -6   6   5          0.26          1.39        12.64 o                         
  -4   6   5        585.99        614.20        19.70 o                         
  -2   6   5        716.35        722.61        20.88 o                         
   0   6   5       1895.98       1766.73        26.23 o                         
   2   6   5        189.45        196.72        17.67 o                         
   4   6   5        287.78        279.81        18.84 o                         
   6   6   5         94.61         86.69        15.71 o                         
   8   6   5         16.65         10.13        14.95 o                         
  10   6   5         15.03         25.79        14.65 o                         
  12   6   5         43.21         62.30        17.39 o                         
  14   6   5         96.29        154.20        19.45 o                         
  16   6   5         44.50        103.54        44.28 o                         
  18   6   5          2.63         39.08        19.08 o                         
 -15   7   5         16.47         97.21        53.48 o                         
 -13   7   5         18.59         24.80        21.52 o                         
 -11   7   5          1.54         -6.68        29.37 o                         
  -9   7   5          2.33        -11.92        15.08 o                         
  -7   7   5          3.28         17.52        15.83 o                         
  -5   7   5         37.48         29.31        12.27 o                         
  -3   7   5         11.82          1.52        12.19 o                         
  -1   7   5         45.53         64.92        14.40 o                         
   1   7   5        125.63        131.01        29.99 o                         
   3   7   5        120.54        123.04        16.55 o                         
   5   7   5         83.20         81.48        27.17 o                         
   7   7   5         34.25         29.58        15.62 o                         
   9   7   5         17.95         20.87        14.78 o                         
  11   7   5        245.05        253.35        25.87 o                         
  13   7   5        313.12        350.99        47.43 o                         
  15   7   5         59.96         97.04        19.86 o                         
 -12   8   5         49.98         93.80        27.66 o                         
 -10   8   5         10.62         13.13        14.28 o                         
  -8   8   5          7.92        -26.02        26.02 o                         
  -6   8   5          2.60         32.07        21.70 o                         
  -4   8   5         22.39          7.13        25.46 o                         
  -2   8   5         21.25         16.44        13.26 o                         
   0   8   5         47.40         33.64        14.83 o                         
   2   8   5          3.28         -9.21        16.54 o                         
   4   8   5          0.13         27.60        26.76 o                         
   6   8   5          6.58         13.19        25.06 o                         
   8   8   5          2.47        -27.89        27.89 o                         
  10   8   5          5.67          5.13        30.92 o                         
  -1   9   5          1.54         20.80        21.92 o                         
   1   9   5          2.73         12.78        23.54 o                         
   3   9   5          0.07        -29.78        32.41 o                         
 -24   0   6        574.36        726.29        44.11 o                         
 -22   0   6        225.29        247.38        27.82 o                         
 -20   0   6         53.61         59.31        25.05 o                         
 -18   0   6         58.44         54.54        24.89 o                         
 -16   0   6      15941.70      15615.03       120.57 o                         
 -14   0   6        291.04        272.26        21.18 o                         
 -12   0   6       1986.19       1867.05        37.64 o                         
 -10   0   6       5617.52       5729.38        57.39 o                         
  -8   0   6      38478.26      37675.07       124.67 o                         
  -6   0   6      24337.72      24101.19       310.33 o                         
  -4   0   6        543.55        590.63        27.69 o                         
  -2   0   6       1070.40       1344.93        30.90 o                         
   0   0   6       5035.33       4392.34        66.43 o                         
   2   0   6      33560.10      34563.52       134.78 o                         
   4   0   6       1963.81       2109.42        18.91 o                         
   6   0   6      34051.92      34840.15       153.95 o                         
   8   0   6        895.35       1056.56        16.94 o                         
  10   0   6       1407.44       1618.18        21.67 o                         
  12   0   6       1091.33       1076.10        31.49 o                         
  14   0   6         94.18         67.43        20.53 o                         
  16   0   6       2322.31       2427.94        86.36 o                         
  18   0   6        150.48        179.71        29.92 o                         
  20   0   6        250.18        221.01        19.99 o                         
  22   0   6        158.07        186.67        28.12 o                         
  24   0   6          1.33         47.93        26.26 o                         
 -25   1   6        311.30        390.13        35.62 o                         
 -23   1   6          4.00          3.20        15.21 o                         
 -21   1   6         19.15         19.24        15.72 o                         
 -19   1   6        897.14        893.23        33.40 o                         
 -17   1   6       1211.34       1301.07        29.82 o                         
 -15   1   6        505.78        546.88        20.27 o                         
 -13   1   6          7.98         -4.65        10.94 o                         
 -11   1   6          0.09          0.14         5.58 o                         
  -9   1   6       3244.50       3202.14        40.99 o                         
  -7   1   6       2291.46       2608.36        16.81 o                         
  -5   1   6        731.31        799.24        10.76 o                         
  -3   1   6      22030.42      20326.15        53.18 o                         
  -1   1   6       1438.40       1030.65        29.72 o                         
   1   1   6      15232.95      15939.67        30.96 o                         
   3   1   6          5.16         12.90         4.24 o                         
   5   1   6       2406.73       2351.16        20.01 o                         
   7   1   6       2458.00       2664.58        47.89 o                         
   9   1   6        947.24        959.96        20.38 o                         
  11   1   6         15.55         11.24        10.96 o                         
  13   1   6        448.57        400.35        15.07 o                         
  15   1   6        151.36        146.36        12.24 o                         
  17   1   6       1570.22       1335.52        21.46 o                         
  19   1   6        581.29        463.69        18.44 o                         
  21   1   6         13.04         51.97        17.06 o                         
  23   1   6         37.38         -3.28        26.32 o                         
 -24   2   6        125.01        153.59        28.05 o                         
 -22   2   6        100.22        163.55        32.86 o                         
 -20   2   6          0.08         -2.39        15.64 o                         
 -18   2   6         43.57         19.24        14.62 o                         
 -16   2   6       2805.57       2765.90        39.14 o                         
 -14   2   6        543.02        567.41        19.47 o                         
 -12   2   6         28.06         15.01         7.15 o                         
 -10   2   6       1147.66       1173.83        14.61 o                         
  -8   2   6       1226.28       1369.71        25.99 o                         
  -6   2   6       4383.62       4347.87        18.98 o                         
  -4   2   6        640.01        574.67         8.62 o                         
  -2   2   6       1729.02       1681.88        27.98 o                         
   0   2   6        519.87        634.34        16.97 o                         
   2   2   6       4552.99       4673.36        20.73 o                         
   4   2   6      13036.37      12708.71       117.08 o                         
   6   2   6       1547.73       1660.85        21.06 o                         
   8   2   6       1620.02       1726.91        14.69 o                         
  10   2   6          0.01          6.58         5.37 o                         
  12   2   6         17.03         21.67         6.08 o                         
  14   2   6        263.38        271.47        18.11 o                         
  16   2   6        123.71         96.89        23.43 o                         
  18   2   6        278.87        291.80        21.67 o                         
  20   2   6        262.71        251.46        21.54 o                         
  22   2   6          7.69          8.14        16.63 o                         
 -23   3   6          1.65         46.45        22.75 o                         
 -21   3   6         68.11         10.37        23.05 o                         
 -19   3   6          5.25         41.42        23.88 o                         
 -17   3   6        452.76        406.64        20.15 o                         
 -15   3   6         36.14         25.21        14.26 o                         
 -13   3   6        157.89        162.78        10.49 o                         
 -11   3   6        367.06        365.20        24.02 o                         
  -9   3   6       1778.65       1807.44        21.17 o                         
  -7   3   6        626.11        660.35        13.47 o                         
  -5   3   6       2387.89       2291.23        14.99 o                         
  -3   3   6          8.25         19.73         4.42 o                         
  -1   3   6         51.59         35.91         4.73 o                         
   1   3   6       3875.03       3628.51        29.16 o                         
   3   3   6        427.58        561.60        14.45 o                         
   5   3   6        309.51        363.08         8.42 o                         
   7   3   6       3554.08       3856.05        75.16 o                         
   9   3   6        454.79        453.11        51.12 o                         
  11   3   6        174.64        137.42        19.97 o                         
  13   3   6       1652.64       1683.40        30.73 o                         
  15   3   6        116.54        178.08        40.00 o                         
  17   3   6        166.51        160.23        16.86 o                         
  19   3   6         51.99         28.22        17.17 o                         
  21   3   6         44.61         30.52        84.65 o                         
  23   3   6         56.81        -29.32        29.32 o                         
 -20   4   6         19.70         63.99        21.71 o                         
 -18   4   6         60.78         43.37        19.53 o                         
 -16   4   6        327.56        268.48        28.55 o                         
 -14   4   6        337.60        360.18        17.85 o                         
 -12   4   6         56.24         34.55        12.50 o                         
 -10   4   6         96.67         86.63        11.02 o                         
  -8   4   6        264.78        293.96        12.80 o                         
  -6   4   6        864.19        842.17        10.63 o                         
  -4   4   6       2126.83       2204.69        15.05 o                         
  -2   4   6      16234.81      16092.75        81.01 o                         
   0   4   6       3140.54       3289.16        26.81 o                         
   2   4   6         87.68        104.45         7.89 o                         
   4   4   6        339.22        418.05        16.11 o                         
   6   4   6        573.63        540.92        20.07 o                         
   8   4   6          2.28          5.75         8.90 o                         
  10   4   6         96.07         89.42        22.37 o                         
  12   4   6        961.56        998.27        31.34 o                         
  14   4   6         11.77         35.99        16.18 o                         
  16   4   6        114.74        106.65        18.18 o                         
  18   4   6          9.96        -14.68        14.68 o                         
  20   4   6          0.24        -15.31        15.31 o                         
 -21   5   6         30.14        118.56        24.68 o                         
 -19   5   6        143.64         98.98        23.95 o                         
 -17   5   6          4.67          8.56        20.79 o                         
 -15   5   6         62.53         55.95        14.08 o                         
 -13   5   6          4.92        -12.13        12.13 o                         
 -11   5   6         76.22         75.92        10.77 o                         
  -9   5   6          0.82         12.64         8.54 o                         
  -7   5   6        164.62        158.95         9.92 o                         
  -5   5   6        341.72        288.63         9.43 o                         
  -3   5   6       3713.07       3798.30        28.11 o                         
  -1   5   6          0.29          7.20         7.82 o                         
   1   5   6         16.28         17.60         9.79 o                         
   3   5   6       1360.34       1340.15        27.08 o                         
   5   5   6         40.02         39.91         9.59 o                         
   7   5   6         15.30          5.93        13.00 o                         
   9   5   6         21.21         25.56        15.24 o                         
  11   5   6        645.72        626.42        22.93 o                         
  13   5   6        577.21        594.23        36.90 o                         
  15   5   6         67.42         57.76        23.22 o                         
  17   5   6          5.16         -4.14        21.94 o                         
  19   5   6         86.81        185.54        26.32 o                         
 -16   6   6         50.28         58.94        11.67 o                         
 -14   6   6         94.41        114.73        16.83 o                         
 -12   6   6        313.09        335.80        20.81 o                         
 -10   6   6        217.71        244.98        22.72 o                         
  -8   6   6         56.75         43.21        14.13 o                         
  -6   6   6         51.20         54.64        11.36 o                         
  -4   6   6         26.69         16.12        12.07 o                         
  -2   6   6        167.81        159.71        14.27 o                         
   0   6   6        743.93        760.00        30.70 o                         
   2   6   6         93.70         80.99        16.03 o                         
   4   6   6        146.94        176.57        16.93 o                         
   6   6   6        353.97        358.18        15.59 o                         
   8   6   6          0.27         -3.54        15.00 o                         
  10   6   6        151.81        102.24        17.62 o                         
  12   6   6         19.20          9.35        15.15 o                         
  14   6   6         16.32         -5.17        20.59 o                         
  16   6   6          5.90        -17.69        17.69 o                         
  18   6   6         56.32        104.82        48.64 o                         
 -15   7   6         51.22          4.95        15.95 o                         
 -13   7   6         72.94         46.82        15.82 o                         
 -11   7   6          7.57          3.13        22.89 o                         
  -9   7   6         16.36         13.60        13.91 o                         
  -7   7   6         31.49         18.46        14.43 o                         
  -5   7   6         54.39          9.79        27.37 o                         
  -3   7   6         67.98         92.40        13.61 o                         
  -1   7   6          3.28         -5.81        16.40 o                         
   1   7   6        553.44        497.43        32.27 o                         
   3   7   6         89.96        107.35        36.61 o                         
   5   7   6         10.66         -7.58        26.10 o                         
   7   7   6         21.56         20.57        21.25 o                         
   9   7   6          2.45         11.88        17.62 o                         
  11   7   6        163.52        177.31        29.36 o                         
  13   7   6        235.75        278.87        22.79 o                         
  15   7   6         19.16         60.49        20.87 o                         
 -12   8   6          7.01        -14.21        18.63 o                         
 -10   8   6         19.36         -8.75        15.79 o                         
  -8   8   6          0.93          2.90        26.91 o                         
  -6   8   6         27.44         44.79        22.35 o                         
  -4   8   6         13.94          7.50        17.19 o                         
  -2   8   6         53.61         62.67        16.58 o                         
   0   8   6         28.43         55.92        16.32 o                         
   2   8   6         18.55         98.83        52.57 o                         
   4   8   6          4.69          2.59        25.83 o                         
   6   8   6          0.95        -30.50        30.50 o                         
   8   8   6          0.62         35.85        25.76 o                         
  10   8   6         15.74         26.15        16.78 o                         
   1   9   6         38.25         55.79        29.80 o                         
   3   9   6          6.75         66.56        25.66 o                         
 -25   1   7          6.65        -11.18        21.57 o                         
 -23   1   7          3.85         -1.73        36.79 o                         
 -21   1   7          2.73         27.69        15.11 o                         
 -19   1   7         12.15          6.34        15.78 o                         
 -17   1   7        154.56        157.20        17.79 o                         
 -15   1   7        797.88        786.14        23.10 o                         
 -13   1   7       2909.89       3010.61        35.07 o                         
 -11   1   7       1253.94       1097.28        22.57 o                         
  -9   1   7        273.67        197.28         6.48 o                         
  -7   1   7        170.14        139.20         7.49 o                         
  -5   1   7       2800.69       2529.62        22.39 o                         
  -3   1   7      16499.23      15865.75        37.16 o                         
  -1   1   7       1714.91       1533.72        13.70 o                         
   1   1   7       2035.40       2120.05        20.22 o                         
   3   1   7         13.83         17.54         4.43 o                         
   5   1   7       2220.87       2158.08        25.84 o                         
   7   1   7         36.41         64.09         6.65 o                         
   9   1   7       7432.42       7662.62        50.99 o                         
  11   1   7       1574.30       1550.24        32.38 o                         
  13   1   7       1429.57       1389.30        25.69 o                         
  15   1   7         51.20         49.74        10.77 o                         
  17   1   7       1182.64       1143.96        23.17 o                         
  19   1   7         84.04         90.62        12.83 o                         
  21   1   7          0.10         14.24        26.17 o                         
  23   1   7         21.71         -1.80        17.91 o                         
 -24   2   7         37.83         55.95        26.89 o                         
 -22   2   7         90.58         86.01        16.67 o                         
 -20   2   7          3.97          2.91        16.84 o                         
 -18   2   7        411.46        442.92        24.73 o                         
 -16   2   7        463.90        450.33        20.88 o                         
 -14   2   7          6.90          6.71        12.03 o                         
 -12   2   7          3.60          1.20         7.05 o                         
 -10   2   7        558.28        586.83        10.84 o                         
  -8   2   7       2819.99       2639.60        25.05 o                         
  -6   2   7       5067.06       4898.26        58.48 o                         
  -4   2   7       1585.93       1745.74        14.16 o                         
  -2   2   7        314.10        338.70         7.75 o                         
   0   2   7       6237.84       6521.69        60.87 o                         
   2   2   7       1194.56       1163.28        26.83 o                         
   4   2   7        506.40        548.30        12.16 o                         
   6   2   7        935.71        935.34        33.43 o                         
   8   2   7          8.38          6.71         6.18 o                         
  10   2   7       2146.66       2218.40        20.24 o                         
  12   2   7         26.18         36.49         6.27 o                         
  14   2   7        199.74        216.37        17.76 o                         
  16   2   7        185.12        177.25        17.72 o                         
  18   2   7          2.08        -15.86        24.77 o                         
  20   2   7         83.46         72.20        18.17 o                         
  22   2   7         51.28         69.65        50.36 o                         
 -23   3   7          7.35        -10.78        22.87 o                         
 -21   3   7         44.81         33.38        21.25 o                         
 -19   3   7         17.82          8.73        15.35 o                         
 -17   3   7        140.24        142.50        18.35 o                         
 -15   3   7          9.80         -1.81        14.27 o                         
 -13   3   7        319.08        335.89        12.48 o                         
 -11   3   7         59.15         51.56         8.99 o                         
  -9   3   7        589.93        575.11        13.79 o                         
  -7   3   7      11888.62      11061.31        77.63 o                         
  -5   3   7       1643.11       1518.59        15.15 o                         
  -3   3   7       1388.01       1470.27        10.97 o                         
  -1   3   7        215.47        188.42         6.05 o                         
   1   3   7         52.46         65.69         8.98 o                         
   3   3   7       6819.21       6757.69        40.32 o                         
   5   3   7       2423.09       2360.01        19.80 o                         
   7   3   7        528.95        626.67        38.26 o                         
   9   3   7       1676.76       1822.82        28.04 o                         
  11   3   7       1669.68       1578.95        35.17 o                         
  13   3   7         37.01         62.96        19.89 o                         
  15   3   7        441.17        514.80        32.86 o                         
  17   3   7        303.38        330.75        19.70 o                         
  19   3   7          2.86         -7.46        25.36 o                         
  21   3   7          0.37        -30.95        33.00 o                         
  23   3   7          3.35         61.93        30.90 o                         
 -22   4   7         13.69         32.71        25.19 o                         
 -20   4   7          9.00        -20.64        20.64 o                         
 -18   4   7         33.45         59.97        21.95 o                         
 -16   4   7          4.66        -11.20        23.01 o                         
 -14   4   7          2.58        -13.09        13.09 o                         
 -12   4   7        124.71        122.01        13.39 o                         
 -10   4   7        235.01        216.47        11.98 o                         
  -8   4   7       1768.44       1655.26        41.34 o                         
  -6   4   7          0.08          8.06         5.74 o                         
  -4   4   7       1085.88       1058.17        12.14 o                         
  -2   4   7       8114.48       8299.06        58.45 o                         
   0   4   7       3283.81       3087.83        26.10 o                         
   2   4   7          2.59         -2.73         8.89 o                         
   4   4   7        486.34        498.68        12.53 o                         
   6   4   7        114.95        112.92         9.78 o                         
   8   4   7        391.24        396.71        13.34 o                         
  10   4   7         48.22         59.67        12.97 o                         
  12   4   7        209.89        221.96        18.27 o                         
  14   4   7       1578.63       1674.68        34.52 o                         
  16   4   7          9.44         31.19        33.34 o                         
  18   4   7          0.01          6.95        14.50 o                         
  20   4   7         13.65         34.82        22.61 o                         
  22   4   7         28.69         64.92        30.56 o                         
 -21   5   7          1.36        -20.62        20.62 o                         
 -19   5   7         78.23        115.94        24.51 o                         
 -17   5   7          0.63        -15.65        20.17 o                         
 -15   5   7          9.05         -6.62        18.07 o                         
 -13   5   7        135.01        139.37        14.49 o                         
 -11   5   7         47.10         44.75        10.49 o                         
  -9   5   7        750.25        674.26        21.94 o                         
  -7   5   7         10.19          6.18         8.40 o                         
  -5   5   7        103.27         74.94         7.77 o                         
  -3   5   7        245.59        277.36        14.78 o                         
  -1   5   7        850.25        932.46        17.33 o                         
   1   5   7       1253.70       1291.01        42.30 o                         
   3   5   7         44.75         59.96         9.53 o                         
   5   5   7        253.12        243.93        31.30 o                         
   7   5   7        381.54        399.63        20.35 o                         
   9   5   7        259.67        221.77        17.17 o                         
  11   5   7          0.45          1.74        17.84 o                         
  13   5   7       1673.03       1871.48        56.49 o                         
  15   5   7          0.60         12.11        25.25 o                         
  17   5   7         26.42         -3.18        23.07 o                         
  19   5   7          7.40        -27.69        27.69 o                         
 -18   6   7         17.33         35.91        24.82 o                         
 -16   6   7          0.29          4.22        14.05 o                         
 -14   6   7        247.81        234.13        27.48 o                         
 -12   6   7         67.88         70.93        18.62 o                         
 -10   6   7        298.11        357.47        19.23 o                         
  -8   6   7         27.04         21.93        11.76 o                         
  -6   6   7         10.97          9.03        11.33 o                         
  -4   6   7        178.96        145.70        14.10 o                         
  -2   6   7        494.46        494.22        17.97 o                         
   0   6   7         10.99         -2.95        15.62 o                         
   2   6   7        212.12        206.22        18.26 o                         
   4   6   7        585.88        563.50        45.32 o                         
   6   6   7          1.25         -3.37        11.06 o                         
   8   6   7        365.94        318.20        31.53 o                         
  10   6   7         72.11         56.54        14.96 o                         
  12   6   7          0.02        -12.36        16.26 o                         
  14   6   7          0.05         30.09        23.64 o                         
  16   6   7         92.83         13.47        49.00 o                         
  18   6   7         12.57         25.05        24.09 o                         
 -15   7   7          1.11         30.06        34.40 o                         
 -13   7   7         11.59         14.93        15.80 o                         
 -11   7   7          0.20         -3.02        13.86 o                         
  -9   7   7          8.56          0.74        13.65 o                         
  -7   7   7         53.00         74.86        14.11 o                         
  -5   7   7         61.38         30.57        15.73 o                         
  -3   7   7        221.96        290.19        30.48 o                         
  -1   7   7        222.44        278.08        28.03 o                         
   1   7   7         52.87         93.69        17.61 o                         
   3   7   7          0.27          1.31        47.55 o                         
   5   7   7          1.29         12.19        28.17 o                         
   7   7   7          0.15          4.42        14.72 o                         
   9   7   7         22.87        -13.98        33.47 o                         
  11   7   7         63.09         17.31        17.34 o                         
  13   7   7        315.82        310.79        26.32 o                         
  15   7   7         95.21         95.68        48.15 o                         
 -12   8   7         36.15         20.47        21.59 o                         
 -10   8   7         54.99         31.89        31.09 o                         
  -8   8   7          0.08         63.52        27.55 o                         
  -6   8   7          0.33        -21.16        21.16 o                         
  -4   8   7         28.84         59.01        26.84 o                         
  -2   8   7        251.86        220.11        22.82 o                         
   0   8   7         60.10         71.11        47.06 o                         
   2   8   7         21.47         23.12        34.33 o                         
   4   8   7         59.01         10.62        27.60 o                         
   6   8   7          7.15         29.52        27.27 o                         
   8   8   7          1.97        -30.56        30.56 o                         
  10   8   7          1.88         14.05        36.57 o                         
  -1   9   7         68.93        117.43        22.56 o                         
   1   9   7         30.93         78.67        27.50 o                         
   3   9   7         24.48        -12.66        27.94 o                         
 -24   0   8        454.53        554.92        40.22 o                         
 -22   0   8          1.84        -18.20        25.05 o                         
 -20   0   8        299.18        340.96        31.76 o                         
 -18   0   8       1562.41       1569.37        45.56 o                         
 -16   0   8       5872.77       5706.80        76.62 o                         
 -14   0   8         18.96         38.91        17.38 o                         
 -12   0   8         46.46         30.95        15.76 o                         
 -10   0   8        420.89        395.59        10.87 o                         
  -8   0   8       6821.33       7420.41        37.05 o                         
  -6   0   8      14455.85      14695.46        79.30 o                         
  -4   0   8      29129.99      29707.12        81.49 o                         
  -2   0   8       2063.90       2180.29        32.70 o                         
   0   0   8      10671.60      11038.44        39.66 o                         
   2   0   8          7.92         16.59         5.37 o                         
   4   0   8       7025.18       6976.97        53.64 o                         
   6   0   8       6302.70       7157.31       160.77 o                         
   8   0   8      11934.04      12393.64        94.04 o                         
  10   0   8       6113.24       6230.18        91.82 o                         
  12   0   8        297.70        258.71        12.68 o                         
  14   0   8        213.59        242.53        24.48 o                         
  16   0   8         35.77         37.27        21.13 o                         
  18   0   8        723.36        752.97        26.30 o                         
  20   0   8        113.18         63.70        17.25 o                         
  22   0   8          0.31        -19.81        19.81 o                         
 -25   1   8        295.99        299.49        34.98 o                         
 -23   1   8         60.10         42.45        27.68 o                         
 -21   1   8         14.75         -0.21        29.38 o                         
 -19   1   8         67.67         81.33        16.70 o                         
 -17   1   8        221.32        219.27        19.49 o                         
 -15   1   8        241.86        239.78        16.64 o                         
 -13   1   8        109.37         98.64        13.10 o                         
 -11   1   8          0.01          3.87         7.62 o                         
  -9   1   8       1307.50       1472.87        17.31 o                         
  -7   1   8       4131.92       4300.22        34.86 o                         
  -5   1   8        547.99        572.17        17.57 o                         
  -3   1   8       2628.75       2813.29        45.07 o                         
  -1   1   8        189.82        199.38         5.77 o                         
   1   1   8       6030.84       6219.89        38.51 o                         
   3   1   8       1836.72       1845.02        26.84 o                         
   5   1   8       1382.80       1507.55        15.69 o                         
   7   1   8       4037.07       4266.67        27.62 o                         
   9   1   8       1470.99       1562.20        24.94 o                         
  11   1   8          3.02         -0.58        11.84 o                         
  13   1   8       1791.31       1746.94        44.76 o                         
  15   1   8          3.46         -7.79        10.57 o                         
  17   1   8        293.10        224.78        14.39 o                         
  19   1   8        330.67        311.28        17.23 o                         
  21   1   8         70.23         54.30        21.64 o                         
  23   1   8          5.24        -17.30        17.30 o                         
 -24   2   8        122.88         88.46        24.93 o                         
 -22   2   8         37.97         -2.81        70.27 o                         
 -20   2   8        133.76        144.93        31.24 o                         
 -18   2   8        455.25        463.62        22.43 o                         
 -16   2   8       3821.88       3853.53        45.37 o                         
 -14   2   8        390.01        397.74        22.21 o                         
 -12   2   8        414.67        420.05        13.05 o                         
 -10   2   8        375.92        369.08         9.48 o                         
  -8   2   8       4147.17       4429.78        27.63 o                         
  -6   2   8       1796.25       1790.26        23.81 o                         
  -4   2   8        462.84        461.39        10.22 o                         
  -2   2   8       1132.47       1259.27        17.75 o                         
   0   2   8        773.07        678.38        12.47 o                         
   2   2   8       5724.56       5970.62        60.21 o                         
   4   2   8         66.25         62.99         7.90 o                         
   6   2   8         46.43         33.41         6.96 o                         
   8   2   8       1175.53       1187.26        16.88 o                         
  10   2   8          1.13          4.87         6.61 o                         
  12   2   8         95.71         85.32        15.01 o                         
  14   2   8          7.46         30.58        25.24 o                         
  16   2   8         40.03         39.85        16.17 o                         
  18   2   8         18.84        -32.33        43.08 o                         
  20   2   8          1.49        -18.41        38.39 o                         
  22   2   8          2.47        -18.90        18.90 o                         
 -23   3   8         29.07        -27.61        27.61 o                         
 -21   3   8          0.19         -7.36        17.69 o                         
 -19   3   8         78.92        143.24        18.25 o                         
 -17   3   8        164.12        173.62        17.48 o                         
 -15   3   8         11.93        -14.09        14.09 o                         
 -13   3   8         24.82         14.19        12.23 o                         
 -11   3   8        304.54        286.39        11.71 o                         
  -9   3   8       3378.33       3205.03        27.36 o                         
  -7   3   8       1130.15       1122.49        20.55 o                         
  -5   3   8        334.52        328.65         6.86 o                         
  -3   3   8        568.19        563.82         8.86 o                         
  -1   3   8          6.63          4.96         4.30 o                         
   1   3   8       5709.04       6281.57        57.12 o                         
   3   3   8       7801.90       7901.65        96.37 o                         
   5   3   8         19.21         28.62         6.44 o                         
   7   3   8       1804.05       1888.61        38.73 o                         
   9   3   8        130.49        130.89        11.95 o                         
  11   3   8        672.40        621.07        20.37 o                         
  13   3   8       2525.10       2515.93        38.93 o                         
  15   3   8        219.53        242.03        27.57 o                         
  17   3   8         40.88         33.60        14.80 o                         
  19   3   8         14.37         11.11        22.55 o                         
  21   3   8          7.74        -18.11        61.65 o                         
 -22   4   8         25.63         49.13        25.12 o                         
 -20   4   8         82.85         84.05        24.29 o                         
 -18   4   8          2.94         23.38        22.31 o                         
 -16   4   8         43.17         26.16        18.74 o                         
 -14   4   8        811.13        766.06        32.55 o                         
 -12   4   8        120.67         81.30        11.17 o                         
 -10   4   8        769.20        740.38        25.98 o                         
  -8   4   8         63.16        120.20         9.28 o                         
  -6   4   8         25.51         34.89         6.12 o                         
  -4   4   8        153.47        181.63        10.56 o                         
  -2   4   8       1518.69       1498.88        32.89 o                         
   0   4   8       1048.07       1105.21        40.41 o                         
   2   4   8         82.81        112.90        11.15 o                         
   4   4   8        287.89        324.48        11.85 o                         
   6   4   8         96.74        133.37        13.42 o                         
   8   4   8         34.80         50.33        11.97 o                         
  10   4   8         18.84         77.68        33.35 o                         
  12   4   8        467.06        467.28        21.60 o                         
  14   4   8          5.87         14.85        16.06 o                         
  16   4   8         45.02         14.35        14.02 o                         
  18   4   8          0.00          2.26        16.99 o                         
  20   4   8         14.90         25.55        24.68 o                         
  22   4   8         52.16        -27.83        27.83 o                         
 -19   5   8         14.94        -22.69        22.69 o                         
 -17   5   8        138.46        156.54        22.06 o                         
 -15   5   8          0.02         38.41        19.02 o                         
 -13   5   8         74.80         87.16        26.63 o                         
 -11   5   8        605.54        556.73        29.50 o                         
  -9   5   8         14.33         26.32         9.04 o                         
  -7   5   8         18.99         10.62         8.81 o                         
  -5   5   8        469.82        504.47        11.30 o                         
  -3   5   8        406.84        442.09        14.10 o                         
  -1   5   8         33.88         41.86         9.35 o                         
   1   5   8        552.12        509.41        18.30 o                         
   3   5   8          4.49          0.46         9.88 o                         
   5   5   8          0.35         -7.87         8.67 o                         
   7   5   8        381.40        391.91        14.41 o                         
   9   5   8        412.46        368.28        22.13 o                         
  11   5   8         12.96         25.14        15.12 o                         
  13   5   8        348.63        461.03        47.12 o                         
  15   5   8         33.72         22.60        25.04 o                         
  17   5   8        132.40        223.21        29.95 o                         
  19   5   8        158.66        142.43        26.07 o                         
 -18   6   8          2.50        -24.66        24.66 o                         
 -16   6   8          2.06         19.79        24.97 o                         
 -14   6   8         12.84         27.77        14.14 o                         
 -12   6   8          2.82          8.43        28.91 o                         
 -10   6   8        124.33        151.52        17.65 o                         
  -8   6   8         52.84         55.32        12.45 o                         
  -6   6   8        218.65        185.78        13.96 o                         
  -4   6   8        213.92        178.28        20.12 o                         
  -2   6   8       2673.81       2770.05        91.34 o                         
   0   6   8         58.77         54.88        16.62 o                         
   2   6   8        136.36        101.92        16.02 o                         
   4   6   8          2.75          2.84        15.13 o                         
   6   6   8        186.30        168.43        14.46 o                         
   8   6   8         48.74         46.65        19.10 o                         
  10   6   8         11.42          5.02        21.31 o                         
  12   6   8         37.38         33.64        15.88 o                         
  14   6   8        191.53        210.67        20.12 o                         
  16   6   8         12.93         50.46        30.18 o                         
  18   6   8          5.62         -2.36        17.64 o                         
 -15   7   8          9.39        -34.73        46.46 o                         
 -13   7   8          7.91        -14.93        14.93 o                         
 -11   7   8         73.85         76.62        17.19 o                         
  -9   7   8         30.43         31.38        12.39 o                         
  -7   7   8          4.77        -12.66        12.66 o                         
  -5   7   8         50.87         47.29        18.62 o                         
  -3   7   8        305.72        271.58        20.63 o                         
  -1   7   8          4.76         11.52        15.93 o                         
   1   7   8        217.38        279.55        20.60 o                         
   3   7   8          4.91        -13.98        15.10 o                         
   5   7   8          2.92        -25.82        25.82 o                         
   7   7   8          1.08        -23.34        23.34 o                         
   9   7   8         16.69          6.49        16.38 o                         
  11   7   8         65.12         70.28        26.36 o                         
  13   7   8         80.74        104.22        19.07 o                         
  15   7   8          9.33         -6.20        25.05 o                         
 -10   8   8          0.33         19.06        14.87 o                         
  -8   8   8          5.95         -6.42        22.29 o                         
  -6   8   8         21.74         53.31        18.85 o                         
  -4   8   8         39.04         27.07        26.33 o                         
  -2   8   8         57.80         75.42        18.15 o                         
   0   8   8         61.08         28.71        21.73 o                         
   2   8   8         80.71        108.23        51.55 o                         
   4   8   8          1.29         26.75        26.52 o                         
   6   8   8          2.42         45.84        32.22 o                         
   8   8   8          0.84        -30.99        30.99 o                         
  10   8   8          0.66         -9.37        20.31 o                         
  -3   9   8         52.97        120.02        31.93 o                         
  -1   9   8          6.78         46.17        20.75 o                         
   1   9   8         17.83         12.42        86.51 o                         
 -23   1   9         16.08         33.38        14.84 o                         
 -21   1   9          5.28         -4.76        22.67 o                         
 -19   1   9        642.93        601.11        31.43 o                         
 -17   1   9          2.93         12.81        16.89 o                         
 -15   1   9         90.24         98.53        24.19 o                         
 -13   1   9        662.07        672.53        20.00 o                         
 -11   1   9        212.40        225.28        13.52 o                         
  -9   1   9        915.02       1053.31         9.70 o                         
  -7   1   9        595.24        671.63        15.89 o                         
  -5   1   9       1266.41       1195.13        19.72 o                         
  -3   1   9        539.55        574.27         7.73 o                         
  -1   1   9      18110.31      17937.96       112.19 o                         
   1   1   9       1100.31       1038.30         8.57 o                         
   3   1   9        619.12        663.82        10.29 o                         
   5   1   9      12154.49      12892.53        44.77 o                         
   7   1   9        128.64        165.56         8.66 o                         
   9   1   9        664.30        750.19        19.76 o                         
  11   1   9        512.27        570.10        21.73 o                         
  13   1   9        323.19        311.45        31.48 o                         
  15   1   9        377.26        386.51        15.58 o                         
  17   1   9         77.08         91.30        12.61 o                         
  19   1   9         19.05         35.66        15.22 o                         
  21   1   9         14.33        -15.78        15.78 o                         
  23   1   9         10.41         34.99        17.01 o                         
 -24   2   9        112.05        164.34        29.72 o                         
 -22   2   9         13.96          9.04        19.51 o                         
 -20   2   9         80.11        114.64        17.56 o                         
 -18   2   9       1401.27       1546.72        33.40 o                         
 -16   2   9        601.92        665.55        23.78 o                         
 -14   2   9        513.24        466.81        25.38 o                         
 -12   2   9        403.47        414.93        13.06 o                         
 -10   2   9         62.54         63.41         6.85 o                         
  -8   2   9          3.56          8.66         9.24 o                         
  -6   2   9       2391.99       2560.71        18.25 o                         
  -4   2   9        644.77        640.44        12.64 o                         
  -2   2   9        779.74        721.25         9.54 o                         
   0   2   9          4.00          2.91         5.16 o                         
   2   2   9          1.92          7.59         6.52 o                         
   4   2   9       9381.61       9957.65        34.71 o                         
   6   2   9       1002.44       1055.44        15.24 o                         
   8   2   9        214.31        166.57         8.66 o                         
  10   2   9        510.09        488.46        18.13 o                         
  12   2   9       1367.82       1356.64        31.09 o                         
  14   2   9       2696.98       2744.55        50.20 o                         
  16   2   9        193.61        173.09        17.79 o                         
  18   2   9         78.63         45.00        16.64 o                         
  20   2   9         44.21         41.70        24.34 o                         
  22   2   9         18.25         43.91        33.38 o                         
 -21   3   9         17.42         16.58        20.77 o                         
 -19   3   9          1.75        -12.35        14.68 o                         
 -17   3   9         59.71         48.10        14.59 o                         
 -15   3   9         15.46         19.53        13.38 o                         
 -13   3   9        429.21        464.98        34.71 o                         
 -11   3   9         34.96         27.52         8.78 o                         
  -9   3   9       1170.28       1154.66        17.87 o                         
  -7   3   9        282.90        237.45        20.84 o                         
  -5   3   9       1003.52        938.42        10.66 o                         
  -3   3   9       7257.73       7245.97        27.62 o                         
  -1   3   9        666.51        542.09         7.27 o                         
   1   3   9       6431.22       6765.50        84.19 o                         
   3   3   9        547.60        498.66        12.58 o                         
   5   3   9        134.02        138.20         7.52 o                         
   7   3   9       1671.22       1750.80        25.56 o                         
   9   3   9        173.80        153.11        12.55 o                         
  11   3   9         23.70          6.30        13.10 o                         
  13   3   9       2181.82       2245.22       108.33 o                         
  15   3   9        128.70        111.87        15.76 o                         
  17   3   9        975.92        906.84        41.70 o                         
  19   3   9          0.37         27.64        25.52 o                         
  21   3   9         50.84         63.38        18.84 o                         
 -20   4   9          4.48         -3.18        23.67 o                         
 -18   4   9        168.60        149.38        26.85 o                         
 -16   4   9        115.12        114.30        24.45 o                         
 -14   4   9        236.09        319.32        26.15 o                         
 -12   4   9        201.87        198.87        12.84 o                         
 -10   4   9         17.70         17.77         9.84 o                         
  -8   4   9          3.00         10.69         6.81 o                         
  -6   4   9       3675.05       3723.64        28.24 o                         
  -4   4   9         81.17         75.36         7.72 o                         
  -2   4   9       2526.73       2578.24        42.22 o                         
   0   4   9       1630.76       1610.23        24.68 o                         
   2   4   9        169.44        173.68        12.27 o                         
   4   4   9       1999.75       2023.34        41.94 o                         
   6   4   9       1123.42       1159.48        19.54 o                         
   8   4   9        981.32       1036.28        19.07 o                         
  10   4   9       4817.61       5126.69        52.57 o                         
  12   4   9         41.47         74.59        16.37 o                         
  14   4   9         13.09         32.75        21.07 o                         
  16   4   9         19.52         25.05        16.49 o                         
  18   4   9          2.77        -35.88        35.88 o                         
  20   4   9         47.94        -14.69        27.97 o                         
  22   4   9         50.71        125.12        33.12 o                         
 -19   5   9          0.97         23.57        24.13 o                         
 -17   5   9         35.74         47.49        19.10 o                         
 -15   5   9        222.06        192.46        23.28 o                         
 -13   5   9        145.30        117.52        14.27 o                         
 -11   5   9         39.41         24.53         9.41 o                         
  -9   5   9        131.08        138.67        10.56 o                         
  -7   5   9          3.09          1.78         8.68 o                         
  -5   5   9       2466.09       2449.08        23.53 o                         
  -3   5   9        569.16        543.04        14.95 o                         
  -1   5   9         40.06         28.54         9.79 o                         
   1   5   9        285.79        277.18        12.58 o                         
   3   5   9        607.07        633.86        19.19 o                         
   5   5   9        167.91        148.28        14.96 o                         
   7   5   9       1069.01       1063.61        38.54 o                         
   9   5   9       1391.83       1527.27        40.45 o                         
  11   5   9        497.81        561.90        23.09 o                         
  13   5   9       1172.47       1282.81        48.24 o                         
  15   5   9         79.86         68.34        26.99 o                         
  17   5   9         46.89         11.85        25.87 o                         
  19   5   9          0.03         40.79        27.67 o                         
 -18   6   9         29.89         37.23        22.71 o                         
 -16   6   9         66.00         66.15        22.43 o                         
 -14   6   9          5.05          0.36        28.66 o                         
 -12   6   9          0.96          3.93        14.42 o                         
 -10   6   9         16.20         14.53        12.02 o                         
  -8   6   9          1.23         -5.52        10.82 o                         
  -6   6   9        413.40        404.80        16.34 o                         
  -4   6   9         53.13         34.64        25.30 o                         
  -2   6   9       3773.15       3733.05       150.07 o                         
   0   6   9        223.26        182.45        19.02 o                         
   2   6   9         32.67         19.89        15.78 o                         
   4   6   9          5.07        -15.20        16.27 o                         
   6   6   9         56.50         45.06        12.32 o                         
   8   6   9          5.62        -11.00        15.13 o                         
  10   6   9          4.38         19.64        30.08 o                         
  12   6   9         64.26         84.06        37.30 o                         
  14   6   9         21.30         -1.97        57.85 o                         
  16   6   9        164.94        185.96        22.07 o                         
 -15   7   9          2.78         38.13        17.81 o                         
 -13   7   9         18.43         46.09        37.74 o                         
 -11   7   9         14.50         26.25        29.27 o                         
  -9   7   9         17.08         12.08        13.89 o                         
  -7   7   9          3.50          4.95        11.57 o                         
  -5   7   9         32.15         -5.11        25.20 o                         
  -3   7   9         96.65        154.62        19.59 o                         
  -1   7   9        335.88        378.17        24.89 o                         
   1   7   9         18.65          2.50        16.15 o                         
   3   7   9         12.67         16.13        15.90 o                         
   5   7   9          0.09        -37.57        39.34 o                         
   7   7   9         47.66         48.40        22.96 o                         
   9   7   9         13.38        -18.61        28.22 o                         
  11   7   9         23.83         49.21        31.90 o                         
  13   7   9        113.97        117.04        21.45 o                         
 -10   8   9         97.40        103.91        19.07 o                         
  -6   8   9         25.88         12.03        28.18 o                         
  -4   8   9         40.36          9.40        28.34 o                         
  -2   8   9        126.70         97.58        19.35 o                         
   0   8   9         19.04         44.69        16.60 o                         
   2   8   9          0.69         -5.10        21.64 o                         
   4   8   9         16.28         19.09        22.76 o                         
   8   8   9          0.05          1.38        26.89 o                         
  10   8   9         13.29         46.50        25.31 o                         
  -1   9   9         57.57         43.42        19.67 o                         
   1   9   9          0.01         25.20        40.17 o                         
 -24   0  10          0.87        -18.76        23.50 o                         
 -22   0  10        320.75        371.13        29.91 o                         
 -20   0  10        640.47        815.67        40.07 o                         
 -18   0  10        870.13        856.23        36.78 o                         
 -16   0  10       6222.15       6115.56        80.11 o                         
 -14   0  10       1071.30        994.17        34.76 o                         
 -12   0  10       3568.44       3793.10        55.31 o                         
 -10   0  10        242.61        252.22        10.02 o                         
  -8   0  10        956.61       1187.67        29.12 o                         
  -6   0  10      35399.33      35805.26       132.21 o                         
  -4   0  10        943.93        981.60        41.34 o                         
  -2   0  10       1881.54       1934.94        18.56 o                         
   0   0  10      13136.00      13403.80        48.91 o                         
   2   0  10       1799.63       1673.17        46.92 o                         
   4   0  10         24.04         10.01         6.85 o                         
   6   0  10      15444.10      16322.58        87.18 o                         
   8   0  10       3047.00       3062.05        65.49 o                         
  10   0  10        408.28        457.29        15.29 o                         
  12   0  10        139.17        156.55        20.90 o                         
  14   0  10       2201.67       2068.20        50.02 o                         
  16   0  10         23.87        -11.49        22.73 o                         
  18   0  10         45.35         29.83        16.68 o                         
  20   0  10          6.99         13.83        15.88 o                         
  22   0  10         41.14         57.50        24.68 o                         
 -23   1  10          0.00        -15.93        16.41 o                         
 -21   1  10         95.89        103.07        18.40 o                         
 -19   1  10        196.33        187.27        18.31 o                         
 -17   1  10        278.41        262.19        19.96 o                         
 -15   1  10        339.72        402.36        72.46 o                         
 -13   1  10        159.66        138.34        14.49 o                         
 -11   1  10       3617.53       3468.71        57.32 o                         
  -9   1  10       4656.36       4926.82        36.04 o                         
  -7   1  10       3418.94       3605.73        18.09 o                         
  -5   1  10       1608.38       1609.81        13.28 o                         
  -3   1  10        939.89        939.12        22.07 o                         
  -1   1  10       1279.10       1245.78        13.09 o                         
   1   1  10       2369.07       2302.39        17.71 o                         
   3   1  10        136.38        128.27         6.53 o                         
   5   1  10       9146.04       9677.44       180.39 o                         
   7   1  10         90.57         64.45         6.77 o                         
   9   1  10          4.21         -7.97         9.40 o                         
  11   1  10       2653.34       2539.38        48.12 o                         
  13   1  10         60.14         56.23        14.41 o                         
  15   1  10         18.09          1.42        14.98 o                         
  17   1  10         77.20         70.30        17.39 o                         
  19   1  10        624.35        509.71        24.37 o                         
  21   1  10         37.45         37.41        15.30 o                         
  23   1  10         32.17         12.69        27.16 o                         
 -24   2  10          3.23        -21.69        21.69 o                         
 -22   2  10         19.86         26.94        17.28 o                         
 -20   2  10          3.47         13.38        15.79 o                         
 -18   2  10        157.19        172.88        18.94 o                         
 -16   2  10       1806.22       1853.86        61.76 o                         
 -14   2  10        149.04        163.32        15.15 o                         
 -12   2  10        342.85        368.05        12.75 o                         
 -10   2  10         55.89         56.12         8.83 o                         
  -8   2  10       1890.05       2059.68        25.89 o                         
  -6   2  10        681.26        771.10        20.20 o                         
  -4   2  10        442.21        425.23         9.41 o                         
  -2   2  10       2691.27       2759.91        40.19 o                         
   0   2  10       1009.21       1001.62        14.18 o                         
   2   2  10       1645.66       1597.77        21.84 o                         
   4   2  10       4511.70       4987.80        70.83 o                         
   6   2  10       2292.06       2378.82        42.98 o                         
   8   2  10         61.86         60.94        10.47 o                         
  10   2  10        678.36        718.96        20.59 o                         
  12   2  10          2.36          7.55        14.94 o                         
  14   2  10         87.44         46.06        19.06 o                         
  16   2  10          5.85         -5.51        15.41 o                         
  18   2  10         21.55         24.68        27.76 o                         
  20   2  10          6.41        -16.19        27.20 o                         
  22   2  10          0.00         14.78        29.54 o                         
 -21   3  10        213.24        182.49        18.93 o                         
 -19   3  10         63.20         94.03        18.44 o                         
 -17   3  10         80.12         89.54        16.27 o                         
 -15   3  10          4.81        -21.94        22.07 o                         
 -13   3  10          0.01         -6.72        12.63 o                         
 -11   3  10        130.22        106.86         9.33 o                         
  -9   3  10        128.35        111.32        10.00 o                         
  -7   3  10        334.83        333.56        11.62 o                         
  -5   3  10       3490.83       3368.15        20.34 o                         
  -3   3  10        145.80        219.30         9.63 o                         
  -1   3  10       1867.37       1867.40        72.85 o                         
   1   3  10          2.21          8.82         6.35 o                         
   3   3  10        685.64        819.25        12.15 o                         
   5   3  10          0.25          1.16         5.92 o                         
   7   3  10        685.17        738.04        18.78 o                         
   9   3  10       1026.37       1020.44        55.07 o                         
  11   3  10          1.81         10.77        23.55 o                         
  13   3  10        390.43        384.08        21.37 o                         
  15   3  10          7.68         -6.29        19.69 o                         
  17   3  10        306.36        306.49        34.09 o                         
  19   3  10         62.23         40.21        25.49 o                         
  21   3  10        107.25        169.01        31.62 o                         
 -20   4  10         41.77         87.83        24.62 o                         
 -18   4  10        391.14        424.89        32.46 o                         
 -16   4  10         99.39         98.69        22.99 o                         
 -14   4  10         30.84         43.59        20.48 o                         
 -12   4  10         19.19         17.23        10.79 o                         
 -10   4  10        980.56        895.28        30.75 o                         
  -8   4  10        136.56        131.44         7.93 o                         
  -6   4  10        130.60        144.09         8.75 o                         
  -4   4  10        899.18        914.30        19.79 o                         
  -2   4  10        177.00        187.96        18.32 o                         
   0   4  10        339.59        323.51        14.83 o                         
   2   4  10        786.33        821.84        19.58 o                         
   4   4  10       1095.08       1107.65        29.97 o                         
   6   4  10         33.46         37.07        10.74 o                         
   8   4  10       2127.64       2243.56        48.59 o                         
  10   4  10        211.63        220.94        25.59 o                         
  12   4  10        149.82        118.58        19.46 o                         
  14   4  10         31.03         48.54        22.40 o                         
  16   4  10         92.64        138.42        36.81 o                         
  18   4  10         59.94         76.45        49.17 o                         
  20   4  10          0.81         97.12        24.74 o                         
 -17   5  10          4.00         42.87        20.94 o                         
 -15   5  10        339.76        304.12        26.26 o                         
 -13   5  10         40.73         40.98        12.85 o                         
 -11   5  10          0.34          2.99         9.35 o                         
  -9   5  10        145.44        154.43        10.89 o                         
  -7   5  10         30.52         35.54         9.11 o                         
  -5   5  10         25.55         39.11         9.03 o                         
  -3   5  10        112.47        110.44        11.04 o                         
  -1   5  10         77.27         78.59        14.59 o                         
   1   5  10         19.80         30.72        11.51 o                         
   3   5  10          0.19          0.00        17.02 o                         
   5   5  10        303.39        352.02        18.26 o                         
   7   5  10        169.26        207.11        13.68 o                         
   9   5  10         20.02         51.93        12.32 o                         
  11   5  10        645.24        692.42        19.80 o                         
  13   5  10        761.69        838.21        26.83 o                         
  15   5  10        186.47        294.70        32.20 o                         
  17   5  10         14.35        -23.26        23.26 o                         
  19   5  10         10.77        -31.30        31.30 o                         
 -18   6  10          4.26         55.30        28.70 o                         
 -16   6  10        121.00        176.49        28.38 o                         
 -14   6  10          0.73         22.20        11.66 o                         
 -12   6  10          3.10         10.41        10.41 o                         
 -10   6  10          9.21          0.86        12.41 o                         
  -8   6  10         11.68          8.03        11.80 o                         
  -6   6  10         79.52         77.47        14.98 o                         
  -4   6  10        109.16        127.09        16.40 o                         
  -2   6  10        727.31        663.07        25.22 o                         
   0   6  10        671.44        704.15        24.97 o                         
   2   6  10          0.16        -16.09        16.09 o                         
   4   6  10         17.50         27.06        15.23 o                         
   6   6  10         38.78         44.05        15.16 o                         
   8   6  10          0.07        -27.51        39.07 o                         
  10   6  10         45.71         39.47        15.48 o                         
  12   6  10         11.37         31.19        16.79 o                         
  14   6  10          3.28        -18.42        18.42 o                         
  16   6  10         97.90         55.84        69.40 o                         
 -15   7  10         17.29         -7.99        33.89 o                         
 -13   7  10          8.87        -30.16        30.16 o                         
 -11   7  10         81.40         62.76        16.14 o                         
  -9   7  10          3.55          3.40        12.53 o                         
  -7   7  10          1.24         13.92        18.91 o                         
  -5   7  10          0.98         -1.87        23.49 o                         
  -3   7  10        241.38        176.83        19.34 o                         
  -1   7  10         31.89         41.52        16.81 o                         
   1   7  10        118.43        140.50        32.31 o                         
   3   7  10         15.25        -22.09        42.25 o                         
   5   7  10         68.01         60.49        15.95 o                         
   7   7  10         95.73         78.49        27.58 o                         
   9   7  10         31.37          2.02        21.96 o                         
  11   7  10         54.17         47.54        38.72 o                         
  13   7  10         71.95         75.81        16.97 o                         
 -10   8  10         45.11         42.83        22.25 o                         
  -8   8  10          8.06         31.54        26.18 o                         
  -6   8  10          0.14        -15.38        25.67 o                         
  -4   8  10        174.34        216.45        31.28 o                         
  -2   8  10        215.09        147.28        21.53 o                         
   0   8  10         50.85         69.66        49.82 o                         
   2   8  10         27.91        -17.90        17.90 o                         
   6   8  10         11.53          8.35        26.86 o                         
   8   8  10         13.20         32.01        30.43 o                         
  -1   9  10         31.40        147.10        31.66 o                         
   1   9  10          0.41        -21.26        21.26 o                         
 -23   1  11         17.70         -0.28        18.97 o                         
 -21   1  11          8.05          4.19        15.43 o                         
 -19   1  11          8.46         14.05        15.83 o                         
 -17   1  11        226.21        192.05        18.12 o                         
 -15   1  11         43.13         18.53        16.10 o                         
 -13   1  11        731.82        692.69        21.92 o                         
 -11   1  11        128.63        110.18         9.62 o                         
  -9   1  11        320.61        339.58         8.83 o                         
  -7   1  11       1030.59       1063.71        12.00 o                         
  -5   1  11       2948.41       3179.57        20.06 o                         
  -3   1  11         55.14         90.84         5.91 o                         
  -1   1  11       6681.56       6962.12        30.29 o                         
   1   1  11       3211.40       3343.57        54.13 o                         
   3   1  11        669.92        733.19        21.57 o                         
   5   1  11       6876.73       6946.67        59.31 o                         
   7   1  11        544.27        502.02        15.78 o                         
   9   1  11        905.07        911.15        26.29 o                         
  11   1  11        209.27        153.52        14.61 o                         
  13   1  11         67.17         50.40        16.00 o                         
  15   1  11        114.93         92.44        16.70 o                         
  17   1  11          5.64          3.46        19.19 o                         
  19   1  11         45.60         59.30        24.09 o                         
  21   1  11          0.58         -7.64        13.51 o                         
  23   1  11         53.04          6.43        28.00 o                         
 -24   2  11         74.90         34.41        28.55 o                         
 -22   2  11          3.31         -5.74        15.94 o                         
 -20   2  11          1.95          1.88        33.23 o                         
 -18   2  11        158.94        131.26        17.29 o                         
 -16   2  11        895.66        917.47        56.30 o                         
 -14   2  11        122.56        108.89        14.80 o                         
 -12   2  11         35.16         39.01         9.85 o                         
 -10   2  11        254.52        246.13        13.72 o                         
  -8   2  11        536.13        572.47        16.72 o                         
  -6   2  11        176.81        163.03         7.86 o                         
  -4   2  11       1153.31       1117.47        10.73 o                         
  -2   2  11       7271.04       7128.62        88.41 o                         
   0   2  11       2039.43       2186.79        21.21 o                         
   2   2  11       3112.31       3308.86        22.70 o                         
   4   2  11          0.68          3.59         4.33 o                         
   6   2  11       3945.65       3772.42        79.91 o                         
   8   2  11        245.07        234.71        14.16 o                         
  10   2  11       1585.30       1578.04        44.51 o                         
  12   2  11        830.82        837.89        25.10 o                         
  14   2  11          9.85          4.07        16.10 o                         
  16   2  11         36.20         44.79        16.51 o                         
  18   2  11        264.65        276.11        20.58 o                         
  20   2  11         33.01         20.21        49.48 o                         
  22   2  11         21.93         -6.89        16.93 o                         
 -21   3  11         33.40         57.42        26.17 o                         
 -19   3  11        399.97        416.20        29.55 o                         
 -17   3  11        242.09        227.03        26.13 o                         
 -15   3  11          3.54          5.52        17.72 o                         
 -13   3  11         40.40         30.19        12.72 o                         
 -11   3  11        460.21        382.33        16.46 o                         
  -9   3  11        153.70        193.75        13.53 o                         
  -7   3  11        100.55        110.31         9.47 o                         
  -5   3  11       2238.34       2319.14        17.59 o                         
  -3   3  11        567.70        592.89        10.90 o                         
  -1   3  11       4752.56       4806.92        53.55 o                         
   1   3  11          6.66         12.06         6.43 o                         
   3   3  11        433.49        534.18        27.89 o                         
   5   3  11        213.62        234.68         9.00 o                         
   7   3  11         81.03         75.36         8.38 o                         
   9   3  11        846.67        881.51        22.63 o                         
  11   3  11       3462.32       3535.92        48.92 o                         
  13   3  11       2068.21       2137.20        38.29 o                         
  15   3  11         12.57         -2.55        17.08 o                         
  17   3  11          0.14        -41.18        49.44 o                         
  19   3  11         93.21         20.88        22.12 o                         
  21   3  11          0.48         -7.31        28.23 o                         
 -20   4  11         54.70         72.90        25.86 o                         
 -18   4  11         98.56        144.83        26.73 o                         
 -16   4  11        379.03        383.03        29.55 o                         
 -14   4  11          4.28         -5.77        14.23 o                         
 -12   4  11        272.50        265.22        13.90 o                         
 -10   4  11        451.20        409.35        15.35 o                         
  -8   4  11        991.04        968.58        15.14 o                         
  -6   4  11        191.53        165.54         8.94 o                         
  -4   4  11         36.00         35.93         7.84 o                         
  -2   4  11          0.10          2.08         9.46 o                         
   0   4  11          3.10         -2.24        10.42 o                         
   2   4  11         13.95          9.85        10.96 o                         
   4   4  11        860.73        794.59        17.97 o                         
   6   4  11       1960.32       1883.21        27.35 o                         
   8   4  11         68.23         84.67        12.77 o                         
  10   4  11        569.80        593.61        41.92 o                         
  12   4  11          0.03          9.54        19.61 o                         
  14   4  11        125.78        110.57        19.00 o                         
  16   4  11        260.42        298.28        41.86 o                         
  18   4  11          0.06         26.24        17.48 o                         
  20   4  11          0.43         -0.46        28.19 o                         
 -19   5  11          3.53         31.21        24.89 o                         
 -17   5  11          1.11        -20.80        20.80 o                         
 -15   5  11         34.57         31.44        18.25 o                         
 -13   5  11        127.23         93.63        15.51 o                         
 -11   5  11         47.93         21.06         9.15 o                         
  -9   5  11        268.16        268.49        13.99 o                         
  -7   5  11        461.11        410.50        15.70 o                         
  -5   5  11        596.51        623.50        30.04 o                         
  -3   5  11          0.44         -4.60         9.88 o                         
  -1   5  11        171.91        182.19        12.23 o                         
   1   5  11         28.94         31.82        11.78 o                         
   3   5  11         28.53         38.85        12.37 o                         
   5   5  11        695.04        705.61        47.24 o                         
   7   5  11        189.87        185.63        13.44 o                         
   9   5  11        765.43        763.79        27.32 o                         
  11   5  11        502.95        473.63        18.28 o                         
  13   5  11          7.70         17.51        20.74 o                         
  15   5  11         73.97        111.29        18.02 o                         
  17   5  11         34.35        118.87        28.39 o                         
  19   5  11         44.96        -31.24        31.24 o                         
 -18   6  11         54.77        157.24        25.43 o                         
 -16   6  11         64.49         75.84        15.58 o                         
 -14   6  11         22.00         32.04        18.34 o                         
 -12   6  11        111.15         91.99        11.37 o                         
 -10   6  11          0.86          0.89         9.78 o                         
  -8   6  11          0.19          0.57        17.80 o                         
  -6   6  11        733.50        740.99        23.84 o                         
  -4   6  11        137.07        117.58        24.94 o                         
  -2   6  11        225.85        173.51        24.86 o                         
   0   6  11         15.71         15.43        16.04 o                         
   2   6  11         22.94         28.27        24.23 o                         
   4   6  11        263.24        222.20        18.83 o                         
   6   6  11          3.60         -0.92        14.26 o                         
   8   6  11        122.72        107.31        16.49 o                         
  10   6  11         56.13         75.48        27.19 o                         
  12   6  11          4.17         20.79        14.70 o                         
  14   6  11          3.54         14.91        21.38 o                         
  16   6  11         57.19         72.35        20.53 o                         
 -15   7  11         17.94          7.41        24.91 o                         
 -13   7  11          3.70         83.66        56.65 o                         
 -11   7  11         14.99         74.62        54.02 o                         
  -9   7  11         15.30          1.63        15.52 o                         
  -7   7  11          7.12         -4.81        22.96 o                         
  -5   7  11        454.99        456.14        36.82 o                         
  -3   7  11        248.69        296.54        33.25 o                         
  -1   7  11         15.12        -17.53        17.53 o                         
   1   7  11          4.45         16.59        15.84 o                         
   3   7  11         35.86        -12.82        43.76 o                         
   5   7  11         68.16        108.77        20.09 o                         
   7   7  11        138.21        114.08        27.27 o                         
   9   7  11          5.40        -22.38        31.39 o                         
  11   7  11          4.14         69.58        20.86 o                         
  13   7  11         60.14         16.50        24.06 o                         
 -10   8  11          1.70        -14.57        21.20 o                         
  -8   8  11         17.18         18.82        29.00 o                         
  -6   8  11         10.07         31.63        27.50 o                         
  -4   8  11         81.26         64.04        30.60 o                         
  -2   8  11        516.28        498.49        37.64 o                         
   0   8  11        290.10        233.21        31.71 o                         
   2   8  11          0.62         16.79        32.13 o                         
   4   8  11          0.01         25.32        29.33 o                         
   6   8  11         35.55         29.53        30.51 o                         
   1   9  11          0.45        -30.69        56.55 o                         
 -22   0  12        297.65        302.92        34.51 o                         
 -20   0  12         77.98        145.12        26.50 o                         
 -18   0  12          4.20         -4.73        22.79 o                         
 -16   0  12        526.36        458.83        31.46 o                         
 -14   0  12        767.35        716.18        32.19 o                         
 -12   0  12       1472.79       1588.85        39.74 o                         
 -10   0  12       2179.65       2356.51        43.89 o                         
  -8   0  12       7647.84       8692.27        74.65 o                         
  -6   0  12       2181.32       2368.64        36.18 o                         
  -4   0  12       7645.89       7912.92        39.77 o                         
  -2   0  12       8628.83       8222.09        41.20 o                         
   0   0  12       1149.67       1121.65        17.54 o                         
   2   0  12       5996.94       6676.65       107.64 o                         
   4   0  12       2015.45       2161.80        48.22 o                         
   6   0  12        173.97        264.55        11.21 o                         
   8   0  12       2543.86       2573.33        45.71 o                         
  10   0  12       1102.16       1063.39        34.40 o                         
  12   0  12          2.13        -22.13        22.13 o                         
  14   0  12       2275.35       2192.98        52.75 o                         
  16   0  12         26.74         28.29        22.04 o                         
  18   0  12        438.55        459.48        31.56 o                         
  20   0  12          0.34        -28.63        42.71 o                         
  22   0  12         46.37        -23.32        23.32 o                         
 -23   1  12          7.65         27.42        17.03 o                         
 -21   1  12          0.54          7.88        21.55 o                         
 -19   1  12        410.22        394.86        27.33 o                         
 -17   1  12          9.22         13.22        15.62 o                         
 -15   1  12         16.13          9.30        14.18 o                         
 -13   1  12        402.22        371.89        17.18 o                         
 -11   1  12       1282.47       1276.44        18.91 o                         
  -9   1  12        114.61         83.48         6.23 o                         
  -7   1  12       3215.03       3338.36        17.24 o                         
  -5   1  12       3231.92       3109.83        16.65 o                         
  -3   1  12       4049.56       4539.32        54.71 o                         
  -1   1  12        212.89        231.22        20.24 o                         
   1   1  12      13426.12      13773.88       168.42 o                         
   3   1  12       9085.59       9716.60        28.76 o                         
   5   1  12         24.83         19.83         6.90 o                         
   7   1  12         29.02         48.99        10.40 o                         
   9   1  12        475.71        442.77        17.62 o                         
  11   1  12       1040.64        903.33        25.15 o                         
  13   1  12       1691.91       1557.26        78.23 o                         
  15   1  12         17.18          5.30        15.12 o                         
  17   1  12         11.77         13.87        16.11 o                         
  19   1  12          1.00         17.43        17.73 o                         
  21   1  12        105.87         88.94        13.48 o                         
  23   1  12         19.95         13.42        29.21 o                         
 -24   2  12          7.67         30.53        23.22 o                         
 -22   2  12         53.09         74.97        15.19 o                         
 -20   2  12         15.77         14.01        27.33 o                         
 -18   2  12        357.21        349.93        20.43 o                         
 -16   2  12        852.97        877.85        25.76 o                         
 -14   2  12         54.40         32.22        15.36 o                         
 -12   2  12        650.40        640.20        16.24 o                         
 -10   2  12        709.38        670.84        25.25 o                         
  -8   2  12       2300.93       2319.84        23.71 o                         
  -6   2  12          7.36         20.49         6.76 o                         
  -4   2  12          0.95         17.85         4.55 o                         
  -2   2  12       3440.50       3867.95        56.20 o                         
   0   2  12       1957.09       2188.43        20.01 o                         
   2   2  12       3153.91       3445.01        19.22 o                         
   4   2  12        827.48        947.62        13.62 o                         
   6   2  12       1470.60       1488.31        62.56 o                         
   8   2  12        397.80        397.30        16.61 o                         
  10   2  12        637.58        678.53        21.12 o                         
  12   2  12          0.13         11.02        15.16 o                         
  14   2  12        759.08        635.24        25.66 o                         
  16   2  12        209.47        185.42        18.99 o                         
  18   2  12         48.22         15.76        28.64 o                         
  20   2  12        128.06        163.21        18.51 o                         
  22   2  12         52.24         45.16        22.75 o                         
 -21   3  12        133.07        190.51        29.64 o                         
 -19   3  12         26.45         52.38        16.74 o                         
 -17   3  12        240.29        212.77        27.46 o                         
 -15   3  12         19.33         28.82        14.28 o                         
 -13   3  12          0.00         16.67        13.89 o                         
 -11   3  12          0.77         16.26        11.68 o                         
  -9   3  12       2812.66       2727.96        60.98 o                         
  -7   3  12        498.33        559.04        14.03 o                         
  -5   3  12          2.23          8.32         5.67 o                         
  -3   3  12         61.94         81.07        11.02 o                         
  -1   3  12        735.13        775.63        25.79 o                         
   1   3  12        224.96        229.64        18.09 o                         
   3   3  12        208.36        178.46         8.33 o                         
   5   3  12        101.23        114.07         9.03 o                         
   7   3  12       1241.78       1298.44        18.32 o                         
   9   3  12         86.45         84.35        13.94 o                         
  11   3  12       3022.07       3095.59        57.64 o                         
  13   3  12        759.76        792.57        27.05 o                         
  15   3  12        421.57        466.63        23.67 o                         
  17   3  12        230.79        235.76        19.48 o                         
  19   3  12          0.00         32.84        27.38 o                         
  21   3  12         73.07         90.29        26.19 o                         
 -20   4  12          0.48        -23.34        23.34 o                         
 -18   4  12        302.89        299.21        27.89 o                         
 -16   4  12        405.56        419.56        32.05 o                         
 -14   4  12        249.66        208.02        30.61 o                         
 -12   4  12        303.12        330.28        19.07 o                         
 -10   4  12         98.38        116.19        17.12 o                         
  -8   4  12        214.50        185.13        10.37 o                         
  -6   4  12        201.59        194.23        11.36 o                         
  -4   4  12        723.41        752.63        14.77 o                         
  -2   4  12        144.45        149.66        17.03 o                         
   0   4  12        185.45        165.71        13.68 o                         
   2   4  12        754.00        739.74        26.48 o                         
   4   4  12        595.33        549.31        16.24 o                         
   6   4  12         40.79         52.69        11.21 o                         
   8   4  12        302.91        301.29        18.32 o                         
  10   4  12          2.68          0.69        12.88 o                         
  12   4  12         64.57        105.60        23.48 o                         
  14   4  12        743.09        732.48        40.44 o                         
  16   4  12         36.94         22.08        17.20 o                         
  18   4  12        101.24         78.86        16.72 o                         
  20   4  12          9.16         42.20        21.47 o                         
 -19   5  12         27.74         -5.62        25.09 o                         
 -17   5  12         10.32         34.66        17.91 o                         
 -15   5  12         92.60         95.83        21.43 o                         
 -13   5  12        104.78        102.43        13.32 o                         
 -11   5  12         37.69         18.89        11.27 o                         
  -9   5  12        172.30        112.60        12.43 o                         
  -7   5  12         56.52         93.50        11.67 o                         
  -5   5  12        992.29        924.39        18.66 o                         
  -3   5  12        110.24        112.15        11.32 o                         
  -1   5  12         73.24         66.08        12.35 o                         
   1   5  12          0.00          0.45        11.83 o                         
   3   5  12          0.34         -1.57        12.54 o                         
   5   5  12        302.01        323.36        13.95 o                         
   7   5  12        838.55        848.35        19.79 o                         
   9   5  12        213.74        171.43        14.29 o                         
  11   5  12          7.97          5.68        11.58 o                         
  13   5  12        592.93        641.22        20.77 o                         
  15   5  12          0.97         29.38        16.66 o                         
  17   5  12        181.44        209.18        32.09 o                         
  19   5  12          5.23         86.02        30.45 o                         
 -18   6  12         23.03         23.72        47.31 o                         
 -16   6  12          1.31         32.99        16.47 o                         
 -14   6  12         71.60         73.50        15.10 o                         
 -12   6  12         72.23         57.77        13.07 o                         
 -10   6  12          0.46          7.57        10.64 o                         
  -8   6  12         25.70         21.72        10.47 o                         
  -6   6  12        103.23        116.90        12.81 o                         
  -4   6  12        630.47        674.57        38.91 o                         
  -2   6  12        135.75        139.50        17.45 o                         
   0   6  12        356.76        288.36        41.86 o                         
   2   6  12        197.42        241.06        20.23 o                         
   4   6  12         36.37         17.82        25.01 o                         
   6   6  12        592.73        591.19        36.55 o                         
   8   6  12        293.66        246.29        21.16 o                         
  10   6  12         37.92         10.85        16.01 o                         
  12   6  12         40.96         41.67        16.32 o                         
  14   6  12          6.13         12.05        19.13 o                         
  16   6  12          2.15         49.41        32.79 o                         
 -15   7  12         44.56         39.68        22.98 o                         
 -13   7  12         79.96         90.63        22.47 o                         
 -11   7  12          1.89          8.98        24.23 o                         
  -9   7  12          0.84         -5.47        14.63 o                         
  -7   7  12          0.28         50.20        26.86 o                         
  -5   7  12         45.68         60.88        25.92 o                         
  -3   7  12         90.31        124.93        27.44 o                         
  -1   7  12        171.54        169.24        29.40 o                         
   1   7  12          0.74        -37.59        43.75 o                         
   3   7  12          5.44         35.85        15.72 o                         
   5   7  12          5.37        -15.50        15.50 o                         
   7   7  12         14.54        -10.41        24.10 o                         
   9   7  12          0.60         25.93        15.50 o                         
  11   7  12          0.13         20.28        17.55 o                         
  13   7  12          2.46        -23.30        23.30 o                         
 -10   8  12         11.73         -1.57        21.32 o                         
  -8   8  12          4.71         -3.37        23.69 o                         
  -6   8  12         22.75         88.89        26.95 o                         
  -4   8  12         79.68         95.40        31.77 o                         
  -2   8  12         30.84         73.49        25.80 o                         
   0   8  12         12.52         52.70        19.23 o                         
   2   8  12         38.64          8.57        27.74 o                         
   4   8  12          2.39         -4.39        19.24 o                         
 -23   1  13          2.44         28.41        16.58 o                         
 -21   1  13         11.48         15.89        17.52 o                         
 -19   1  13         37.18         23.71        28.47 o                         
 -17   1  13          5.59         -0.91        21.89 o                         
 -15   1  13         22.38         -0.41        13.86 o                         
 -13   1  13         67.50         79.44        13.91 o                         
 -11   1  13         72.24         37.48         9.06 o                         
  -9   1  13       3634.57       3774.12        52.56 o                         
  -7   1  13       1828.01       1775.79        14.06 o                         
  -5   1  13       1417.19       1588.93        14.08 o                         
  -3   1  13         26.55         20.43         6.01 o                         
  -1   1  13        114.38        107.61         6.86 o                         
   1   1  13        506.73        552.35        33.58 o                         
   3   1  13        599.82        634.86        18.26 o                         
   5   1  13         60.98         60.97         9.75 o                         
   7   1  13       1592.20       1738.47        26.97 o                         
   9   1  13        371.58        348.49        16.62 o                         
  11   1  13       4347.30       4379.39        73.87 o                         
  13   1  13        722.18        735.08        26.16 o                         
  15   1  13         27.22         47.04        14.86 o                         
  17   1  13         90.65         78.80        17.18 o                         
  19   1  13        239.24        245.15        21.49 o                         
  21   1  13         10.37        -10.86        16.95 o                         
  23   1  13          0.52         43.56        28.46 o                         
 -22   2  13         14.54          3.34        20.31 o                         
 -20   2  13          0.73         -2.69        17.57 o                         
 -18   2  13        418.23        375.75        21.69 o                         
 -16   2  13        258.87        258.93        18.35 o                         
 -14   2  13          0.00          7.73        13.03 o                         
 -12   2  13        810.44        853.62        21.67 o                         
 -10   2  13        577.22        565.68        17.84 o                         
  -8   2  13       2532.63       2418.31        50.48 o                         
  -6   2  13       1101.79       1140.10        16.96 o                         
  -4   2  13       3519.52       3550.02        26.01 o                         
  -2   2  13       2961.69       3107.94        41.02 o                         
   0   2  13       1483.21       1322.94        15.69 o                         
   2   2  13       1425.58       1510.19        21.14 o                         
   4   2  13        952.73       1087.92        14.14 o                         
   6   2  13         14.14         18.09        10.92 o                         
   8   2  13        340.85        306.56        19.14 o                         
  10   2  13         72.33         83.47        14.46 o                         
  12   2  13        210.38        210.50        19.46 o                         
  14   2  13       1835.41       1903.11        37.79 o                         
  16   2  13         20.75         26.60        17.18 o                         
  18   2  13         20.29         -8.06        18.31 o                         
  20   2  13          0.33         28.82        33.85 o                         
 -23   3  13        130.64        175.94        30.13 o                         
 -21   3  13         63.00         69.52        19.20 o                         
 -19   3  13         16.37        -20.40        20.40 o                         
 -17   3  13         15.44          9.25        22.73 o                         
 -15   3  13         11.25         19.09        17.53 o                         
 -13   3  13        590.60        577.12        21.23 o                         
 -11   3  13        850.01        789.07        21.96 o                         
  -9   3  13         68.96         79.23        10.31 o                         
  -7   3  13         16.49         20.76         8.63 o                         
  -5   3  13       1545.43       1562.18        22.19 o                         
  -3   3  13         19.48         36.07         7.98 o                         
  -1   3  13       1683.26       1840.95        37.75 o                         
   1   3  13         47.19         58.03        17.22 o                         
   3   3  13          6.13          9.49         5.93 o                         
   5   3  13        160.48        140.35         8.28 o                         
   7   3  13          4.96         -1.46         6.80 o                         
   9   3  13        916.52        965.99        53.20 o                         
  11   3  13        306.52        300.84        36.52 o                         
  13   3  13        146.95        116.81        24.21 o                         
  15   3  13          8.52         -2.84        16.45 o                         
  17   3  13         30.10         76.30        16.01 o                         
  19   3  13        101.18         77.16        46.46 o                         
 -20   4  13          6.54         12.76        23.51 o                         
 -18   4  13        598.76        616.20        35.13 o                         
 -16   4  13        547.43        601.65        32.22 o                         
 -14   4  13        107.26         91.94        15.98 o                         
 -12   4  13          9.68         20.59        11.91 o                         
 -10   4  13        606.92        593.44        16.85 o                         
  -8   4  13         55.93         71.06         8.57 o                         
  -6   4  13          2.16          3.54         8.78 o                         
  -4   4  13        180.92        159.91         9.54 o                         
  -2   4  13        386.22        390.49        16.12 o                         
   0   4  13        211.56        190.97        14.17 o                         
   2   4  13          0.37         -2.85        15.63 o                         
   4   4  13          7.33         -2.58         8.72 o                         
   6   4  13       1423.96       1491.25        32.87 o                         
   8   4  13        764.60        739.83        20.97 o                         
  10   4  13         86.34         95.24        14.72 o                         
  12   4  13         34.93         53.99        24.50 o                         
  14   4  13         12.87         38.66        28.73 o                         
  16   4  13         84.46        128.38        26.25 o                         
  18   4  13         14.32          1.31        22.14 o                         
  20   4  13         34.51        115.33        22.37 o                         
 -19   5  13         60.77         70.13        24.58 o                         
 -17   5  13         35.80         37.14        20.55 o                         
 -15   5  13         10.64         19.49        12.00 o                         
 -13   5  13         21.08         46.78        14.36 o                         
 -11   5  13         26.92         27.32        11.49 o                         
  -9   5  13        235.17        248.99        17.17 o                         
  -7   5  13        232.35        253.54        13.60 o                         
  -5   5  13          1.17          4.43        10.10 o                         
  -3   5  13        405.85        405.06        15.11 o                         
  -1   5  13        352.88        310.77        16.09 o                         
   1   5  13        237.89        244.58        16.12 o                         
   3   5  13         99.96        115.38        15.61 o                         
   5   5  13       1182.10       1115.31        44.77 o                         
   7   5  13         37.85         39.45        11.37 o                         
   9   5  13         79.02         65.09        12.76 o                         
  11   5  13        364.18        373.66        38.47 o                         
  13   5  13        296.54        326.28        39.82 o                         
  15   5  13         20.68        -18.07        18.07 o                         
 -18   6  13         46.71        123.76        40.47 o                         
 -16   6  13          6.18          0.43        14.54 o                         
 -14   6  13          6.44         35.72        13.03 o                         
 -12   6  13         21.17         30.02        11.53 o                         
 -10   6  13          2.08          3.73        10.86 o                         
  -8   6  13         15.83         22.23        11.31 o                         
  -6   6  13        457.94        393.30        15.66 o                         
  -4   6  13         66.77         45.72        15.88 o                         
  -2   6  13        186.47        162.36        19.35 o                         
   0   6  13        115.31         84.18        17.48 o                         
   2   6  13          0.57         -8.61        23.30 o                         
   4   6  13        437.42        503.79        33.48 o                         
   6   6  13        302.91        392.69        34.93 o                         
   8   6  13        126.23         95.53        15.65 o                         
  10   6  13        125.05        112.52        17.95 o                         
  12   6  13         75.50         68.72        16.67 o                         
  14   6  13         27.01        -22.47        25.80 o                         
 -15   7  13          5.09         32.45        23.41 o                         
 -13   7  13          1.51         13.19        23.25 o                         
 -11   7  13         57.69         48.18        18.68 o                         
  -9   7  13         28.74          6.21        14.20 o                         
  -7   7  13          2.36         89.17        25.99 o                         
  -5   7  13         27.90         16.09        27.15 o                         
  -3   7  13        237.08        253.00        33.30 o                         
  -1   7  13         71.38        117.21        34.68 o                         
   1   7  13         76.45         95.89        19.92 o                         
   3   7  13         20.98         38.39        30.92 o                         
   5   7  13         12.36         31.90        17.32 o                         
   7   7  13         67.89        122.21        30.95 o                         
   9   7  13          0.20         13.02        14.15 o                         
  11   7  13         56.14         51.50        26.13 o                         
  -6   8  13          0.01        -25.17        25.17 o                         
  -4   8  13        174.09        218.86        31.18 o                         
  -2   8  13        437.12        329.58        34.98 o                         
   0   8  13        137.04        147.99        21.51 o                         
   2   8  13          0.07        -17.16        38.81 o                         
   4   8  13        102.76        180.70        43.56 o                         
 -22   0  14         18.18         -9.85        19.48 o                         
 -20   0  14          0.17        -13.30        21.37 o                         
 -18   0  14         21.87          8.93        23.27 o                         
 -16   0  14        122.14         92.28        21.58 o                         
 -14   0  14         77.48        128.13        22.04 o                         
 -12   0  14        200.98        259.70        22.52 o                         
 -10   0  14         75.42         36.78        18.62 o                         
  -8   0  14        186.51        162.31        12.00 o                         
  -6   0  14        457.67        364.65        19.09 o                         
  -4   0  14        482.10        536.81        26.38 o                         
  -2   0  14       1401.61       1485.76        20.01 o                         
   0   0  14       1569.37       1735.66        26.05 o                         
   2   0  14      31389.16      32700.04       312.04 o                         
   4   0  14       2985.92       3458.55        48.05 o                         
   6   0  14        689.37        768.37        27.04 o                         
   8   0  14         46.44         52.81        16.33 o                         
  10   0  14       1039.74        879.99        33.42 o                         
  12   0  14         91.87        117.87        25.81 o                         
  14   0  14        635.48        609.06        35.78 o                         
  16   0  14        181.43        161.38        26.83 o                         
  18   0  14          0.54        -19.67        19.67 o                         
  20   0  14        124.94        157.21        26.34 o                         
 -23   1  14          8.10        -22.65        22.65 o                         
 -21   1  14         14.71         -3.45        15.99 o                         
 -19   1  14         74.75         86.32        21.75 o                         
 -17   1  14          4.12         18.33        16.78 o                         
 -15   1  14         55.28         44.61        15.35 o                         
 -13   1  14          0.13         -1.20        12.58 o                         
 -11   1  14        142.12        133.23        10.64 o                         
  -9   1  14          6.88         11.73        10.97 o                         
  -7   1  14        194.26        208.68         7.57 o                         
  -5   1  14        851.21        891.06        11.45 o                         
  -3   1  14        411.30        419.92         6.18 o                         
  -1   1  14         57.10         33.55         7.76 o                         
   1   1  14       1362.25       1490.57        17.49 o                         
   3   1  14         64.56         86.14         9.85 o                         
   5   1  14          6.33         -0.35         9.50 o                         
   7   1  14       2684.84       2634.56        33.57 o                         
   9   1  14       1670.36       1659.93        35.98 o                         
  11   1  14       4913.62       4895.73        54.34 o                         
  13   1  14       1002.64        884.95        36.06 o                         
  15   1  14         57.35         41.72        21.48 o                         
  17   1  14         60.03         45.11        16.47 o                         
  19   1  14         11.47         15.00        15.89 o                         
  21   1  14        154.86        154.04        21.22 o                         
 -22   2  14          0.00        -15.91        15.91 o                         
 -20   2  14          7.71         12.12        22.94 o                         
 -18   2  14         71.70        105.05        17.44 o                         
 -16   2  14        244.79        232.75        19.73 o                         
 -14   2  14        249.48        188.49        24.17 o                         
 -12   2  14         28.86         19.19        12.81 o                         
 -10   2  14         31.81         40.24         9.60 o                         
  -8   2  14        950.61        990.83        13.52 o                         
  -6   2  14       1455.82       1499.63        15.53 o                         
  -4   2  14       1534.31       1661.18        14.16 o                         
  -2   2  14       1791.57       1815.42        18.76 o                         
   0   2  14        282.50        241.99        10.95 o                         
   2   2  14        181.13        186.20        11.31 o                         
   4   2  14        405.87        374.87        17.22 o                         
   6   2  14       1397.24       1454.57        39.12 o                         
   8   2  14         38.04         46.45        12.47 o                         
  10   2  14       1069.85        986.09        26.34 o                         
  12   2  14         84.39         63.14        17.35 o                         
  14   2  14          0.02          4.74        17.19 o                         
  16   2  14          5.03        -15.11        16.37 o                         
  18   2  14          2.34         -6.93        17.63 o                         
  20   2  14          3.33        -23.44        23.44 o                         
 -21   3  14          2.00         55.45        24.32 o                         
 -19   3  14          1.82          3.70        19.29 o                         
 -17   3  14          2.52          0.07        18.70 o                         
 -15   3  14         37.87         38.67        22.54 o                         
 -13   3  14        389.68        364.67        19.35 o                         
 -11   3  14          0.79         10.70        11.10 o                         
  -9   3  14         94.01        102.77        10.99 o                         
  -7   3  14         62.16         74.22         8.15 o                         
  -5   3  14         16.49         12.10         6.82 o                         
  -3   3  14        410.57        420.92        12.68 o                         
  -1   3  14       1190.99       1155.09        32.32 o                         
   1   3  14       1039.91       1088.87        31.93 o                         
   3   3  14       3251.66       3245.25        50.91 o                         
   5   3  14        444.34        484.52        11.87 o                         
   7   3  14         64.00         86.68        13.03 o                         
   9   3  14        429.30        460.11        19.57 o                         
  11   3  14        695.98        625.99        24.26 o                         
  13   3  14       1307.72       1364.12        32.97 o                         
  15   3  14         26.37         11.50        15.19 o                         
  17   3  14         47.70        -15.39        49.63 o                         
  19   3  14        128.34        116.06        19.12 o                         
 -20   4  14          2.00        -23.75        23.75 o                         
 -18   4  14        275.99        314.28        29.67 o                         
 -16   4  14         52.78         89.09        56.83 o                         
 -14   4  14         62.60         78.81        48.35 o                         
 -12   4  14         21.18         23.42        11.52 o                         
 -10   4  14        126.40        119.98        12.26 o                         
  -8   4  14       2742.04       2682.68        40.48 o                         
  -6   4  14          8.45          6.48         8.73 o                         
  -4   4  14        180.67        205.91         9.93 o                         
  -2   4  14         11.11         14.43        11.05 o                         
   0   4  14        657.97        713.11        28.09 o                         
   2   4  14        107.16         62.05        18.07 o                         
   4   4  14        118.97        133.75        15.82 o                         
   6   4  14        856.28        838.71        26.98 o                         
   8   4  14         91.80        119.87        13.22 o                         
  10   4  14        934.79       1046.32        41.74 o                         
  12   4  14        218.96        190.62        29.11 o                         
  14   4  14        166.25        150.37        31.01 o                         
  16   4  14         24.81         43.33        24.65 o                         
  18   4  14          6.82         10.40        39.74 o                         
  20   4  14        179.47        168.47        32.22 o                         
 -19   5  14          4.71        -20.53        23.47 o                         
 -17   5  14          0.14          1.77        16.69 o                         
 -15   5  14         33.14         50.53        17.47 o                         
 -13   5  14          2.96         30.27        14.52 o                         
 -11   5  14         32.55         40.04        11.90 o                         
  -9   5  14        403.71        417.27        16.50 o                         
  -7   5  14         68.76         29.15        10.49 o                         
  -5   5  14        157.45        128.99        12.44 o                         
  -3   5  14         23.50         19.20        12.25 o                         
  -1   5  14         14.19          5.00        13.01 o                         
   1   5  14        163.78        151.28        16.03 o                         
   3   5  14        705.12        690.50        44.72 o                         
   5   5  14        236.24        288.10        58.87 o                         
   7   5  14        306.02        326.25        18.25 o                         
   9   5  14          0.47        -17.16        17.16 o                         
  11   5  14        105.83        101.50        19.09 o                         
  13   5  14         99.60        181.05        21.53 o                         
  15   5  14         20.15         31.31        31.97 o                         
  17   5  14        134.36        134.06        62.25 o                         
 -18   6  14        256.04        298.35        33.62 o                         
 -16   6  14         73.40        155.36        48.48 o                         
 -14   6  14          6.21        -18.64        22.60 o                         
 -12   6  14         17.36         34.60        11.99 o                         
 -10   6  14         20.93         30.63        11.34 o                         
  -8   6  14        161.12        194.91        13.99 o                         
  -6   6  14         18.47          9.95        16.06 o                         
  -4   6  14          0.23        -11.36        16.43 o                         
  -2   6  14         74.57         49.51        13.33 o                         
   0   6  14          0.39         -2.68        16.04 o                         
   2   6  14        297.44        314.83        29.30 o                         
   4   6  14         31.06         33.33        23.97 o                         
   6   6  14         25.38          4.70        26.90 o                         
   8   6  14         93.25         76.23        16.08 o                         
  10   6  14         20.00         90.29        29.47 o                         
  12   6  14         19.39         64.33        27.41 o                         
  14   6  14         20.01         -0.84        27.22 o                         
 -15   7  14          4.90        -24.18        24.18 o                         
 -13   7  14          2.80         42.01        30.09 o                         
 -11   7  14          1.05          6.09        32.97 o                         
  -9   7  14          0.03        -24.02        24.02 o                         
  -7   7  14         16.71        -21.03        22.76 o                         
  -5   7  14        253.48        254.62        33.14 o                         
  -3   7  14        394.94        482.08        40.56 o                         
  -1   7  14         17.07         -2.89        18.50 o                         
   1   7  14         17.84         55.20        17.58 o                         
   3   7  14         35.28          4.62        34.95 o                         
   5   7  14          7.18         69.09        20.40 o                         
   7   7  14         20.63         63.84        28.65 o                         
   9   7  14          0.02          6.51        24.51 o                         
  -6   8  14          8.61        -28.76        28.76 o                         
  -4   8  14         46.66         33.82        25.21 o                         
  -2   8  14         44.21         55.53        29.86 o                         
   0   8  14         20.36          5.67        19.16 o                         
   2   8  14          9.32         50.43        20.30 o                         
   4   8  14         11.67          7.08        60.34 o                         
   6   8  14         48.75         71.92        32.94 o                         
 -23   1  15          0.33         69.75        27.28 o                         
 -21   1  15         23.70         19.11        16.58 o                         
 -19   1  15         32.47         28.74        16.76 o                         
 -17   1  15        195.78        208.34        19.30 o                         
 -15   1  15         46.33         11.35        14.89 o                         
 -13   1  15         23.80         38.23        14.36 o                         
 -11   1  15        368.35        355.65        22.84 o                         
  -9   1  15        523.62        562.98        14.23 o                         
  -7   1  15       1938.63       2038.14        15.52 o                         
  -5   1  15        966.56       1094.16        14.86 o                         
  -3   1  15          0.39         -3.01         4.85 o                         
  -1   1  15       1306.31       1252.51        25.98 o                         
   1   1  15       1504.33       1541.15        22.56 o                         
   3   1  15        307.34        270.15        13.07 o                         
   5   1  15          3.67         -3.71         9.81 o                         
   7   1  15         31.64         30.20        12.11 o                         
   9   1  15        155.81        157.42        15.91 o                         
  11   1  15         58.55        133.16        21.08 o                         
  13   1  15        543.46        437.92        26.36 o                         
  15   1  15        745.14        714.48        27.22 o                         
  17   1  15        190.91        164.71        32.98 o                         
  19   1  15          5.57         25.17        41.86 o                         
  21   1  15         17.77         46.15        22.32 o                         
 -22   2  15        218.45        286.33        26.31 o                         
 -20   2  15        133.76        141.19        18.58 o                         
 -18   2  15        135.82        109.83        30.69 o                         
 -16   2  15          0.28          4.96        15.02 o                         
 -14   2  15          2.54         17.81        17.87 o                         
 -12   2  15        590.94        645.66        36.40 o                         
 -10   2  15       1751.97       1868.61        19.98 o                         
  -8   2  15         55.94         52.49         7.46 o                         
  -6   2  15        697.94        681.48        18.68 o                         
  -4   2  15        112.77         95.47         7.99 o                         
  -2   2  15       4834.65       4792.61        48.64 o                         
   0   2  15        995.91        971.81        18.53 o                         
   2   2  15        424.13        498.91        36.55 o                         
   4   2  15          1.92         12.76         9.63 o                         
   6   2  15        147.90        139.43        13.87 o                         
   8   2  15        204.45        207.26        15.63 o                         
  10   2  15       1205.31       1267.14        31.64 o                         
  12   2  15       1282.65       1335.92        32.39 o                         
  14   2  15        244.02        264.43        53.41 o                         
  16   2  15          7.19          0.55        33.67 o                         
  18   2  15          1.73         21.35        22.27 o                         
  20   2  15          0.22        -28.73        34.39 o                         
 -21   3  15          0.00        -24.87        24.87 o                         
 -19   3  15        252.26        326.73        29.31 o                         
 -17   3  15         24.33         23.29        20.99 o                         
 -15   3  15        366.90        330.36        26.74 o                         
 -13   3  15          2.39         -1.71        12.89 o                         
 -11   3  15         44.93         55.65        11.31 o                         
  -9   3  15        737.39        731.73        17.55 o                         
  -7   3  15        389.62        420.28        11.88 o                         
  -5   3  15         64.78         91.39        11.11 o                         
  -3   3  15        173.71        182.12        20.43 o                         
  -1   3  15        775.65        822.70        29.66 o                         
   1   3  15       3280.26       3506.68        53.74 o                         
   3   3  15        141.16        175.41        19.12 o                         
   5   3  15        543.44        497.21        27.26 o                         
   7   3  15         72.45         61.88        12.26 o                         
   9   3  15        375.09        412.34        19.82 o                         
  11   3  15       1090.08       1109.77        28.95 o                         
  13   3  15         93.03         97.15        17.69 o                         
  15   3  15         22.97         22.37        25.71 o                         
  17   3  15          7.84        -30.26        32.95 o                         
  19   3  15        166.48        216.08        22.02 o                         
 -20   4  15         10.27         35.93        24.61 o                         
 -18   4  15        167.17        243.56        27.75 o                         
 -16   4  15        136.83        145.01        23.37 o                         
 -14   4  15          2.56         25.19        11.63 o                         
 -12   4  15       1772.76       1565.71        67.24 o                         
 -10   4  15         59.99         48.98         9.20 o                         
  -8   4  15        450.46        386.34        14.25 o                         
  -6   4  15        819.47        779.07        41.68 o                         
  -4   4  15         54.37         48.60        24.51 o                         
  -2   4  15         57.56         66.97        17.80 o                         
   0   4  15        428.46        459.07        25.97 o                         
   2   4  15         75.78         75.18        18.44 o                         
   4   4  15        828.80        787.08        31.84 o                         
   6   4  15        177.02        173.49        23.14 o                         
   8   4  15        111.59         96.88        22.41 o                         
  10   4  15        109.07        166.13        27.55 o                         
  12   4  15        235.92        280.26        30.06 o                         
  14   4  15          8.92         -9.76        27.31 o                         
  16   4  15          0.02        -21.03        21.03 o                         
  18   4  15         92.19        124.20        27.70 o                         
 -19   5  15         14.31         34.91        22.71 o                         
 -17   5  15         31.93         56.59        22.69 o                         
 -15   5  15        138.34        127.30        19.22 o                         
 -13   5  15         19.75         21.17        11.78 o                         
 -11   5  15        172.63        183.85        13.92 o                         
  -9   5  15        332.13        348.20        19.29 o                         
  -7   5  15          3.32        -21.43        32.85 o                         
  -5   5  15        575.32        559.76        26.74 o                         
  -3   5  15        662.52        738.90        23.06 o                         
  -1   5  15          2.14          0.54        14.51 o                         
   1   5  15        264.92        234.80        18.18 o                         
   3   5  15        239.48        264.95        18.43 o                         
   5   5  15          1.05         -3.89        13.90 o                         
   7   5  15          1.79         22.38        16.18 o                         
   9   5  15         25.96         12.73        16.48 o                         
  11   5  15         88.52         67.26        19.32 o                         
  13   5  15          5.84         39.81        53.81 o                         
  15   5  15        163.73        221.55        30.61 o                         
  17   5  15          0.82        -25.31        25.31 o                         
 -16   6  15        128.12        156.94        20.05 o                         
 -14   6  15          4.55        -11.02        11.02 o                         
 -12   6  15         57.25         38.28        14.54 o                         
 -10   6  15         74.90         58.24        12.79 o                         
  -8   6  15         16.54         21.71        14.01 o                         
  -6   6  15         13.23         21.43        23.53 o                         
  -4   6  15         46.90         51.87        17.58 o                         
  -2   6  15        300.77        322.36        16.54 o                         
   0   6  15        256.73        298.94        16.56 o                         
   2   6  15         47.28         77.80        24.47 o                         
   4   6  15         71.70         35.29        26.26 o                         
   6   6  15        116.28        138.15        30.60 o                         
   8   6  15          9.99         29.30        26.42 o                         
  10   6  15         17.59         97.86        31.02 o                         
  12   6  15          7.81         89.91        30.04 o                         
 -11   7  15         23.99         57.23        25.79 o                         
  -9   7  15         19.84         28.23        25.00 o                         
  -7   7  15          0.01         -5.10        25.42 o                         
  -5   7  15          0.62         -5.90        27.56 o                         
  -3   7  15        106.98        142.22        29.49 o                         
  -1   7  15         33.19         32.71        40.43 o                         
   1   7  15         50.13         50.31        20.69 o                         
   3   7  15         18.14         15.00        47.26 o                         
   5   7  15        390.49        430.76        26.46 o                         
   7   7  15          7.35        -27.26        27.26 o                         
   9   7  15         34.41         42.34        24.61 o                         
  -4   8  15         38.90        -28.65        28.65 o                         
  -2   8  15        133.19        101.51        31.12 o                         
   0   8  15         10.53        -15.26        32.67 o                         
   2   8  15         17.13         -4.68        84.30 o                         
   4   8  15         25.40        -21.60        21.60 o                         
 -22   0  16         69.45         91.28        27.75 o                         
 -20   0  16         22.69        -10.95        24.48 o                         
 -18   0  16        155.89        128.69        23.63 o                         
 -16   0  16        655.93        644.12        34.78 o                         
 -14   0  16        142.70        155.50        21.82 o                         
 -12   0  16          1.05         14.42        19.39 o                         
 -10   0  16        255.82        280.45        15.42 o                         
  -8   0  16        790.65        892.82        28.75 o                         
  -6   0  16        135.91        172.37        17.18 o                         
  -4   0  16         45.51         63.86         8.28 o                         
  -2   0  16         32.76         47.15         8.28 o                         
   0   0  16         18.69         48.41        13.12 o                         
   2   0  16        774.61        820.27        25.75 o                         
   4   0  16        106.75         71.46        14.70 o                         
   6   0  16       1271.84       1408.24        37.64 o                         
   8   0  16       4282.28       4397.46        65.33 o                         
  10   0  16        297.31        339.25        28.62 o                         
  12   0  16         79.71         51.25        24.27 o                         
  14   0  16          4.32          6.89        23.99 o                         
  16   0  16        183.21        173.64        27.82 o                         
  18   0  16          3.68         18.67        20.34 o                         
  20   0  16        229.25        351.79        33.80 o                         
 -21   1  16         69.28         85.17        27.15 o                         
 -19   1  16          0.99        -15.10        15.10 o                         
 -17   1  16         66.57         84.87        16.28 o                         
 -15   1  16        227.70        265.38        18.18 o                         
 -13   1  16        809.56        758.70        26.05 o                         
 -11   1  16          9.43         13.94         9.92 o                         
  -9   1  16        167.44        211.07        11.46 o                         
  -7   1  16        962.55        996.85        14.41 o                         
  -5   1  16         18.84          8.62         6.00 o                         
  -3   1  16          3.01          2.27         5.38 o                         
  -1   1  16        117.71        108.05         9.93 o                         
   1   1  16        250.23        301.40        13.05 o                         
   3   1  16       2001.63       2052.23        27.54 o                         
   5   1  16        121.54        143.82        12.79 o                         
   7   1  16       1724.76       1689.65        29.34 o                         
   9   1  16          2.55         -6.53        14.51 o                         
  11   1  16      11615.33      12090.15       101.06 o                         
  13   1  16        362.79        292.31        22.33 o                         
  15   1  16        482.83        540.65        39.89 o                         
  17   1  16          0.04        -11.43        16.85 o                         
  19   1  16        388.61        493.60        35.52 o                         
 -22   2  16          4.23         52.95        24.47 o                         
 -20   2  16         22.99         68.47        30.48 o                         
 -18   2  16          4.45         26.94        18.02 o                         
 -16   2  16          6.88          4.80        21.63 o                         
 -14   2  16         12.47          3.75        21.24 o                         
 -12   2  16         25.00         41.99        11.56 o                         
 -10   2  16        459.13        510.49        12.84 o                         
  -8   2  16         51.68         46.74         9.24 o                         
  -6   2  16        558.94        500.02        19.12 o                         
  -4   2  16        622.01        644.09        16.14 o                         
  -2   2  16          0.08         10.84         9.01 o                         
   0   2  16        188.91        189.10        11.80 o                         
   2   2  16       1783.25       2185.41       159.59 o                         
   4   2  16       1100.30       1122.32        22.30 o                         
   6   2  16         91.51         79.79        14.39 o                         
   8   2  16       1517.23       1603.11        30.37 o                         
  10   2  16        531.41        578.07        36.62 o                         
  12   2  16        301.36        335.71        43.41 o                         
  14   2  16        272.98        215.31        21.43 o                         
  16   2  16         77.70        100.66        18.64 o                         
  18   2  16          7.84         74.73        49.92 o                         
  20   2  16        194.63        177.09        26.21 o                         
 -21   3  16          0.15        -22.07        25.31 o                         
 -19   3  16         21.20         39.91        22.39 o                         
 -17   3  16          1.78        -12.89        23.87 o                         
 -15   3  16          0.28         27.54        21.58 o                         
 -13   3  16        453.10        514.14        20.70 o                         
 -11   3  16        362.16        360.91        15.32 o                         
  -9   3  16        384.66        383.77        14.99 o                         
  -7   3  16         62.87         73.59        12.01 o                         
  -5   3  16        118.24        105.97        18.77 o                         
  -3   3  16          7.98         24.20        17.55 o                         
  -1   3  16        340.69        350.97        23.49 o                         
   1   3  16          0.00          2.45        16.83 o                         
   3   3  16        990.05       1055.00        33.31 o                         
   5   3  16         72.63         62.39        18.55 o                         
   7   3  16          0.33         -7.59        17.83 o                         
   9   3  16       1767.34       1828.74        33.57 o                         
  11   3  16        952.38        935.89        28.52 o                         
  13   3  16         12.41          5.28        16.67 o                         
  15   3  16         16.47          4.18        15.63 o                         
  17   3  16          3.34         -3.95        16.32 o                         
  19   3  16        107.95        120.45        20.53 o                         
 -20   4  16          2.64        -24.50        24.50 o                         
 -18   4  16        113.92         93.28        23.06 o                         
 -16   4  16        126.84        106.94        34.12 o                         
 -14   4  16         22.77          6.97        11.42 o                         
 -12   4  16        439.82        465.32        25.39 o                         
 -10   4  16         78.05         86.48        15.43 o                         
  -8   4  16         12.16         13.05        14.89 o                         
  -6   4  16         78.66         75.91        23.02 o                         
  -4   4  16         85.53        121.87        20.39 o                         
  -2   4  16         15.62         13.76        17.56 o                         
   0   4  16         47.19         35.50        19.37 o                         
   2   4  16        221.22        215.71        21.57 o                         
   4   4  16        197.27        164.80        22.42 o                         
   6   4  16         20.41         38.92        20.50 o                         
   8   4  16          1.47         -6.15        21.55 o                         
  10   4  16         10.48          6.89        21.09 o                         
  12   4  16        253.72        284.73        31.20 o                         
  14   4  16          0.92         14.42        26.20 o                         
  16   4  16         45.86         17.03        27.77 o                         
  18   4  16         13.55         37.25        32.92 o                         
 -17   5  16         62.77         55.84        24.29 o                         
 -15   5  16          2.30          6.79        20.93 o                         
 -13   5  16          0.10         -8.46        14.71 o                         
 -11   5  16         42.07         49.09        37.38 o                         
  -9   5  16         22.09         24.51        15.14 o                         
  -7   5  16          0.21          3.79        14.27 o                         
  -5   5  16        457.29        516.88        23.64 o                         
  -3   5  16       2542.67       2631.87        53.95 o                         
  -1   5  16        137.67         92.18        22.42 o                         
   1   5  16          3.36         -7.21        14.84 o                         
   3   5  16        219.90        251.44        27.02 o                         
   5   5  16         71.41         68.73        15.10 o                         
   7   5  16         22.89         24.13        16.39 o                         
   9   5  16         18.72          8.78        17.19 o                         
  11   5  16          5.86        -17.36        17.36 o                         
  13   5  16          2.25         23.34        25.48 o                         
  15   5  16         41.65         55.23        39.33 o                         
  17   5  16          3.43         28.29        27.67 o                         
 -16   6  16        103.17         75.48        20.58 o                         
 -14   6  16         26.15         10.22        17.49 o                         
 -12   6  16          2.47          6.18        23.03 o                         
 -10   6  16         19.30          5.79        14.16 o                         
  -8   6  16         58.60         51.84        15.70 o                         
  -6   6  16          6.94         16.80        15.07 o                         
  -4   6  16        206.70        232.60        22.17 o                         
  -2   6  16         66.97         78.44        33.89 o                         
   0   6  16         70.90         57.97        16.82 o                         
   2   6  16         44.01         30.01        14.36 o                         
   4   6  16         28.83         29.02        23.67 o                         
   6   6  16         43.85         20.38        27.54 o                         
   8   6  16          1.49         50.38        28.98 o                         
  10   6  16         34.69         95.82        30.30 o                         
  12   6  16         20.61         38.72        28.30 o                         
 -11   7  16         21.82         35.66        29.06 o                         
  -9   7  16          6.58         37.37        25.13 o                         
  -7   7  16         17.90         17.35        26.01 o                         
  -5   7  16         25.97        -13.32        26.29 o                         
  -3   7  16        176.27        217.69        32.14 o                         
  -1   7  16         13.00         71.39        29.37 o                         
   1   7  16        217.55        186.98        22.17 o                         
   3   7  16         99.91        123.68        34.80 o                         
   5   7  16         30.43         28.56        31.25 o                         
   7   7  16         20.01         37.43        28.80 o                         
   9   7  16          1.70         -4.00        26.65 o                         
  -2   8  16         14.78          9.23        28.50 o                         
   0   8  16         12.91         81.29        30.35 o                         
   2   8  16         23.93        -12.15        23.08 o                         
   4   8  16          0.60         53.31       105.54 o                         
 -21   1  17          3.87         15.06        15.74 o                         
 -19   1  17         28.02         20.77        15.69 o                         
 -17   1  17        358.92        387.41        26.67 o                         
 -15   1  17        104.43        117.38        17.24 o                         
 -13   1  17         39.81         33.58        19.74 o                         
 -11   1  17        706.01        629.17        16.40 o                         
  -9   1  17       1083.64       1144.05        19.46 o                         
  -7   1  17        596.67        666.28        13.99 o                         
  -5   1  17        643.48        634.91        13.32 o                         
  -3   1  17         32.12         31.37         7.52 o                         
  -1   1  17       1048.99       1165.31        20.98 o                         
   1   1  17        168.80        187.59        12.06 o                         
   3   1  17         18.01         34.21        11.14 o                         
   5   1  17         38.37         36.75        12.16 o                         
   7   1  17       1367.39       1465.17        29.21 o                         
   9   1  17          0.11        -16.49        16.49 o                         
  11   1  17       1865.19       1755.34        86.22 o                         
  13   1  17        472.42        442.66        24.40 o                         
  15   1  17          0.68        -35.96        50.94 o                         
  17   1  17         42.02         57.21        15.29 o                         
  19   1  17         15.53         60.21        41.51 o                         
 -22   2  17         53.37        -30.42        30.42 o                         
 -20   2  17         16.41        -21.38        21.38 o                         
 -18   2  17         35.57         18.70        24.68 o                         
 -16   2  17        366.50        286.03        29.50 o                         
 -14   2  17         58.52         59.22        14.83 o                         
 -12   2  17        917.03        832.26        18.21 o                         
 -10   2  17         37.54         27.45         9.90 o                         
  -8   2  17         85.71         65.72         9.65 o                         
  -6   2  17        124.48         93.70        12.86 o                         
  -4   2  17        135.03        125.64        10.97 o                         
  -2   2  17        102.35        111.64        11.12 o                         
   0   2  17        455.84        436.33        15.42 o                         
   2   2  17       1435.76       1450.90        24.06 o                         
   4   2  17          4.97          6.70        10.12 o                         
   6   2  17        252.70        277.63        17.45 o                         
   8   2  17       2050.09       2001.55        34.38 o                         
  10   2  17        111.51        124.78        17.53 o                         
  12   2  17        311.35        237.62        20.61 o                         
  14   2  17        110.30        110.61        18.09 o                         
  16   2  17          2.64        -15.38        15.38 o                         
  18   2  17          0.23        -11.13        42.83 o                         
  20   2  17         13.86         53.97        23.74 o                         
 -19   3  17        116.20        162.55        27.90 o                         
 -17   3  17          4.33        -20.88        24.26 o                         
 -15   3  17          2.14          0.98        24.18 o                         
 -13   3  17         32.74         50.78        12.30 o                         
 -11   3  17        340.74        288.69        14.77 o                         
  -9   3  17        336.59        263.24        13.64 o                         
  -7   3  17          1.34         -2.81        12.24 o                         
  -5   3  17       1100.57       1049.92        35.90 o                         
  -3   3  17        565.17        496.22        28.04 o                         
  -1   3  17         76.05         93.50        19.19 o                         
   1   3  17        266.11        246.04        22.55 o                         
   3   3  17        206.56        186.04        21.88 o                         
   5   3  17          8.73         -2.39        18.50 o                         
   7   3  17        532.29        578.27        32.11 o                         
   9   3  17          4.94         23.00        25.61 o                         
  11   3  17        636.19        639.65        25.23 o                         
  13   3  17          0.35         -8.22        15.43 o                         
  15   3  17         17.66         12.26        16.65 o                         
  17   3  17         12.53         25.31        19.47 o                         
  19   3  17          0.01        -28.92        28.92 o                         
 -20   4  17          3.29          5.04        24.65 o                         
 -18   4  17        158.97        129.49        26.46 o                         
 -16   4  17          0.06         57.64        42.60 o                         
 -14   4  17         13.63         21.99        11.65 o                         
 -12   4  17          0.55         -5.81        12.14 o                         
 -10   4  17        402.07        362.15        34.91 o                         
  -8   4  17        618.03        492.11        22.30 o                         
  -6   4  17          0.11          6.73        18.51 o                         
  -4   4  17        266.55        258.98        25.84 o                         
  -2   4  17         75.32         81.62        20.19 o                         
   0   4  17         38.05         37.15        19.22 o                         
   2   4  17         19.23         14.31        19.36 o                         
   4   4  17        171.05        166.17        21.61 o                         
   6   4  17        141.79        180.60        21.54 o                         
   8   4  17          1.87         18.55        19.75 o                         
  10   4  17        498.36        478.42        35.71 o                         
  12   4  17         53.54         80.02        28.97 o                         
  14   4  17         45.36         29.10        23.53 o                         
  16   4  17          1.66        -28.19        28.19 o                         
  18   4  17         31.34         51.10        31.13 o                         
 -17   5  17          3.90         70.40        27.05 o                         
 -15   5  17         19.54         54.09        17.58 o                         
 -13   5  17         23.33         63.68        17.00 o                         
 -11   5  17         44.24         35.96        16.48 o                         
  -9   5  17          1.95          5.76        16.17 o                         
  -7   5  17         33.68         43.03        16.16 o                         
  -5   5  17        514.34        485.26        49.78 o                         
  -3   5  17        522.60        565.96        31.65 o                         
  -1   5  17          8.81         -6.88        14.79 o                         
   1   5  17         34.67         49.35        41.16 o                         
   3   5  17        422.27        368.55        28.51 o                         
   5   5  17         12.94          8.06        20.20 o                         
   7   5  17        383.04        445.35        31.84 o                         
   9   5  17          4.77          6.10        19.59 o                         
  11   5  17          8.14         -8.10        21.68 o                         
  13   5  17         14.44        -17.50        17.50 o                         
  15   5  17          1.21        -21.49        53.54 o                         
 -16   6  17         17.62         71.62        26.07 o                         
 -14   6  17          0.17        -17.14        59.02 o                         
 -12   6  17         59.14         69.84        17.23 o                         
 -10   6  17         53.62         45.98        23.88 o                         
  -8   6  17        125.60        120.56        17.41 o                         
  -6   6  17         65.47         64.06        16.79 o                         
  -4   6  17         43.57         54.84        28.83 o                         
  -2   6  17         78.21         61.70        17.56 o                         
   0   6  17         18.14         31.82        14.85 o                         
   2   6  17         82.65         66.32        15.84 o                         
   4   6  17          2.55         22.89        16.10 o                         
   6   6  17         75.16         76.68        29.88 o                         
   8   6  17          9.15         -7.44        28.90 o                         
  10   6  17          1.74          5.21        28.93 o                         
  12   6  17          8.67         25.42        25.40 o                         
  -9   7  17         24.49         47.39        25.19 o                         
  -7   7  17          2.94         28.85        28.54 o                         
  -5   7  17         12.36        -15.28        26.42 o                         
  -3   7  17        137.30        168.70        30.85 o                         
  -1   7  17         84.20         96.47        30.44 o                         
   1   7  17         77.19        122.01        33.13 o                         
   3   7  17          3.65        -21.39        21.39 o                         
   5   7  17         57.06         44.58        27.85 o                         
   7   7  17        178.34        177.34        32.76 o                         
   2   8  17          4.78        -44.21        49.77 o                         
   4   8  17          2.90         68.21        30.48 o                         
 -20   0  18        147.25        166.40        25.98 o                         
 -18   0  18          3.31          1.69        19.55 o                         
 -16   0  18          4.00        -20.68        20.68 o                         
 -14   0  18          0.14         17.09        20.89 o                         
 -12   0  18          3.93         -6.94        17.61 o                         
 -10   0  18        511.85        581.54        26.19 o                         
  -8   0  18          0.15         -2.10        14.91 o                         
  -6   0  18        651.47        595.74        24.95 o                         
  -4   0  18         34.80         61.26        14.46 o                         
  -2   0  18       2377.09       2393.11        41.72 o                         
   0   0  18        850.31        867.37        27.82 o                         
   2   0  18        368.23        288.34        19.90 o                         
   4   0  18       2844.58       2604.00        48.08 o                         
   6   0  18         79.08         94.94        21.44 o                         
   8   0  18        263.15        225.01        26.28 o                         
  10   0  18          0.04         13.87        25.57 o                         
  12   0  18        128.25        134.51        26.04 o                         
  14   0  18        854.32        805.34        41.44 o                         
  16   0  18          2.99        -24.14        24.14 o                         
  18   0  18         11.45        -23.79        23.79 o                         
 -21   1  18         13.75         15.81        19.86 o                         
 -19   1  18        100.83         94.02        31.76 o                         
 -17   1  18          1.65         11.05        15.53 o                         
 -15   1  18         30.70         37.42        23.01 o                         
 -13   1  18         38.91         21.63        11.37 o                         
 -11   1  18        318.90        293.27        21.09 o                         
  -9   1  18        116.63         88.07        13.83 o                         
  -7   1  18        771.45        755.68        20.72 o                         
  -5   1  18         21.78         30.10         9.13 o                         
  -3   1  18        214.06        225.24        12.41 o                         
  -1   1  18        506.24        568.75        16.67 o                         
   1   1  18        130.31        154.67        11.88 o                         
   3   1  18       1193.69       1273.27        41.39 o                         
   5   1  18       1922.40       1914.47        30.83 o                         
   7   1  18       1201.35       1167.62        27.33 o                         
   9   1  18       2184.03       2072.99        52.60 o                         
  11   1  18       4892.40       4853.94        56.38 o                         
  13   1  18         11.87         15.40        18.58 o                         
  15   1  18         39.77         44.66        41.38 o                         
  17   1  18          5.21        -14.96        24.52 o                         
  19   1  18        571.40        709.73        30.45 o                         
 -20   2  18          2.62         24.01        23.05 o                         
 -18   2  18        256.53        264.97        30.07 o                         
 -16   2  18        158.51        178.17        27.31 o                         
 -14   2  18        735.12        670.56        23.85 o                         
 -12   2  18         47.48         38.02        15.26 o                         
 -10   2  18         22.63         34.07        10.31 o                         
  -8   2  18        251.04        322.72        14.99 o                         
  -6   2  18        523.65        549.69        17.55 o                         
  -4   2  18        302.49        272.05        14.16 o                         
  -2   2  18       1400.76       1507.35        54.58 o                         
   0   2  18        512.10        473.12        15.88 o                         
   2   2  18       1059.98       1007.22        21.32 o                         
   4   2  18         31.59         30.31        15.74 o                         
   6   2  18        772.84        780.00        41.59 o                         
   8   2  18       1598.09       1727.05        33.88 o                         
  10   2  18        238.26        263.26        34.69 o                         
  12   2  18        471.73        445.59        23.42 o                         
  14   2  18          0.00        -14.46        14.97 o                         
  16   2  18          4.08        -26.19        36.92 o                         
  18   2  18         37.80         49.98        26.65 o                         
 -19   3  18         15.69        -23.80        23.80 o                         
 -17   3  18        101.28        103.52        43.06 o                         
 -15   3  18        441.82        385.45        20.39 o                         
 -13   3  18        544.83        598.19        18.57 o                         
 -11   3  18         78.44         66.55        12.75 o                         
  -9   3  18        152.73        168.27        14.89 o                         
  -7   3  18        108.35         79.53        22.30 o                         
  -5   3  18       1162.16       1200.73        38.60 o                         
  -3   3  18       2765.27       2902.44        53.69 o                         
  -1   3  18        311.92        330.04        25.26 o                         
   1   3  18        154.25        132.31        22.96 o                         
   3   3  18        191.90        161.14        19.86 o                         
   5   3  18        110.89        106.49        22.08 o                         
   7   3  18        293.11        328.09        29.70 o                         
   9   3  18        296.41        248.19        28.50 o                         
  11   3  18        306.60        318.92        33.35 o                         
  13   3  18         75.78         60.53        22.76 o                         
  15   3  18          0.66        -29.09        29.09 o                         
  17   3  18          1.33        -16.23        31.54 o                         
 -18   4  18          0.01        -11.97        16.38 o                         
 -16   4  18        117.19         91.42        19.58 o                         
 -14   4  18          9.31          6.53        11.93 o                         
 -12   4  18          7.60         -2.61        18.84 o                         
 -10   4  18         35.33         18.36        16.92 o                         
  -8   4  18          0.35         -9.06        15.41 o                         
  -6   4  18         23.83         55.86        23.86 o                         
  -4   4  18       1102.02       1091.26        39.98 o                         
  -2   4  18       1546.26       1583.34        44.93 o                         
   0   4  18          4.02         -8.48        21.26 o                         
   2   4  18         12.68         33.45        18.60 o                         
   4   4  18        120.19         70.45        19.82 o                         
   6   4  18        117.32        121.30        21.45 o                         
   8   4  18         70.28         88.56        25.92 o                         
  10   4  18         12.34        -15.75        22.62 o                         
  12   4  18         29.20         49.42        25.45 o                         
  14   4  18         59.63         59.31        28.46 o                         
  16   4  18         67.10        143.14        36.54 o                         
 -17   5  18         73.79        115.82        24.94 o                         
 -15   5  18         17.57         28.75        18.58 o                         
 -13   5  18          7.68         25.72        22.01 o                         
 -11   5  18         51.87         33.00        15.71 o                         
  -9   5  18         67.00         38.50        15.12 o                         
  -7   5  18         26.62         12.15        16.09 o                         
  -5   5  18         61.52         42.32        17.10 o                         
  -3   5  18        116.58        142.81        25.65 o                         
  -1   5  18         40.18         24.81        22.32 o                         
   1   5  18       1197.32       1247.55        30.16 o                         
   3   5  18         94.29         99.92        20.82 o                         
   5   5  18         32.83         17.75        21.12 o                         
   7   5  18          0.44        -18.92        21.79 o                         
   9   5  18        206.07        225.65        29.69 o                         
  11   5  18         80.19         13.81        26.02 o                         
  13   5  18          3.27        -25.47        25.47 o                         
  15   5  18        164.43        165.58        36.51 o                         
 -14   6  18          8.22         10.74        46.55 o                         
 -12   6  18          0.46        -13.01        27.86 o                         
 -10   6  18         72.65         70.07        18.82 o                         
  -8   6  18        374.67        377.90        21.54 o                         
  -6   6  18         42.07         45.44        15.30 o                         
  -4   6  18          0.09        -20.58        20.58 o                         
  -2   6  18         39.69         31.96        16.97 o                         
   0   6  18         51.46          9.56        15.01 o                         
   2   6  18         49.57         34.85        13.27 o                         
   4   6  18          2.67         39.24        21.11 o                         
   6   6  18          4.95        -23.08        27.29 o                         
   8   6  18          0.09        -26.02        26.02 o                         
  10   6  18         38.62        -12.71        26.30 o                         
  -9   7  18          0.89        -22.72        22.72 o                         
  -7   7  18          0.55         67.11        27.60 o                         
  -5   7  18         18.36         83.18        28.78 o                         
  -3   7  18         10.20        -25.91        25.91 o                         
  -1   7  18          2.34        -27.59        27.59 o                         
   1   7  18          5.01         13.51        23.77 o                         
   3   7  18         29.33          3.56        25.85 o                         
   5   7  18         39.91         73.06        30.10 o                         
   7   7  18         38.56         82.41        27.67 o                         
   2   8  18         19.64         76.27        31.22 o                         
 -21   1  19         54.89         13.08        60.40 o                         
 -19   1  19          2.57          2.28        15.95 o                         
 -17   1  19         60.00         90.28        23.20 o                         
 -15   1  19         11.08         29.51        14.94 o                         
 -13   1  19        171.92        168.09        13.18 o                         
 -11   1  19        432.40        427.03        15.78 o                         
  -9   1  19         11.32         -8.84        11.69 o                         
  -7   1  19        121.55        119.66        13.10 o                         
  -5   1  19        250.38        260.97        14.54 o                         
  -3   1  19         26.33         18.20        10.44 o                         
  -1   1  19        116.83        132.18        12.32 o                         
   1   1  19        190.90        206.67        14.30 o                         
   3   1  19       1213.30       1046.07        27.33 o                         
   5   1  19       1930.87       1934.76        32.00 o                         
   7   1  19        679.92        714.49        24.73 o                         
   9   1  19        675.04        695.33        26.52 o                         
  11   1  19          1.25         18.22        17.40 o                         
  13   1  19        268.14        290.92        70.30 o                         
  15   1  19         52.27         53.27        15.89 o                         
  17   1  19          1.38        -17.61        17.61 o                         
  19   1  19          0.75         17.71        27.60 o                         
 -20   2  19          8.58        -19.87        19.87 o                         
 -18   2  19          2.81         -2.16        22.33 o                         
 -16   2  19         45.97         37.58        18.04 o                         
 -14   2  19        307.18        273.86        26.12 o                         
 -12   2  19        134.15        127.07        15.81 o                         
 -10   2  19         21.63         40.23        14.12 o                         
  -8   2  19        653.15        668.13        31.66 o                         
  -6   2  19          5.83         16.30        11.67 o                         
  -4   2  19        203.36        265.11        14.72 o                         
  -2   2  19        473.70        477.96        16.75 o                         
   0   2  19         63.79         56.64        10.60 o                         
   2   2  19        184.04        153.72        12.69 o                         
   4   2  19          1.68          8.84        12.68 o                         
   6   2  19       1666.92       1693.56        78.18 o                         
   8   2  19          2.26          9.27        14.88 o                         
  10   2  19        318.16        290.65        43.20 o                         
  12   2  19        298.86        379.77        23.24 o                         
  14   2  19         45.12         63.76        15.83 o                         
  16   2  19         29.80         30.60        55.97 o                         
  18   2  19          9.22         55.08        61.91 o                         
 -19   3  19          1.24         14.06        22.52 o                         
 -17   3  19          1.62         21.87        19.41 o                         
 -15   3  19          1.40         -9.90        24.58 o                         
 -13   3  19          0.07          3.36        13.79 o                         
 -11   3  19          0.64          1.85        11.62 o                         
  -9   3  19          2.14         11.20        12.70 o                         
  -7   3  19         70.52         70.29        20.92 o                         
  -5   3  19       2236.09       2281.62        51.17 o                         
  -3   3  19        713.56        714.19        32.70 o                         
  -1   3  19         26.80         17.29        19.68 o                         
   1   3  19        145.72        144.23        22.03 o                         
   3   3  19        167.32        189.85        23.48 o                         
   5   3  19          4.96         30.04        23.57 o                         
   7   3  19         12.99         29.50        22.88 o                         
   9   3  19        458.51        602.96        37.64 o                         
  11   3  19        589.76        649.10        39.69 o                         
  13   3  19          7.13        -28.85        28.85 o                         
  15   3  19          5.36        -25.22        25.22 o                         
  17   3  19          3.22        -27.03        27.03 o                         
 -18   4  19          0.01        -10.31        30.23 o                         
 -16   4  19        144.61        185.02        18.87 o                         
 -14   4  19         63.76         80.47        12.91 o                         
 -12   4  19          0.54         -9.65        15.35 o                         
 -10   4  19          1.33         -1.04        15.99 o                         
  -8   4  19        284.87        277.14        19.62 o                         
  -6   4  19        163.36        167.97        23.95 o                         
  -4   4  19         21.09         20.69        22.91 o                         
  -2   4  19        340.23        318.03        27.82 o                         
   0   4  19        112.11         49.27        24.55 o                         
   2   4  19         65.94        101.15        23.38 o                         
   4   4  19         78.51        110.44        23.45 o                         
   6   4  19        270.26        244.00        25.82 o                         
   8   4  19        225.84        272.08        31.18 o                         
  10   4  19         33.05         18.84        26.68 o                         
  12   4  19          7.12          0.39        26.76 o                         
  14   4  19         80.11         71.46        24.75 o                         
  16   4  19         20.82         41.65        27.12 o                         
 -15   5  19         22.16          4.90        34.39 o                         
 -13   5  19         27.56          0.78        14.76 o                         
 -11   5  19         31.14         27.97        15.59 o                         
  -9   5  19          0.00        -42.77        46.02 o                         
  -7   5  19         18.79         10.49        15.09 o                         
  -5   5  19        235.91        185.06        25.34 o                         
  -3   5  19        187.33        169.69        25.74 o                         
  -1   5  19        210.39        216.86        18.67 o                         
   1   5  19         45.52         57.03        17.16 o                         
   3   5  19        208.38        191.13        25.30 o                         
   5   5  19        266.62        199.15        26.84 o                         
   7   5  19        124.41        116.21        23.90 o                         
   9   5  19        111.70        153.55        27.32 o                         
  11   5  19        119.84        127.11        22.35 o                         
  13   5  19         12.72        -27.09        27.09 o                         
  15   5  19         51.13         11.17        24.90 o                         
 -14   6  19          2.72        -14.69        30.59 o                         
 -12   6  19          5.04         42.66        23.87 o                         
 -10   6  19         11.35         16.39        15.51 o                         
  -8   6  19         37.39         36.21        32.59 o                         
  -6   6  19         52.31         43.58        15.41 o                         
  -4   6  19         48.04         51.11        17.19 o                         
  -2   6  19         22.33         30.58        19.76 o                         
   0   6  19         34.85         27.04        14.21 o                         
   2   6  19        122.90        102.66        16.34 o                         
   4   6  19         13.03         28.22        31.78 o                         
   6   6  19          3.14        -26.64        29.15 o                         
   8   6  19          0.00         19.87        59.59 o                         
  10   6  19         13.25         22.95        27.22 o                         
  -7   7  19          0.50        -27.50        27.50 o                         
  -5   7  19         12.80         75.23        30.57 o                         
  -3   7  19         35.28         58.87        28.30 o                         
   1   7  19          0.15         -3.28        21.48 o                         
   3   7  19         44.77        -11.26        28.48 o                         
   5   7  19          0.07         26.35        25.17 o                         
 -20   0  20        120.41        186.12        30.87 o                         
 -18   0  20        650.72        738.83        41.18 o                         
 -16   0  20        290.80        283.38        21.16 o                         
 -14   0  20        562.60        590.99        32.07 o                         
 -12   0  20          7.36          9.15        16.67 o                         
 -10   0  20         23.11         18.69        18.52 o                         
  -8   0  20         46.12         17.81        14.89 o                         
  -6   0  20         19.25          2.53        16.16 o                         
  -4   0  20         18.02         13.59        15.37 o                         
  -2   0  20        419.26        380.50        21.67 o                         
   0   0  20        156.65        164.17        17.79 o                         
   2   0  20       2703.22       2540.60        47.87 o                         
   4   0  20       3953.45       3973.94        62.08 o                         
   6   0  20        199.36        184.04        24.28 o                         
   8   0  20       2243.80       2039.11        51.99 o                         
  10   0  20        585.00        510.01        34.25 o                         
  12   0  20        219.30        181.61        27.08 o                         
  14   0  20          7.58         43.42        26.09 o                         
  16   0  20        126.07        195.10        29.08 o                         
  18   0  20         83.71        108.04        24.07 o                         
 -19   1  20         29.26          0.47        22.48 o                         
 -17   1  20          4.59          2.20        12.11 o                         
 -15   1  20        330.49        287.29        26.68 o                         
 -13   1  20        219.21        231.83        24.68 o                         
 -11   1  20        352.73        339.87        17.87 o                         
  -9   1  20        720.76        733.02        21.76 o                         
  -7   1  20        585.41        616.31        23.23 o                         
  -5   1  20       1894.10       1892.38        29.15 o                         
  -3   1  20        679.59        645.98        32.36 o                         
  -1   1  20         57.01         50.00        12.07 o                         
   1   1  20        268.47        258.79        14.77 o                         
   3   1  20        208.97        241.28        16.74 o                         
   5   1  20          3.33         35.75        14.62 o                         
   7   1  20         12.14        -38.93        44.68 o                         
   9   1  20         58.53         51.28        17.58 o                         
  11   1  20         72.86         80.61        17.84 o                         
  13   1  20         31.67         21.42        16.84 o                         
  15   1  20          9.55          8.89        17.60 o                         
  17   1  20         19.68         27.17        50.72 o                         
 -20   2  20         48.58         40.29        31.92 o                         
 -18   2  20          1.38         19.21        16.38 o                         
 -16   2  20         11.34         15.42        15.01 o                         
 -14   2  20         83.11         80.36        16.18 o                         
 -12   2  20        296.15        244.33        18.60 o                         
 -10   2  20        958.29        942.62        36.93 o                         
  -8   2  20         39.72         72.93        21.44 o                         
  -6   2  20         32.54         24.33        20.21 o                         
  -4   2  20         57.03         52.38        13.08 o                         
  -2   2  20         30.29         26.68        16.06 o                         
   0   2  20         25.30         22.26        11.51 o                         
   2   2  20          3.14        -19.78        23.62 o                         
   4   2  20       2918.41       2983.94        38.74 o                         
   6   2  20         28.66         73.33        16.72 o                         
   8   2  20          2.05        -10.83        15.67 o                         
  10   2  20        191.27        199.98        21.12 o                         
  12   2  20          0.01          5.78        21.34 o                         
  14   2  20         76.59        144.09        32.71 o                         
  16   2  20          1.30         52.69        16.93 o                         
  18   2  20         18.51         32.66        26.37 o                         
 -19   3  20         14.58        -26.00        26.00 o                         
 -17   3  20          0.88        -15.45        15.45 o                         
 -15   3  20         61.94         88.24        16.01 o                         
 -13   3  20          6.02         13.68        24.98 o                         
 -11   3  20         66.72         65.69        17.76 o                         
  -9   3  20         57.38         36.18        21.26 o                         
  -7   3  20        473.70        416.07        30.11 o                         
  -5   3  20        990.30       1090.99        39.89 o                         
  -3   3  20        486.84        566.74        32.14 o                         
  -1   3  20         43.67         23.93        19.97 o                         
   1   3  20        451.87        362.63        28.05 o                         
   3   3  20         10.71         -5.80        20.56 o                         
   5   3  20       1984.39       1946.90        51.08 o                         
   7   3  20        136.28        105.33        24.04 o                         
   9   3  20       2416.82       2418.76        62.12 o                         
  11   3  20        876.94        962.26        45.33 o                         
  13   3  20          0.54        -22.55        22.55 o                         
  15   3  20         43.62         10.58        28.42 o                         
 -18   4  20         31.28         57.27        25.90 o                         
 -16   4  20          1.46        -16.81        16.81 o                         
 -14   4  20         43.90         63.11        15.45 o                         
 -12   4  20          2.32         22.43        15.04 o                         
 -10   4  20         54.05         35.41        22.58 o                         
  -8   4  20        127.98        139.71        18.96 o                         
  -6   4  20        392.14        404.24        30.51 o                         
  -4   4  20          1.03         17.75        20.29 o                         
  -2   4  20        101.47        115.21        24.29 o                         
   0   4  20        422.59        381.65        30.76 o                         
   2   4  20         15.71         32.27        19.77 o                         
   4   4  20         53.38          0.87        22.59 o                         
   6   4  20         27.64         31.18        21.00 o                         
   8   4  20         76.98        101.29        26.11 o                         
  10   4  20        256.24        282.65        31.16 o                         
  12   4  20          0.79        -19.60        19.60 o                         
  14   4  20         42.26         81.43        31.52 o                         
 -15   5  20          5.77        -17.92        17.92 o                         
 -13   5  20         13.35         16.47        16.37 o                         
 -11   5  20          0.00        -17.31        17.31 o                         
  -9   5  20          4.75          0.94        15.50 o                         
  -7   5  20         53.67         64.93        17.23 o                         
  -5   5  20        153.75        109.86        25.66 o                         
  -3   5  20          5.46         -2.00        20.40 o                         
  -1   5  20         75.38         62.70        14.88 o                         
   1   5  20        271.47        305.89        28.30 o                         
   3   5  20         15.76         51.72        23.67 o                         
   5   5  20        219.66        246.40        27.19 o                         
   7   5  20        148.43        102.57        23.81 o                         
   9   5  20        237.33        298.08        29.71 o                         
  11   5  20          6.63         98.23        29.81 o                         
  13   5  20          9.54        -28.28        28.28 o                         
 -14   6  20         19.32        -31.86        31.86 o                         
 -12   6  20         12.40         10.47        38.15 o                         
 -10   6  20          4.14          9.77        65.12 o                         
  -8   6  20          0.10         26.97        29.16 o                         
  -6   6  20         25.65         40.03        21.69 o                         
  -4   6  20         17.05         34.96        29.84 o                         
  -2   6  20          0.19          4.52        20.08 o                         
   0   6  20          9.67          0.63        17.01 o                         
   2   6  20          0.03         -6.78        33.78 o                         
   4   6  20         62.41         24.65        56.75 o                         
   6   6  20          8.90         23.73        17.74 o                         
   8   6  20         16.80         10.13        19.82 o                         
  10   6  20         56.76        111.99        26.27 o                         
  -5   7  20          0.22        -28.34        28.34 o                         
  -3   7  20         71.24        158.09        35.61 o                         
  -1   7  20          0.91         18.85        28.54 o                         
   1   7  20         51.78          4.12        28.95 o                         
   3   7  20          0.08         29.56        29.89 o                         
   5   7  20         19.19         64.40        30.69 o                         
 -19   1  21          4.22         18.77        13.46 o                         
 -17   1  21        107.39        122.94        17.82 o                         
 -15   1  21         56.67         73.48        13.41 o                         
 -13   1  21         28.82         26.67        13.15 o                         
 -11   1  21          3.43         -6.46        13.48 o                         
  -9   1  21        408.21        391.17        18.49 o                         
  -7   1  21         54.87         52.82        14.22 o                         
  -5   1  21        536.35        605.21        48.49 o                         
  -3   1  21         47.78         44.28        13.66 o                         
  -1   1  21        481.19        464.34        18.81 o                         
   1   1  21       1394.73       1318.37        38.51 o                         
   3   1  21        317.32        337.07        21.23 o                         
   5   1  21       1951.85       1783.91        32.98 o                         
   7   1  21         97.92         89.73        31.32 o                         
   9   1  21        162.60        145.65        18.63 o                         
  11   1  21        110.65        110.33        23.19 o                         
  13   1  21         11.41         30.15        35.43 o                         
  15   1  21          3.55         25.41        18.69 o                         
  17   1  21          8.46         74.20        56.56 o                         
 -18   2  21         12.60        -16.38        16.38 o                         
 -16   2  21        242.41        264.52        25.56 o                         
 -14   2  21         73.95         50.01        27.32 o                         
 -12   2  21         60.39         37.01        15.50 o                         
 -10   2  21         12.07         26.49        21.19 o                         
  -8   2  21        236.90        239.49        27.10 o                         
  -6   2  21         58.04         87.15        23.47 o                         
  -4   2  21       1562.21       1584.99        43.76 o                         
  -2   2  21        303.94        270.48        16.24 o                         
   0   2  21        539.51        515.47        54.25 o                         
   2   2  21         35.55         38.70        12.25 o                         
   4   2  21         19.36         32.04        28.98 o                         
   6   2  21       1581.79       1445.06        30.70 o                         
   8   2  21        236.85        242.47        19.31 o                         
  10   2  21         16.68          9.00        16.56 o                         
  12   2  21          6.01         -3.66        14.08 o                         
  14   2  21          1.39         14.02        18.50 o                         
  16   2  21          2.13         54.29        18.28 o                         
  18   2  21          0.25         61.81        28.93 o                         
 -19   3  21          8.27         71.30        26.38 o                         
 -17   3  21          0.85         40.23        17.47 o                         
 -15   3  21         70.16         15.38        14.19 o                         
 -13   3  21         24.67         35.86        13.60 o                         
 -11   3  21          0.18         -7.87        11.18 o                         
  -9   3  21          7.82          5.38        22.09 o                         
  -7   3  21         20.63          4.90        21.64 o                         
  -5   3  21       1132.84       1232.17        42.82 o                         
  -3   3  21        176.55        121.29        26.13 o                         
  -1   3  21         85.73         67.42        21.95 o                         
   1   3  21         90.11         54.86        24.19 o                         
   3   3  21        300.78        295.28        27.14 o                         
   5   3  21         24.98         17.99        23.03 o                         
   7   3  21        334.58        266.55        29.59 o                         
   9   3  21         98.27        180.82        30.06 o                         
  11   3  21        639.05        681.78        38.75 o                         
  13   3  21          3.35         -3.17        26.86 o                         
  15   3  21         23.33        -25.41        25.41 o                         
 -18   4  21         11.36        -27.60        27.60 o                         
 -16   4  21         22.45         66.55        21.90 o                         
 -14   4  21          4.17        -22.78        22.78 o                         
 -12   4  21          1.11          0.47        21.88 o                         
 -10   4  21          4.21        -13.10        16.48 o                         
  -8   4  21         15.45         13.86        20.14 o                         
  -6   4  21         67.55         67.02        24.46 o                         
  -4   4  21          4.36         12.99        21.35 o                         
  -2   4  21        144.91        137.86        23.80 o                         
   0   4  21        223.16        132.85        25.16 o                         
   2   4  21         48.87         57.00        24.08 o                         
   4   4  21         26.10         26.13        23.01 o                         
   6   4  21          4.80          6.61        20.49 o                         
   8   4  21         35.36         35.10        23.89 o                         
  10   4  21         29.11         61.36        24.53 o                         
  12   4  21          0.01        -26.45        26.45 o                         
  14   4  21        122.33        136.24        28.29 o                         
 -15   5  21         78.53         68.60        26.05 o                         
 -13   5  21          0.31         39.31        32.26 o                         
 -11   5  21         25.33         47.26        17.45 o                         
  -9   5  21          6.66         27.80        17.80 o                         
  -7   5  21         87.67         71.46        18.07 o                         
  -5   5  21          0.00         28.17        22.30 o                         
  -3   5  21         42.17         37.86        21.17 o                         
  -1   5  21        221.35        253.74        27.30 o                         
   1   5  21        412.88        448.42        31.13 o                         
   3   5  21         24.69         17.06        19.90 o                         
   5   5  21         16.74         14.17        20.41 o                         
   7   5  21         21.76        -21.27        21.27 o                         
   9   5  21        151.63        162.85        26.66 o                         
  11   5  21        212.01        342.26        36.77 o                         
  13   5  21         80.49        108.82        28.41 o                         
 -12   6  21          0.22        -15.77        15.77 o                         
 -10   6  21         46.73         31.82        27.97 o                         
  -8   6  21         74.76         66.25        27.62 o                         
  -6   6  21         10.37         41.76        25.76 o                         
  -4   6  21          2.68         11.83        19.93 o                         
  -2   6  21          8.59        -13.29        25.39 o                         
   0   6  21          4.76          0.08        20.37 o                         
   2   6  21          6.90        -14.36        65.44 o                         
   4   6  21          0.27         -4.05        15.50 o                         
   6   6  21          2.79         26.43        52.26 o                         
   8   6  21         30.99         50.09        29.51 o                         
  10   6  21          1.71          0.74        23.70 o                         
  -1   7  21        154.09        161.82        28.61 o                         
   1   7  21          0.14        -30.55        30.55 o                         
   3   7  21          3.56         40.84        28.69 o                         
 -20   0  22        101.39        160.94        22.41 o                         
 -18   0  22          2.88        -12.85        20.87 o                         
 -16   0  22          9.43         24.99        19.03 o                         
 -14   0  22        860.40        838.27        35.39 o                         
 -12   0  22         60.72         51.63        22.08 o                         
 -10   0  22        146.01        123.75        19.96 o                         
  -8   0  22        606.47        655.27        30.08 o                         
  -6   0  22          7.04         34.87        20.08 o                         
  -4   0  22        254.23        263.39        24.67 o                         
  -2   0  22        338.07        389.42        25.57 o                         
   0   0  22       2262.23       2127.71        45.91 o                         
   2   0  22       2052.13       2034.77        46.13 o                         
   4   0  22       1035.68       1128.96        38.67 o                         
   6   0  22         39.69         38.63        21.17 o                         
   8   0  22        154.85        116.35        26.68 o                         
  10   0  22        753.24        812.15        41.19 o                         
  12   0  22        141.89        141.66        26.92 o                         
  14   0  22         21.26         59.02        26.44 o                         
  16   0  22        152.21        160.19        30.62 o                         
 -19   1  22         27.66         39.19        17.69 o                         
 -17   1  22          2.87         -8.93        15.61 o                         
 -15   1  22         22.26         11.81        14.06 o                         
 -13   1  22        120.28        157.13        16.41 o                         
 -11   1  22          0.54         14.18        13.99 o                         
  -9   1  22         77.93         54.73        13.67 o                         
  -7   1  22        269.38        255.47        18.15 o                         
  -5   1  22       6016.38       6017.49        52.72 o                         
  -3   1  22       1189.46       1076.62        24.98 o                         
  -1   1  22          0.11        -14.70        14.70 o                         
   1   1  22        104.40        156.52        19.22 o                         
   3   1  22       2115.78       2239.95        35.38 o                         
   5   1  22         95.35         74.60        15.71 o                         
   7   1  22         51.62         39.71        19.74 o                         
   9   1  22        367.57        284.06        35.40 o                         
  11   1  22          3.38          8.55        61.99 o                         
  13   1  22         55.91         91.52        43.33 o                         
  15   1  22         98.84        139.92        19.79 o                         
  17   1  22        233.31        334.98        33.32 o                         
 -18   2  22         16.15         28.52        22.16 o                         
 -16   2  22         96.42        111.80        57.21 o                         
 -14   2  22          3.59         29.45        15.42 o                         
 -12   2  22          1.10        -21.49        21.49 o                         
 -10   2  22          3.96        -22.68        22.68 o                         
  -8   2  22         63.52         66.14        22.60 o                         
  -6   2  22        531.73        523.45        32.11 o                         
  -4   2  22         72.38        129.22        23.70 o                         
  -2   2  22        158.90        125.43        24.96 o                         
   0   2  22        380.99        299.26        25.87 o                         
   2   2  22         72.03         60.21        13.91 o                         
   4   2  22       1193.75       1132.54        27.55 o                         
   6   2  22         20.11         18.88        14.83 o                         
   8   2  22        615.64        596.69        42.26 o                         
  10   2  22         23.54          7.40        13.92 o                         
  12   2  22          5.35        -26.06        40.46 o                         
  14   2  22          1.95         35.92        15.49 o                         
  16   2  22          0.45        -19.51        55.54 o                         
 -17   3  22         16.92        -19.02        19.02 o                         
 -15   3  22         46.32         68.47        14.34 o                         
 -13   3  22         62.55         37.66        15.27 o                         
 -11   3  22         22.17         22.45        22.40 o                         
  -9   3  22         17.32         27.44        21.53 o                         
  -7   3  22          3.85         -7.28        21.50 o                         
  -5   3  22        644.49        561.10        31.63 o                         
  -3   3  22          0.01          4.95        22.76 o                         
  -1   3  22        570.91        516.55        31.60 o                         
   1   3  22         54.66         35.91        22.27 o                         
   3   3  22          4.67         -0.14        21.80 o                         
   5   3  22         79.80        106.40        24.10 o                         
   7   3  22         28.47         11.38        24.83 o                         
   9   3  22        488.82        576.37        37.15 o                         
  11   3  22         92.87         88.98        25.11 o                         
  13   3  22         19.51         64.13        46.37 o                         
  15   3  22          0.98        -10.34        29.39 o                         
 -16   4  22         11.88         53.61        27.00 o                         
 -14   4  22         52.75         33.38        25.55 o                         
 -12   4  22          4.25        -14.60        27.91 o                         
 -10   4  22          0.76         17.83        21.02 o                         
  -8   4  22         50.63         88.34        26.53 o                         
  -6   4  22         40.81         36.42        21.35 o                         
  -4   4  22        201.94        210.80        28.85 o                         
  -2   4  22         57.51         84.15        23.72 o                         
   0   4  22         28.93         70.15        23.62 o                         
   2   4  22        117.07         98.50        22.46 o                         
   4   4  22        286.62        282.38        29.15 o                         
   6   4  22          4.63         -1.08        24.48 o                         
   8   4  22        179.72        333.82        30.09 o                         
  10   4  22          4.24         32.72        22.20 o                         
  12   4  22          0.00        -31.38        31.38 o                         
  14   4  22          3.91        -15.81        28.66 o                         
 -13   5  22          1.78         63.96        26.50 o                         
 -11   5  22          4.88          6.48        47.79 o                         
  -9   5  22         36.75         31.23        17.49 o                         
  -7   5  22         20.52         11.28        16.46 o                         
  -5   5  22          7.33         16.76        21.56 o                         
  -3   5  22        114.77        108.62        23.74 o                         
  -1   5  22          0.30          0.81        24.22 o                         
   1   5  22          7.91         61.01        24.80 o                         
   3   5  22         31.00         40.38        23.52 o                         
   5   5  22         89.13         36.27        23.06 o                         
   7   5  22          0.01         -2.92        20.68 o                         
   9   5  22        215.13        285.11        33.55 o                         
  11   5  22        115.86        232.12        33.18 o                         
 -10   6  22          6.57        -15.89        15.89 o                         
  -8   6  22         68.54          6.41        17.81 o                         
  -6   6  22         62.96        -27.86        27.86 o                         
  -4   6  22          2.10        -12.54        31.41 o                         
  -2   6  22         12.99         -8.96        23.94 o                         
   0   6  22          4.91         24.28        21.38 o                         
   2   6  22          0.03         -2.93        56.84 o                         
   4   6  22          5.14         -4.35        16.80 o                         
   6   6  22          1.82         16.81        53.61 o                         
   8   6  22         17.16        -27.80        27.80 o                         
  10   6  22          0.01         16.74        28.43 o                         
   3   7  22          1.72          7.44        30.00 o                         
 -19   1  23         29.29        -24.85        24.85 o                         
 -17   1  23        110.36         89.45        22.08 o                         
 -15   1  23          4.12         -5.42        13.41 o                         
 -13   1  23        128.26        119.39        23.50 o                         
 -11   1  23        136.28        131.29        15.83 o                         
  -9   1  23          0.75         17.95        13.01 o                         
  -7   1  23          0.42          8.95        15.40 o                         
  -5   1  23        124.15        206.40        19.20 o                         
  -3   1  23         16.76         26.86        14.33 o                         
  -1   1  23          5.57        -15.28        15.28 o                         
   1   1  23       2787.87       2662.56        37.28 o                         
   3   1  23        165.16        169.43        28.65 o                         
   5   1  23         59.71         45.09        26.01 o                         
   7   1  23        289.46        258.89        54.18 o                         
   9   1  23         81.46         61.36        16.32 o                         
  11   1  23         70.45         64.18        17.94 o                         
  13   1  23         92.33        154.32        55.45 o                         
  15   1  23          0.59         55.68        35.68 o                         
 -18   2  23         24.14         36.63        17.93 o                         
 -16   2  23          1.01        -14.88        15.71 o                         
 -14   2  23         45.59         69.56        24.82 o                         
 -12   2  23          3.36         14.40        23.78 o                         
 -10   2  23          4.07         10.88        23.32 o                         
  -8   2  23        134.67        117.13        22.60 o                         
  -6   2  23          2.60         18.34        22.04 o                         
  -4   2  23        152.97        180.76        27.72 o                         
  -2   2  23         54.70         19.15        23.01 o                         
   0   2  23        254.79        257.30        25.85 o                         
   2   2  23        147.74        125.90        23.68 o                         
   4   2  23        229.55        253.22        18.52 o                         
   6   2  23        467.61        513.09        21.60 o                         
   8   2  23        411.71        354.05        20.70 o                         
  10   2  23          2.96          3.42        14.75 o                         
  12   2  23          9.46        -17.24        17.24 o                         
  14   2  23         96.58         81.10        51.16 o                         
  16   2  23         40.56        -22.11        24.00 o                         
 -17   3  23         29.25        110.37        26.02 o                         
 -15   3  23         96.86         62.39        16.59 o                         
 -13   3  23         16.52         11.68        24.46 o                         
 -11   3  23          8.63        -15.79        15.79 o                         
  -9   3  23          2.82         -5.30        20.79 o                         
  -7   3  23        171.04        204.41        29.56 o                         
  -5   3  23          7.58         14.28        24.30 o                         
  -3   3  23          2.70         -0.58        21.33 o                         
  -1   3  23         43.52         53.39        22.04 o                         
   1   3  23          6.66         -0.14        19.94 o                         
   3   3  23        116.02        136.08        24.56 o                         
   5   3  23         41.10          4.05        24.65 o                         
   7   3  23        233.39        230.17        29.69 o                         
   9   3  23         62.18         59.79        26.77 o                         
  11   3  23        193.31        212.51        32.47 o                         
  13   3  23         13.61        102.93        26.54 o                         
 -14   4  23          0.23         11.81        20.29 o                         
 -12   4  23         12.61        -27.34        27.34 o                         
 -10   4  23         13.36         23.28        22.86 o                         
  -8   4  23          5.30         14.12        22.74 o                         
  -6   4  23        126.50         80.95        26.49 o                         
  -4   4  23         64.58         60.29        26.09 o                         
  -2   4  23         11.42         32.86        22.29 o                         
   0   4  23         34.62         35.57        25.16 o                         
   2   4  23         78.24         45.60        25.48 o                         
   4   4  23         81.30         67.83        25.87 o                         
   6   4  23          5.25         -3.39        24.97 o                         
   8   4  23         15.21         54.92        27.07 o                         
  10   4  23         60.03         35.39        26.87 o                         
  12   4  23         58.92         35.24        27.91 o                         
 -13   5  23         41.95         71.56        23.21 o                         
 -11   5  23         19.92         31.90        18.60 o                         
  -9   5  23         64.45         39.20        28.02 o                         
  -7   5  23          0.33        -10.52        17.32 o                         
  -5   5  23          1.50        -20.21        20.21 o                         
  -3   5  23        165.41        148.33        23.76 o                         
  -1   5  23          2.59          5.27        24.40 o                         
   1   5  23         12.20         26.75        19.91 o                         
   3   5  23         31.66         33.45        23.18 o                         
   7   5  23         97.39         60.30        24.90 o                         
   9   5  23        257.89        371.83        35.86 o                         
  11   5  23         32.81         74.78        28.80 o                         
 -10   6  23          5.31         27.89        21.78 o                         
  -8   6  23         16.30          8.86        22.39 o                         
  -6   6  23          3.57        -25.88        25.88 o                         
  -4   6  23          2.47        -28.92        28.92 o                         
  -2   6  23          4.48        -12.81        23.18 o                         
   0   6  23          2.02        108.53        25.54 o                         
   2   6  23         10.32         -7.12        27.19 o                         
   4   6  23          0.99         -0.75        24.02 o                         
   6   6  23         30.62          0.89        42.25 o                         
 -18   0  24         15.82         -6.29        20.41 o                         
 -16   0  24         11.32         10.14        20.00 o                         
 -14   0  24        279.54        177.61        23.85 o                         
 -12   0  24         53.01         46.47        22.14 o                         
 -10   0  24         67.57         61.51        19.63 o                         
  -8   0  24         86.65         83.07        22.36 o                         
  -6   0  24        569.40        633.85        34.19 o                         
  -4   0  24        162.45        117.93        26.47 o                         
  -2   0  24       3392.63       3149.95        58.45 o                         
   0   0  24       1234.96       1329.77        39.35 o                         
   2   0  24         54.66         35.49        19.82 o                         
   4   0  24        554.07        508.44        29.15 o                         
   6   0  24         13.06         31.55        23.54 o                         
   8   0  24         46.49         33.02        24.04 o                         
  10   0  24         94.21         78.47        23.66 o                         
  12   0  24         22.18          6.73        24.95 o                         
  14   0  24         37.90         27.68        29.07 o                         
 -17   1  24          0.72        -13.69        21.60 o                         
 -15   1  24          6.94         12.03        13.91 o                         
 -13   1  24        337.44        357.42        19.95 o                         
 -11   1  24        116.21        132.33        15.65 o                         
  -9   1  24          3.80          2.01        13.45 o                         
  -7   1  24        972.30        967.64        27.01 o                         
  -5   1  24       4659.68       4726.34        50.03 o                         
  -3   1  24        103.11         87.08        19.04 o                         
  -1   1  24        312.49        272.33        42.80 o                         
   1   1  24         84.65        171.65        25.49 o                         
   3   1  24        584.63        546.36        22.39 o                         
   5   1  24          0.00          5.02        16.41 o                         
   7   1  24          0.08         -1.23        18.37 o                         
   9   1  24         52.92         26.72        15.49 o                         
  11   1  24         10.27         75.23        24.61 o                         
  13   1  24         16.75         75.70        74.85 o                         
  15   1  24         34.36         69.55        46.93 o                         
 -18   2  24          0.29        -28.32        28.32 o                         
 -16   2  24          1.68         25.06        25.02 o                         
 -14   2  24        405.57        411.30        31.41 o                         
 -12   2  24        124.39        133.31        25.85 o                         
 -10   2  24        151.73        155.84        24.97 o                         
  -8   2  24         12.80          6.63        25.34 o                         
  -6   2  24        154.23        168.36        27.94 o                         
  -4   2  24         38.08         43.85        21.68 o                         
  -2   2  24         61.15         56.49        23.96 o                         
   0   2  24        761.36        781.71        35.83 o                         
   2   2  24        380.33        313.99        26.52 o                         
   4   2  24       1094.57       1090.97        42.00 o                         
   6   2  24          0.01          6.84        14.19 o                         
   8   2  24          0.05         48.67        30.64 o                         
  10   2  24         36.84         47.62        34.49 o                         
  12   2  24          2.37        -23.44        24.84 o                         
  14   2  24        128.84        146.55        42.05 o                         
  16   2  24         15.89        -33.57        33.57 o                         
 -17   3  24          0.00        -28.16        28.16 o                         
 -15   3  24          0.05        -14.76        23.98 o                         
 -13   3  24        117.57        131.05        24.25 o                         
 -11   3  24         13.45          4.86        38.10 o                         
  -9   3  24          0.26         -1.98        25.69 o                         
  -7   3  24         28.10         32.86        24.24 o                         
  -5   3  24        129.28        124.24        28.53 o                         
  -3   3  24        866.69        785.27        38.74 o                         
  -1   3  24        362.76        247.88        28.72 o                         
   1   3  24         24.93          8.45        23.07 o                         
   3   3  24        740.07        610.98        36.47 o                         
   5   3  24        228.51        150.52        26.42 o                         
   7   3  24          3.47        -25.90        25.90 o                         
   9   3  24         13.05         12.48        25.33 o                         
  11   3  24         24.03        108.07        29.70 o                         
  13   3  24          2.97         49.17        25.05 o                         
 -14   4  24          0.05        -25.57        25.57 o                         
 -12   4  24         25.43         28.49        17.69 o                         
 -10   4  24         18.39         45.62        17.50 o                         
  -8   4  24         34.51         46.82        23.18 o                         
  -6   4  24          1.66          4.55        23.77 o                         
  -4   4  24          6.57         44.22        25.99 o                         
  -2   4  24        142.90        133.23        25.85 o                         
   0   4  24          1.86         -0.66        25.27 o                         
   2   4  24         42.76         22.31        24.44 o                         
   4   4  24        123.27        125.80        25.00 o                         
   6   4  24         32.10         78.33        25.34 o                         
   8   4  24         16.55         76.17        28.07 o                         
  10   4  24         20.68         43.55        25.77 o                         
 -11   5  24         40.26         38.63        28.05 o                         
  -9   5  24          1.75         14.55        27.85 o                         
  -7   5  24        151.50        158.65        20.86 o                         
  -5   5  24          4.51         32.16        23.93 o                         
  -3   5  24         30.51         83.25        24.65 o                         
  -1   5  24         23.51         22.84        25.96 o                         
   1   5  24         27.38         44.04        24.42 o                         
   3   5  24          1.12        -23.42        23.42 o                         
   5   5  24          0.11        -22.96        22.96 o                         
   7   5  24         63.13         67.81        28.70 o                         
   9   5  24         50.68        121.91        29.04 o                         
  -8   6  24          1.97         97.65        25.55 o                         
  -6   6  24          2.52         -1.47        35.32 o                         
  -4   6  24          0.39         -6.66        39.94 o                         
  -2   6  24         19.77        182.64        22.81 o                         
   0   6  24         12.81         97.14        30.02 o                         
   2   6  24         64.39         58.69        47.35 o                         
   4   6  24         15.56         74.41        89.76 o                         
   6   6  24          0.04        -23.65        23.65 o                         
 -17   1  25         32.80         46.22        23.56 o                         
 -15   1  25          5.50         -4.47        22.64 o                         
 -13   1  25          1.75         -9.21        12.73 o                         
 -11   1  25         31.65         40.61        14.91 o                         
  -9   1  25        251.69        268.12        30.49 o                         
  -7   1  25        445.24        504.35        32.86 o                         
  -5   1  25        143.22        235.02        20.00 o                         
  -3   1  25        568.95        543.70        23.41 o                         
  -1   1  25         57.51         41.18        22.27 o                         
   1   1  25       1354.87       1356.16        74.24 o                         
   3   1  25          0.19          7.05        13.84 o                         
   5   1  25         27.49         44.03        14.24 o                         
   7   1  25          8.55         10.05        13.89 o                         
   9   1  25          0.11        -11.15        14.82 o                         
  11   1  25         20.75         18.19        17.74 o                         
  13   1  25         47.13         43.23        24.79 o                         
  15   1  25          1.08         63.09        25.38 o                         
 -16   2  25          2.17        -23.44        23.44 o                         
 -14   2  25         27.44         27.22        20.49 o                         
 -12   2  25          3.52        -13.78        21.75 o                         
 -10   2  25         22.25         27.93        19.11 o                         
  -8   2  25         66.44         48.37        25.25 o                         
  -6   2  25        132.22        110.42        24.41 o                         
  -4   2  25        273.46        313.72        31.38 o                         
  -2   2  25          0.35         -0.37        22.31 o                         
   0   2  25          0.18        -20.30        23.74 o                         
   2   2  25        139.05        114.51        24.53 o                         
   4   2  25         12.57         47.38        23.75 o                         
   6   2  25         35.17         27.59        22.98 o                         
   8   2  25         94.39        104.30        27.19 o                         
  10   2  25          8.29         -9.66        24.00 o                         
  12   2  25         43.95         44.07        16.05 o                         
  14   2  25         44.39         52.46        28.02 o                         
 -15   3  25         13.82         49.83        22.29 o                         
 -13   3  25         73.47         68.99        23.36 o                         
 -11   3  25          1.46          0.25        22.16 o                         
  -9   3  25          0.58          4.40        22.34 o                         
  -7   3  25        369.17        335.90        33.73 o                         
  -5   3  25        414.13        484.49        33.74 o                         
  -3   3  25          5.16        -10.57        27.17 o                         
  -1   3  25         87.40         42.79        24.36 o                         
   1   3  25         41.43        121.47        26.75 o                         
   3   3  25          0.10         17.47        22.10 o                         
   5   3  25        116.01         63.87        21.65 o                         
   7   3  25          7.81        -24.56        24.56 o                         
   9   3  25         77.97         82.95        29.68 o                         
  11   3  25          9.92         87.69        29.29 o                         
 -12   4  25          0.63         12.87        25.13 o                         
 -10   4  25          4.99         32.90        17.97 o                         
  -8   4  25          3.14         22.47        26.02 o                         
  -6   4  25         13.72         34.96        21.53 o                         
  -4   4  25         41.26         42.25        25.63 o                         
  -2   4  25         18.43         20.35        21.84 o                         
   0   4  25          3.63        -23.49        23.49 o                         
   2   4  25          0.09          0.70        20.94 o                         
   4   4  25          9.20          5.21        26.04 o                         
   6   4  25          2.62         59.71        22.50 o                         
   8   4  25          1.10         55.85        27.52 o                         
  10   4  25          9.19         11.09        27.20 o                         
 -13   5  25         27.36        -27.11        27.11 o                         
  -9   5  25          3.53         -2.34        16.76 o                         
  -7   5  25          8.73         66.68        25.15 o                         
  -5   5  25          8.52         29.65        28.33 o                         
  -3   5  25         39.97         31.67        22.39 o                         
  -1   5  25          0.69         10.76        23.69 o                         
   1   5  25         34.44         23.50        25.93 o                         
   3   5  25         31.71         -4.18        25.66 o                         
   5   5  25          0.28        -21.74        22.77 o                         
   7   5  25         35.59         20.62        29.94 o                         
  -6   6  25          0.07         18.33        25.85 o                         
  -4   6  25          8.84         24.56        21.35 o                         
  -2   6  25          2.91         69.85        24.15 o                         
   0   6  25          2.58         31.52        25.35 o                         
   2   6  25          4.11         -3.26        34.18 o                         
   4   6  25          3.73         60.19        28.91 o                         
 -18   0  26          6.27         52.47        21.81 o                         
 -16   0  26          0.07         -7.39        22.17 o                         
 -14   0  26         31.55         18.22        19.59 o                         
 -12   0  26          0.06         -2.62        19.88 o                         
 -10   0  26         10.91         55.63        20.84 o                         
  -8   0  26         30.67         43.13        22.56 o                         
  -6   0  26        370.80        344.12        28.73 o                         
  -4   0  26        198.97        120.36        23.60 o                         
  -2   0  26        624.49        620.71        32.80 o                         
   0   0  26         35.98         64.55        20.98 o                         
   2   0  26        296.52        254.61        26.44 o                         
   4   0  26        309.41        245.71        25.05 o                         
   6   0  26          9.39         37.34        21.90 o                         
   8   0  26         21.58         21.66        23.61 o                         
  10   0  26         22.63        -11.64        20.34 o                         
  12   0  26        112.33        113.62        29.62 o                         
 -17   1  26          0.39        -21.87        21.87 o                         
 -15   1  26         39.01         89.01        25.77 o                         
 -13   1  26         45.50         21.77        21.89 o                         
 -11   1  26         16.01        -10.55        23.36 o                         
  -9   1  26          0.05          4.07        16.33 o                         
  -7   1  26          7.88         -1.29        16.64 o                         
  -5   1  26        633.17        557.10        23.20 o                         
  -3   1  26        172.61        180.49        17.94 o                         
  -1   1  26          4.18         14.07        15.32 o                         
   1   1  26         11.82         19.25        14.01 o                         
   3   1  26        235.60        198.69        18.03 o                         
   5   1  26        713.99        674.25        25.14 o                         
   7   1  26         12.03          0.33        36.92 o                         
   9   1  26          1.00        -14.41        14.41 o                         
  11   1  26         42.71         30.11        35.79 o                         
  13   1  26         46.35         33.23        20.58 o                         
 -14   2  26        131.57         54.07        24.70 o                         
 -12   2  26         39.15         81.31        22.25 o                         
 -10   2  26         50.82         49.04        27.14 o                         
  -8   2  26         45.11         98.69        27.31 o                         
  -6   2  26          7.18         51.98        28.68 o                         
  -4   2  26         35.64         92.84        28.93 o                         
  -2   2  26        403.92        389.73        29.92 o                         
   0   2  26         42.94         26.51        22.66 o                         
   2   2  26         10.30         -2.08        22.34 o                         
   4   2  26         31.69         47.79        23.20 o                         
   6   2  26         44.88         25.51        21.40 o                         
   8   2  26         99.80         99.47        26.81 o                         
  10   2  26         29.67         19.44        20.32 o                         
  12   2  26         23.30         29.32        26.04 o                         
 -13   3  26          3.34         73.94        28.41 o                         
 -11   3  26         90.26        109.89        27.28 o                         
  -9   3  26          1.81        -20.37        27.73 o                         
  -7   3  26        902.78        961.06        43.53 o                         
  -5   3  26       1072.49       1172.91        49.10 o                         
  -3   3  26         16.43        -28.55        28.55 o                         
  -1   3  26         11.47         -4.95        25.02 o                         
   1   3  26         64.63         87.19        24.18 o                         
   3   3  26         10.87         10.00        22.18 o                         
   5   3  26         17.57        -10.76        24.37 o                         
   7   3  26          5.53        -19.87        21.19 o                         
   9   3  26          8.98         67.63        28.22 o                         
  11   3  26          0.00         63.99        31.11 o                         
 -12   4  26         18.39          9.54        23.82 o                         
 -10   4  26         66.31         64.57        21.43 o                         
  -8   4  26         25.47         -4.64        21.03 o                         
  -6   4  26         33.76         64.64        26.16 o                         
  -4   4  26         27.01         -0.82        22.53 o                         
  -2   4  26          9.62         -6.40        22.12 o                         
   0   4  26         22.63         -1.62        21.98 o                         
   2   4  26         10.68         31.58        24.51 o                         
   4   4  26         40.24         52.09        22.16 o                         
   6   4  26        154.94        222.75        30.60 o                         
   8   4  26         20.73         76.60        27.61 o                         
 -11   5  26          3.26        -27.68        27.68 o                         
  -9   5  26         60.24         59.06        30.36 o                         
  -7   5  26         35.52         21.95        23.69 o                         
  -5   5  26         33.33         38.45        27.37 o                         
  -3   5  26          8.13         13.80        24.84 o                         
  -1   5  26         11.75         18.26        22.50 o                         
   1   5  26          2.91        -21.05        21.05 o                         
   3   5  26         34.05         11.56        25.81 o                         
   5   5  26          0.03        -27.28        27.28 o                         
  -2   6  26        102.28        138.73        26.99 o                         
   0   6  26         52.22         84.34        27.06 o                         
 -15   1  27          6.69        -24.59        24.59 o                         
 -13   1  27          7.26         60.97        25.68 o                         
 -11   1  27         86.97        111.51        23.00 o                         
  -9   1  27        153.05        220.54        25.82 o                         
  -7   1  27        134.11        152.19        20.49 o                         
  -5   1  27        354.36        369.40        53.07 o                         
  -3   1  27        332.95        370.62        20.64 o                         
  -1   1  27        116.53        102.66        16.96 o                         
   1   1  27          0.57        -14.19        14.19 o                         
   3   1  27          2.62         16.20        14.96 o                         
   5   1  27          1.28         64.07        15.80 o                         
   7   1  27          1.93         -6.31        50.44 o                         
   9   1  27         39.65         57.74        16.17 o                         
  11   1  27          0.04        -29.53        29.96 o                         
  13   1  27        271.70        225.20        31.38 o                         
 -14   2  27          0.13          1.02        25.45 o                         
 -12   2  27          0.66          6.57        24.18 o                         
 -10   2  27         25.97         15.34        24.09 o                         
  -8   2  27        214.46        221.65        30.10 o                         
  -6   2  27        157.88        126.80        26.76 o                         
  -4   2  27        975.71        909.21        41.83 o                         
  -2   2  27         48.45         11.51        22.68 o                         
   0   2  27          1.62          0.32        21.67 o                         
   2   2  27          4.19         36.35        20.58 o                         
   4   2  27         80.80        133.50        23.21 o                         
   6   2  27        141.09        173.03        27.03 o                         
   8   2  27          0.71         -7.27        24.94 o                         
  10   2  27          0.19          9.21        21.65 o                         
 -13   3  27         52.73         51.06        22.60 o                         
 -11   3  27          0.09         46.03        26.33 o                         
  -9   3  27         77.73        133.05        26.40 o                         
  -7   3  27         83.15         98.93        27.80 o                         
  -5   3  27         75.93         91.24        29.80 o                         
  -3   3  27         18.32         33.54        29.40 o                         
  -1   3  27         47.76         39.45        27.79 o                         
   1   3  27        169.58        135.49        23.67 o                         
   3   3  27         51.10         62.35        27.00 o                         
   5   3  27         17.47        -20.27        20.27 o                         
   7   3  27         87.95         88.74        28.41 o                         
   9   3  27         48.56         84.67        30.19 o                         
 -10   4  27         49.30         41.34        19.65 o                         
  -8   4  27          0.69         -5.03        25.71 o                         
  -6   4  27         18.31         10.93        26.92 o                         
  -4   4  27         32.76         25.31        23.43 o                         
  -2   4  27         18.80          3.48        22.33 o                         
   0   4  27          0.10         68.56        22.87 o                         
   2   4  27          0.08         34.39        24.35 o                         
   4   4  27          9.13         31.83        27.13 o                         
   6   4  27         16.34         53.05        27.18 o                         
  -5   5  27        131.81         91.25        33.49 o                         
  -3   5  27         12.93        -23.73        23.73 o                         
  -1   5  27          0.00        -25.47        25.47 o                         
   1   5  27          1.56          3.67        25.31 o                         
   3   5  27          6.38          8.20        24.13 o                         
 -16   0  28         32.97         -2.36        22.76 o                         
 -14   0  28          3.70         74.72        20.80 o                         
 -12   0  28         52.70        167.29        25.79 o                         
 -10   0  28          4.30         39.82        22.57 o                         
  -8   0  28        685.63        775.38        35.87 o                         
  -6   0  28         56.36         90.02        23.50 o                         
  -4   0  28         18.39         44.66        19.81 o                         
  -2   0  28         11.79        -17.42        21.39 o                         
   0   0  28        119.96         84.46        18.08 o                         
   2   0  28         25.14         31.28        17.78 o                         
   4   0  28         67.50        119.23        23.83 o                         
   6   0  28          3.72         90.44        24.13 o                         
   8   0  28         67.61        -12.51        20.43 o                         
  10   0  28         75.57         27.99        25.11 o                         
  12   0  28        103.50         35.38        27.40 o                         
 -15   1  28          2.24         24.76        25.55 o                         
 -13   1  28         49.80        -20.20        24.00 o                         
 -11   1  28         18.92        105.66        22.50 o                         
  -9   1  28         37.06         34.04        23.08 o                         
  -7   1  28        308.38        310.62        28.49 o                         
  -5   1  28        267.46        271.85        18.86 o                         
  -3   1  28        121.42         88.31        17.06 o                         
  -1   1  28        305.83        241.35        27.35 o                         
   1   1  28        237.64        220.20        19.38 o                         
   3   1  28        152.42        163.07        27.16 o                         
   5   1  28        180.60        189.95        17.71 o                         
   7   1  28          2.79         18.33        16.39 o                         
   9   1  28        120.81        127.90        17.41 o                         
  11   1  28          0.70        -19.30        19.30 o                         
 -12   2  28         51.43         72.52        25.51 o                         
 -10   2  28         83.47         75.87        24.58 o                         
  -8   2  28         55.99         79.91        24.71 o                         
  -6   2  28        161.24        143.11        28.04 o                         
  -4   2  28         41.84         29.97        24.44 o                         
  -2   2  28        116.69         87.06        26.54 o                         
   0   2  28        286.36        365.29        31.13 o                         
   2   2  28        161.79        140.64        24.58 o                         
   4   2  28         11.45         18.92        21.99 o                         
   6   2  28         37.33          7.65        24.84 o                         
   8   2  28         28.57        -16.81        21.91 o                         
 -11   3  28          6.01        -23.76        23.76 o                         
  -9   3  28          2.40        -26.75        26.75 o                         
  -7   3  28         16.70         40.53        28.62 o                         
  -5   3  28         28.83         40.46        23.55 o                         
  -3   3  28         27.60         -0.46        28.65 o                         
  -1   3  28         96.72         74.65        27.66 o                         
   1   3  28         91.74         49.31        21.97 o                         
   3   3  28         46.58         -9.34        21.82 o                         
   5   3  28         11.69         12.11        27.26 o                         
   7   3  28          8.71         36.85        28.99 o                         
 -10   4  28          0.53        -30.37        30.37 o                         
  -8   4  28        161.77        250.53        36.03 o                         
  -6   4  28          0.06        -22.02        24.23 o                         
  -4   4  28          9.10          9.48        25.92 o                         
  -2   4  28         60.83         39.51        23.85 o                         
   0   4  28         43.75         98.61        25.87 o                         
   2   4  28         39.42         75.77        24.70 o                         
   4   4  28         31.27         29.32        21.83 o                         
 -13   1  29        114.50        149.67        25.43 o                         
 -11   1  29          1.37        -23.27        23.27 o                         
  -9   1  29          1.78        -21.84        21.84 o                         
  -7   1  29         17.60        -24.26        24.26 o                         
  -5   1  29         30.37         12.77        23.72 o                         
  -3   1  29         22.40          1.46        14.91 o                         
  -1   1  29          6.23          9.62        13.29 o                         
   1   1  29        133.27        126.04        14.95 o                         
   3   1  29         55.51         72.67        28.82 o                         
   5   1  29          1.70         49.11        15.42 o                         
   7   1  29          6.21        -36.04        36.04 o                         
   9   1  29         31.82          3.90        37.14 o                         
  11   1  29          6.83         -4.15        25.11 o                         
 -12   2  29         32.14         56.95        23.80 o                         
 -10   2  29        141.81        218.06        30.77 o                         
  -8   2  29        224.83        302.89        33.85 o                         
  -6   2  29          1.48         38.01        26.31 o                         
  -4   2  29         95.45         99.83        27.63 o                         
  -2   2  29         59.71         77.02        25.79 o                         
   0   2  29         12.67         56.31        22.76 o                         
   2   2  29         16.80         17.26        23.19 o                         
   4   2  29          4.54        -19.90        19.90 o                         
   6   2  29         18.69        -22.53        22.53 o                         
  -9   3  29          0.44        -22.25        22.25 o                         
  -7   3  29         76.96         39.19        24.28 o                         
  -5   3  29        415.41        405.75        33.78 o                         
  -3   3  29          0.42        -24.48        24.48 o                         
  -1   3  29          6.60        -10.85        26.26 o                         
   1   3  29          0.05        -19.12        23.26 o                         
   3   3  29        156.11        187.25        28.43 o                         
   5   3  29         37.93         65.51        23.41 o                         
 -10   4  29         15.77        -31.00        31.00 o                         
  -4   4  29         22.88          4.66        30.81 o                         
  -2   4  29         43.81         34.69        26.39 o                         
   0   4  29          4.92         25.98        26.82 o                         
   2   4  29          3.68          8.98        26.24 o                         
 -14   0  30          9.90         71.12        26.02 o                         
 -12   0  30        100.16        134.91        22.99 o                         
 -10   0  30          1.82        -21.68        21.68 o                         
  -8   0  30         19.37         -7.86        18.54 o                         
  -6   0  30          0.64        -22.10        22.10 o                         
  -4   0  30         13.57        -21.26        21.26 o                         
  -2   0  30          0.66         -0.90        18.12 o                         
   0   0  30         10.63         16.97        17.97 o                         
   2   0  30         22.24         65.61        21.57 o                         
   4   0  30         22.07         84.88        20.28 o                         
   6   0  30         43.14         34.09        25.01 o                         
   8   0  30         26.98        -29.03        29.03 o                         
 -11   1  30          1.26         73.58        23.23 o                         
  -9   1  30          5.12         36.30        18.97 o                         
  -7   1  30          0.31          6.10        20.56 o                         
  -5   1  30          4.11         24.44        21.46 o                         
  -3   1  30         19.63         46.50        25.07 o                         
  -1   1  30          1.57         40.58        22.29 o                         
   1   1  30         99.97        103.02        14.20 o                         
   3   1  30         47.27         24.58        14.82 o                         
   5   1  30          1.40          3.27        48.82 o                         
   7   1  30          4.09        -19.93        19.93 o                         
   9   1  30         22.88         -9.33        26.65 o                         
 -10   2  30          0.15        -21.66        21.66 o                         
  -8   2  30         22.90         50.83        25.70 o                         
  -6   2  30         45.00         51.63        22.63 o                         
  -4   2  30         86.22         73.24        28.44 o                         
  -2   2  30        105.94        133.84        27.78 o                         
   0   2  30         37.86         12.36        21.21 o                         
   2   2  30         60.50         22.27        24.31 o                         
   4   2  30          0.99        -24.01        24.01 o                         
   6   2  30          0.13        -24.07        25.93 o                         
  -7   3  30        356.56        369.40        34.49 o                         
  -5   3  30          4.37          4.63        30.76 o                         
  -3   3  30         11.31         22.17        21.91 o                         
  -1   3  30          0.55         26.13        25.63 o                         
   1   3  30          2.78        106.40        28.63 o                         
   3   3  30         80.27         65.49        26.81 o                         
 -11   1  31         14.20        -24.38        24.38 o                         
  -9   1  31          4.68        -25.67        25.67 o                         
  -7   1  31          7.18          4.48        24.25 o                         
  -5   1  31         45.02         61.30        19.47 o                         
  -3   1  31         44.81         34.67        20.09 o                         
  -1   1  31         10.58         32.66        22.52 o                         
   1   1  31         15.95         31.01        21.24 o                         
   3   1  31         43.99         23.14        19.42 o                         
   5   1  31         15.19        -29.21        29.21 o                         
   7   1  31         46.03        -17.94        28.64 o                         
   9   1  31         32.56        -11.31        32.93 o                         
  -8   2  31          0.82        -27.07        27.07 o                         
  -4   2  31          4.21        -25.24        25.24 o                         
  -2   2  31         42.29          7.01        25.46 o                         
   0   2  31         68.43         58.56        21.75 o                         
   2   2  31         88.94         64.36        25.21 o                         
   4   2  31          2.83        -23.45        23.45 o                         
 -10   0  32         34.50         32.69        22.87 o                         
  -8   0  32         10.42         30.89        22.04 o                         
  -6   0  32         56.74         77.04        25.73 o                         
  -4   0  32          3.61         18.10        21.37 o                         
  -2   0  32         68.93        108.10        19.60 o                         
   0   0  32         75.74         24.02        20.11 o                         
   2   0  32         15.72        -22.14        22.14 o                         
   4   0  32          0.03        -25.52        25.52 o                         
   6   0  32          9.93        -28.70        28.70 o                         
  -9   1  32          6.72        -21.94        21.94 o                         
  -5   1  32          9.99        -25.08        25.08 o                         
  -3   1  32          1.59        -19.33        19.33 o                         
  -1   1  32          3.29         -4.33        22.90 o                         
  -4   2  32         81.10         99.63        24.41 o                         
  -2   2  32          0.51          9.63        25.37 o                         
   0   2  32          2.69        -21.99        21.99 o                         
  -5   1  33         16.71        -26.73        26.73 o                         
  -3   1  33         62.06         21.62        22.98 o                         
  -1   1  33          1.99        -24.45        24.45 o                         
   1   1  33          0.17        -26.92        26.92 o                         
  -6   0  34         33.18         58.43        27.35 o                         
  -4   0  34        100.33        113.26        28.24 o                         
  -2   0  34         59.50         58.56        25.21 o                         
   0   0  34          9.16        -22.80        22.80 o                         
                                                                                
